# Supplementary material for: High pressure phase transitions of paracelsian BaAl2Si2O8
Source: Sci Rep. 2019 Sep 2;9:12652. doi: 10.1038/s41598-019-49112-1 (PMC6718520; doi:10.1038/s41598-019-49112-1)
Supplement: Supplementary file 2 — Dataset 2 [file 41598_2019_49112_MOESM2_ESM.zip]

Archive with 12 entries (11 files):
- cifs/
- cifs/para_p00_room.cif
- cifs/para_p01_0-14GPa.cif
- cifs/para_p02_3-01GPa.cif
- cifs/para_p03_6-84GPa.cif
- cifs/para_p04_10-66GPa.cif
- cifs/para_p05_14-22GPa.cif
- cifs/para_p06_17-76GPa.cif
- cifs/para_p07_21-25GPa.cif
- cifs/para_p08_24-70GPa.cif
- cifs/para_p09_28-50GPa.cif
- cifs/para_p10_32-42GPa.cif
