# Supplementary material for: High pressure phase transitions of paracelsian BaAl2Si2O8
Source: Sci Rep. 2019 Sep 2;9:12652. doi: 10.1038/s41598-019-49112-1 (PMC6718520; doi:10.1038/s41598-019-49112-1)
Supplement: Supplementary file 2 — Dataset 2 [file 41598_2019_49112_MOESM2_ESM.zip › cifs/para_p00_room.cif]

 
data_shelx
 
_audit_creation_method            'SHELXL-2018/3'
_shelx_SHELXL_version_number      '2018/3'
_chemical_name_systematic         ?
_chemical_name_common             ?
_chemical_melting_point           ?
_chemical_formula_moiety          ?
_chemical_formula_sum
 'Al2 Ba O8 Si2' 
_chemical_formula_weight          375.48

loop_
 _atom_type_symbol
 _atom_type_description
 _atom_type_scat_dispersion_real
 _atom_type_scat_dispersion_imag
 _atom_type_scat_source
 'O'  'O'  -0.0010   0.0008
 'International Tables Vol C Tables 4.2.6.8 and 6.1.1.4'
 'Al'  'Al'   0.0048   0.0077
 'International Tables Vol C Tables 4.2.6.8 and 6.1.1.4'
 'Si'  'Si'   0.0083   0.0108
 'International Tables Vol C Tables 4.2.6.8 and 6.1.1.4'
 'Ba'  'Ba'  -1.0855   2.8195
 'International Tables Vol C Tables 4.2.6.8 and 6.1.1.4'
 
_space_group_crystal_system       monoclinic
_space_group_IT_number            14
_space_group_name_H-M_alt         'P 21/c'
_space_group_name_Hall            '-P 2ybc'
 
_shelx_space_group_comment
;
The symmetry employed for this shelxl refinement is uniquely defined
by the following loop, which should always be used as a source of
symmetry information in preference to the above space-group names.
They are only intended as comments.
;
 
loop_
 _space_group_symop_operation_xyz
 'x, y, z'
 '-x, y+1/2, -z+1/2'
 '-x, -y, -z'
 'x, -y-1/2, z-1/2'
 
_cell_length_a                    8.57557(14)
_cell_length_b                    9.5731(3)
_cell_length_c                    9.0681(3)
_cell_angle_alpha                 90
_cell_angle_beta                  90.1696(17)
_cell_angle_gamma                 90
_cell_volume                      744.44(4)
_cell_formula_units_Z             4
_cell_measurement_temperature     293(2)
_cell_measurement_reflns_used     4645
_cell_measurement_theta_min       2.127
_cell_measurement_theta_max       18.335
 
_exptl_crystal_description        'isosymmetric'
_exptl_crystal_colour             'colorless'
_exptl_crystal_density_meas       'none'
_exptl_crystal_density_method     'none'
_exptl_crystal_density_diffrn     3.350          
_exptl_crystal_F_000              696
_exptl_transmission_factor_min    ?
_exptl_transmission_factor_max    ?
_exptl_crystal_size_max           0.010
_exptl_crystal_size_mid           0.010
_exptl_crystal_size_min           0.005
_exptl_absorpt_coefficient_mu     2.629
_shelx_estimated_absorpt_T_min    ?
_shelx_estimated_absorpt_T_max    ?
_exptl_absorpt_correction_type    ?
_exptl_absorpt_correction_T_min   ?
_exptl_absorpt_correction_T_max   ?
_exptl_absorpt_process_details    ?
_exptl_absorpt_special_details    ?
_diffrn_ambient_temperature       293(2)
_diffrn_radiation_wavelength      0.2905
_diffrn_radiation_type            'synchrotron'
_diffrn_source                    ?
_diffrn_measurement_device_type   'esperanto-CrysAlisPro-abstract goniometer imported esperanto images'
_diffrn_measurement_method        ?
_diffrn_detector_area_resol_mean  ?
_diffrn_reflns_number             4645
_diffrn_reflns_av_unetI/netI      0.0390
_diffrn_reflns_av_R_equivalents   0.0329
_diffrn_reflns_limit_h_min        -14
_diffrn_reflns_limit_h_max        14
_diffrn_reflns_limit_k_min        -16
_diffrn_reflns_limit_k_max        15
_diffrn_reflns_limit_l_min        -12
_diffrn_reflns_limit_l_max        15
_diffrn_reflns_theta_min          2.127
_diffrn_reflns_theta_max          18.335
_diffrn_reflns_theta_full         10.038
_diffrn_measured_fraction_theta_max   0.325
_diffrn_measured_fraction_theta_full  0.545
_diffrn_reflns_Laue_measured_fraction_max    0.325
_diffrn_reflns_Laue_measured_fraction_full   0.545
_diffrn_reflns_point_group_measured_fraction_max   0.325
_diffrn_reflns_point_group_measured_fraction_full  0.545
_reflns_number_total              2570
_reflns_number_gt                 2426
_reflns_threshold_expression      'I > 2\s(I)'
_reflns_Friedel_coverage          0.000
_reflns_Friedel_fraction_max      .
_reflns_Friedel_fraction_full     .
 
_reflns_special_details
;
 Reflections were merged by SHELXL according to the crystal
 class for the calculation of statistics and refinement.
 
 _reflns_Friedel_fraction is defined as the number of unique
 Friedel pairs measured divided by the number that would be
 possible theoretically, ignoring centric projections and
 systematic absences.
;
 
_computing_data_collection        ?
_computing_cell_refinement        ?
_computing_data_reduction         ?
_computing_structure_solution     ?
_computing_structure_refinement 'SHELXL-2018/3 (Sheldrick, 2018)'
_computing_molecular_graphics     ?
_computing_publication_material   ?
_refine_special_details           ?
_refine_ls_structure_factor_coef  Fsqd
_refine_ls_matrix_type            full
_refine_ls_weighting_scheme       calc
_refine_ls_weighting_details
'w=1/[\s^2^(Fo^2^)+(0.0436P)^2^+0.0085P] where P=(Fo^2^+2Fc^2^)/3'
_atom_sites_solution_primary      ?
_atom_sites_solution_secondary    ?
_atom_sites_solution_hydrogens    .
_refine_ls_hydrogen_treatment     undef
_refine_ls_extinction_method      'SHELXL-2018/3 (Sheldrick 2018)'
_refine_ls_extinction_coef        0.272(10)
_refine_ls_extinction_expression
 'Fc^*^=kFc[1+0.001xFc^2^\l^3^/sin(2\q)]^-1/4^'
_refine_ls_number_reflns          2570
_refine_ls_number_parameters      119
_refine_ls_number_restraints      0
_refine_ls_R_factor_all           0.0297
_refine_ls_R_factor_gt            0.0286
_refine_ls_wR_factor_ref          0.0744
_refine_ls_wR_factor_gt           0.0727
_refine_ls_goodness_of_fit_ref    1.040
_refine_ls_restrained_S_all       1.040
_refine_ls_shift/su_max           0.001
_refine_ls_shift/su_mean          0.000
 
loop_
 _atom_site_label
 _atom_site_type_symbol
 _atom_site_fract_x
 _atom_site_fract_y
 _atom_site_fract_z
 _atom_site_U_iso_or_equiv
 _atom_site_adp_type
 _atom_site_occupancy
 _atom_site_site_symmetry_order  
 _atom_site_calc_flag
 _atom_site_refinement_flags_posn
 _atom_site_refinement_flags_adp
 _atom_site_refinement_flags_occupancy
 _atom_site_disorder_assembly
 _atom_site_disorder_group
Ba1 Ba 0.74911(2) 0.41182(2) 0.60223(2) 0.00985(5) Uani 1 1 d . . . . .
Si1 Si 0.56300(5) 0.41631(5) 0.23138(7) 0.00539(10) Uani 1 1 d . . . . .
Si2 Si 1.05937(5) 0.30061(6) 0.93207(6) 0.00522(9) Uani 1 1 d . . . . .
Al1 Al 1.06956(6) 0.57880(6) 0.77592(8) 0.00560(11) Uani 1 1 d . . . . .
Al2 Al 0.42781(5) 0.19377(7) 0.43626(7) 0.00535(10) Uani 1 1 d . . . . .
O1 O 0.74132(15) 0.41083(16) 0.2930(2) 0.0113(3) Uani 1 1 d . . . . .
O2 O 1.00109(17) 0.41066(15) 0.8047(2) 0.0099(3) Uani 1 1 d . . . . .
O3 O 1.04342(14) 0.13996(16) 0.87196(18) 0.0088(2) Uani 1 1 d . . . . .
O4 O 0.45485(15) 0.36390(17) 0.36843(19) 0.0095(2) Uani 1 1 d . . . . .
O5 O 0.54983(15) 0.31415(17) 0.09022(19) 0.0092(2) Uani 1 1 d . . . . .
O6 O 1.23559(13) 0.33368(19) 0.9803(2) 0.0119(3) Uani 1 1 d . . . . .
O7 O 0.94117(14) 0.31419(16) 1.07061(18) 0.0090(2) Uani 1 1 d . . . . .
O8 O 0.50416(16) 0.57258(16) 0.1935(2) 0.0102(2) Uani 1 1 d . . . . .
 
loop_
 _atom_site_aniso_label
 _atom_site_aniso_U_11
 _atom_site_aniso_U_22
 _atom_site_aniso_U_33
 _atom_site_aniso_U_23
 _atom_site_aniso_U_13
 _atom_site_aniso_U_12
Ba1 0.00888(7) 0.00880(10) 0.01187(10) -0.00068(3) -0.00013(4) 0.00021(2)
Si1 0.00547(18) 0.0049(3) 0.0058(3) 0.00039(12) -0.00006(15) 0.00042(11)
Si2 0.00544(16) 0.0041(3) 0.0061(3) -0.00002(13) -0.00010(14) 0.00000(12)
Al1 0.0056(2) 0.0059(4) 0.0053(3) 0.00033(15) -0.00038(17) -0.00030(13)
Al2 0.00531(18) 0.0049(3) 0.0058(3) 0.00024(15) -0.00005(16) -0.00028(13)
O1 0.0054(5) 0.0183(11) 0.0102(9) 0.0008(4) -0.0008(5) -0.0003(3)
O2 0.0133(6) 0.0069(10) 0.0096(9) 0.0028(4) -0.0022(5) -0.0009(3)
O3 0.0120(5) 0.0049(8) 0.0096(8) -0.0020(4) -0.0031(4) 0.0011(3)
O4 0.0114(5) 0.0068(8) 0.0103(8) 0.0018(4) 0.0040(4) 0.0008(4)
O5 0.0107(5) 0.0089(8) 0.0081(8) -0.0024(4) -0.0019(4) 0.0017(3)
O6 0.0061(4) 0.0144(10) 0.0152(9) -0.0038(5) -0.0004(4) -0.0004(4)
O7 0.0090(4) 0.0095(8) 0.0084(8) -0.0015(4) 0.0029(4) -0.0019(3)
O8 0.0129(5) 0.0059(9) 0.0119(9) 0.0027(4) 0.0029(4) 0.0016(4)
 
_geom_special_details
;
 All esds (except the esd in the dihedral angle between two l.s. planes)
 are estimated using the full covariance matrix.  The cell esds are taken
 into account individually in the estimation of esds in distances, angles
 and torsion angles; correlations between esds in cell parameters are only
 used when they are defined by crystal symmetry.  An approximate (isotropic)
 treatment of cell esds is used for estimating esds involving l.s. planes.
;
 
loop_
 _geom_bond_atom_site_label_1
 _geom_bond_atom_site_label_2
 _geom_bond_distance
 _geom_bond_site_symmetry_2
 _geom_bond_publ_flag
Ba1 O7 2.7348(14) 4_565 ?
Ba1 O5 2.7587(14) 4_566 ?
Ba1 O4 2.7825(15) 3_666 ?
Ba1 O1 2.8048(19) . ?
Ba1 O3 2.8262(14) 2_756 ?
Ba1 O2 2.8312(15) . ?
Ba1 O8 2.8624(16) 3_666 ?
Ba1 O3 3.3177(16) 4_565 ?
Ba1 O4 3.3229(15) . ?
Ba1 Si1 3.4888(6) 3_666 ?
Ba1 Al1 3.5443(6) . ?
Ba1 Si2 3.6905(5) 4_565 ?
Si1 O5 1.6146(17) . ?
Si1 O8 1.6154(16) . ?
Si1 O1 1.6274(13) . ?
Si1 O4 1.6320(17) . ?
Si2 O6 1.6034(12) . ?
Si2 O7 1.6218(16) . ?
Si2 O3 1.6372(17) . ?
Si2 O2 1.6405(16) . ?
Al1 O7 1.7308(17) 3_767 ?
Al1 O2 1.7334(16) . ?
Al1 O1 1.7426(16) 3_766 ?
Al1 O3 1.7528(15) 2_756 ?
Al2 O6 1.7174(14) 4_465 ?
Al2 O5 1.7439(15) 4_566 ?
Al2 O8 1.7537(18) 2_645 ?
Al2 O4 1.7565(17) . ?
 
loop_
 _geom_angle_atom_site_label_1
 _geom_angle_atom_site_label_2
 _geom_angle_atom_site_label_3
 _geom_angle
 _geom_angle_site_symmetry_1
 _geom_angle_site_symmetry_3
 _geom_angle_publ_flag
O7 Ba1 O5 75.45(5) 4_565 4_566 ?
O7 Ba1 O4 178.05(4) 4_565 3_666 ?
O5 Ba1 O4 102.67(4) 4_566 3_666 ?
O7 Ba1 O1 84.55(5) 4_565 . ?
O5 Ba1 O1 86.85(5) 4_566 . ?
O4 Ba1 O1 94.88(5) 3_666 . ?
O7 Ba1 O3 103.94(4) 4_565 2_756 ?
O5 Ba1 O3 177.37(4) 4_566 2_756 ?
O4 Ba1 O3 77.97(4) 3_666 2_756 ?
O1 Ba1 O3 95.65(5) . 2_756 ?
O7 Ba1 O2 66.80(5) 4_565 . ?
O5 Ba1 O2 119.61(4) 4_566 . ?
O4 Ba1 O2 114.82(5) 3_666 . ?
O1 Ba1 O2 131.61(5) . . ?
O3 Ba1 O2 58.01(4) 2_756 . ?
O7 Ba1 O8 124.57(5) 4_565 3_666 ?
O5 Ba1 O8 66.13(5) 4_566 3_666 ?
O4 Ba1 O8 54.52(5) 3_666 3_666 ?
O1 Ba1 O8 129.14(4) . 3_666 ?
O3 Ba1 O8 112.63(5) 2_756 3_666 ?
O2 Ba1 O8 99.20(5) . 3_666 ?
O7 Ba1 O3 49.93(4) 4_565 4_565 ?
O5 Ba1 O3 109.29(4) 4_566 4_565 ?
O4 Ba1 O3 130.92(4) 3_666 4_565 ?
O1 Ba1 O3 52.13(3) . 4_565 ?
O3 Ba1 O3 71.80(5) 2_756 4_565 ?
O2 Ba1 O3 80.03(5) . 4_565 ?
O8 Ba1 O3 174.33(4) 3_666 4_565 ?
O7 Ba1 O4 106.28(4) 4_565 . ?
O5 Ba1 O4 52.94(4) 4_566 . ?
O4 Ba1 O4 72.01(5) 3_666 . ?
O1 Ba1 O4 49.14(4) . . ?
O3 Ba1 O4 129.51(4) 2_756 . ?
O2 Ba1 O4 171.83(4) . . ?
O8 Ba1 O4 81.01(4) 3_666 . ?
O3 Ba1 O4 98.95(4) 4_565 . ?
O7 Ba1 Si1 151.83(3) 4_565 3_666 ?
O5 Ba1 Si1 84.89(4) 4_566 3_666 ?
O4 Ba1 Si1 27.31(3) 3_666 3_666 ?
O1 Ba1 Si1 114.71(3) . 3_666 ?
O3 Ba1 Si1 94.78(3) 2_756 3_666 ?
O2 Ba1 Si1 107.85(4) . 3_666 ?
O8 Ba1 Si1 27.25(3) 3_666 3_666 ?
O3 Ba1 Si1 158.23(3) 4_565 3_666 ?
O4 Ba1 Si1 76.05(3) . 3_666 ?
O7 Ba1 Al1 86.39(3) 4_565 . ?
O5 Ba1 Al1 148.27(3) 4_566 . ?
O4 Ba1 Al1 95.52(3) 3_666 . ?
O1 Ba1 Al1 117.51(3) . . ?
O3 Ba1 Al1 29.26(3) 2_756 . ?
O2 Ba1 Al1 28.88(3) . . ?
O8 Ba1 Al1 106.13(4) 3_666 . ?
O3 Ba1 Al1 75.92(3) 4_565 . ?
O4 Ba1 Al1 158.77(3) . . ?
Si1 Ba1 Al1 100.949(15) 3_666 . ?
O7 Ba1 Si2 23.80(3) 4_565 4_565 ?
O5 Ba1 Si2 89.92(4) 4_566 4_565 ?
O4 Ba1 Si2 156.83(4) 3_666 4_565 ?
O1 Ba1 Si2 66.12(3) . 4_565 ?
O3 Ba1 Si2 90.34(3) 2_756 4_565 ?
O2 Ba1 Si2 73.69(4) . 4_565 ?
O8 Ba1 Si2 148.06(3) 3_666 4_565 ?
O3 Ba1 Si2 26.34(3) 4_565 4_565 ?
O4 Ba1 Si2 101.78(3) . 4_565 ?
Si1 Ba1 Si2 174.667(13) 3_666 4_565 ?
Al1 Ba1 Si2 82.838(13) . 4_565 ?
O5 Si1 O8 111.81(10) . . ?
O5 Si1 O1 108.43(8) . . ?
O8 Si1 O1 113.29(8) . . ?
O5 Si1 O4 112.27(9) . . ?
O8 Si1 O4 105.58(9) . . ?
O1 Si1 O4 105.32(9) . . ?
O5 Si1 Ba1 125.21(5) . 3_666 ?
O8 Si1 Ba1 54.24(6) . 3_666 ?
O1 Si1 Ba1 126.02(7) . 3_666 ?
O4 Si1 Ba1 51.48(6) . 3_666 ?
O5 Si1 Ba1 42.85(5) . 4_565 ?
O8 Si1 Ba1 148.26(7) . 4_565 ?
O1 Si1 Ba1 71.14(6) . 4_565 ?
O4 Si1 Ba1 103.05(6) . 4_565 ?
Ba1 Si1 Ba1 150.007(17) 3_666 4_565 ?
O5 Si1 Ba1 137.63(6) . . ?
O8 Si1 Ba1 109.62(7) . . ?
O1 Si1 Ba1 44.66(7) . . ?
O4 Si1 Ba1 63.33(5) . . ?
Ba1 Si1 Ba1 86.680(14) 3_666 . ?
Ba1 Si1 Ba1 95.262(11) 4_565 . ?
O6 Si2 O7 111.33(8) . . ?
O6 Si2 O3 110.73(8) . . ?
O7 Si2 O3 106.34(9) . . ?
O6 Si2 O2 110.49(9) . . ?
O7 Si2 O2 107.72(9) . . ?
O3 Si2 O2 110.11(8) . . ?
O6 Si2 Ba1 132.45(7) . 4_566 ?
O7 Si2 Ba1 42.88(5) . 4_566 ?
O3 Si2 Ba1 64.02(6) . 4_566 ?
O2 Si2 Ba1 115.46(6) . 4_566 ?
O7 Al1 O2 114.20(9) 3_767 . ?
O7 Al1 O1 107.85(7) 3_767 3_766 ?
O2 Al1 O1 115.01(8) . 3_766 ?
O7 Al1 O3 112.76(8) 3_767 2_756 ?
O2 Al1 O3 103.80(8) . 2_756 ?
O1 Al1 O3 102.68(8) 3_766 2_756 ?
O7 Al1 Ba1 125.54(5) 3_767 . ?
O2 Al1 Ba1 52.08(5) . . ?
O1 Al1 Ba1 125.98(6) 3_766 . ?
O3 Al1 Ba1 52.01(5) 2_756 . ?
O7 Al1 Ba1 43.60(5) 3_767 2_756 ?
O2 Al1 Ba1 153.40(7) . 2_756 ?
O1 Al1 Ba1 70.64(6) 3_766 2_756 ?
O3 Al1 Ba1 99.84(5) 2_756 2_756 ?
Ba1 Al1 Ba1 147.435(18) . 2_756 ?
O7 Al1 Ba1 137.75(6) 3_767 3_766 ?
O2 Al1 Ba1 107.44(7) . 3_766 ?
O1 Al1 Ba1 44.42(6) 3_766 3_766 ?
O3 Al1 Ba1 61.63(6) 2_756 3_766 ?
Ba1 Al1 Ba1 85.865(15) . 3_766 ?
Ba1 Al1 Ba1 94.400(14) 2_756 3_766 ?
O6 Al2 O5 112.42(8) 4_465 4_566 ?
O6 Al2 O8 112.10(8) 4_465 2_645 ?
O5 Al2 O8 107.97(8) 4_566 2_645 ?
O6 Al2 O4 110.55(8) 4_465 . ?
O5 Al2 O4 103.95(8) 4_566 . ?
O8 Al2 O4 109.50(8) 2_645 . ?
O6 Al2 Ba1 133.90(7) 4_465 . ?
O5 Al2 Ba1 42.93(5) 4_566 . ?
O8 Al2 Ba1 112.98(5) 2_645 . ?
O4 Al2 Ba1 61.90(5) . . ?
Si1 O1 Al1 138.56(13) . 3_766 ?
Si1 O1 Ba1 111.27(9) . . ?
Al1 O1 Ba1 109.81(7) 3_766 . ?
Si2 O2 Al1 126.84(9) . . ?
Si2 O2 Ba1 133.59(7) . . ?
Al1 O2 Ba1 99.04(6) . . ?
Si2 O3 Al1 127.87(9) . 2_746 ?
Si2 O3 Ba1 130.27(6) . 2_746 ?
Al1 O3 Ba1 98.72(7) 2_746 2_746 ?
Si2 O3 Ba1 89.64(7) . 4_566 ?
Al1 O3 Ba1 90.67(6) 2_746 4_566 ?
Ba1 O3 Ba1 108.20(5) 2_746 4_566 ?
Si1 O4 Al2 128.87(10) . . ?
Si1 O4 Ba1 101.21(7) . 3_666 ?
Al2 O4 Ba1 126.75(7) . 3_666 ?
Si1 O4 Ba1 90.64(5) . . ?
Al2 O4 Ba1 90.31(6) . . ?
Ba1 O4 Ba1 107.99(5) 3_666 . ?
Si1 O5 Al2 134.54(9) . 4_565 ?
Si1 O5 Ba1 113.69(7) . 4_565 ?
Al2 O5 Ba1 111.57(7) 4_565 4_565 ?
Si2 O6 Al2 144.19(12) . 4_666 ?
Si2 O7 Al1 134.84(9) . 3_767 ?
Si2 O7 Ba1 113.32(8) . 4_566 ?
Al1 O7 Ba1 110.52(7) 3_767 4_566 ?
Si1 O8 Al2 130.61(10) . 2_655 ?
Si1 O8 Ba1 98.51(8) . 3_666 ?
Al2 O8 Ba1 130.87(7) 2_655 3_666 ?
 
_refine_diff_density_max    1.254
_refine_diff_density_min   -1.558
_refine_diff_density_rms    0.219

_shelx_res_file
;

TITL testdac4_c04 in P2(1)/c
    shelx.res
    created by SHELXL-2018/3 at 12:48:58 on 17-May-2019
REM P2(1)/c (#14 in standard setting)
CELL 0.29050   8.575573   9.573087   9.068102  90.0000  90.1696  90.0000
ZERR    4.00   0.000137   0.000332   0.000309   0.0000   0.0017   0.0000
LATT  1
SYMM -x, y+1/2,-z+1/2
SFAC O Al Si Ba
DISP    Al    0.00484    0.00770        22.25
DISP    Si    0.00827    0.01077        28.21
DISP    O    -0.00099    0.00082         6.66
DISP    Ba   -1.08550    2.81945      4739.20
UNIT 32.00 8.00 8.00 4.00

OMIT 2 0 0
OMIT 3 0 2

MERG   2
FMAP   2
PLAN   100
BOND
LIST   6
ACTA
L.S.  20
WGHT    0.043600    0.008500
EXTI    0.271540
FVAR       5.17203
BA1   4    0.749109    0.411823    0.602229    11.00000    0.00888    0.00880 =
         0.01187   -0.00068   -0.00013    0.00021
SI1   3    0.563001    0.416307    0.231378    11.00000    0.00547    0.00493 =
         0.00576    0.00039   -0.00006    0.00042
SI2   3    1.059370    0.300610    0.932066    11.00000    0.00544    0.00409 =
         0.00612   -0.00002   -0.00010    0.00000
AL1   2    1.069563    0.578802    0.775916    11.00000    0.00564    0.00590 =
         0.00525    0.00033   -0.00038   -0.00030
AL2   2    0.427811    0.193770    0.436258    11.00000    0.00531    0.00490 =
         0.00583    0.00024   -0.00005   -0.00028
O1    1    0.741320    0.410830    0.292998    11.00000    0.00545    0.01834 =
         0.01023    0.00085   -0.00084   -0.00029
O2    1    1.001090    0.410660    0.804656    11.00000    0.01328    0.00685 =
         0.00960    0.00280   -0.00220   -0.00090
O3    1    1.043422    0.139961    0.871962    11.00000    0.01195    0.00491 =
         0.00960   -0.00201   -0.00314    0.00108
O4    1    0.454848    0.363898    0.368429    11.00000    0.01140    0.00681 =
         0.01032    0.00178    0.00397    0.00082
O5    1    0.549831    0.314148    0.090221    11.00000    0.01070    0.00887 =
         0.00811   -0.00239   -0.00189    0.00168
O6    1    1.235589    0.333676    0.980255    11.00000    0.00607    0.01435 =
         0.01520   -0.00381   -0.00035   -0.00036
O7    1    0.941172    0.314185    1.070612    11.00000    0.00904    0.00948 =
         0.00841   -0.00151    0.00292   -0.00195
O8    1    0.504162    0.572583    0.193537    11.00000    0.01289    0.00590 =
         0.01189    0.00268    0.00290    0.00164

HKLF 4


REM  testdac4_c04 in P2(1)/c
REM wR2 = 0.0744, GooF = S = 1.040, Restrained GooF = 1.040 for all data
REM R1 = 0.0286 for 2426 Fo > 4sig(Fo) and 0.0297 for all 2570 data
REM 119 parameters refined using 0 restraints

END

WGHT      0.0413      0.0000

REM Highest difference peak  1.254,  deepest hole -1.558,  1-sigma level  0.219
Q1    1   0.7803  0.4132  0.7186  11.00000  0.05    1.25
Q2    1   0.7553  0.4126  0.6852  11.00000  0.05    1.14
Q3    1   0.7478  0.4105  0.5187  11.00000  0.05    1.01
Q4    1   0.7633  0.3288  0.5860  11.00000  0.05    0.97
Q5    1   0.5509  0.5907  0.3668  11.00000  0.05    0.91
Q6    1   0.6987  0.2927  0.6540  11.00000  0.05    0.87
Q7    1   0.6956  0.5269  0.6543  11.00000  0.05    0.85
Q8    1   0.9489  0.4106  0.5662  11.00000  0.05    0.84
Q9    1   0.5591  0.4567  0.2359  11.00000  0.05    0.84
Q10   1   0.7980  0.2935  0.5491  11.00000  0.05    0.80
Q11   1   0.7561  0.5098  0.5974  11.00000  0.05    0.80
Q12   1   0.7367  0.3738  0.7042  11.00000  0.05    0.79
Q13   1   0.4226  0.2086  0.3804  11.00000  0.05    0.77
Q14   1   1.0034  0.4161  0.5963  11.00000  0.05    0.72
Q15   1   1.1336  0.2047  1.1515  11.00000  0.05    0.71
Q16   1   0.9336  0.5874  0.8195  11.00000  0.05    0.70
Q17   1   0.4046  0.3837  0.2616  11.00000  0.05    0.69
Q18   1   1.2229  0.4096  0.8817  11.00000  0.05    0.68
Q19   1   0.5971  0.2946  0.2380  11.00000  0.05    0.67
Q20   1   1.0857  0.1215  1.0395  11.00000  0.05    0.67
Q21   1   0.5554  0.4206  0.6166  11.00000  0.05    0.64
Q22   1   0.3985  0.1014  0.4718  11.00000  0.05    0.63
Q23   1   1.0496  0.0813  1.0438  11.00000  0.05    0.63
Q24   1   0.6570  0.4967  0.0668  11.00000  0.05    0.62
Q25   1   0.4349  0.1530  0.4628  11.00000  0.05    0.61
Q26   1   0.6674  0.2479  0.1802  11.00000  0.05    0.61
Q27   1   1.2399  0.4331  0.8609  11.00000  0.05    0.60
Q28   1   0.3532  0.6095  0.0686  11.00000  0.05    0.59
Q29   1   0.9154  0.3983  1.1142  11.00000  0.05    0.59
Q30   1   0.5755  0.3801  0.5995  11.00000  0.05    0.58
Q31   1   1.0764  0.1785  0.8125  11.00000  0.05    0.57
Q32   1   0.8416  0.3396  0.9626  11.00000  0.05    0.56
Q33   1   1.1055  0.6951  0.7456  11.00000  0.05    0.56
Q34   1   1.1037  0.1103  0.7498  11.00000  0.05    0.55
Q35   1   0.5311  0.2562  0.3535  11.00000  0.05    0.55
Q36   1   1.2590  0.2807  1.0428  11.00000  0.05    0.55
Q37   1   1.0670  0.6348  0.8039  11.00000  0.05    0.54
Q38   1   0.5404  0.1895  0.0321  11.00000  0.05    0.54
Q39   1   0.8995  0.1051  0.9796  11.00000  0.05    0.53
Q40   1   1.2440  0.3151  1.0837  11.00000  0.05    0.53
Q41   1   0.3781  0.3056  0.1589  11.00000  0.05    0.53
Q42   1   0.5735  0.6280  0.3274  11.00000  0.05    0.53
Q43   1   0.7749  0.3213  0.8725  11.00000  0.05    0.53
Q44   1   0.8487  0.5110  0.4141  11.00000  0.05    0.52
Q45   1   0.7643  0.4134  0.4264  11.00000  0.05    0.52
Q46   1   0.6230  0.2711  0.2222  11.00000  0.05    0.52
Q47   1   0.4369  0.4373  0.2201  11.00000  0.05    0.52
Q48   1   0.5788  0.3966  0.6512  11.00000  0.05    0.51
Q49   1   0.3666  0.0696  0.5009  11.00000  0.05    0.51
Q50   1   0.9620  0.2583  0.8651  11.00000  0.05    0.51
Q51   1   0.8601  0.3627  0.9415  11.00000  0.05    0.51
Q52   1   0.4389  0.4893  0.4606  11.00000  0.05    0.50
Q53   1   0.8979  0.4877  0.9424  11.00000  0.05    0.50
Q54   1   0.8592  0.1776  0.9265  11.00000  0.05    0.50
Q55   1   0.4911  0.5007  0.4255  11.00000  0.05    0.50
Q56   1   0.3637  0.5393  0.1629  11.00000  0.05    0.50
Q57   1   0.9735  0.2364  0.8353  11.00000  0.05    0.49
Q58   1   0.9250  0.3058  0.9971  11.00000  0.05    0.49
Q59   1   1.1039  0.2222  0.8786  11.00000  0.05    0.49
Q60   1   0.4445  0.3236  0.4554  11.00000  0.05    0.49
Q61   1   1.2818  0.4009  0.9235  11.00000  0.05    0.48
Q62   1   1.0270  0.1305  0.7849  11.00000  0.05    0.48
Q63   1   1.0524  0.5064  0.7604  11.00000  0.05    0.48
Q64   1   0.6596  0.2907  0.1962  11.00000  0.05    0.48
Q65   1   0.9595  0.0904  0.8395  11.00000  0.05    0.47
Q66   1   1.1555  0.5160  0.9160  11.00000  0.05    0.47
Q67   1   0.8410  0.5048  0.7047  11.00000  0.05    0.46
Q68   1   0.9374  0.3070  0.9198  11.00000  0.05    0.46
Q69   1   0.9379  0.1758  1.1443  11.00000  0.05    0.46
Q70   1   0.7225  0.3415  0.3265  11.00000  0.05    0.46
Q71   1   0.9066  0.5005  0.9831  11.00000  0.05    0.46
Q72   1   0.8015  0.4174  0.9871  11.00000  0.05    0.46
Q73   1   1.1441  0.2460  0.7026  11.00000  0.05    0.46
Q74   1   0.5366  0.4969  0.2617  11.00000  0.05    0.46
Q75   1   0.9085  0.2724  1.0357  11.00000  0.05    0.45
Q76   1   0.6717  0.3732  0.0016  11.00000  0.05    0.45
Q77   1   0.9955  0.4690  0.6454  11.00000  0.05    0.45
Q78   1   1.0862  0.4815  0.7436  11.00000  0.05    0.45
Q79   1   0.5247  0.3153  0.2782  11.00000  0.05    0.45
Q80   1   0.8750  0.1070  0.9272  11.00000  0.05    0.45
Q81   1   0.3227  0.6694  0.1911  11.00000  0.05    0.45
Q82   1   1.0248  0.7138  0.7646  11.00000  0.05    0.45
Q83   1   0.8056  0.5339  0.6341  11.00000  0.05    0.44
Q84   1   0.4323  0.7180  0.2005  11.00000  0.05    0.44
Q85   1   0.3817  0.3851  0.5568  11.00000  0.05    0.44
Q86   1   0.4400  0.3543  0.3164  11.00000  0.05    0.44
Q87   1   1.1470  0.2599  1.0049  11.00000  0.05    0.44
Q88   1   0.8087  0.4590  0.3304  11.00000  0.05    0.44
Q89   1   0.7210  0.3780  0.4032  11.00000  0.05    0.44
Q90   1   0.4855  0.4232  0.1620  11.00000  0.05    0.43
Q91   1   1.3366  0.2276  1.0550  11.00000  0.05    0.43
Q92   1   0.5000  0.5000  0.5000  10.50000  0.05    0.43
Q93   1   1.1059  0.5335  0.6195  11.00000  0.05    0.43
Q94   1   1.1407  0.4429  0.8038  11.00000  0.05    0.43
Q95   1   0.6602  0.4918  0.1349  11.00000  0.05    0.42
Q96   1   1.1271  0.3069  1.0681  11.00000  0.05    0.42
Q97   1   0.7019  0.5567  0.5795  11.00000  0.05    0.42
Q98   1   0.5844  0.4998  0.1943  11.00000  0.05    0.42
Q99   1   0.7617  0.2273  0.3243  11.00000  0.05    0.42
Q100  1   0.4392  0.0886  0.5259  11.00000  0.05    0.41
;
_shelx_res_checksum   70484

_shelx_hkl_file
;
   0  -8  -5 25665.6 913.288   1
   0  -9  -5 6551.21 382.087   1
   0 -10  -6 187164. 5463.84   1
   0 -11  -6 6319.40 424.256   1
   0 -11  -7 7006.75 331.788   1
   0 -12  -7 11436.5 518.153   1
   0 -13  -7 5192.43 348.082   1
  -1   3   4 163198. 4724.02   1
   1  -3  -1 12.3687 8.96704   1
  -1   4   5 185742. 5354.24   1
  -1   4   3 111438. 3362.40   1
   1  -4  -3 118105. 3371.37   1
   1  -4  -2 210837. 6110.99   1
  -1   5   7 128437. 3783.29   1
  -1   5   6 19450.4 696.294   1
  -1   5   4 32021.3 1048.49   1
   1  -5  -4 29762.0 1027.74   1
   1  -5  -3 412201. 11721.0   1
  -1   6   9 18071.8 701.275   1
  -1   6   8 145287. 4237.22   1
   1  -6  -5 1609.17 132.801   1
   1  -6  -4 57119.8 1799.84   1
   1  -6  -3 19051.2 749.808   1
   1   6  10 24575.5 862.204   1
  -1   7  11 33922.4 1182.06   1
  -1   7  10 47207.3 1501.52   1
   1  -7  -5 22860.3 830.202   1
   1  -7  -4 42763.1 1456.99   1
  -1   8  13 16802.1 666.200   1
   1  -8  -6 1302.57 129.611   1
   1  -8  -5 208694. 6085.88   1
   1  -8  -4 30543.6 1157.68   1
   1  -9  -7 11532.7 548.269   1
   1  -9  -6 77036.4 2384.11   1
   1  -9  -5 45.0592 40.6123   1
   1 -10  -7 2601.71 196.413   1
   1 -10  -6 25562.1 972.154   1
   1 -10  -5 95174.2 3087.59   1
   1 -11  -7 82108.9 2552.75   1
   1 -11  -6 7674.66 452.287   1
   1 -11  -5 7335.24 502.736   1
   1 -12  -8 68134.5 2121.91   1
   1 -12  -7 3314.42 265.555   1
   1 -12  -6 53766.7 1906.90   1
  -1 -12  -7 637.787 86.3237   1
   1 -13  -7 19955.9 860.286   1
   1 -13  -6 49804.4 1890.13   1
  -2   0   1 28.2010 24.8219   1
   2   0  -1-0.68296 16.1000   1
  -2   0   0 25055.3 903.460   1
   2   0   0 24864.4 910.148   1
   2   0   1 50.2572 29.7145   1
  -2   0  -1 3.71647 14.4534   1
   2   0   2 171320. 5014.00   1
  -2   0  -2 169685. 5006.43   1
   2   0   3-9.04217 9.09601   1
  -2   1   2 251607. 7289.97   1
  -2   1   1 348959. 9841.14   1
   2  -1  -1 338909. 9852.94   1
  -2   1   0 163.096 44.5606   1
   2  -1   0 160.775 49.0878   1
   2   1   1 323072. 9231.70   1
  -2  -1  -1 319360. 9225.25   1
  -2   1  -1 292554. 9267.62   1
  -2  -1  -2 281987. 8547.19   1
   2  -1   2 314330. 8629.19   1
   2   1   2 292866. 8556.43   1
  -2   1  -2 329286. 8900.15   1
  -2  -1  -3 190209. 5425.70   1
   2   1   3 182081. 5442.62   1
   2   1   4 87031.0 2687.91   1
  -2   2   3 358079. 10266.4   1
   2  -2  -2 175192. 4990.44   1
  -2   2   2 163822. 4957.49   1
  -2   2   1 279024. 8103.45   1
   2  -2  -1 283381. 8116.32   1
  -2   2   0 194979. 6307.96   1
   2  -2   0 235426. 6314.99   1
  -2   2  -1 279794. 7825.63   1
   2  -2   1 260927. 7710.65   1
  -2  -2  -1 261920. 7764.59   1
  -2  -2  -2 154170. 4552.17   1
   2   2   2 158777. 4566.74   1
   2   2   3 369639. 10131.8   1
  -2  -2  -3 342089. 10125.1   1
   2   2   4 179058. 5355.14   1
  -2  -2  -4 194487. 5589.33   1
   2   2   5 2348.57 200.324   1
  -2   3   4 114724. 3468.02   1
   2  -3  -3 4885.68 297.880   1
  -2   3   3 4739.00 301.955   1
  -2   3   2 374174. 10375.4   1
   2  -3  -2 349050. 10391.1   1
  -2   3   1 38267.9 1367.45   1
   2  -3  -1 38238.0 1333.35   1
  -2   3   0 181.137 62.3699   1
   2  -3   0 78.6343 35.9742   1
  -2  -3  -2 394943. 11240.9   1
  -2  -3  -3 7383.12 339.720   1
   2   3   3 7077.87 338.372   1
  -2  -3  -4 87248.2 2614.88   1
   2   3   4 87814.6 2622.04   1
   2   3   5 48535.8 1556.46   1
   2   3   6 288787. 8337.83   1
  -2   4   6 57528.2 1897.09   1
  -2   4   5 57501.7 1870.33   1
  -2   4   4 77299.4 2392.48   1
   2  -4  -4 74856.7 2402.32   1
  -2   4   3 180127. 5402.80   1
   2  -4  -3 188372. 5418.40   1
  -2   4   2 101077. 3118.03   1
   2  -4  -2 102098. 3130.80   1
   2  -4  -1 90812.2 2942.46   1
  -2   4   1 95982.2 2997.82   1
  -2  -4  -3 217611. 6261.25   1
   2   4   6 66801.2 2045.10   1
   2   4   7 221673. 6433.39   1
   2   4   8 364.786 83.3660   1
  -2   5   7 10118.3 514.041   1
  -2   5   6 8126.89 426.242   1
  -2   5   5 9500.52 467.873   1
   2  -5  -5 9537.13 570.519   1
   2  -5  -4 33993.7 1214.78   1
  -2   5   4 34245.3 1219.68   1
  -2   5   3 195229. 5822.95   1
   2  -5  -3 200640. 5829.67   1
  -2   5   2 30356.1 1419.72   1
   2  -5  -2 37103.3 1309.23   1
   2  -5  -1 105342. 3292.84   1
   2   5   8 5209.60 285.414   1
   2   5   9 259997. 7537.76   1
   2   5  10 4333.73 316.452   1
  -2   6   9 204.573 49.6598   1
  -2   6   8 6226.59 361.746   1
  -2   6   7 2365.31 215.337   1
  -2   6   6 160599. 4747.25   1
   2  -6  -5 74.0390 29.4561   1
  -2   6   5 56.0603 52.2987   1
   2  -6  -4 379920. 10941.0   1
  -2   6   4 381867. 10962.4   1
   2  -6  -3 80492.2 2584.35   1
   2  -6  -2 204538. 6079.90   1
   2   6  10 91211.2 2740.46   1
   2   6  11 2485.55 212.559   1
   2   6  12 3449.57 299.019   1
  -2   7  11 4434.21 326.506   1
  -2   7  10-6.12752 21.7217   1
  -2   7   9 103372. 3176.72   1
  -2   7   8 44957.1 1501.24   1
  -2   7   7 84698.4 2645.26   1
   2  -7  -6 113527. 3534.52   1
  -2   7   6 118454. 3525.85   1
   2  -7  -5 80730.2 2447.12   1
  -2   7   5 69509.1 2604.32   1
   2  -7  -4 47557.0 1662.23   1
   2  -7  -3 115219. 3623.16   1
   2   7  12 70190.6 2139.87   1
   2   7  13 3096.00 219.662   1
   2   7  14 2976.12 248.630   1
  -2   8  13 46920.4 1638.56   1
  -2   8  12 3507.51 273.901   1
  -2   8  11 26314.9 973.911   1
  -2   8  10 11412.2 516.752   1
  -2   8   9 5748.38 343.246   1
  -2   8   8 40759.8 1385.39   1
  -2   8   7 195477. 5967.68   1
   2  -8  -6 14273.2 649.865   1
   2  -8  -5 1046.34 141.532   1
   2  -8  -4 47070.7 1692.45   1
   2  -8  -3 88915.9 2917.21   1
  -2   9  12 84700.5 2576.00   1
  -2   9  11 2273.11 180.334   1
   2  -9  -7 69.1286 8.54142   1
   2  -9  -6 41211.2 1456.58   1
   2  -9  -5 6683.94 436.678   1
   2  -9  -4 132808. 4197.78   1
   2 -10  -7 115465. 3551.98   1
   2 -10  -6 4701.89 342.290   1
   2 -10  -5 15675.4 789.040   1
   2 -10  -4 95500.1 3330.72   1
   2 -11  -8 29.0070 31.2825   1
   2 -11  -7 51977.2 1788.56   1
   2 -11  -6 13362.8 681.176   1
   2 -11  -5 107957. 3534.45   1
   2 -12  -8 9620.67 522.266   1
   2 -12  -7 11716.2 617.473   1
   2 -12  -6 45933.1 1716.22   1
   2 -12  -5 2603.93 335.683   1
   2 -13  -7 3532.10 320.829   1
   2 -13  -6 28210.8 1249.49   1
   2 -14  -6 806.445 193.310   1
  -3   0   1 16.5978 21.0084   1
   3   0  -1-28.5673 29.5971   1
   3   0   0 9.12608 22.4703   1
  -3   0   0 75.3641 39.6697   1
   3   0   1 4.12731 12.3712   1
  -3   0  -1 60.4513 26.0686   1
  -3   0  -2 4669.54 341.925   1
   3   0   2 5098.20 345.832   1
   3   0   3 59.8050 44.6421   1
  -3   0  -3-38.8021 34.0452   1
   3   0   4 88810.1 2890.99   1
  -3   0  -4 93376.6 3359.27   1
   3  -1  -2 98676.5 3200.54   1
  -3   1   2 96706.3 3064.85   1
  -3   1   1 350594. 10457.7   1
   3  -1  -1 376137. 10500.3   1
   3  -1   0 245014. 7434.86   1
  -3  -1   0 242087. 7405.34   1
  -3   1   0 247854. 7450.09   1
  -3   1  -1 328941. 9358.07   1
   3   1   1 319889. 9321.33   1
   3  -1   1 351593. 9380.50   1
   3  -1   2 40264.4 1536.57   1
  -3   1  -2 39803.8 1508.14   1
  -3  -1  -2 44646.0 1503.28   1
   3   1   2 44628.7 1508.21   1
   3  -1   3 224703. 6982.81   1
  -3  -1  -3 237985. 6956.75   1
   3   1   3 230235. 6931.49   1
  -3  -1  -4 267928. 7773.91   1
   3   1   4 263029. 7778.78   1
   3   1   5 79522.3 2605.15   1
   3  -2  -3 234913. 7291.08   1
  -3   2   3 243299. 7069.98   1
  -3   2   2 282703. 8295.55   1
   3  -2  -2 286782. 8326.57   1
  -3   2   1 381496. 11366.3   1
   3  -2  -1 404999. 11364.0   1
   3  -2   0 1016.05 146.127   1
  -3   2   0 1201.89 160.380   1
  -3   2  -1 460778. 12890.3   1
   3  -2   1 424932. 12875.3   1
  -3  -2  -1 428303. 12799.7   1
  -3  -2  -2 274592. 7953.87   1
   3  -2   2 282353. 8063.02   1
   3   2   2 268605. 7970.38   1
  -3   2  -2 272567. 8136.39   1
   3   2   3 193365. 5814.02   1
  -3  -2  -3 201605. 5824.58   1
   3   2   4 279265. 8368.05   1
  -3  -2  -4 301125. 8439.83   1
  -3  -2  -5 88568.9 3467.11   1
   3   2   5 122170. 3384.60   1
   3   2   6 49318.9 1799.95   1
   3   2   7 31710.0 1282.30   1
  -3   3   5 70149.9 2345.76   1
  -3   3   4 486956. 14685.7   1
   3  -3  -4 550835. 14895.0   1
  -3   3   3 152972. 4622.08   1
   3  -3  -3 151384. 4611.30   1
   3  -3  -2 94278.4 3060.97   1
  -3   3   2 99947.4 3090.25   1
   3  -3  -1 11535.4 603.749   1
  -3   3   1 11413.2 602.849   1
   3  -3   0 243320. 7373.78   1
  -3   3   0 256072. 7393.17   1
  -3   3  -1 11275.1 635.950   1
   3  -3   1 10991.4 606.093   1
  -3  -3  -2 138959. 4178.96   1
   3   3   3 123085. 3745.77   1
  -3  -3  -3 123997. 3741.17   1
  -3  -3  -4 380025. 10848.8   1
   3   3   4 376691. 10848.5   1
   3   3   5 81966.2 2597.46   1
  -3  -3  -5 82374.5 2579.09   1
   3   3   6 38639.6 1379.92   1
   3   3   7 3863.61 317.385   1
   3   3   8 45716.1 1681.83   1
  -3   4   6 37431.1 1403.55   1
  -3   4   5 130657. 4028.04   1
   3  -4  -4 143422. 4401.03   1
  -3   4   4 144107. 4401.18   1
   3  -4  -3 63461.7 2099.22   1
  -3   4   3 59416.8 2079.37   1
  -3   4   2 68445.3 2252.58   1
   3  -4  -2 65116.5 2259.07   1
  -3   4   1 298464. 8554.54   1
   3  -4  -1 283877. 8541.15   1
  -3   4   0-22.5077 34.7571   1
   3  -4   0 10.8015 24.7747   1
  -3  -4  -3 93801.8 2906.44   1
  -3  -4  -4 158792. 4775.87   1
   3   4   4 164048. 4837.32   1
   3   4   5 113162. 3564.95   1
  -3  -4  -5 123038. 3577.47   1
  -3  -4  -6 47145.0 1882.61   1
   3   4   6 54754.9 1730.02   1
   3   4   7 185709. 5490.92   1
   3   4   8 20135.8 853.175   1
   3   4   9 124394. 3899.12   1
   3   4  10 21062.1 1019.36   1
  -3   5   8 152.940 59.6431   1
  -3   5   7 288482. 8472.31   1
  -3   5   6 2988.05 274.663   1
  -3   5   5 18487.1 868.055   1
   3  -5  -5 21079.8 899.504   1
  -3   5   4 26320.8 1063.30   1
   3  -5  -4 24975.3 1072.18   1
  -3   5   3 2370.54 255.350   1
   3  -5  -3 3553.11 295.850   1
  -3   5   2 56815.6 2030.21   1
   3  -5  -2 60545.0 2052.61   1
   3  -5  -1 135092. 4365.02   1
  -3   5   1 146373. 4446.59   1
   3  -5   0 9051.37 569.577   1
  -3  -5  -4 50310.4 1659.48   1
  -3  -5  -5 8889.58 431.179   1
   3   5   6 4856.11 297.264   1
  -3  -5  -6 5105.77 297.335   1
   3   5   7 206063. 5999.78   1
   3   5   8 1842.34 178.203   1
   3   5   9 1574.03 175.940   1
   3   5  10 33077.2 1246.96   1
   3   5  11 139174. 4357.17   1
  -3   6   9 2286.52 252.667   1
  -3   6   8 60212.2 2064.60   1
  -3   6   7 16846.8 772.108   1
  -3   6   6 218518. 6645.82   1
   3  -6  -6 234426. 6865.30   1
   3  -6  -5 28837.4 1147.42   1
  -3   6   5 28242.5 1130.91   1
   3  -6  -4 291918. 8548.07   1
  -3   6   4 290436. 8631.67   1
   3  -6  -3 1232.76 178.029   1
  -3   6   3 1234.31 179.262   1
  -3   6   2 445745. 12432.9   1
   3  -6  -2 406321. 12269.5   1
   3  -6  -1 84593.1 2844.99   1
  -3  -6  -4 311824. 9005.69   1
  -3  -6  -5 47452.6 1564.66   1
  -3  -6  -6 209055. 6053.55   1
   3   6   8 54635.9 1737.03   1
   3   6   9 1576.62 153.162   1
   3   6  10 49994.0 1642.46   1
   3   6  11 63.5381 43.9731   1
   3   6  12 93418.4 2956.55   1
   3   6  13 175.463 70.2892   1
  -3   7  11 4300.73 356.500   1
  -3   7  10 103542. 3309.52   1
  -3   7   9 5937.70 407.726   1
  -3   7   8 34022.7 1287.49   1
  -3   7   7 143766. 4388.84   1
  -3   7   6 1921.00 226.000   1
   3  -7  -6 2647.63 264.989   1
   3  -7  -5 62657.0 2175.20   1
  -3   7   5 64900.1 2173.16   1
  -3   7   4 163993. 5030.23   1
   3  -7  -4 164514. 5038.61   1
  -3   7   3 143843. 5291.67   1
   3  -7  -3 166386. 4942.03   1
   3  -7  -2 19818.1 998.295   1
  -3  -7  -5 42668.9 1439.34   1
  -3  -7  -6 23665.0 841.980   1
   3   7  11 4064.60 248.333   1
   3   7  12 155.008 43.3855   1
   3   7  13 6990.93 386.953   1
  -3   8  13 4618.41 383.621   1
  -3   8  12 47233.1 1722.24   1
  -3   8  11 14452.3 735.230   1
  -3   8  10 3813.24 311.291   1
  -3   8   9 188338. 5620.82   1
  -3   8   8 2293.66 243.622   1
  -3   8   7 28630.6 1088.94   1
   3  -8  -7 23201.2 1206.80   1
  -3   8   6 108036. 3342.60   1
   3  -8  -6 101758. 3329.21   1
   3  -8  -5 91915.6 3206.54   1
  -3   8   5 117316. 3525.01   1
   3  -8  -4 11974.4 660.906   1
   3  -8  -3 99603.7 3321.71   1
   3  -8  -2 631.199 147.613   1
  -3  -8  -6 74932.5 2309.38   1
  -3   9  12 1527.94 186.357   1
  -3   9  11 1767.30 196.294   1
  -3   9  10 59451.9 2031.21   1
  -3   9   9 7.83573 9.43494   1
  -3   9   8 15799.0 760.374   1
  -3   9   7 2912.64 337.238   1
   3  -9  -7 2825.74 274.418   1
   3  -9  -6 63073.1 2187.33   1
   3  -9  -5 1085.41 194.716   1
   3  -9  -4 198168. 6086.58   1
   3  -9  -3 29859.2 1352.98   1
  -3  -9  -6 92002.0 2817.60   1
  -3  10  12 62455.0 2051.71   1
  -3  10  11 6774.33 425.235   1
   3 -10  -8 29146.4 1365.52   1
   3 -10  -7 20652.5 955.436   1
   3 -10  -6 132682. 4166.01   1
   3 -10  -5 20013.9 970.727   1
   3 -10  -4 376.179 119.498   1
   3 -10  -3 15587.3 1009.41   1
  -3 -10  -7 48508.4 1537.59   1
   3 -11  -8 6842.53 475.514   1
   3 -11  -7 139355. 4342.61   1
   3 -11  -6 1578.83 217.647   1
   3 -11  -5 8780.64 608.852   1
   3 -11  -4 24277.7 1234.61   1
  -3 -11  -7 158619. 4678.36   1
   3 -12  -8 17044.4 835.901   1
   3 -12  -7 431.899 117.263   1
   3 -12  -6 51071.5 1932.28   1
   3 -12  -5 7829.99 605.076   1
   3 -13  -7 57596.1 2092.26   1
   3 -13  -6 7974.23 579.620   1
   3 -13  -5 774.326 192.597   1
   3 -14  -6 2198.53 295.349   1
  -4   0   1 55.6607 50.5973   1
   4   0  -1 109.762 68.6828   1
  -4   0   0 792033. 21129.5   1
   4   0   0 689586. 21127.8   1
   4   0   1-17.0559 48.0391   1
  -4   0  -1 20.9004 26.6855   1
  -4   0  -2 14203.9 739.672   1
   4   0   2 13606.6 737.339   1
   4   0   3 1.87178 34.3201   1
  -4   0  -3-56.5170 47.6781   1
   4   0   4 265028. 7685.05   1
  -4   0  -4 249165. 7642.09   1
   4   0   5 45.1690 56.3716   1
  -4   0  -5 111.447 76.2286   1
   4   0   6 98301.5 3305.78   1
   4  -1  -2 97434.8 3214.85   1
  -4   1   2 97352.4 3189.98   1
  -4   1   1 230651. 7093.80   1
   4  -1  -1 248349. 7175.64   1
   4   1   0 2107.88 239.810   1
   4  -1   0 1414.21 198.453   1
  -4  -1   0 1863.42 225.712   1
  -4   1   0 1364.11 204.100   1
  -4   1  -1 239368. 7241.66   1
   4  -1   1 249693. 7287.56   1
   4   1   1 232451. 7194.90   1
  -4  -1  -1 248383. 7194.54   1
   4   1   2 49131.5 1735.11   1
  -4  -1  -2 51083.9 1784.34   1
   4  -1   2 49629.0 1784.98   1
  -4   1  -3 39976.0 1629.09   1
   4  -1   3 40266.8 1626.68   1
  -4  -1  -3 42942.4 1592.49   1
   4   1   4 79494.0 2598.69   1
  -4  -1  -4 82668.8 2671.93   1
  -4   1  -4 77664.0 2785.21   1
  -4  -1  -5 328647. 9298.59   1
   4   1   5 300699. 9234.11   1
   4   1   6 100580. 3358.09   1
   4   1   7 20796.4 1026.43   1
  -4   2   4 49875.2 1858.79   1
   4  -2  -3 165405. 5278.03   1
  -4   2   3 172057. 5218.58   1
  -4   2   2 908.842 153.471   1
   4  -2  -2 1132.06 177.976   1
  -4   2   1 148560. 4901.89   1
   4  -2  -1 169530. 4929.91   1
  -4   2   0 159827. 5069.55   1
   4  -2   0 169399. 5099.19   1
   4  -2   1 206257. 6363.96   1
   4   2   1 200954. 6382.51   1
  -4  -2  -1 215264. 6309.85   1
  -4   2  -1 218928. 6438.14   1
   4  -2   2 861.970 171.102   1
  -4  -2  -2 1498.34 190.822   1
  -4   2  -2 1153.70 201.273   1
   4   2   2 1379.97 186.572   1
  -4  -2  -3 266760. 7774.71   1
  -4   2  -3 267875. 7987.48   1
   4  -2   3 246062. 7991.02   1
   4   2   3 267621. 7774.19   1
   4   2   4 69844.7 2364.72   1
  -4  -2  -4 71456.3 2395.80   1
  -4  -2  -5 1929.30 232.504   1
   4   2   5 2266.86 247.739   1
  -4  -2  -6 25979.1 1454.30   1
   4   2   6 33104.3 1286.25   1
   4   2   7 133328. 4268.99   1
   4   2   8 233.760 117.705   1
  -4   3   5 10127.2 619.233   1
   4  -3  -4 172593. 6044.51   1
  -4   3   4 204504. 5857.98   1
  -4   3   3 16322.7 821.346   1
   4  -3  -3 16478.8 822.843   1
  -4   3   2 240479. 7102.22   1
   4  -3  -2 230374. 7053.29   1
  -4   3   1 33.3380 29.9147   1
   4  -3  -1-19.6657 46.0349   1
  -4   3   0 3698.12 359.275   1
   4  -3   0 4281.93 361.027   1
  -4   3  -1 1216.29 181.630   1
   4  -3   1 1203.48 192.937   1
   4  -3   2 201901. 6508.40   1
  -4  -3  -2 214287. 6279.53   1
   4   3   2 209642. 6487.53   1
  -4   3  -2 210176. 6458.47   1
  -4  -3  -3 16321.3 779.860   1
   4  -3   3 15527.3 873.995   1
   4   3   3 17292.2 792.335   1
  -4  -3  -4 283708. 8224.19   1
   4   3   4 276262. 8212.79   1
  -4  -3  -5 11550.1 627.238   1
   4   3   5 11119.3 600.700   1
   4   3   6 231287. 6679.51   1
  -4  -3  -6 216032. 6658.91   1
   4   3   7 1006.48 161.880   1
   4   3   8 84766.9 2856.82   1
   4   3   9 1845.88 251.438   1
   4   3  10 1071.34 230.417   1
  -4   4   6 26260.1 1169.94   1
   4  -4  -5 575.295 141.539   1
  -4   4   5 777.672 148.664   1
  -4   4   4 94256.7 3198.32   1
   4  -4  -4 102465. 3261.74   1
  -4   4   3 272446. 7947.52   1
   4  -4  -3 259450. 7935.33   1
   4  -4  -2 8908.44 580.922   1
  -4   4   2 10008.9 602.793   1
  -4   4   1 237761. 7240.18   1
   4  -4  -1 241238. 7228.20   1
  -4   4   0 358931. 9817.95   1
   4  -4   0 306707. 9733.79   1
  -4   4  -1 148359. 4929.63   1
   4  -4   1 165895. 5006.42   1
  -4   4  -2 2128.78 403.373   1
   4  -4   2 1928.60 263.816   1
  -4  -4  -3 177231. 5346.81   1
   4   4   4 100511. 3211.85   1
  -4  -4  -4 100662. 3180.36   1
   4   4   5 4350.80 340.217   1
  -4  -4  -5 4577.36 337.735   1
   4   4   6 49402.6 1729.34   1
  -4  -4  -6 50217.1 1741.25   1
  -4  -4  -7 154831. 4885.45   1
   4   4   7 136985. 4347.50   1
   4   4   8 10573.1 592.136   1
   4   4   9 38030.6 1473.76   1
   4   4  10 64039.5 2300.53   1
   4   4  11 45062.5 1839.44   1
  -4   5   8 5829.81 461.084   1
  -4   5   7 1014.04 172.895   1
  -4   5   6 34067.2 1395.78   1
  -4   5   5 310861. 9051.06   1
   4  -5  -5 300928. 9074.94   1
  -4   5   4 29828.8 1262.32   1
   4  -5  -4 29907.2 1274.15   1
  -4   5   3 29540.5 1276.00   1
   4  -5  -3 31341.5 1295.89   1
  -4   5   2 24108.6 1151.77   1
   4  -5  -2 24861.4 1126.56   1
  -4   5   1 232751. 7107.57   1
   4  -5  -1 236469. 7122.11   1
   4  -5   0 192.924 85.6726   1
  -4   5   0 215.139 93.7461   1
   4  -5   1 246178. 7487.79   1
  -4   5  -1 249089. 8219.17   1
  -4  -5  -3 28153.9 1147.50   1
  -4  -5  -4 50319.2 1753.94   1
  -4  -5  -5 199916. 5960.80   1
   4   5   5 202119. 6168.55   1
  -4  -5  -6 38119.8 1374.18   1
   4   5   6 36585.5 1382.24   1
  -4  -5  -7 12841.9 639.866   1
   4   5   7 11743.8 610.804   1
   4   5   8 7398.92 433.520   1
   4   5   9 130517. 4011.47   1
   4   5  10 118.616 64.3414   1
   4   5  11 12855.0 693.376   1
   4   5  12 13811.3 780.063   1
   4   5  13 5553.45 491.138   1
  -4   6  10 125798. 4065.94   1
  -4   6   9 2172.11 264.215   1
  -4   6   8 3059.18 309.929   1
  -4   6   7 4391.89 386.853   1
  -4   6   6 103388. 3393.25   1
   4  -6  -6 105533. 3612.44   1
  -4   6   5 6785.00 485.769   1
   4  -6  -5 6851.32 497.872   1
  -4   6   4 207707. 6203.39   1
   4  -6  -4 199134. 6171.19   1
   4  -6  -3 11779.3 690.972   1
  -4   6   3 10025.7 724.789   1
   4  -6  -2 532.606 140.743   1
  -4   6   2 17.8704 42.2126   1
   4  -6  -1 249.222 97.5281   1
  -4   6   1 205.268 64.7362   1
   4  -6   0 339939. 10685.8   1
  -4   6   0 390035. 11473.3   1
  -4  -6  -4 179824. 5409.15   1
  -4  -6  -5 156.594 60.3219   1
  -4  -6  -6 105020. 3252.72   1
  -4  -6  -7 4975.73 333.557   1
   4   6   7 5190.23 423.569   1
   4   6   8 2684.89 236.434   1
   4   6   9 2178.00 219.599   1
   4   6  10 129588. 3961.63   1
   4   6  11 3559.38 289.743   1
   4   6  12 1775.57 212.959   1
   4   6  13 2885.22 281.970   1
   4   6  14 33789.5 1383.13   1
  -4   7  11 18020.9 923.565   1
  -4   7  10 10598.7 673.676   1
  -4   7   9 33608.4 1383.64   1
  -4   7   8 27307.1 1196.51   1
  -4   7   7 3376.00 315.856   1
   4  -7  -6 48251.9 1793.27   1
  -4   7   6 45317.4 1751.56   1
  -4   7   5 90568.7 3161.22   1
   4  -7  -5 99776.1 3181.91   1
   4  -7  -4 23139.3 1081.28   1
  -4   7   4 22857.4 1070.03   1
   4  -7  -3 228.439 92.1661   1
  -4   7   3 444.466 113.226   1
   4  -7  -2 71811.3 2568.89   1
  -4   7   2 70314.2 2646.59   1
   4  -7  -1 99980.4 3457.17   1
  -4  -7  -5 124234. 3830.38   1
  -4  -7  -6 60620.3 2011.64   1
  -4  -7  -7 14224.8 640.392   1
  -4  -7  -8 32384.3 1437.98   1
   4   7  10 93.1198 21.9956   1
   4   7  11 13807.7 632.350   1
   4   7  12 30079.8 1139.62   1
   4   7  13 160.361 48.5083   1
  -4   8  13 38919.8 1596.93   1
  -4   8  12 4991.61 445.952   1
  -4   8  11 29941.9 1283.33   1
  -4   8  10 19485.2 938.485   1
  -4   8   9 25206.5 1104.10   1
  -4   8   8 90.6097 58.5087   1
   4  -8  -7 150795. 4879.19   1
  -4   8   7 154748. 4800.91   1
  -4   8   6 5725.62 473.442   1
   4  -8  -6 5591.12 454.430   1
  -4   8   5 7320.01 520.717   1
   4  -8  -5 7113.28 514.858   1
  -4   8   4 4258.66 426.325   1
   4  -8  -4 4486.33 419.191   1
   4  -8  -3 177657. 5392.63   1
  -4   8   3 157695. 5750.39   1
   4  -8  -2 345.884 126.130   1
   4  -8  -1 159038. 5240.12   1
  -4  -8  -5 3016.08 265.468   1
  -4  -8  -6 1422.17 168.556   1
  -4  -8  -7 112098. 3396.20   1
  -4  -8  -8 323.488 72.5610   1
  -4   9  12 20539.7 961.269   1
  -4   9  11 2807.81 285.562   1
  -4   9  10 3003.51 301.022   1
  -4   9   9 4672.05 398.837   1
  -4   9   8 86592.7 2780.43   1
   4  -9  -8 72393.7 2875.38   1
   4  -9  -7 27.8547 50.1724   1
  -4   9   7 66.2342 56.9949   1
   4  -9  -6 87829.4 2935.71   1
  -4   9   6 84096.3 2950.88   1
   4  -9  -5 6190.49 497.131   1
  -4   9   5 7066.05 617.836   1
   4  -9  -4 111937. 3731.67   1
   4  -9  -3 442.066 125.446   1
   4  -9  -2 199064. 6368.35   1
  -4  -9  -6 140319. 4290.80   1
  -4  -9  -7 290.922 72.7574   1
  -4  -9  -8 44396.8 1452.55   1
  -4  10  12 360.475 115.990   1
  -4  10  11 22367.3 1070.80   1
  -4  10  10 73332.1 2475.92   1
  -4  10   9 4469.01 382.047   1
   4 -10  -8 3122.01 358.682   1
  -4  10   8 3057.85 344.579   1
  -4  10   7 21098.5 1318.21   1
   4 -10  -7 27972.9 1184.58   1
   4 -10  -6 36680.9 1506.55   1
   4 -10  -5 1896.69 279.158   1
   4 -10  -4 76529.7 2767.95   1
   4 -10  -3 52664.2 2168.34   1
  -4 -10  -7 46488.1 1585.00   1
  -4 -10  -8 5424.80 299.471   1
   4 -11  -8 6232.27 492.944   1
   4 -11  -7 2661.61 306.041   1
   4 -11  -6 9250.53 631.775   1
   4 -11  -5 130386. 4294.65   1
   4 -11  -4 4699.90 480.841   1
   4 -11  -3 9601.55 789.528   1
  -4 -11  -7 15498.3 714.869   1
  -4 -11  -8 509.392 75.9720   1
   4 -12  -8 1728.89 251.435   1
   4 -12  -7 15816.2 861.337   1
   4 -12  -6 21836.7 1098.27   1
   4 -12  -5 1743.90 283.532   1
   4 -12  -4 39588.6 1783.63   1
   4 -13  -7 413.581 126.300   1
   4 -13  -6 42005.0 1808.50   1
   4 -13  -5 50912.4 2096.28   1
   4 -13  -4 17401.5 1126.46   1
   4 -14  -6 500.701 167.983   1
   4 -14  -5 69.4971 39.7651   1
   5   0  -2 841050. 23377.7   1
  -5   0   2 779259. 23084.8   1
  -5   0   1-13.0145 31.9796   1
   5   0  -1 36.5631 57.0578   1
   5   0   0 84.1198 45.0125   1
  -5   0   0 134.313 65.2582   1
   5   0   1 8.06858 13.9368   1
  -5   0  -1 13.5264 0.32700   1
  -5   0  -2 833514. 24959.9   1
   5   0   2 915830. 24994.8   1
  -5   0  -3-19.2283 42.1164   1
   5   0   3 92.7740 75.9227   1
  -5   0  -4 420265. 11208.9   1
   5   0   4 341048. 11047.6   1
  -5   0  -5-17.6232 30.5582   1
   5   0   5-135.511 79.6181   1
   5   0   6 20102.5 1083.74   1
  -5   0  -6 23751.7 1585.08   1
   5   0   7 75.4248 75.2264   1
  -5   1   3 443122. 12979.1   1
   5  -1  -2 81808.3 2844.50   1
  -5   1   2 79219.4 2803.50   1
   5   1  -1 6391.71 574.726   1
  -5  -1   1 7544.68 555.315   1
   5  -1  -1 7205.13 530.226   1
  -5   1   1 6552.36 505.519   1
  -5  -1   0 59238.5 2261.49   1
   5  -1   0 64755.3 2313.41   1
  -5   1   0 63289.1 2280.34   1
   5   1   0 64315.9 2313.29   1
   5  -1   1 960.296 178.660   1
   5   1   1 1057.46 181.962   1
  -5   1  -1 427.638 117.303   1
  -5  -1  -1 435.715 113.196   1
   5   1   2 18998.8 949.665   1
  -5  -1  -2 17865.7 954.444   1
   5  -1   2 20176.5 998.474   1
  -5   1  -2 18817.4 983.240   1
  -5  -1  -3 394990. 11377.5   1
  -5   1  -3 374885. 11587.5   1
   5  -1   3 391541. 11420.6   1
   5   1   3 383878. 11365.9   1
   5  -1   4 5540.97 483.043   1
   5   1   4 5501.28 447.190   1
  -5  -1  -4 4870.95 436.616   1
  -5   1  -4 5173.08 454.713   1
   5  -1   5 120379. 3916.97   1
  -5   1  -5 115914. 4122.98   1
  -5  -1  -5 111047. 3775.52   1
   5   1   5 115578. 3788.71   1
   5   1   6 38959.9 1556.07   1
   5  -1   6 37953.5 1683.84   1
   5   1   7 141921. 4654.39   1
   5   1   8 38636.8 1730.43   1
  -5   2   4 25155.9 1193.67   1
   5  -2  -3 1487.38 250.506   1
  -5   2   3 1785.61 249.789   1
   5  -2  -2 2932.55 339.068   1
  -5   2   2 2830.96 323.807   1
   5  -2  -1 341408. 9406.06   1
  -5   2   1 289211. 9308.15   1
   5  -2   0 9433.53 645.918   1
  -5  -2   0 8631.93 610.178   1
  -5   2   0 9273.65 637.727   1
  -5  -2  -1 199481. 6325.41   1
   5  -2   1 199811. 6363.78   1
   5   2   1 221547. 6415.93   1
  -5   2  -1 207627. 6392.62   1
  -5   2  -2 2072.61 304.501   1
   5  -2   2 1868.85 266.049   1
  -5  -2  -2 2226.02 267.719   1
   5   2   2 2408.17 274.358   1
  -5  -2  -3 730.425 151.167   1
  -5   2  -3 447.900 134.901   1
   5  -2   3 897.954 189.817   1
   5   2   3 916.380 169.072   1
   5  -2   4 36391.6 1652.07   1
   5   2   4 39545.8 1544.90   1
  -5  -2  -4 39617.9 1555.25   1
  -5   2  -4 36429.3 1722.22   1
   5   2   5 270801. 8424.55   1
   5  -2   5 278456. 8605.83   1
  -5  -2  -5 300817. 8555.51   1
   5   2   6 33868.4 1429.29   1
  -5  -2  -6 34512.4 1425.62   1
  -5  -2  -7 24733.0 1586.14   1
   5   2   7 26240.5 1217.42   1
   5   2   8 34592.1 1516.45   1
   5   2   9 17686.4 1039.65   1
  -5   3   5 72514.5 2611.89   1
  -5   3   4 37834.5 1563.22   1
   5  -3  -4 36643.3 1680.06   1
  -5   3   3 38374.8 1589.80   1
   5  -3  -3 39260.5 1605.42   1
  -5   3   2 1532.78 248.095   1
   5  -3  -2 2136.88 285.639   1
  -5   3   1 999.549 195.184   1
   5  -3  -1 894.966 186.308   1
   5  -3   0 626384. 18280.9   1
  -5   3   0 635397. 18288.2   1
   5  -3   1 10474.9 694.647   1
  -5  -3  -1 12233.0 724.117   1
  -5   3  -1 10117.7 727.805   1
   5  -3   2 1034.85 201.575   1
  -5  -3  -2 1731.69 225.166   1
  -5   3  -2 1541.97 258.050   1
   5   3   2 967.003 218.542   1
  -5  -3  -3 55614.0 2052.85   1
   5   3   3 58856.5 2104.62   1
  -5   3  -3 58705.9 2295.67   1
   5  -3   3 54913.5 2223.40   1
  -5  -3  -4 58291.7 1811.27   1
   5   3   4 56256.7 1840.31   1
  -5  -3  -5 119968. 3761.26   1
   5   3   5 113319. 3721.47   1
  -5  -3  -6 325444. 9597.84   1
   5   3   6 325077. 9596.01   1
  -5  -3  -7 8165.47 599.685   1
   5   3   7 9217.58 596.967   1
   5   3   8 10187.1 659.216   1
   5   3   9 20931.9 1060.95   1
   5   3  10 108905. 3742.55   1
   5   3  11 25401.5 1327.32   1
  -5   4   7 12609.7 771.462   1
  -5   4   6 55761.1 2152.14   1
   5  -4  -5 289440. 8965.06   1
  -5   4   5 278922. 8479.32   1
  -5   4   4 7729.17 574.081   1
   5  -4  -4 8251.38 597.986   1
  -5   4   3 132320. 4148.53   1
   5  -4  -3 117543. 4064.83   1
  -5   4   2 211846. 6430.48   1
   5  -4  -2 201677. 6399.04   1
  -5   4   1 61544.0 2285.40   1
   5  -4  -1 58718.0 2277.53   1
   5  -4   0 338.675 98.2292   1
  -5   4   0 576.417 154.854   1
   5  -4   1 69851.5 2512.64   1
  -5   4  -1 65519.9 2532.37   1
  -5  -4  -2 206457. 6050.97   1
  -5   4  -2 204716. 6256.59   1
  -5  -4  -3 27295.6 1152.42   1
  -5   4  -3 23268.3 1581.55   1
   5   4   3 27692.2 1316.91   1
   5  -4   3 23474.3 1264.29   1
  -5  -4  -4 14016.4 756.364   1
   5   4   4 14210.2 767.893   1
   5   4   5 229593. 6725.44   1
  -5  -4  -5 216529. 6690.43   1
  -5  -4  -6 44753.9 1761.31   1
   5   4   6 48230.2 1759.64   1
   5   4   7 21045.9 989.887   1
  -5  -4  -7 22680.6 1017.22   1
   5   4   8 55246.7 2007.18   1
   5   4   9 72608.0 2527.67   1
   5   4  10 26371.6 1207.09   1
   5   4  11 78630.0 2825.01   1
   5   4  12 20499.1 1120.55   1
  -5   5   8 29852.2 1370.10   1
  -5   5   7 91938.8 3155.18   1
  -5   5   6 15614.6 867.434   1
   5  -5  -6 13382.5 949.239   1
  -5   5   5 492.103 132.854   1
   5  -5  -5 322.934 106.714   1
   5  -5  -4 6525.10 536.245   1
  -5   5   4 6342.89 516.935   1
  -5   5   3 705292. 19952.1   1
   5  -5  -3 677797. 19894.1   1
  -5   5   2 349.541 99.4736   1
   5  -5  -2 600.368 146.037   1
   5  -5  -1 56220.0 2125.49   1
  -5   5   1 52468.1 2205.65   1
   5  -5   0 230987. 7050.19   1
  -5   5   0 223771. 7044.58   1
  -5   5  -1 76092.7 2763.60   1
   5  -5   1 71073.0 2702.95   1
  -5   5  -2 4444.95 668.216   1
   5  -5   2 4652.89 529.274   1
  -5  -5  -3 692225. 19854.2   1
  -5  -5  -4 13651.7 715.273   1
   5   5   5 1236.27 220.386   1
  -5  -5  -5 1452.09 194.828   1
  -5  -5  -6 29052.6 1191.09   1
   5   5   6 27764.2 1201.57   1
  -5  -5  -7 104365. 3321.24   1
   5   5   7 101925. 3340.95   1
   5   5   8 19081.5 915.094   1
  -5  -5  -8 21384.4 1057.21   1
   5   5   9 85927.6 2856.42   1
   5   5  10 9581.50 592.130   1
   5   5  11 2025.98 254.570   1
   5   5  12 2304.91 285.161   1
   5   5  13 31038.4 1397.37   1
   5   5  14 922.419 217.167   1
  -5   6  10 36601.3 1585.77   1
  -5   6   9 17187.1 943.275   1
  -5   6   8 190957. 5961.18   1
  -5   6   7 2279.87 296.134   1
   5  -6  -6 42703.2 1932.69   1
  -5   6   6 52469.9 1971.99   1
   5  -6  -5 905.911 175.689   1
  -5   6   5 725.673 165.347   1
   5  -6  -4 3905.91 395.152   1
  -5   6   4 3638.72 381.692   1
   5  -6  -3 8488.34 603.872   1
  -5   6   3 8070.57 625.930   1
  -5   6   2 152190. 5044.94   1
   5  -6  -2 155402. 4967.81   1
  -5   6   1 9742.94 705.327   1
   5  -6  -1 10597.9 708.899   1
  -5   6   0 6994.80 625.376   1
   5  -6   0 7561.27 619.551   1
   5  -6   1 10681.9 787.491   1
  -5   6  -1 8228.61 942.846   1
  -5  -6  -4 1823.14 234.340   1
  -5  -6  -5 2812.50 287.286   1
  -5  -6  -6 48107.8 1745.17   1
  -5  -6  -7 466.912 108.812   1
   5   6   7 414.671 111.483   1
  -5  -6  -8 178273. 5520.90   1
   5   6   8 185993. 5543.52   1
   5   6   9 23246.6 1016.62   1
   5   6  10 26257.1 1094.86   1
   5   6  11 4173.86 352.863   1
   5   6  12 43244.1 1635.89   1
   5   6  13 2742.31 311.570   1
   5   6  14 22822.5 1091.33   1
  -5   7  11 38569.1 1665.09   1
  -5   7  10 23324.7 1159.66   1
  -5   7   9 15573.7 882.842   1
  -5   7   8 5201.44 483.952   1
  -5   7   7 32266.8 1407.02   1
   5  -7  -7 30987.7 1592.10   1
   5  -7  -6 64259.2 2341.96   1
  -5   7   6 59914.6 2295.51   1
  -5   7   5 54713.3 2079.37   1
   5  -7  -5 51988.0 2059.24   1
   5  -7  -4 5582.87 492.970   1
  -5   7   4 5098.19 490.880   1
   5  -7  -3 112726. 3805.96   1
  -5   7   3 110719. 3752.47   1
   5  -7  -2 7613.53 595.425   1
  -5   7   2 7074.92 591.626   1
  -5   7   1 12558.1 882.184   1
   5  -7  -1 12954.0 831.520   1
  -5   7   0 275129. 9203.01   1
   5  -7   0 264930. 8292.87   1
  -5  -7  -5 29230.0 1213.82   1
  -5  -7  -6 86211.1 2840.41   1
  -5  -7  -7 35175.2 1351.63   1
  -5  -7  -8 1779.30 214.432   1
   5   7   9 7850.44 576.710   1
   5   7  10 23055.6 996.406   1
   5   7  11 41441.2 1540.60   1
   5   7  12 1667.96 212.590   1
   5   7  13 63985.8 2209.69   1
  -5   8  13 28946.9 1386.38   1
  -5   8  12 3667.54 420.318   1
  -5   8  11 53087.2 2077.43   1
  -5   8  10 2453.74 316.249   1
  -5   8   9 15325.4 865.202   1
  -5   8   8 44311.0 1765.09   1
  -5   8   7 1271.83 210.655   1
   5  -8  -7 1315.61 237.897   1
  -5   8   6 19329.8 1042.70   1
   5  -8  -6 21610.4 1068.22   1
  -5   8   5 281917. 8464.75   1
   5  -8  -5 271484. 8370.76   1
  -5   8   4 54846.7 2190.22   1
   5  -8  -4 58639.5 2204.11   1
   5  -8  -3 32375.3 1492.55   1
  -5   8   3 32177.4 1492.22   1
   5  -8  -2 47991.2 1996.00   1
  -5   8   2 46261.0 2099.47   1
   5  -8  -1 217704. 6948.86   1
   5  -8   0 327.342 145.819   1
  -5  -8  -5 276864. 8218.90   1
  -5  -8  -6 14892.9 749.207   1
  -5  -8  -7 6473.82 421.109   1
  -5  -8  -8 35313.1 1389.04   1
  -5  -8  -9 26911.5 1300.92   1
  -5   9  12 74.7027 67.8682   1
  -5   9  11 5365.04 471.511   1
  -5   9  10 88787.3 3058.08   1
  -5   9   9 52.6125 46.0358   1
  -5   9   8 85860.9 3057.03   1
   5  -9  -8 92780.5 3355.67   1
  -5   9   7 13493.9 912.977   1
   5  -9  -7 17172.4 918.382   1
  -5   9   6 91315.4 3160.45   1
   5  -9  -6 90827.6 3163.03   1
  -5   9   5 1167.13 215.471   1
   5  -9  -5 1130.58 226.358   1
   5  -9  -4 84680.7 3020.27   1
  -5   9   4 80288.0 3040.49   1
  -5   9   3 3512.17 587.079   1
   5  -9  -3 4744.04 473.794   1
   5  -9  -2 33329.7 1591.97   1
   5  -9  -1 7608.43 690.428   1
  -5  -9  -6 70517.9 2423.85   1
  -5  -9  -7 4307.59 361.140   1
  -5  -9  -8 84891.1 2716.66   1
  -5  -9  -9 938.216 146.072   1
  -5  10  12 4127.13 394.536   1
  -5  10  11 20152.1 1025.69   1
  -5  10  10 3228.61 364.807   1
  -5  10   9 8540.96 582.316   1
  -5  10   8 58678.7 2268.60   1
   5 -10  -8 66252.3 2431.63   1
   5 -10  -7 7381.53 558.491   1
  -5  10   7 6851.53 551.085   1
   5 -10  -6 1992.10 289.730   1
  -5  10   6 1877.07 295.967   1
  -5  10   5 51425.8 2650.80   1
   5 -10  -5 62349.6 2297.86   1
   5 -10  -4 77838.0 2873.46   1
   5 -10  -3 1872.51 310.307   1
   5 -10  -2 167170. 5589.82   1
  -5 -10  -6 2135.22 254.137   1
  -5 -10  -7 3670.05 317.642   1
  -5 -10  -8 95776.8 3002.48   1
  -5 -10  -9 9990.57 506.069   1
  -5  11  11 30171.9 1318.70   1
  -5  11  10 1086.10 185.350   1
  -5  11   9 11797.7 775.080   1
   5 -11  -9 12121.7 917.917   1
   5 -11  -8 2810.64 350.188   1
  -5  11   8 2855.48 396.140   1
  -5  11   7 52718.3 2630.73   1
   5 -11  -7 54053.7 2116.28   1
   5 -11  -6 26179.1 1270.42   1
   5 -11  -5 17215.2 1045.57   1
   5 -11  -4 59.1037 89.6491   1
   5 -11  -3 82801.9 3143.56   1
   5 -11  -2 297.107 138.150   1
  -5 -11  -7 41152.5 1572.35   1
  -5 -11  -8 2596.15 244.988   1
   5 -12  -8 80832.5 2884.82   1
   5 -12  -7 2.70437 21.9291   1
   5 -12  -6 14959.0 916.611   1
   5 -12  -5 11128.3 810.094   1
   5 -12  -4 2462.12 376.518   1
   5 -12  -3 1976.23 352.605   1
   5 -13  -7 6712.50 560.779   1
   5 -13  -6 57827.6 2302.82   1
   5 -13  -5 237.765 136.093   1
   5 -13  -4 53635.9 2335.91   1
   5 -14  -6 89.7690 72.9296   1
   5 -14  -5 81031.9 3129.66   1
   5 -14  -4 749.222 228.184   1
   5 -15  -5 15981.9 1103.98   1
  -6   0   2 67812.0 2589.75   1
   6   0  -2 69790.2 2792.72   1
  -6   0   1-1.40212 27.3286   1
   6   0  -1 3.00254 39.7580   1
  -6   0   0 999999. 26231.9   1
   6   0   0 833240. 26181.4   1
  -6   0  -1-12.0823 52.8331   1
   6   0   1 12.5761 29.2556   1
  -6   0  -2 44876.8 1822.30   1
   6   0   2 41835.5 1788.22   1
   6   0   3 18.9044 61.9387   1
  -6   0  -3-19.7177 7.61395   1
  -6   0  -4 138531. 4544.02   1
   6   0   4 130758. 4414.93   1
  -6   0  -5-40.1148 66.7155   1
   6   0   5 46.0143 47.2832   1
  -6   0  -6 451621. 14052.8   1
   6   0   6 493149. 14009.5   1
   6   0   7-137.512 87.5075   1
   6   0   8 11826.8 856.106   1
   6  -1  -3 124729. 4371.71   1
  -6   1   3 119733. 4082.73   1
  -6   1   2 81068.7 2863.65   1
   6  -1  -2 75687.6 2873.52   1
   6   1  -1 152518. 5121.50   1
  -6  -1   1 154386. 4891.11   1
   6  -1  -1 157359. 4918.06   1
  -6   1   0 17877.1 1008.29   1
   6   1   0 20884.9 1096.09   1
   6  -1   0 19518.7 1052.79   1
  -6  -1   0 18842.7 1033.53   1
  -6   1  -1 104117. 3509.08   1
   6   1   1 103573. 3483.89   1
  -6  -1  -1 96288.3 3425.63   1
   6  -1   1 99254.2 3475.50   1
  -6   1  -2 43741.0 1802.30   1
  -6  -1  -2 41540.5 1740.97   1
   6   1   2 38200.5 1725.15   1
   6  -1   2 43330.0 1765.10   1
   6   1   3 39973.0 1663.72   1
   6  -1   3 37555.8 1668.86   1
  -6   1  -3 37159.0 1716.92   1
  -6  -1  -3 42011.0 1708.93   1
  -6  -1  -4 7210.40 571.231   1
   6  -1   4 6789.94 571.919   1
   6   1   4 6035.08 526.449   1
  -6   1  -4 8061.97 614.114   1
  -6   1  -5 175612. 5816.20   1
   6  -1   5 189652. 5849.48   1
   6   1   5 201386. 5841.79   1
  -6  -1  -5 160425. 5845.79   1
   6   1   6 18038.7 1013.25   1
   6  -1   6 18885.1 1101.88   1
  -6  -1  -6 19008.1 1010.23   1
  -6  -1  -7 3254.28 467.951   1
   6   1   7 3166.80 401.753   1
   6  -1   7 2900.51 434.502   1
   6   1   8 86496.2 3146.67   1
   6   1   9 43342.3 1991.03   1
  -6   2   4 27949.7 1325.88   1
   6  -2  -4 22689.5 1438.65   1
   6  -2  -3 591531. 16183.5   1
  -6   2   3 516415. 16025.0   1
   6  -2  -2 51123.0 2014.99   1
  -6   2   2 46699.2 1958.47   1
  -6   2   1 1035.83 198.399   1
   6  -2  -1 1085.44 214.573   1
  -6  -2   0 18500.4 979.133   1
  -6   2   0 16813.7 975.466   1
   6  -2   0 16225.2 959.802   1
   6  -2   1 6380.85 528.771   1
  -6   2  -1 5863.17 533.590   1
   6   2   1 5729.58 523.044   1
  -6  -2  -1 4725.60 465.424   1
  -6   2  -2 16399.5 995.942   1
  -6  -2  -2 16691.8 931.456   1
   6   2   2 15946.3 926.716   1
   6  -2   2 15407.5 925.832   1
  -6   2  -3 627193. 17475.2   1
   6  -2   3 567961. 17277.1   1
  -6  -2  -3 566527. 17248.1   1
   6   2   3 620229. 17282.7   1
   6  -2   4 2801.68 353.762   1
  -6  -2  -4 3181.45 356.863   1
   6   2   4 3243.82 350.642   1
  -6   2  -4 2809.56 363.681   1
  -6  -2  -5 2431.30 323.759   1
   6   2   5 2397.60 302.363   1
  -6   2  -5 3002.23 431.508   1
   6  -2   5 2450.93 369.388   1
  -6  -2  -6 10826.5 701.085   1
   6   2   6 8844.17 671.763   1
   6  -2   6 10347.9 830.017   1
  -6  -2  -7 97593.3 3494.60   1
   6   2   7 103779. 3483.98   1
   6   2   8 57718.9 2287.84   1
   6   2   9 20739.4 1161.42   1
   6   2  10 25479.2 1366.68   1
   6   2  11 12849.3 979.902   1
  -6   3   5 545.207 153.146   1
  -6   3   4 69365.4 2567.91   1
   6  -3  -4 66792.0 2667.31   1
  -6   3   3 31986.6 1489.70   1
   6  -3  -3 33500.8 1504.14   1
   6  -3  -2 433135. 12682.4   1
  -6   3   2 419266. 12644.6   1
   6  -3  -1 47533.6 1988.97   1
  -6   3   1 48928.2 2005.77   1
   6  -3   0 512.801 151.197   1
  -6   3   0 533.195 165.667   1
  -6  -3  -1 43349.1 1754.83   1
   6  -3   1 40316.2 1774.94   1
  -6   3  -1 40913.3 1831.47   1
  -6   3  -2 532963. 15837.2   1
   6   3   2 547777. 15752.5   1
   6  -3   2 537318. 15697.7   1
  -6  -3  -2 522924. 15543.4   1
  -6  -3  -3 7248.42 574.916   1
   6   3   3 7482.01 591.008   1
   6  -3   3 8220.58 648.160   1
  -6   3  -3 8533.52 668.721   1
  -6   3  -4 34649.2 1723.58   1
   6   3   4 35294.4 1533.76   1
   6  -3   4 34358.9 1643.72   1
  -6  -3  -4 35065.3 1499.00   1
  -6  -3  -5 6640.10 525.616   1
   6  -3   5 5630.99 643.555   1
   6   3   5 6168.89 520.176   1
   6   3   6 7309.33 571.328   1
  -6  -3  -6 7803.31 610.634   1
   6   3   7 26134.0 1230.32   1
  -6  -3  -7 26390.2 1243.13   1
  -6  -3  -8 276540. 8980.34   1
   6   3   8 298013. 8795.11   1
   6   3   9 14524.0 909.889   1
   6   3  10 8592.52 675.534   1
   6   3  11 656.196 188.786   1
   6   3  12 31633.9 1590.13   1
  -6   4   7 144036. 4765.77   1
  -6   4   6 48454.7 2000.92   1
   6  -4  -5 88345.9 3483.02   1
  -6   4   5 93275.3 3248.65   1
   6  -4  -4 40490.6 1749.55   1
  -6   4   4 38320.3 1690.59   1
   6  -4  -3 243336. 7355.32   1
  -6   4   3 227281. 7329.52   1
   6  -4  -2 472.020 141.328   1
  -6   4   2 494.396 149.974   1
   6  -4  -1 489.461 157.128   1
  -6   4   1 1011.09 214.803   1
   6  -4   0 196075. 6273.57   1
  -6   4   0 197904. 6323.37   1
   6  -4   1 33440.0 1567.65   1
  -6   4  -1 34824.3 1678.32   1
  -6   4  -2 1068.28 237.899   1
  -6  -4  -2 1593.16 243.329   1
   6  -4   2 1044.89 228.453   1
   6   4   3 220545. 7475.56   1
   6  -4   3 241072. 7365.62   1
  -6  -4  -3 237497. 7133.55   1
  -6   4  -3 227713. 7433.04   1
  -6  -4  -4 25474.1 1178.78   1
  -6   4  -4 25858.9 1874.07   1
   6   4   4 21713.3 1154.07   1
   6  -4   4 25466.5 1389.43   1
  -6  -4  -5 66649.3 2439.17   1
   6   4   5 68584.6 2456.66   1
  -6  -4  -6 56579.7 2040.51   1
   6   4   6 49294.9 1993.97   1
   6   4   7 110369. 3682.57   1
  -6  -4  -7 111985. 3708.53   1
  -6  -4  -8 23640.8 1186.68   1
   6   4   8 23432.0 1135.05   1
   6   4   9 7770.69 581.064   1
   6   4  10 29639.8 1382.50   1
   6   4  11 17792.2 1008.35   1
   6   4  12 280.848 122.380   1
   6   4  13 66787.6 2642.97   1
  -6   5   8 26432.0 1317.68   1
  -6   5   7 27409.7 1351.03   1
   6  -5  -6 623.450 214.284   1
  -6   5   6 646.891 180.199   1
   6  -5  -5 150426. 5291.18   1
  -6   5   5 179632. 5365.34   1
   6  -5  -4 1135.82 221.116   1
  -6   5   4 772.621 179.943   1
  -6   5   3 15615.2 955.502   1
   6  -5  -3 15310.2 941.129   1
  -6   5   2 60264.1 2339.44   1
   6  -5  -2 59003.7 2344.23   1
  -6   5   1 427617. 13356.0   1
   6  -5  -1 471392. 13405.3   1
  -6   5   0-38.6247 83.1910   1
   6  -5   0-22.1818 35.3242   1
   6  -5   1 348007. 10708.6   1
  -6   5  -1 362418. 10777.5   1
   6  -5   2 74329.7 2898.16   1
  -6   5  -2 75961.6 2976.40   1
  -6   5  -3 9514.34 1075.09   1
  -6  -5  -3 10287.3 692.822   1
   6  -5   3 10175.7 809.003   1
  -6  -5  -4 863.775 167.470   1
   6   5   4 522.811 198.599   1
   6   5   5 360616. 10313.5   1
  -6  -5  -5 327499. 10172.8   1
   6   5   6 849.671 162.719   1
  -6  -5  -6 739.062 155.246   1
  -6  -5  -7 43244.5 1732.60   1
   6   5   7 42466.7 1688.68   1
   6   5   8 22211.9 1090.10   1
  -6  -5  -8 24178.3 1111.56   1
   6   5   9 11311.9 691.553   1
  -6  -5  -9 12618.7 1096.61   1
   6   5  10 10129.8 666.414   1
   6   5  11 100544. 3405.72   1
   6   5  12 2765.68 353.003   1
   6   5  13 11282.3 766.606   1
   6   5  14 3195.02 368.395   1
  -6   6  10 67827.6 2571.69   1
  -6   6   9 200.403 123.120   1
  -6   6   8 79404.7 2916.39   1
  -6   6   7 18607.6 1050.77   1
  -6   6   6 154715. 5139.47   1
   6  -6  -6 158745. 5196.82   1
   6  -6  -5 23929.0 1211.78   1
  -6   6   5 23423.5 1227.67   1
  -6   6   4 81170.8 2943.89   1
   6  -6  -4 78661.3 2917.49   1
  -6   6   3 1981.05 280.712   1
   6  -6  -3 1943.50 299.832   1
  -6   6   2 18114.3 1084.13   1
   6  -6  -2 18429.3 1067.22   1
  -6   6   1 3634.50 441.427   1
   6  -6  -1 3642.22 435.414   1
  -6   6   0 261048. 7945.13   1
   6  -6   0 246374. 7895.47   1
   6  -6   1 1349.54 253.655   1
  -6   6  -1 1134.78 271.878   1
   6  -6   2 6836.96 631.510   1
  -6   6  -2 6731.71 817.753   1
  -6  -6  -4 53006.4 2021.14   1
  -6  -6  -5 2898.60 325.618   1
   6   6   6 136734. 4586.44   1
  -6  -6  -6 139767. 4406.86   1
  -6  -6  -7 4955.58 414.644   1
   6   6   7 4399.64 425.748   1
  -6  -6  -8 81652.5 2772.72   1
   6   6   8 81112.1 2820.37   1
   6   6   9 491.253 116.990   1
  -6  -6  -9 503.739 139.125   1
   6   6  10 78722.8 2735.49   1
   6   6  11 6088.20 481.379   1
   6   6  12 116.187 63.4231   1
   6   6  13 6779.71 517.269   1
   6   6  14 22457.8 1111.76   1
  -6   7  11 71115.4 2698.51   1
  -6   7  10 408.365 146.562   1
  -6   7   9 51752.4 2101.73   1
  -6   7   8 49126.4 2057.24   1
  -6   7   7 4960.83 492.000   1
   6  -7  -7 4620.84 583.177   1
  -6   7   6 6508.35 560.280   1
   6  -7  -6 6974.92 574.998   1
   6  -7  -5 71944.6 2714.88   1
  -6   7   5 72964.7 2709.97   1
   6  -7  -4 53854.9 2175.64   1
  -6   7   4 55928.2 2246.73   1
  -6   7   3 49069.0 2117.50   1
   6  -7  -3 49288.1 2042.95   1
   6  -7  -2 119799. 4198.34   1
  -6   7   2 123093. 4153.22   1
  -6   7   1 40455.7 1829.38   1
   6  -7  -1 40942.4 1845.84   1
  -6   7   0 96.3336 90.1265   1
   6  -7   0-1.72354 58.1953   1
  -6   7  -1 26248.0 1934.72   1
   6  -7   1 31852.0 1614.46   1
  -6  -7  -4 34454.6 1479.71   1
  -6  -7  -5 65178.2 2371.81   1
  -6  -7  -6 2916.05 321.849   1
  -6  -7  -7 6987.62 493.717   1
   6   7   8 46569.7 2005.76   1
  -6  -7  -8 53735.3 1964.58   1
  -6  -7  -9 19874.2 964.469   1
   6   7   9 19892.8 1049.52   1
   6   7  10 2895.57 321.290   1
   6   7  11 54601.3 2002.63   1
   6   7  12 14063.6 768.197   1
   6   7  13 44116.1 1712.50   1
  -6   8  13 18502.7 1131.78   1
  -6   8  12 170.176 67.4639   1
  -6   8  11 12190.7 818.597   1
  -6   8  10 163.908 58.5868   1
  -6   8   9 17937.4 1022.06   1
  -6   8   8 295.160 118.903   1
  -6   8   7 75293.2 2756.78   1
   6  -8  -7 74377.8 2800.12   1
  -6   8   6 46985.6 1999.84   1
   6  -8  -6 50589.7 2037.06   1
  -6   8   5 3065.53 398.166   1
   6  -8  -5 3141.86 393.134   1
  -6   8   4 113.558 25.1130   1
   6  -8  -4 78.0915 66.5273   1
   6  -8  -3 338994. 10106.0   1
  -6   8   3 321235. 10047.2   1
   6  -8  -2 13586.5 895.061   1
  -6   8   2 11938.5 863.834   1
   6  -8  -1 7587.75 662.838   1
  -6   8   1 7398.11 729.963   1
   6  -8   0 132331. 4665.66   1
  -6   8   0 139729. 5567.23   1
  -6  -8  -5 9292.19 635.931   1
  -6  -8  -6 83360.5 2858.59   1
  -6  -8  -7 114654. 3692.28   1
  -6  -8  -8 1374.75 214.821   1
  -6  -8  -9 25450.2 1097.27   1
   6   8  12 6558.99 510.117   1
  -6   9  12 59263.5 2345.25   1
  -6   9  11 1756.73 289.104   1
  -6   9  10 23544.9 1199.91   1
  -6   9   9 14235.3 871.157   1
   6  -9  -8 96370.4 3839.67   1
  -6   9   8 99761.1 3468.58   1
   6  -9  -7-4.62349 11.8338   1
  -6   9   7 80.5447 84.5741   1
  -6   9   6 48648.1 2221.91   1
   6  -9  -6 56106.6 2194.66   1
   6  -9  -5 3659.24 423.485   1
  -6   9   5 4133.18 435.313   1
   6  -9  -4 759.361 180.934   1
  -6   9   4 441.262 156.985   1
  -6   9   3 3536.57 451.183   1
   6  -9  -3 3825.19 463.627   1
   6  -9  -2 128100. 4396.77   1
  -6   9   2 122251. 4829.05   1
   6  -9  -1 11940.5 893.074   1
   6  -9   0 6264.51 657.909   1
  -6  -9  -6 14252.5 808.287   1
  -6  -9  -7 1561.22 211.477   1
  -6  -9  -8 124182. 3917.37   1
  -6  -9  -9 6663.88 439.467   1
  -6  10  12 114.212 83.2108   1
  -6  10  11 4515.02 441.263   1
  -6  10  10 5807.79 542.443   1
  -6  10   9 4953.74 453.408   1
  -6  10   8 654.066 176.071   1
   6 -10  -8 709.336 179.161   1
  -6  10   7 30686.0 1429.86   1
   6 -10  -7 31570.5 1497.78   1
   6 -10  -6 72030.3 2721.55   1
  -6  10   6 71238.8 2699.17   1
   6 -10  -5 5309.74 524.192   1
  -6  10   5 5068.26 537.349   1
  -6  10   4 28851.6 1589.30   1
   6 -10  -4 27966.9 1464.23   1
   6 -10  -3 136629. 4637.58   1
  -6  10   3 128301. 5446.22   1
   6 -10  -2 14682.9 1023.10   1
   6 -10  -1 257.703 142.591   1
  -6 -10  -6 114791. 3821.07   1
  -6 -10  -7 23717.5 1095.87   1
  -6 -10  -8 182.407 66.6453   1
  -6 -10  -9 946.350 185.392   1
  -6  11  11 31453.4 1542.25   1
  -6  11  10 1089.86 206.732   1
  -6  11   9 43617.3 1856.34   1
   6 -11  -9 43759.9 2131.33   1
  -6  11   8 5890.04 528.776   1
   6 -11  -8 6197.54 559.231   1
  -6  11   7 54.7321 35.8749   1
   6 -11  -7 14.1955 24.1340   1
  -6  11   6 10762.8 860.012   1
   6 -11  -6 9375.81 719.117   1
   6 -11  -5 70426.1 2711.11   1
  -6  11   5 68129.8 3443.07   1
   6 -11  -4 4735.28 536.450   1
   6 -11  -3 38392.5 1868.24   1
   6 -11  -2 21630.3 1337.20   1
  -6 -11  -7 1329.30 217.962   1
  -6  12  10 43310.9 1840.08   1
  -6  12   9 3961.92 464.145   1
   6 -12  -8 49560.5 1963.59   1
  -6  12   8 36202.8 2093.25   1
   6 -12  -7 3541.63 427.696   1
   6 -12  -6 50307.7 2129.31   1
   6 -12  -5 2020.78 331.450   1
   6 -12  -4 28436.0 1508.23   1
   6 -12  -3 26410.4 1505.88   1
   6 -12  -2 2356.62 429.381   1
   6 -13  -7 6745.10 602.131   1
   6 -13  -6 10604.5 793.272   1
   6 -13  -5 41244.7 1971.28   1
   6 -13  -4 21875.0 1348.17   1
   6 -13  -3 1846.37 351.419   1
   6 -14  -6 3097.02 429.891   1
   6 -14  -5 24072.7 1403.32   1
   6 -14  -4 1356.91 314.940   1
   6 -15  -5 11360.3 940.073   1
   7   0  -2 57078.9 2758.79   1
  -7   0   2 67468.8 2567.63   1
   7   0  -1-110.325 79.9067   1
  -7   0   1 84.7425 92.3992   1
   7   0   0 224.200 109.983   1
  -7   0   0 262.946 118.476   1
  -7   0  -1 45.7358 35.1582   1
   7   0   1-1.71017 56.2383   1
   7   0   2 138495. 4507.84   1
  -7   0  -2 126818. 4452.77   1
  -7   0  -3 3.34227 18.1410   1
   7   0   3 84.8780 78.4439   1
  -7   0  -4 88452.2 3249.13   1
   7   0   4 84341.4 3159.98   1
  -7   0  -5-10.8285 68.3066   1
   7   0   5 83.3276 90.9455   1
   7   0   6 77569.3 3007.35   1
  -7   0  -6 82452.7 3028.05   1
   7   0   7-133.062 85.9014   1
  -7   0  -7 196.799 155.974   1
   7   0   8 73467.7 2928.35   1
   7   0   9-2.17056 48.3791   1
  -7   1   3 148284. 4904.30   1
   7  -1  -3 140083. 5179.11   1
   7  -1  -2 3897.67 477.753   1
  -7   1   2 3991.41 455.707   1
  -7   1   1 110789. 3900.95   1
   7  -1  -1 117251. 3952.74   1
  -7  -1   1 115281. 3964.35   1
  -7  -1   0 114609. 4060.44   1
   7   1   0 116933. 4129.39   1
   7  -1   0 128978. 4204.52   1
  -7   1   0 117302. 4089.29   1
  -7  -1  -1 65139.6 2536.55   1
   7  -1   1 67499.9 2606.04   1
  -7   1  -1 62797.8 2557.28   1
   7   1   1 68196.2 2573.13   1
   7   1   2 3066.63 406.397   1
  -7  -1  -2 2949.58 378.769   1
   7  -1   2 2093.79 351.141   1
  -7   1  -2 2705.42 380.177   1
  -7   1  -3 185707. 6015.11   1
   7  -1   3 177695. 5896.82   1
  -7  -1  -3 183443. 5859.34   1
   7   1   3 178636. 5837.65   1
   7   1   4 87030.3 3239.34   1
  -7  -1  -4 93577.4 3261.51   1
   7  -1   4 90519.6 3307.78   1
  -7   1  -4 86578.0 3482.21   1
  -7  -1  -5 690.838 182.367   1
   7   1   5 787.283 177.140   1
   7  -1   5 904.113 222.692   1
  -7   1  -5 1007.90 245.017   1
   7   1   6 49185.5 2067.04   1
  -7   1  -6 46110.7 2119.68   1
  -7  -1  -6 48497.6 2025.74   1
   7  -1   6 47886.3 2111.24   1
   7  -1   7 129947. 4364.82   1
  -7  -1  -7 112771. 4163.10   1
   7   1   7 124474. 4222.89   1
  -7   1  -7 121471. 5174.34   1
  -7  -1  -8 2481.90 559.382   1
   7   1   8 3546.44 437.243   1
   7  -1   8 4109.01 499.689   1
   7   1   9 40676.0 1907.20   1
   7   1  10 28003.2 1515.61   1
  -7   2   4 50067.4 2159.93   1
   7  -2  -4 55027.9 2492.17   1
  -7   2   3 80378.8 3053.69   1
   7  -2  -3 85168.9 3156.31   1
   7  -2  -2 108390. 3743.72   1
  -7   2   2 101484. 3693.71   1
   7  -2  -1 280403. 8861.56   1
  -7   2   1 291022. 8830.82   1
   7   2   0 764.711 218.854   1
   7  -2   0 930.764 178.824   1
  -7  -2   0 534.091 152.092   1
  -7   2   0 721.437 180.835   1
  -7   2  -1 264917. 8544.49   1
   7   2   1 289678. 8561.78   1
  -7  -2  -1 271527. 8479.52   1
   7  -2   1 276674. 8571.80   1
   7   2   2 86512.7 3041.35   1
   7  -2   2 75337.5 3049.96   1
  -7  -2  -2 80661.2 2996.25   1
  -7   2  -2 85594.4 3129.31   1
   7  -2   3 41208.8 1903.79   1
   7   2   3 41816.1 1861.63   1
  -7  -2  -3 43882.4 1881.94   1
  -7   2  -3 45093.3 2078.98   1
   7  -2   4 50288.0 2169.10   1
  -7  -2  -4 49880.8 2072.90   1
  -7   2  -4 50345.5 2184.74   1
   7   2   4 51716.9 2074.56   1
   7  -2   5 175324. 5753.85   1
  -7   2  -5 173992. 5738.58   1
   7   2   5 169986. 5562.09   1
  -7  -2  -5 174177. 5618.15   1
   7  -2   6 18150.1 1180.64   1
  -7   2  -6 16851.6 1421.56   1
   7   2   6 20700.1 1108.05   1
  -7  -2  -6 19435.4 1188.23   1
  -7  -2  -7 2490.94 343.763   1
   7   2   7 2130.39 341.003   1
   7  -2   7 1998.05 373.825   1
   7   2   8 29423.6 1467.11   1
  -7  -2  -8 30758.9 1604.42   1
   7   2   9 109944. 3910.93   1
   7   2  10 1668.62 303.902   1
   7   2  11 23056.6 1378.74   1
   7   2  12 5891.73 639.312   1
  -7   3   6 61506.0 2475.07   1
   7  -3  -5 4515.62 611.533   1
  -7   3   5 6160.13 584.177   1
   7  -3  -4 270266. 8367.68   1
  -7   3   4 260877. 8205.02   1
   7  -3  -3 16484.3 1038.72   1
  -7   3   3 16569.2 1029.45   1
  -7   3   2 23313.6 1281.80   1
   7  -3  -2 22590.3 1280.55   1
   7  -3  -1 1621.92 295.203   1
  -7   3   1 1744.85 303.994   1
  -7   3   0 346034. 10544.9   1
   7  -3   0 343816. 10524.2   1
   7   3   1 54.1199 20.4476   1
  -7  -3  -1 155.891 90.1380   1
  -7   3  -1 33.0783 72.3720   1
   7  -3   1 101.656 84.3860   1
  -7  -3  -2 19788.0 1082.80   1
  -7   3  -2 21699.6 1275.05   1
   7  -3   2 20151.7 1158.53   1
  -7   3  -3 2683.60 400.801   1
   7  -3   3 2765.79 394.945   1
   7   3   4 196010. 6124.67   1
   7  -3   4 181147. 6248.61   1
  -7  -3  -4 192705. 6120.39   1
  -7   3  -4 201557. 6350.07   1
  -7   3  -5 6431.32 729.444   1
  -7  -3  -5 7918.38 612.526   1
   7   3   5 7400.87 612.522   1
   7  -3   5 7569.86 685.985   1
  -7  -3  -6 95776.6 3370.80   1
   7   3   6 99189.2 3344.49   1
  -7  -3  -7 3202.44 386.775   1
   7   3   7 2947.75 374.984   1
  -7  -3  -8 28932.1 1428.69   1
   7   3   8 30698.1 1424.35   1
  -7  -3  -9 10369.5 1146.63   1
   7   3   9 10731.6 792.513   1
   7   3  10 126889. 4339.24   1
   7   3  11 3857.54 454.652   1
   7   3  12-9.69105 51.3302   1
   7   3  13 251.777 154.447   1
  -7   4   7 14715.7 976.526   1
  -7   4   6 28579.0 1449.19   1
   7  -4  -5 76536.1 3108.34   1
  -7   4   5 73615.8 2848.79   1
  -7   4   4 45540.5 2000.07   1
   7  -4  -4 46923.7 2050.97   1
  -7   4   3 33913.0 1653.49   1
   7  -4  -3 33403.9 1663.43   1
  -7   4   2 34905.0 1638.87   1
   7  -4  -2 32241.2 1610.05   1
   7  -4  -1 96356.9 3580.46   1
  -7   4   1 100815. 3622.55   1
   7  -4   0 2987.74 406.339   1
  -7   4   0 3363.94 429.456   1
   7  -4   1 87758.1 3297.88   1
  -7   4  -1 89570.3 3391.91   1
   7  -4   2 63870.6 2668.12   1
  -7  -4  -2 67079.6 2587.27   1
  -7   4  -2 71429.5 2737.30   1
  -7   4  -3 20546.3 1246.74   1
   7  -4   3 22033.9 1250.68   1
   7   4   3 18707.4 1292.28   1
  -7  -4  -3 22186.1 1147.54   1
  -7   4  -4 51079.7 2368.14   1
  -7  -4  -4 50091.2 2018.22   1
   7   4   4 49676.1 2052.59   1
   7  -4   4 49323.4 2211.36   1
   7   4   5 118548. 3928.67   1
  -7  -4  -5 121945. 3953.78   1
  -7  -4  -6 9644.63 694.384   1
   7   4   6 9077.54 695.603   1
  -7  -4  -7 22933.7 1205.99   1
   7   4   7 25965.1 1270.09   1
  -7  -4  -8 25660.2 1282.22   1
   7   4   8 26107.1 1259.00   1
   7   4   9 39173.9 1763.37   1
  -7  -4  -9 46297.1 2020.70   1
   7   4  10 1219.74 228.171   1
   7   4  11 27087.8 1397.81   1
   7   4  12 25386.6 1354.89   1
   7   4  13 1452.01 280.602   1
   7   4  14 7177.55 661.126   1
  -7   5   8 340.886 139.061   1
  -7   5   7 112325. 3927.84   1
  -7   5   6 10101.2 774.288   1
   7  -5  -6 8709.49 893.967   1
  -7   5   5 2164.77 344.263   1
   7  -5  -5 2113.26 336.524   1
   7  -5  -4 9769.77 772.516   1
  -7   5   4 9954.29 763.339   1
   7  -5  -3 68340.8 2705.60   1
  -7   5   3 68146.3 2704.34   1
   7  -5  -2 6618.55 618.445   1
  -7   5   2 7349.88 666.512   1
  -7   5   1 60759.7 2484.06   1
   7  -5  -1 55663.9 2354.93   1
   7  -5   0 25427.3 1382.61   1
  -7   5   0 24867.0 1441.70   1
   7  -5   1 52629.7 2312.33   1
  -7   5  -1 57201.2 2359.28   1
   7  -5   2 14549.0 1010.98   1
  -7   5  -2 15532.7 1042.01   1
   7  -5   3 95584.9 3602.47   1
  -7   5  -3 93574.0 3741.16   1
  -7  -5  -3 101001. 3448.74   1
  -7   5  -4 2791.60 632.768   1
  -7  -5  -4 3382.64 403.543   1
   7  -5   4 2651.74 415.625   1
   7   5   4 3836.66 464.913   1
   7   5   5 742.139 199.226   1
  -7  -5  -5 980.990 214.092   1
  -7  -5  -6 12274.7 791.972   1
   7   5   6 12567.2 806.294   1
  -7  -5  -7 111702. 3904.38   1
   7   5   7 119182. 3923.34   1
  -7  -5  -8 38.8525 33.6047   1
   7   5   8 64.2667 47.9247   1
   7   5   9 9001.03 638.519   1
  -7  -5  -9 8198.98 665.692   1
   7   5  10 10854.6 709.982   1
   7   5  11 36745.4 1594.82   1
   7   5  12 808.566 202.011   1
   7   5  13 54490.0 2217.52   1
   7   5  14 6407.60 617.114   1
  -7   6  10 761.192 209.880   1
  -7   6   9 5972.67 581.713   1
  -7   6   8 57949.7 2385.61   1
  -7   6   7 116.719 104.707   1
   7  -6  -7 99.4378 73.0626   1
  -7   6   6 129988. 4571.35   1
   7  -6  -6 136046. 4627.78   1
   7  -6  -5 6313.38 584.849   1
  -7   6   5 5922.58 578.656   1
  -7   6   4 112939. 4087.85   1
   7  -6  -4 118183. 4094.29   1
  -7   6   3 5468.51 584.724   1
   7  -6  -3 5795.45 567.506   1
  -7   6   2 226860. 7359.77   1
   7  -6  -2 229170. 7290.31   1
  -7   6   1 17361.1 1177.19   1
   7  -6  -1 15367.2 1044.35   1
  -7   6   0 2841.63 398.555   1
   7  -6   0 2404.09 390.858   1
   7  -6   1 17192.8 1113.49   1
  -7   6  -1 17193.9 1126.98   1
   7  -6   2 212450. 6997.29   1
  -7   6  -2 218208. 7183.59   1
  -7   6  -3 2569.33 625.229   1
  -7  -6  -3 3493.47 392.754   1
   7  -6   3 3307.82 454.690   1
  -7  -6  -4 85739.7 3062.51   1
  -7  -6  -5 13802.2 869.274   1
   7   6   6 101730. 3810.82   1
  -7  -6  -6 107311. 3583.30   1
  -7  -6  -7 84.5549 77.5607   1
   7   6   7 174.291 80.2411   1
   7   6   8 99427.2 3367.96   1
  -7  -6  -8 92610.5 3370.00   1
   7   6   9 325.902 85.6761   1
  -7  -6  -9 374.577 131.240   1
   7   6  10 341.428 118.595   1
  -7  -6 -10 450.958 232.338   1
   7   6  11 23.0938 61.6482   1
   7   6  12 37486.2 1605.07   1
   7   6  13 125.865 71.6661   1
  -7   7  11 15813.7 1025.36   1
  -7   7  10 50950.9 2193.64   1
  -7   7   9 4483.73 485.348   1
  -7   7   8 10672.4 815.393   1
   7  -7  -7 87648.6 3907.40   1
  -7   7   7 111571. 3712.93   1
   7  -7  -6 29363.7 1492.46   1
  -7   7   6 28590.2 1461.48   1
   7  -7  -5 25.1045 56.5265   1
  -7   7   5 21.3470 45.1099   1
  -7   7   4 92441.0 3399.45   1
   7  -7  -4 91187.4 3395.39   1
   7  -7  -3 107659. 3704.30   1
  -7   7   3 93828.8 3648.61   1
   7  -7  -2 10031.5 801.671   1
  -7   7   2 9033.39 869.450   1
   7  -7  -1 99259.3 3616.89   1
  -7   7   1 94914.9 3610.21   1
  -7   7   0 124750. 4483.82   1
   7  -7   0 130413. 4523.93   1
   7  -7   1 72971.4 2882.62   1
  -7   7  -1 69725.8 3009.31   1
   7  -7   2 11840.1 942.217   1
  -7   7  -2 10019.0 1180.92   1
  -7  -7  -4 41047.8 1770.77   1
  -7  -7  -5 32.3609 47.2469   1
  -7  -7  -6 27907.9 1314.96   1
  -7  -7  -7 57694.7 2185.08   1
  -7  -7  -8 8874.44 642.462   1
   7   7   8 9595.41 745.541   1
  -7  -7  -9 6519.01 512.437   1
   7   7   9 6795.70 595.507   1
   7   7  10 41411.8 1802.45   1
  -7  -7 -10 50736.5 2023.77   1
   7   7  11 10261.2 677.966   1
   7   7  12 1529.15 241.502   1
   7   7  13 11607.9 744.776   1
  -7   8  12 7246.53 676.753   1
  -7   8  11 10378.1 806.264   1
  -7   8  10 1918.28 332.933   1
  -7   8   9 72359.4 2807.33   1
   7  -8  -8 21.7366 54.0547   1
  -7   8   8 249.873 103.262   1
  -7   8   7 19088.8 1118.44   1
   7  -8  -7 18102.0 1134.80   1
   7  -8  -6 20835.0 1169.62   1
  -7   8   6 19659.3 1163.76   1
  -7   8   5 69183.2 2730.26   1
   7  -8  -5 66452.0 2693.98   1
   7  -8  -4 77.5070 55.5453   1
  -7   8   4 1.96087 89.9571   1
  -7   8   3 30693.0 1584.26   1
   7  -8  -3 31149.8 1588.90   1
   7  -8  -2 10840.2 866.996   1
  -7   8   2 9826.49 824.878   1
   7  -8  -1 72829.9 2854.41   1
  -7   8   1 65776.0 2774.80   1
   7  -8   0 1532.93 312.070   1
  -7   8   0 1278.16 317.932   1
  -7   8  -1 53478.0 3263.16   1
   7  -8   1 56979.5 2499.31   1
  -7  -8  -5 114031. 3877.15   1
  -7  -8  -6 12839.2 815.296   1
  -7  -8  -7 7667.58 587.638   1
  -7  -8  -8 1273.22 223.335   1
  -7  -8  -9 68450.6 2514.16   1
  -7  -8 -10 8221.90 613.600   1
   7   8  11 35406.1 1737.84   1
   7   8  12 4772.06 487.301   1
  -7   9  12 421.242 147.319   1
  -7   9  11 2942.41 399.140   1
  -7   9  10 58468.0 2371.39   1
  -7   9   9 455.900 161.921   1
   7  -9  -8 1250.31 337.124   1
  -7   9   8 1529.50 287.408   1
   7  -9  -7 3597.29 446.786   1
  -7   9   7 3161.80 438.045   1
  -7   9   6 29557.2 1517.59   1
   7  -9  -6 27839.4 1465.51   1
  -7   9   5 3851.57 491.132   1
   7  -9  -5 4186.92 479.974   1
   7  -9  -4 63757.2 2592.77   1
  -7   9   4 61549.4 2541.96   1
   7  -9  -3 12348.0 918.260   1
  -7   9   3 12024.2 894.467   1
   7  -9  -2 15842.3 1085.49   1
  -7   9   2 16670.6 1134.74   1
  -7   9   1 2941.68 496.347   1
   7  -9  -1 2718.19 415.922   1
   7  -9   0 101062. 3817.47   1
  -7  -9  -6 71499.2 2633.66   1
  -7  -9  -7 4225.50 421.487   1
  -7  -9  -8 181.533 88.0520   1
  -7  -9  -9 76.2493 72.5630   1
  -7  10  12 18677.8 1107.92   1
  -7  10  11 18103.7 1067.75   1
  -7  10  10 6453.97 587.008   1
   7 -10  -9 23288.1 1523.56   1
  -7  10   9 27004.4 1383.26   1
   7 -10  -8 14813.7 1005.47   1
  -7  10   8 14178.5 962.707   1
   7 -10  -7 11600.2 828.293   1
  -7  10   7 11585.2 916.237   1
   7 -10  -6 48046.8 2119.75   1
  -7  10   6 50530.7 2114.29   1
   7 -10  -5 35704.8 1701.78   1
  -7  10   5 34546.5 1681.93   1
  -7  10   4 12818.0 936.874   1
   7 -10  -4 13645.0 973.890   1
   7 -10  -3 9490.10 814.374   1
  -7  10   3 8009.08 795.108   1
   7 -10  -2 35046.0 1752.08   1
  -7  10   2 28706.5 2013.57   1
   7 -10  -1 45633.2 2179.88   1
   7 -10   0 3884.06 556.488   1
  -7 -10  -6 57034.3 2236.61   1
  -7 -10  -7 9032.61 646.063   1
  -7 -10  -8 20239.9 1009.87   1
  -7  11  11 15183.3 997.872   1
  -7  11  10 2417.30 388.463   1
   7 -11  -9 6299.44 791.150   1
  -7  11   9 6457.45 601.735   1
   7 -11  -8 55.2483 96.1641   1
  -7  11   8 316.540 156.126   1
  -7  11   7 82694.8 3113.80   1
   7 -11  -7 85317.4 3191.72   1
   7 -11  -6 884.038 220.402   1
  -7  11   6 1067.38 264.430   1
  -7  11   5 691.542 180.065   1
   7 -11  -5 857.131 215.194   1
   7 -11  -4 4069.42 518.690   1
  -7  11   4 2225.66 471.204   1
   7 -11  -3 128910. 4605.53   1
   7 -11  -2 9.13661 86.4342   1
   7 -11  -1 65931.9 2868.21   1
  -7 -11  -7 112139. 3771.27   1
  -7  12  10 129.449 83.3918   1
  -7  12   9 9436.35 726.566   1
   7 -12  -8 26262.3 1387.67   1
  -7  12   8 24958.2 1387.12   1
  -7  12   7 7265.38 733.436   1
   7 -12  -7 7188.63 648.482   1
   7 -12  -6 52831.2 2165.86   1
  -7  12   6 39138.1 2469.68   1
   7 -12  -5 8247.70 743.908   1
   7 -12  -4 38978.5 1970.31   1
   7 -12  -3 2857.22 462.928   1
   7 -12  -2 86289.3 3539.33   1
  -7  13   9 583.520 217.948   1
  -7  13   8 2292.03 547.937   1
   7 -13  -7 22655.1 1296.57   1
   7 -13  -6 8225.72 715.059   1
   7 -13  -5 8.28386 109.118   1
   7 -13  -4 21692.1 1390.07   1
   7 -13  -3 5025.88 643.825   1
   7 -14  -6 346.829 138.830   1
   7 -14  -5 24781.5 1504.15   1
   7 -14  -4 1232.17 293.521   1
   7 -14  -3 9195.07 905.280   1
   7 -15  -5 7892.19 806.528   1
   7 -15  -4 64760.2 2930.27   1
   8   0  -2 7727.23 901.260   1
  -8   0   2 7502.64 695.731   1
  -8   0   1-35.8210 33.8289   1
   8   0  -1-59.2307 62.4721   1
  -8   0   0 11858.8 864.480   1
   8   0   0 11372.9 882.553   1
  -8   0  -1-60.7618 69.9043   1
   8   0   1 768.282 321.981   1
  -8   0  -2 20448.9 1224.59   1
   8   0   2 20957.3 1250.08   1
   8   0   3 71.5617 67.2992   1
  -8   0  -3 55.2084 101.894   1
  -8   0  -4 113611. 4096.52   1
   8   0   4 113160. 4065.34   1
  -8   0  -5-57.3826 104.706   1
   8   0   5-65.0545 110.081   1
   8   0   6 1268.00 288.073   1
  -8   0  -6 1588.45 319.879   1
  -8   0  -7 81.5086 94.7730   1
   8   0   7 32.0019 88.5171   1
   8   0   8 33975.1 1742.16   1
  -8   0  -8 25674.6 1919.49   1
   8   0   9 2.27971 81.7460   1
   8   0  10 169009. 5903.72   1
   8  -1  -3 18073.3 1426.33   1
  -8   1   3 19110.2 1192.14   1
  -8   1   2 92225.8 3494.88   1
   8  -1  -2 96110.3 3572.20   1
  -8   1   1 152577. 5205.17   1
   8   1  -1 157237. 5704.93   1
  -8  -1   1 153373. 5235.41   1
   8  -1  -1 151966. 5233.48   1
  -8  -1   0 2412.59 378.654   1
  -8   1   0 3228.74 443.977   1
   8  -1   0 3475.34 448.467   1
   8   1   0 2866.10 418.155   1
   8   1   1 218209. 6799.24   1
  -8   1  -1 204327. 6749.95   1
   8  -1   1 213914. 6793.02   1
  -8  -1  -1 197085. 6678.90   1
   8  -1   2 107273. 4023.41   1
  -8   1  -2 113815. 4100.77   1
  -8  -1  -2 119688. 4086.38   1
   8   1   2 115009. 4124.36   1
  -8   1  -3 29062.3 1552.86   1
   8  -1   3 26854.8 1488.45   1
  -8  -1  -3 28353.3 1483.00   1
   8   1   3 29050.2 1501.00   1
  -8   1  -4 117310. 4183.02   1
   8   1   4 112093. 3993.52   1
  -8  -1  -4 112759. 4050.96   1
   8  -1   4 112544. 4110.45   1
   8   1   5 115871. 4156.41   1
  -8   1  -5 114813. 4212.33   1
   8  -1   5 113442. 4167.42   1
  -8  -1  -5 124826. 4250.18   1
   8   1   6 66594.3 2776.62   1
   8  -1   6 72985.8 2928.34   1
  -8   1  -6 71734.6 2903.04   1
  -8   1  -7 97358.9 3828.53   1
   8  -1   7 97386.0 3638.76   1
  -8  -1  -7 86618.7 3464.16   1
   8   1   7 100856. 3599.69   1
   8   1   8 16054.4 1086.52   1
   8  -1   8 17791.4 1201.59   1
  -8  -1  -8 17125.1 1160.41   1
   8  -1   9 117469. 4334.15   1
   8   1   9 111000. 4168.17   1
   8   1  10 16529.6 1138.96   1
   8   1  11 8247.52 816.047   1
  -8   2   4 82372.1 3232.93   1
   8  -2  -4 88561.0 3602.82   1
  -8   2   3 26077.4 1437.71   1
   8  -2  -3 30278.8 1593.15   1
  -8   2   2 78030.1 3109.21   1
   8  -2  -2 83805.4 3193.15   1
  -8   2   1 305044. 9502.15   1
   8  -2  -1 305484. 9562.07   1
  -8   2   0 150925. 5173.97   1
   8   2   0 144756. 5440.31   1
   8  -2   0 155630. 5217.71   1
  -8  -2   0 152261. 5164.43   1
   8  -2   1 197834. 6642.19   1
  -8   2  -1 216255. 6786.32   1
  -8  -2  -1 202861. 6626.72   1
   8   2   1 204726. 6726.18   1
  -8   2  -2 53637.8 2308.73   1
   8   2   2 51207.9 2234.15   1
   8  -2   2 50387.7 2248.64   1
  -8  -2  -2 48726.6 2177.40   1
  -8   2  -3 51887.0 2464.87   1
   8   2   3 59343.1 2406.16   1
  -8  -2  -3 59968.8 2409.98   1
   8  -2   3 55224.8 2433.64   1
  -8  -2  -4 106493. 3708.52   1
   8  -2   4 96639.8 3721.28   1
  -8   2  -4 102191. 3888.83   1
   8   2   4 100105. 3666.27   1
   8   2   5 372.298 152.030   1
  -8  -2  -5 453.831 160.050   1
   8  -2   5 405.549 171.217   1
  -8   2  -5 312.831 140.362   1
  -8  -2  -6 61296.1 2631.14   1
   8   2   6 64857.2 2632.49   1
  -8   2  -6 69653.6 2936.94   1
   8  -2   6 70390.2 2853.84   1
   8  -2   7 114998. 4174.61   1
  -8   2  -7 102628. 4867.02   1
  -8  -2  -7 108975. 3911.57   1
   8   2   7 111006. 3953.27   1
  -8  -2  -8 13355.7 955.347   1
   8   2   8 14569.7 1004.13   1
  -8  -2  -9 3954.66 673.634   1
   8   2   9 6051.79 608.218   1
   8   2  10 19633.2 1241.24   1
   8   2  11 64651.9 2748.11   1
   8   2  12 8224.21 800.039   1
  -8   3   6 283951. 8919.04   1
   8  -3  -5 13219.9 1115.75   1
  -8   3   5 14494.9 1011.17   1
  -8   3   4 88647.4 3416.08   1
   8  -3  -4 98300.8 3679.17   1
   8  -3  -3 4123.00 515.900   1
  -8   3   3 4257.42 506.407   1
   8  -3  -2 132450. 4589.38   1
  -8   3   2 125333. 4541.25   1
  -8   3   1 46745.2 2140.12   1
   8  -3  -1 48834.3 2185.61   1
   8  -3   0 3090.71 433.189   1
  -8   3   0 3560.51 460.571   1
   8  -3   1 34727.3 1765.77   1
  -8   3  -1 35172.3 1798.58   1
   8   3   1 37904.7 2000.70   1
  -8  -3  -1 37265.8 1769.42   1
  -8   3  -2 64847.0 2773.52   1
  -8  -3  -2 65190.5 2548.08   1
   8  -3   2 64212.3 2679.94   1
   8   3   2 57207.4 2641.42   1
  -8   3  -3 688.880 245.195   1
   8   3   3 790.957 209.002   1
  -8  -3  -3 769.666 208.055   1
   8  -3   3 462.845 143.597   1
   8   3   4 157396. 5189.37   1
  -8  -3  -4 160300. 5231.89   1
   8  -3   4 153709. 5317.96   1
  -8   3  -4 148936. 5388.16   1
   8  -3   5 37832.9 1884.61   1
  -8  -3  -5 38303.6 1731.26   1
  -8   3  -5 35133.2 1858.45   1
   8   3   5 34396.4 1698.31   1
  -8  -3  -6 275435. 8231.32   1
   8  -3   6 249149. 8374.26   1
  -8   3  -6 261256. 9134.33   1
   8   3   6 260377. 8146.62   1
   8  -3   7 49785.3 2395.32   1
   8   3   7 50829.3 2107.39   1
  -8  -3  -7 47728.4 2194.71   1
   8   3   8 12549.6 862.506   1
  -8  -3  -8 11756.4 849.947   1
   8   3   9 4607.60 506.716   1
  -8  -3  -9 4389.46 561.464   1
   8   3  10 1316.02 282.830   1
   8   3  11 9002.26 783.813   1
   8   3  12 118167. 4283.81   1
   8   3  13 10129.2 882.845   1
   8   3  14 4870.88 603.054   1
  -8   4   7 67140.6 2720.07   1
  -8   4   6 11225.3 875.708   1
   8  -4  -5 65511.0 2935.85   1
  -8   4   5 64208.5 2650.93   1
   8  -4  -4 57642.7 2498.82   1
  -8   4   4 57525.5 2440.03   1
   8  -4  -3 64739.5 2644.88   1
  -8   4   3 60693.6 2626.77   1
  -8   4   2 35119.4 1723.61   1
   8  -4  -2 31931.9 1711.45   1
  -8   4   1 210410. 6744.48   1
   8  -4  -1 200418. 6685.26   1
   8  -4   0 72998.6 2947.24   1
  -8   4   0 73065.9 2959.71   1
  -8   4  -1 258511. 8403.42   1
   8  -4   1 261259. 8311.88   1
  -8   4  -2 23727.5 1586.66   1
   8  -4   2 25268.0 1459.27   1
   8  -4   3 82548.9 3195.88   1
   8   4   3 76517.5 3293.45   1
  -8   4  -3 79766.7 3250.19   1
  -8  -4  -3 80376.5 3038.23   1
  -8  -4  -4 49742.7 2148.11   1
   8  -4   4 56605.8 2409.17   1
   8   4   4 50033.0 2191.21   1
  -8   4  -4 51990.5 2366.92   1
   8  -4   5 17841.3 1209.49   1
   8   4   5 18955.3 1109.03   1
  -8  -4  -5 18308.2 1082.88   1
  -8   4  -5 19513.8 1440.64   1
  -8  -4  -6 32752.0 1579.61   1
   8   4   6 33871.2 1583.65   1
   8  -4   6 30230.5 1768.22   1
  -8  -4  -7 99221.4 3552.93   1
   8   4   7 94603.4 3487.15   1
   8   4   8 1164.52 239.333   1
  -8  -4  -8 867.405 205.406   1
  -8  -4  -9 46668.5 2056.06   1
   8   4   9 49118.0 2030.33   1
   8   4  10 38441.4 1774.78   1
  -8  -4 -10 38188.9 2437.65   1
   8   4  11 4757.91 521.570   1
   8   4  12 1390.29 286.727   1
   8   4  13 7039.58 698.725   1
   8   4  14 11912.0 925.429   1
   8   4  15 488.784 189.247   1
  -8   5   8 2862.54 425.930   1
  -8   5   7 362.707 142.977   1
   8  -5  -6 24642.8 1664.80   1
  -8   5   6 26088.9 1443.23   1
   8  -5  -5 45019.9 2148.35   1
  -8   5   5 48950.2 2121.17   1
   8  -5  -4 28258.2 1496.52   1
  -8   5   4 28215.3 1539.55   1
   8  -5  -3 76155.5 3038.13   1
  -8   5   3 74604.0 2996.74   1
  -8   5   2 5924.67 637.256   1
   8  -5  -2 6476.40 643.420   1
   8  -5  -1 10167.0 854.751   1
  -8   5   1 10668.6 881.818   1
   8  -5   0-12.1442 45.1220   1
  -8   5   0 93.0689 96.6264   1
   8  -5   1 30963.0 1616.74   1
  -8   5  -1 28678.7 1767.39   1
  -8   5  -2 5528.63 640.007   1
   8  -5   2 5343.02 609.239   1
   8  -5   3 30484.0 1695.30   1
  -8   5  -3 32729.7 1745.00   1
  -8  -5  -3 33400.1 1589.22   1
  -8  -5  -4 55901.4 2327.62   1
   8  -5   4 53700.5 2518.24   1
   8   5   4 60317.9 2609.18   1
  -8   5  -5 15134.1 1687.40   1
  -8  -5  -5 13702.0 930.038   1
   8  -5   5 13541.5 1089.01   1
   8   5   5 11752.5 932.275   1
  -8  -5  -6 16422.5 987.665   1
   8   5   6 16428.0 1029.34   1
  -8  -5  -7 160.376 75.8244   1
   8   5   7 70.1363 34.1410   1
  -8  -5  -8 644.367 187.812   1
   8   5   8 619.139 192.646   1
   8   5   9 175670. 5761.13   1
  -8  -5  -9 181369. 5776.81   1
   8   5  10 4006.73 452.785   1
  -8  -5 -10 4778.32 607.780   1
   8   5  11 1203.91 243.179   1
   8   5  12 17423.8 1054.32   1
   8   5  13 8700.42 721.501   1
   8   5  14 2123.57 329.899   1
  -8   6   9-85.5908 93.1375   1
  -8   6   8 6312.63 625.615   1
   8  -6  -7 32.7936 33.0631   1
  -8   6   7 57.7833 48.8575   1
   8  -6  -6 33534.9 1771.70   1
  -8   6   6 34436.0 1740.72   1
   8  -6  -5 8284.09 744.338   1
  -8   6   5 7885.05 732.111   1
  -8   6   4 298477. 9344.63   1
   8  -6  -4 297796. 9348.57   1
  -8   6   3 41599.3 2045.98   1
   8  -6  -3 44650.1 2041.94   1
  -8   6   2 81269.2 3170.97   1
   8  -6  -2 75579.4 3095.77   1
  -8   6   1 2135.40 389.750   1
   8  -6  -1 2330.52 393.253   1
   8  -6   0 206866. 6872.12   1
  -8   6   0 209373. 7056.98   1
   8  -6   1 22899.0 1367.34   1
  -8   6  -1 21140.1 1369.34   1
   8  -6   2 68140.2 2886.86   1
  -8   6  -2 72513.3 2981.77   1
  -8   6  -3 53747.5 2680.34   1
  -8  -6  -3 60202.1 2390.68   1
   8  -6   3 52917.8 2473.10   1
   8  -6   4 208820. 7373.97   1
  -8   6  -4 205925. 8624.95   1
  -8  -6  -5 1828.83 321.867   1
   8   6   6 66523.5 3070.29   1
  -8  -6  -6 80367.6 2834.92   1
  -8  -6  -7 5292.52 532.786   1
   8   6   7 5178.11 554.456   1
  -8  -6  -8 806.087 195.950   1
   8   6   8 1091.26 224.931   1
  -8  -6  -9 3089.78 365.600   1
   8   6   9 3231.42 390.148   1
   8   6  10 88865.5 3107.13   1
  -8  -6 -10 80041.4 3142.11   1
   8   6  11 1697.84 285.074   1
   8   6  12 5172.65 502.723   1
   8   6  13 951.012 204.442   1
  -8   7  11 678.840 219.558   1
  -8   7  10 994.185 244.611   1
  -8   7   9 49816.2 2208.08   1
  -8   7   8 19327.0 1269.49   1
   8  -7  -7 26562.5 1729.84   1
  -8   7   7 31114.7 1604.21   1
  -8   7   6 100927. 3814.86   1
   8  -7  -6 106017. 3871.89   1
   8  -7  -5 68094.8 2738.57   1
  -8   7   5 64310.5 2712.95   1
  -8   7   4 12288.4 953.280   1
   8  -7  -4 11634.9 919.465   1
   8  -7  -3 5205.08 570.802   1
  -8   7   3 4839.03 591.222   1
   8  -7  -2 40995.7 1985.68   1
  -8   7   2 40931.2 2074.07   1
   8  -7  -1 147622. 5407.24   1
  -8   7   1 162496. 5437.76   1
  -8   7   0 2623.39 449.202   1
   8  -7   0 2801.06 437.611   1
  -8   7  -1 168662. 5945.05   1
   8  -7   1 178521. 5966.55   1
   8  -7   2 26891.8 1579.25   1
  -8   7  -2 29958.2 1786.06   1
   8  -7   3 21452.1 1401.67   1
  -8   7  -3 23124.6 2103.12   1
  -8  -7  -4 38265.9 1758.38   1
  -8  -7  -5 88308.6 3244.10   1
  -8  -7  -6 50731.4 2124.48   1
  -8  -7  -7 60014.5 2349.58   1
   8   7   8 6849.62 675.453   1
  -8  -7  -8 6914.83 594.073   1
  -8  -7  -9 51000.4 2157.09   1
   8   7   9 53252.9 2248.94   1
  -8  -7 -10 491.544 152.244   1
   8   7  10 726.456 186.730   1
   8   7  11 452.256 123.295   1
   8   7  12 47184.7 1957.42   1
  -8   8  12 103.505 78.3374   1
  -8   8  11 31533.9 1641.91   1
  -8   8  10 26261.4 1507.10   1
  -8   8   9 6459.73 638.846   1
  -8   8   8 10064.4 823.200   1
   8  -8  -8 9369.93 921.001   1
  -8   8   7 129783. 4582.24   1
   8  -8  -7 131656. 4635.12   1
  -8   8   6 19445.6 1192.06   1
   8  -8  -6 18705.9 1154.89   1
  -8   8   5 221.271 125.696   1
   8  -8  -5 132.003 124.253   1
  -8   8   4 28721.9 1624.15   1
   8  -8  -4 32871.0 1656.73   1
   8  -8  -3 16299.2 1099.65   1
  -8   8   3 14549.1 1172.49   1
  -8   8   2 1137.95 288.316   1
   8  -8  -2 1271.64 292.950   1
  -8   8   1 129618. 4718.72   1
   8  -8  -1 133277. 4752.27   1
   8  -8   0 10933.9 910.698   1
  -8   8   0 9777.81 892.522   1
  -8   8  -1 64336.7 3027.13   1
   8  -8   1 66770.2 2850.41   1
   8  -8   2 55.1614 83.0283   1
  -8   8  -2 32.4879 120.694   1
  -8  -8  -5 44.5429 41.8483   1
  -8  -8  -6 21259.8 1165.23   1
  -8  -8  -7 104736. 3625.82   1
  -8  -8  -8 17778.8 1012.22   1
  -8  -8  -9 15343.3 930.536   1
   8   8  10 7131.77 716.044   1
  -8  -8 -10 8323.34 626.720   1
   8   8  11 33015.6 1801.84   1
   8   8  12 3392.28 439.655   1
  -8   9  12 30634.2 1629.68   1
  -8   9  11 2982.62 418.554   1
  -8   9  10 8870.01 781.547   1
  -8   9   9 3526.94 456.458   1
   8  -9  -8 8168.76 903.013   1
  -8   9   8 9799.83 810.129   1
   8  -9  -7 272.547 142.520   1
  -8   9   7 300.783 133.418   1
  -8   9   6 36131.1 1852.54   1
   8  -9  -6 38194.1 1832.86   1
  -8   9   5 2663.93 449.191   1
   8  -9  -5 2585.86 406.231   1
   8  -9  -4 135648. 4944.20   1
  -8   9   4 153325. 5136.78   1
  -8   9   3 407.918 170.503   1
   8  -9  -3 554.227 177.439   1
   8  -9  -2 73053.7 3085.46   1
  -8   9   2 73627.4 2984.77   1
   8  -9  -1 13166.7 1010.45   1
  -8   9   1 11673.3 999.576   1
   8  -9   0 2157.11 413.594   1
  -8   9   0 2522.32 518.002   1
   8  -9   1 5967.89 665.475   1
  -8  -9  -6 74286.1 2826.17   1
  -8  -9  -7 150.612 105.671   1
  -8  -9  -8 22792.4 1174.57   1
  -8  -9  -9 1864.54 286.930   1
  -8  10  12 350.554 160.913   1
  -8  10  11 9642.08 789.822   1
  -8  10  10 53706.1 2326.15   1
  -8  10   9 5997.35 642.688   1
   8 -10  -9 5908.78 727.193   1
  -8  10   8 23997.0 1389.82   1
   8 -10  -8 24391.6 1432.44   1
   8 -10  -7 57000.0 2425.48   1
  -8  10   7 57123.3 2497.04   1
  -8  10   6 1109.68 272.428   1
   8 -10  -6 1249.32 285.896   1
  -8  10   5 4583.10 531.632   1
   8 -10  -5 4626.08 567.837   1
   8 -10  -4 77379.7 3141.67   1
  -8  10   4 79013.9 3110.78   1
   8 -10  -3 5096.76 621.552   1
  -8  10   3 5263.26 592.218   1
  -8  10   2 1876.20 386.247   1
   8 -10  -2 2418.96 416.100   1
   8 -10  -1 81493.7 3187.50   1
  -8  10   1 56554.2 3460.54   1
   8 -10   0 7991.93 822.627   1
  -8 -10  -6 718.171 199.328   1
  -8 -10  -7 29041.3 1431.54   1
  -8 -10  -8 29354.1 1386.63   1
  -8  11  11 952.278 260.116   1
  -8  11  10-82.7612 26.1940   1
   8 -11  -9 43439.7 2371.03   1
  -8  11   9 38399.4 2009.21   1
   8 -11  -8 226.141 41.3932   1
  -8  11   8-480.817 342.332   1
   8 -11  -7 20627.8 1232.21   1
  -8  11   7 19220.6 1213.62   1
   8 -11  -6 23444.8 1375.87   1
  -8  11   6 22904.4 1355.48   1
   8 -11  -5 77117.3 3116.80   1
  -8  11   5 78298.4 3092.02   1
   8 -11  -4 49.8004 63.5847   1
  -8  11   4-97.4607 92.1995   1
   8 -11  -3 16182.6 1226.90   1
  -8  11   3 16343.1 1372.48   1
  -8  11   2 114.363 260.603   1
   8 -11  -2-77.4353 138.374   1
   8 -11  -1 116854. 4461.41   1
   8 -11   0 1086.75 290.589   1
  -8 -11  -7 38788.8 1758.89   1
  -8  12  10 40211.0 1844.14   1
  -8  12   9 1179.20 260.811   1
  -8  12   8 837.729 215.150   1
   8 -12  -8 612.015 185.696   1
  -8  12   7 14841.7 1044.54   1
   8 -12  -7 14718.5 1051.91   1
   8 -12  -6 6408.26 674.911   1
  -8  12   6 5921.97 681.505   1
   8 -12  -5 5067.13 615.101   1
  -8  12   5 6431.37 779.551   1
   8 -12  -4 77896.9 3179.20   1
  -8  12   4 71631.6 3974.20   1
   8 -12  -3 3642.68 537.006   1
   8 -12  -2 44709.7 2289.91   1
   8 -12  -1 2487.79 436.080   1
  -8  13   9 45224.0 2137.48   1
  -8  13   8 9652.24 902.411   1
  -8  13   7-145.553 152.198   1
   8 -13  -7 19.2183 75.6978   1
   8 -13  -6 26336.5 1502.69   1
  -8  13   6 31160.9 2313.93   1
   8 -13  -5 6971.53 732.728   1
   8 -13  -4 6799.88 794.325   1
   8 -13  -3 14062.6 1128.07   1
   8 -13  -2 16423.0 1297.20   1
   8 -14  -6 88.6556 67.3527   1
   8 -14  -5 11582.2 999.416   1
   8 -14  -4 3913.34 602.973   1
   8 -14  -3 37823.6 2135.58   1
   8 -15  -5 7429.14 799.640   1
   8 -15  -4 25410.4 1675.67   1
   8 -16  -4 25886.8 1726.87   1
   9   0  -2 174915. 6533.90   1
  -9   0   2 170830. 5901.21   1
  -9   0   1-16.7766 83.3217   1
   9   0  -1 131.565 93.3878   1
   9   0   0 1071.47 276.797   1
  -9   0   0 1126.47 271.536   1
  -9   0  -1-93.1299 70.2493   1
   9   0   1 85.1331 98.0221   1
  -9   0  -2 111036. 4118.59   1
   9   0   2 113815. 4186.64   1
   9   0   3-27.7605 51.6338   1
  -9   0  -3-38.5278 57.8618   1
  -9   0  -4 91231.7 3410.39   1
   9   0   4 80440.2 3291.70   1
  -9   0  -5-23.0790 48.3249   1
   9   0   5-27.2685 76.9087   1
  -9   0  -6 142194. 5033.99   1
   9   0   6 140076. 4965.36   1
   9   0   7-92.7979 141.347   1
  -9   0  -7-61.3432 100.514   1
   9   0   8 13496.6 1022.52   1
  -9   0  -8 11952.3 1046.40   1
   9   0   9-93.5414 116.030   1
  -9   0  -9-47.2532 2.24383   1
   9   0  10 1429.01 327.531   1
   9   0  11-29.3451 50.1711   1
   9  -1  -3 90596.6 4222.51   1
  -9   1   3 110158. 3935.01   1
  -9   1   2 30512.0 1689.13   1
   9  -1  -2 35730.8 1827.82   1
   9   1  -1 123446. 5039.84   1
   9  -1  -1 132234. 4681.54   1
  -9  -1   1 127689. 4609.96   1
  -9   1   1 125400. 4563.36   1
   9  -1   0 68824.0 2806.05   1
  -9  -1   0 62869.0 2698.80   1
   9   1   0 66651.3 2812.86   1
  -9   1   0 63500.6 2771.62   1
  -9  -1  -1 99471.9 3786.60   1
   9   1   1 108634. 3889.05   1
  -9   1  -1 94888.3 3760.36   1
   9  -1   1 99468.8 3827.57   1
   9   1   2 17315.9 1168.24   1
  -9   1  -2 16509.2 1150.94   1
   9  -1   2 16608.5 1154.25   1
  -9  -1  -2 15717.3 1121.81   1
   9  -1   3 116889. 4423.29   1
   9   1   3 123717. 4459.82   1
  -9  -1  -3 123313. 4412.52   1
  -9   1  -3 129776. 4532.13   1
  -9   1  -4 62866.2 2715.64   1
  -9  -1  -4 58894.0 2569.74   1
   9   1   4 58107.7 2553.33   1
   9  -1   4 60181.3 2609.73   1
   9   1   5 687.391 189.668   1
   9  -1   5 902.695 237.979   1
  -9   1  -5 560.456 166.128   1
  -9  -1  -5 604.949 215.161   1
   9   1   6 41397.1 1972.04   1
  -9   1  -6 37717.9 2000.32   1
   9  -1   6 41819.2 2034.04   1
  -9  -1  -6 38845.0 2049.83   1
  -9  -1  -7 121682. 4349.98   1
   9  -1   7 122004. 4455.36   1
  -9   1  -7 112385. 4414.92   1
   9   1   7 119631. 4301.69   1
  -9  -1  -8 50.8762 113.473   1
   9   1   8 173.989 137.835   1
   9  -1   8 79.4005 96.7592   1
  -9   1  -8 82.8120 67.4616   1
   9  -1   9 20904.9 1406.53   1
   9   1   9 19759.9 1291.64   1
  -9  -1  -9 16802.2 1362.47   1
   9  -1  10 25505.7 1659.32   1
   9   1  10 25694.4 1547.20   1
   9   1  11 14854.5 1155.59   1
   9   1  12 5003.46 653.607   1
  -9   2   4 37657.4 1940.79   1
   9  -2  -4 39266.8 2287.17   1
  -9   2   3 35643.9 1842.48   1
   9  -2  -3 39725.1 2003.36   1
   9  -2  -2 45944.1 2170.45   1
  -9   2   2 40490.3 2036.66   1
   9  -2  -1 66295.0 2814.61   1
  -9   2   1 65974.6 2816.58   1
  -9  -2   0 680.673 215.537   1
   9  -2   0 288.365 78.5149   1
   9   2   0 613.723 320.684   1
  -9   2   0 396.369 150.631   1
   9   2   1 116640. 4216.67   1
  -9  -2  -1 105883. 4014.15   1
  -9   2  -1 110673. 4125.50   1
   9  -2   1 108562. 4110.19   1
   9  -2   2 51322.0 2397.25   1
  -9   2  -2 57455.7 2470.83   1
  -9  -2  -2 52508.2 2337.84   1
   9   2   2 54229.4 2429.48   1
  -9   2  -3 24470.6 1511.48   1
   9   2   3 26064.9 1419.17   1
  -9  -2  -3 21669.9 1361.97   1
   9  -2   3 23536.5 1425.46   1
  -9  -2  -4 42788.1 2030.48   1
   9  -2   4 43514.6 2125.17   1
   9   2   4 42783.5 2046.46   1
  -9   2  -4 43316.8 2282.51   1
  -9  -2  -5 35250.9 1770.75   1
   9  -2   5 34924.1 1835.41   1
   9   2   5 36125.2 1753.51   1
  -9   2  -5 34240.0 1882.43   1
  -9  -2  -6 26626.9 1478.36   1
   9   2   6 23838.5 1369.53   1
   9  -2   6 23566.5 1481.37   1
  -9   2  -6 24776.1 1494.88   1
   9   2   7 37277.6 1837.73   1
   9  -2   7 36927.7 1960.96   1
  -9  -2  -7 37101.9 1938.29   1
  -9   2  -7 36236.9 2087.41   1
   9  -2   8 15724.5 1207.06   1
  -9  -2  -8 13707.7 1012.99   1
   9   2   8 15312.2 1054.40   1
   9  -2   9 105843. 4123.63   1
  -9  -2  -9 94693.3 3875.84   1
   9   2   9 102357. 3777.51   1
   9   2  10 12825.9 1018.69   1
   9   2  11 8479.58 796.843   1
   9   2  12 11415.6 993.054   1
   9   2  13 730.458 259.865   1
  -9   3   6 23849.3 1441.34   1
  -9   3   5 4832.69 590.333   1
   9  -3  -5 4253.11 689.814   1
   9  -3  -4 172406. 6448.01   1
  -9   3   4 198355. 6332.06   1
   9  -3  -3 16074.5 1163.54   1
  -9   3   3 15800.0 1125.40   1
   9  -3  -2 18898.0 1256.00   1
  -9   3   2 17612.6 1234.42   1
  -9   3   1 4132.42 550.895   1
   9  -3  -1 4261.27 563.708   1
  -9   3   0 87998.4 3456.91   1
   9  -3   0 86509.4 3454.29   1
   9   3   1 4137.33 642.895   1
  -9   3  -1 5729.55 644.941   1
  -9  -3  -1 4742.39 569.726   1
   9  -3   1 5354.19 599.462   1
   9   3   2 46694.3 2306.72   1
  -9   3  -2 49075.6 2342.50   1
  -9  -3  -2 44998.9 2102.33   1
   9  -3   2 46044.9 2205.02   1
   9   3   3 17491.9 1178.44   1
   9  -3   3 17642.6 1242.68   1
  -9  -3  -3 18811.8 1171.27   1
  -9   3  -3 17051.2 1318.42   1
   9   3   4 116030. 4093.13   1
   9  -3   4 108836. 4168.74   1
  -9  -3  -4 114521. 4106.81   1
  -9   3  -4 111043. 4248.38   1
   9   3   5-2.01689 92.6001   1
  -9   3  -5 222.180 125.969   1
  -9  -3  -5 86.1889 76.4632   1
   9  -3   5 286.096 151.826   1
  -9  -3  -6 43130.3 1984.16   1
   9  -3   6 43621.4 2176.16   1
   9   3   6 40551.9 1977.18   1
  -9   3  -6 43545.5 2294.33   1
  -9  -3  -7 4645.68 570.794   1
   9   3   7 4840.92 547.303   1
   9  -3   7 5545.08 657.368   1
  -9   3  -7 3936.25 799.233   1
   9  -3   8 10370.7 974.648   1
   9   3   8 10181.8 824.278   1
  -9  -3  -8 10997.8 834.650   1
   9   3   9 6205.27 632.738   1
  -9  -3  -9 5924.01 625.845   1
   9   3  10 69518.9 2757.33   1
  -9  -3 -10 53188.5 3059.71   1
   9   3  11 1738.67 341.297   1
   9   3  12 3154.07 486.489   1
   9   3  13 350.907 192.447   1
   9   3  14 37238.6 1996.98   1
  -9   4   7 40079.6 1967.24   1
  -9   4   6 31475.6 1697.22   1
  -9   4   5 85718.6 3448.29   1
   9  -4  -5 93504.7 3901.76   1
   9  -4  -4 20649.6 1370.65   1
  -9   4   4 22702.8 1352.40   1
   9  -4  -3 22149.7 1381.87   1
  -9   4   3 20862.2 1367.23   1
  -9   4   2 78292.3 3190.14   1
   9  -4  -2 79304.1 3252.26   1
  -9   4   1 143599. 5035.62   1
   9  -4  -1 136303. 4991.21   1
  -9   4   0 2374.81 420.365   1
   9  -4   0 2117.19 386.932   1
  -9   4  -1 155921. 5494.71   1
   9  -4   1 147302. 5305.69   1
  -9  -4  -2 80269.0 3059.40   1
   9  -4   2 72089.8 3100.40   1
  -9   4  -2 82181.7 3366.30   1
  -9  -4  -3 44487.2 2038.24   1
   9   4   3 41981.7 2325.49   1
   9  -4   3 39764.5 2077.55   1
  -9   4  -3 44087.4 2187.71   1
   9  -4   4 44220.6 2228.94   1
   9   4   4 49894.6 2162.22   1
  -9  -4  -4 46183.6 2109.72   1
  -9   4  -4 46936.8 2292.01   1
   9  -4   5 70233.9 3088.30   1
   9   4   5 77064.8 2988.12   1
  -9  -4  -5 74034.2 2908.06   1
  -9   4  -5 71246.4 3199.35   1
   9   4   6 42560.1 1930.52   1
   9  -4   6 41057.2 2109.76   1
  -9  -4  -6 43132.8 1929.13   1
   9   4   7 44105.8 2037.20   1
  -9  -4  -7 45535.3 2087.99   1
   9   4   8 14614.7 986.722   1
  -9  -4  -8 14209.6 1085.32   1
   9   4   9 79165.6 3040.52   1
  -9  -4  -9 78501.9 3037.61   1
   9   4  10 120.918 92.3892   1
  -9  -4 -10-84.2567 123.724   1
   9   4  11 5143.67 549.036   1
   9   4  12 26476.1 1448.33   1
   9   4  13 144.145 104.804   1
   9   4  14 550.900 185.890   1
  -9   5   8 5828.69 645.393   1
  -9   5   7 189096. 6382.54   1
  -9   5   6 183.826 110.413   1
   9  -5  -6 190.915 120.263   1
  -9   5   5 5329.16 607.314   1
   9  -5  -5 4812.19 605.565   1
   9  -5  -4 29758.5 1636.10   1
  -9   5   4 29641.2 1662.95   1
   9  -5  -3 50421.4 2332.78   1
  -9   5   3 49234.0 2314.66   1
  -9   5   2 13420.1 1054.07   1
   9  -5  -2 13251.0 1036.19   1
  -9   5   1 100553. 3894.41   1
   9  -5  -1 100385. 3832.21   1
  -9   5   0 19983.2 1388.19   1
   9  -5   0 20116.3 1304.84   1
  -9   5  -1 42283.4 2261.19   1
   9  -5   1 41655.2 2106.51   1
   9  -5   2 7778.27 793.349   1
  -9  -5  -2 8476.82 769.037   1
  -9   5  -2 8377.50 845.404   1
  -9  -5  -3 65517.0 2716.27   1
   9  -5   3 66584.8 2860.93   1
  -9   5  -3 65034.5 2912.95   1
  -9  -5  -4 32332.3 1585.83   1
  -9   5  -4 26097.6 1688.79   1
   9  -5   4 27435.1 1652.82   1
   9   5   4 29491.9 1799.25   1
  -9  -5  -5 1343.83 275.655   1
   9   5   5 1256.94 298.263   1
   9  -5   5 1291.09 326.822   1
  -9   5  -5 1848.87 471.785   1
  -9  -5  -6 6620.93 643.252   1
   9  -5   6 7248.53 793.029   1
   9   5   6 5777.76 612.657   1
  -9  -5  -7 79279.9 3042.94   1
   9   5   7 79586.5 3050.73   1
  -9  -5  -8 1774.54 307.788   1
   9   5   8 1926.97 327.340   1
  -9  -5  -9 1976.01 315.100   1
   9   5   9 2070.18 348.664   1
  -9  -5 -10 8445.38 739.107   1
   9   5  10 9002.93 728.366   1
  -9  -5 -11 44586.7 2692.89   1
   9   5  11 40013.9 1873.75   1
   9   5  12-24.7208 30.1931   1
   9   5  13 26782.1 1448.13   1
   9   5  14 4061.46 497.021   1
  -9   6   9 2410.18 368.070   1
  -9   6   8 41366.3 2021.87   1
  -9   6   7 4891.90 570.248   1
   9  -6  -7 3727.47 646.146   1
  -9   6   6 43688.3 2187.82   1
   9  -6  -6 46494.4 2312.03   1
   9  -6  -5 3991.92 549.517   1
  -9   6   5 3991.77 528.520   1
   9  -6  -4 67435.3 2876.61   1
  -9   6   4 68481.9 2892.39   1
  -9   6   3 2377.34 438.184   1
   9  -6  -3 2502.36 426.626   1
  -9   6   2 143348. 5092.69   1
   9  -6  -2 139854. 5026.98   1
   9  -6  -1 18294.7 1265.60   1
  -9   6   1 17966.9 1296.79   1
  -9   6   0 341.544 154.164   1
   9  -6   0 224.043 131.310   1
   9  -6   1 6981.00 751.870   1
  -9   6  -1 7565.86 773.001   1
   9  -6   2 86336.6 3535.23   1
  -9   6  -2 88934.3 3597.69   1
  -9   6  -3 250.243 158.910   1
   9  -6   3 290.875 130.793   1
  -9  -6  -3 277.849 141.892   1
  -9   6  -4 99698.0 4126.99   1
   9  -6   4 95891.1 3724.72   1
   9  -6   5 9484.90 941.732   1
  -9  -6  -5 9858.59 780.898   1
   9   6   6 77158.8 3448.92   1
  -9  -6  -6 84914.4 3137.55   1
  -9  -6  -7 7019.58 692.547   1
   9   6   7 7640.64 723.204   1
  -9  -6  -8 38231.3 1766.25   1
   9   6   8 31816.1 1678.96   1
   9   6   9 792.512 201.177   1
  -9  -6  -9 730.864 204.837   1
   9   6  10 16021.7 1004.54   1
  -9  -6 -10 13890.5 946.215   1
  -9  -6 -11 1280.87 332.187   1
   9   6  11 2068.69 338.482   1
   9   6  12 49042.2 2122.52   1
   9   6  13 52.6051 98.5207   1
  -9   7  11 2176.81 400.267   1
  -9   7  10 43027.5 2096.40   1
  -9   7   9 3039.08 442.719   1
  -9   7   8 15493.9 1146.28   1
   9  -7  -7 31818.0 2054.53   1
  -9   7   7 35949.6 1843.54   1
   9  -7  -6 2633.44 452.090   1
  -9   7   6 2983.19 445.003   1
   9  -7  -5 10892.9 918.818   1
  -9   7   5 11188.0 939.816   1
  -9   7   4 37953.1 1977.93   1
   9  -7  -4 40084.1 2018.93   1
   9  -7  -3 38251.2 1954.73   1
  -9   7   3 35976.5 1951.06   1
  -9   7   2 1025.36 271.975   1
   9  -7  -2 1100.06 276.128   1
   9  -7  -1 33262.2 1794.52   1
  -9   7   1 28614.9 1885.54   1
   9  -7   0 33303.7 1883.07   1
  -9   7   0 34902.7 1868.32   1
   9  -7   1 61844.6 2818.35   1
  -9   7  -1 68622.7 2949.58   1
   9  -7   2 9346.17 877.839   1
  -9   7  -2 8755.48 902.102   1
   9  -7   3 60090.6 2772.23   1
  -9   7  -3 63765.2 3158.20   1
   9  -7   4 31009.9 1811.40   1
  -9  -7  -4 31952.6 1651.60   1
  -9   7  -4 34077.9 2783.29   1
  -9  -7  -5 8939.12 755.797   1
  -9  -7  -6 15039.1 1028.41   1
  -9  -7  -7 59705.7 2428.67   1
  -9  -7  -8 5942.03 563.279   1
   9   7   8 5258.71 681.170   1
   9   7   9 16590.9 1147.21   1
  -9  -7  -9 16024.7 1036.22   1
  -9  -7 -10 20915.3 1195.10   1
   9   7  10 23426.5 1296.29   1
   9   7  11 4942.57 514.445   1
   9   7  12 1523.62 267.342   1
  -9   8  12 12502.1 1010.14   1
  -9   8  11 14259.1 1077.04   1
  -9   8  10 170.681 156.016   1
  -9   8   9 65775.8 2786.26   1
   9  -8  -8 7253.12 866.024   1
  -9   8   8 7815.72 759.060   1
  -9   8   7 2814.94 440.453   1
   9  -8  -7 2848.89 485.499   1
  -9   8   6 11639.6 958.443   1
   9  -8  -6 11692.2 947.788   1
  -9   8   5 93391.6 3605.45   1
   9  -8  -5 90853.6 3615.45   1
  -9   8   4-41.3287 111.516   1
   9  -8  -4 113.035 69.4353   1
   9  -8  -3 54954.6 2512.59   1
  -9   8   3 56434.9 2633.58   1
  -9   8   2 245.902 197.716   1
   9  -8  -2 268.867 162.246   1
   9  -8  -1 51167.1 2444.88   1
  -9   8   1 49341.3 2402.58   1
  -9   8   0 1863.21 382.816   1
   9  -8   0 1622.67 347.730   1
   9  -8   1 85743.0 3478.98   1
  -9   8  -1 81882.6 3551.98   1
   9  -8   2 229.959 190.741   1
  -9   8  -2 115.398 105.375   1
   9  -8   3 21804.3 1438.31   1
  -9   8  -3 25525.1 2611.63   1
  -9  -8  -5 38424.8 1818.61   1
  -9  -8  -6 8365.08 713.090   1
  -9  -8  -7 16813.4 1037.84   1
  -9  -8  -8 837.169 217.804   1
  -9  -8  -9 92902.0 3363.08   1
  -9  -8 -10 182.992 158.727   1
   9   8  10-30.6888 75.5882   1
   9   8  11 4544.43 634.491   1
  -9   9  12 221.702 148.086   1
  -9   9  11 3010.77 455.750   1
  -9   9  10 40481.3 2015.55   1
  -9   9   9 215.373 132.131   1
   9  -9  -8 775.436 269.496   1
  -9   9   8 936.654 244.418   1
  -9   9   7 6576.02 684.679   1
   9  -9  -7 5684.97 667.446   1
  -9   9   6 35081.0 1869.83   1
   9  -9  -6 35725.6 1874.32   1
  -9   9   5 180.138 116.501   1
   9  -9  -5 460.037 186.707   1
   9  -9  -4 107067. 3984.48   1
  -9   9   4 96370.9 4096.59   1
  -9   9   3 3587.29 515.938   1
   9  -9  -3 3439.32 519.459   1
   9  -9  -2 43207.9 2155.15   1
  -9   9   2 42228.9 2160.53   1
  -9   9   1 401.556 180.072   1
   9  -9  -1 346.671 195.900   1
   9  -9   0 126474. 4656.92   1
  -9   9   0 116798. 4692.02   1
   9  -9   1 4236.92 597.985   1
  -9   9  -1 4296.72 694.399   1
   9  -9   2 28283.6 1735.58   1
  -9  -9  -6 55053.1 2323.82   1
  -9  -9  -7 1568.20 307.885   1
  -9  -9  -8 4477.25 506.342   1
  -9  -9  -9 760.569 203.384   1
  -9  10  11 2361.54 418.574   1
  -9  10  10 346.318 136.116   1
  -9  10   9 36728.2 1852.19   1
   9 -10  -9 32274.3 2033.55   1
  -9  10   8 27040.4 1617.83   1
   9 -10  -8 30201.5 1682.84   1
   9 -10  -7 672.814 203.206   1
  -9  10   7 543.861 191.710   1
  -9  10   6 36856.2 2060.55   1
   9 -10  -6 39114.1 1983.99   1
   9 -10  -5 13966.5 1075.59   1
  -9  10   5 15561.3 1150.07   1
  -9  10   4 2726.97 439.509   1
   9 -10  -4 2692.99 438.620   1
   9 -10  -3 8517.34 810.278   1
  -9  10   3 7421.06 768.870   1
   9 -10  -2 42975.3 2223.30   1
  -9  10   2 38998.1 2098.36   1
   9 -10  -1 31525.6 1818.82   1
  -9  10   1 29619.3 1879.55   1
   9 -10   0 201.806 80.6689   1
  -9  10   0 193.420 202.488   1
   9 -10   1 44711.1 2345.60   1
  -9 -10  -6 23159.4 1337.92   1
  -9 -10  -7 11587.6 853.855   1
  -9 -10  -8 12394.0 871.766   1
  -9  11  11 5890.73 674.098   1
  -9  11  10 3361.33 476.384   1
  -9  11   9 3367.58 495.726   1
   9 -11  -9 3338.94 626.950   1
  -9  11   8-93.0698 433.289   1
   9 -11  -8 641.444 203.897   1
   9 -11  -7 53725.7 2428.59   1
  -9  11   7 52683.2 2403.86   1
  -9  11   6 74.9849 123.486   1
   9 -11  -6 155.642 132.518   1
  -9  11   5 4777.88 592.854   1
   9 -11  -5 4629.09 599.524   1
   9 -11  -4 14789.1 1147.24   1
  -9  11   4 14992.5 1092.54   1
  -9  11   3 35597.6 2057.29   1
   9 -11  -3 42028.4 2138.43   1
   9 -11  -2 81.8811 71.6558   1
  -9  11   2 169.829 69.2032   1
   9 -11  -1 46879.3 2371.17   1
  -9  11   1 39780.7 2953.61   1
   9 -11   0 3077.75 527.452   1
  -9 -11  -7 49228.6 2178.15   1
  -9  12  10 181.615 14.0341   1
  -9  12   9 6459.26 660.018   1
   9 -12  -8 14360.9 1086.22   1
  -9  12   8 13093.8 1001.68   1
  -9  12   7 4493.19 496.996   1
   9 -12  -7 5975.81 662.727   1
  -9  12   6 12385.8 993.934   1
   9 -12  -6 13068.2 1027.84   1
  -9  12   5 7574.47 805.966   1
   9 -12  -5 6917.69 734.775   1
  -9  12   4 23395.6 1632.57   1
   9 -12  -4 23836.5 1555.93   1
   9 -12  -3 6276.29 777.946   1
  -9  12   3 4921.56 939.766   1
   9 -12  -2 41601.2 2253.57   1
   9 -12  -1 2585.26 480.565   1
  -9  13   9 1075.04 251.016   1
  -9  13   8 5592.63 640.726   1
  -9  13   7 26665.1 1675.27   1
   9 -13  -7 30615.7 1680.39   1
   9 -13  -6 15743.9 1164.21   1
  -9  13   6 15873.8 1183.10   1
   9 -13  -5 1321.64 323.243   1
  -9  13   5 661.531 298.772   1
   9 -13  -4 49156.9 2430.31   1
   9 -13  -3 6062.88 766.884   1
   9 -13  -2 129.667 114.473   1
   9 -13  -1 20372.2 1538.27   1
  -9  14   8 150.667 90.5947   1
  -9  14   7 3365.07 736.532   1
   9 -14  -6 1533.99 312.679   1
   9 -14  -5 40800.9 2166.10   1
   9 -14  -4 1091.99 303.160   1
   9 -14  -3 3658.35 621.309   1
   9 -14  -2 968.732 324.455   1
   9 -15  -5 499.788 213.607   1
   9 -15  -4 26508.7 1750.44   1
   9 -15  -3 1165.66 343.209   1
   9 -16  -4 6679.64 849.675   1
  10   0  -2 20097.6 1635.33   1
 -10   0   2 19358.8 1344.80   1
  10   0  -1 110.843 117.827   1
 -10   0   1-87.9831 87.6380   1
  10   0   0 523823. 15872.9   1
 -10   0   0 513891. 15707.8   1
 -10   0  -1 7.49245 13.5012   1
  10   0   1-4.93457 70.5764   1
 -10   0  -2 26627.9 1589.50   1
  10   0   2 28352.0 1637.20   1
  10   0   3-2.41076 43.2391   1
 -10   0  -3 137.101 109.143   1
 -10   0  -4 106671. 4165.28   1
  10   0   4 113476. 4206.14   1
 -10   0  -5 18.1197 44.2598   1
  10   0   5-69.6041 94.4618   1
 -10   0  -6 189932. 6949.19   1
  10   0   6 203617. 6746.73   1
 -10   0  -7-102.182 48.0578   1
  10   0   7-197.904 131.199   1
  10   0   8 9968.86 948.925   1
 -10   0  -8 8881.65 879.637   1
 -10   0  -9 135.257 81.5367   1
  10   0   9 95.8642 133.530   1
  10   0  10 39896.5 2138.34   1
  10   0  11 30.5538 147.733   1
  10   0  12 2534.43 500.033   1
 -10   1   3 55996.8 2558.14   1
  10  -1  -3 48270.0 2948.26   1
 -10   1   2 44273.6 2221.13   1
  10  -1  -2 48794.9 2451.68   1
  10   1  -1 77337.1 3762.40   1
 -10  -1   1 83211.8 3344.74   1
  10  -1  -1 80861.1 3361.97   1
 -10   1   1 74641.5 3235.03   1
  10  -1   0 9779.91 880.951   1
 -10  -1   0 7792.69 801.864   1
 -10   1   0 8479.98 846.914   1
  10   1   0 11071.6 959.044   1
 -10  -1  -1 60703.1 2750.46   1
 -10   1  -1 65266.9 2820.45   1
  10   1   1 67347.6 2899.64   1
  10  -1   1 61814.6 2830.45   1
  10   1   2 13528.7 1038.90   1
 -10   1  -2 14113.1 1110.15   1
  10  -1   2 14157.5 1101.24   1
 -10  -1  -2 12317.6 1038.83   1
 -10   1  -3 23056.9 1463.24   1
  10  -1   3 22499.0 1402.75   1
 -10  -1  -3 23097.7 1420.88   1
  10   1   3 21811.0 1426.13   1
 -10   1  -4 703.975 212.967   1
 -10  -1  -4 708.950 197.560   1
  10  -1   4 460.047 171.269   1
  10   1   4 556.729 151.525   1
 -10  -1  -5 79304.6 3227.22   1
  10   1   5 75875.1 3183.43   1
  10  -1   5 77923.9 3246.80   1
 -10   1  -5 78774.9 3485.81   1
 -10  -1  -6 7846.06 807.809   1
  10   1   6 7564.03 750.648   1
  10  -1   6 8606.62 852.898   1
 -10   1  -6 8528.20 839.165   1
  10  -1   7 233.295 107.488   1
 -10   1  -7 260.882 135.736   1
 -10  -1  -7 331.681 151.704   1
  10   1   7 190.196 90.2538   1
  10  -1   8 30069.1 1792.89   1
  10   1   8 31390.9 1725.31   1
 -10   1  -8 31548.2 1927.59   1
 -10  -1  -8 29249.5 1679.55   1
  10  -1   9 51505.3 2516.27   1
 -10   1  -9 47375.1 3246.15   1
  10   1   9 48046.0 2359.83   1
 -10  -1  -9 42312.1 2316.87   1
  10   1  10 16.5338 100.190   1
  10  -1  10 394.986 184.458   1
 -10  -1 -10 673.933 420.724   1
  10   1  11 25193.8 1624.96   1
  10   1  12 27357.0 1748.67   1
  10   1  13 18691.9 1465.25   1
  10  -2  -4 9038.87 1045.52   1
 -10   2   4 8220.61 797.955   1
 -10   2   3 140266. 5149.56   1
  10  -2  -3 146294. 5338.69   1
  10  -2  -2 7766.99 819.893   1
 -10   2   2 7033.47 758.675   1
 -10   2   1 655.856 228.884   1
  10  -2  -1 761.366 238.833   1
 -10  -2   0 6911.80 754.119   1
 -10   2   0 7707.37 759.068   1
  10  -2   0 7656.17 815.581   1
  10   2   0 6716.08 863.659   1
  10   2   1 5418.86 705.510   1
  10  -2   1 5708.80 691.028   1
 -10   2  -1 5703.51 692.321   1
 -10  -2  -1 4842.02 624.030   1
  10  -2   2 1416.67 325.231   1
  10   2   2 1722.74 368.480   1
 -10  -2  -2 1769.06 363.103   1
 -10   2  -2 1860.14 379.704   1
 -10   2  -3 217336. 7538.97   1
  10  -2   3 223774. 7464.62   1
  10   2   3 224847. 7366.58   1
 -10  -2  -3 223751. 7419.30   1
 -10  -2  -4 4495.61 572.970   1
 -10   2  -4 4367.17 650.693   1
  10  -2   4 4421.38 577.159   1
  10   2   4 4902.71 607.457   1
 -10   2  -5 135.766 81.3746   1
  10  -2   5 236.064 130.025   1
 -10  -2  -5 300.723 154.653   1
  10   2   5 256.346 119.946   1
  10  -2   6 3963.19 575.870   1
 -10  -2  -6 3711.17 501.620   1
  10   2   6 3910.80 531.078   1
 -10   2  -6 4235.53 592.848   1
  10   2   7 53438.4 2372.42   1
  10  -2   7 55504.8 2574.94   1
 -10   2  -7 50169.7 2606.99   1
 -10  -2  -7 51551.3 2561.06   1
  10   2   8 19500.4 1272.92   1
  10  -2   8 19991.0 1428.92   1
 -10  -2  -8 19895.0 1297.68   1
  10  -2   9 20514.1 1476.27   1
 -10  -2  -9 19471.9 1248.75   1
  10   2   9 19067.8 1305.20   1
 -10  -2 -10 10713.9 1121.30   1
  10   2  10 14497.9 1085.94   1
  10   2  11 6011.50 719.145   1
  10   2  12 123.264 3.43385   1
  10   2  13 39716.5 2192.92   1
  10   2  14 10057.9 1019.77   1
 -10   3   6 11411.0 1000.70   1
 -10   3   5 797.001 243.735   1
  10  -3  -5 603.180 189.900   1
  10  -3  -4 23211.7 1641.88   1
 -10   3   4 24473.9 1493.69   1
  10  -3  -3 10786.2 1003.24   1
 -10   3   3 10215.6 915.164   1
  10  -3  -2 163347. 5729.48   1
 -10   3   2 157874. 5720.18   1
  10  -3  -1 6978.67 788.783   1
 -10   3   1 7306.35 774.587   1
  10  -3   0 1096.77 286.854   1
 -10   3   0 907.608 286.264   1
  10  -3   1 4130.81 545.802   1
  10   3   1 3415.98 613.793   1
 -10  -3  -1 3359.38 518.675   1
 -10   3  -1 3836.12 564.637   1
  10   3   2 217404. 7218.51   1
 -10   3  -2 213601. 6988.97   1
  10  -3   2 188763. 6786.74   1
 -10  -3  -2 191541. 6685.33   1
 -10   3  -3 6233.23 760.966   1
  10  -3   3 6023.79 673.454   1
  10   3   3 5111.48 643.728   1
 -10  -3  -3 5088.11 606.852   1
  10   3   4 36273.7 1842.64   1
 -10  -3  -4 33295.5 1798.55   1
  10  -3   4 32298.1 1888.04   1
 -10   3  -4 35408.3 2025.43   1
 -10   3  -5 1569.47 340.288   1
 -10  -3  -5 1114.87 255.303   1
  10   3   5 1157.22 296.856   1
  10  -3   5 971.618 258.596   1
 -10  -3  -6 11617.3 942.616   1
  10  -3   6 11688.6 1008.80   1
 -10   3  -6 11063.1 1064.14   1
  10   3   6 11602.0 935.367   1
 -10  -3  -7 14369.7 1094.24   1
  10  -3   7 15948.9 1255.19   1
 -10   3  -7 16959.7 1456.52   1
  10  -3   8 98895.2 4088.23   1
 -10  -3  -8 100673. 3846.09   1
  10   3   8 96565.7 3718.94   1
  10   3   9 8098.47 751.264   1
 -10  -3  -9 7583.88 741.021   1
  10   3  10 267.664 152.541   1
 -10  -3 -10 278.816 149.998   1
  10   3  11 710.343 214.112   1
  10   3  12 36127.6 1920.57   1
  10   3  13 2970.16 483.623   1
  10   3  14 5451.18 694.800   1
  10   3  15 522.285 216.383   1
 -10   4   7 81227.2 3306.73   1
 -10   4   6 16274.7 1191.80   1
  10  -4  -5 16419.4 1481.87   1
 -10   4   5 18668.4 1291.83   1
  10  -4  -4 34835.9 1933.00   1
 -10   4   4 32905.5 1823.58   1
  10  -4  -3 153200. 5490.25   1
 -10   4   3 154242. 5554.71   1
  10  -4  -2 518.352 218.207   1
 -10   4   2 314.101 155.254   1
 -10   4   1 16439.5 1220.22   1
  10  -4  -1 16383.8 1241.89   1
 -10   4   0 106527. 4072.13   1
  10  -4   0 97691.1 3921.37   1
 -10   4  -1 1023.74 321.263   1
  10  -4   1 1196.63 315.856   1
 -10  -4  -2 734.075 250.566   1
 -10   4  -2 551.955 204.521   1
  10   4   2 334.047 195.007   1
  10  -4   2 769.481 250.711   1
 -10  -4  -3 103925. 3903.17   1
  10  -4   3 103259. 4064.35   1
  10  -4   4 30960.2 1807.15   1
 -10  -4  -4 30199.0 1679.63   1
  10   4   4 31358.8 1750.37   1
 -10   4  -4 31873.2 1895.09   1
 -10   4  -5 13783.7 1159.31   1
  10  -4   5 13356.0 1107.88   1
 -10  -4  -5 13347.5 1033.23   1
  10   4   5 13380.8 1037.30   1
 -10  -4  -6 28336.0 1593.83   1
  10   4   6 27779.8 1538.53   1
  10  -4   6 28537.3 1753.58   1
 -10   4  -6 29629.9 1950.13   1
  10   4   7 65104.8 2742.79   1
 -10  -4  -7 64973.3 2772.24   1
  10  -4   7 65049.8 3054.16   1
 -10   4  -7 63832.9 4084.80   1
  10   4   8 18332.1 1209.99   1
 -10  -4  -8 17621.0 1263.14   1
 -10  -4  -9 3269.47 450.911   1
  10   4   9 3539.69 471.826   1
  10   4  10 13670.3 1005.59   1
 -10  -4 -10 12169.9 990.721   1
  10   4  11 13253.9 983.313   1
 -10  -4 -11 11840.2 1298.09   1
  10   4  12 98.0084 86.8735   1
  10   4  13 27934.9 1611.68   1
  10   4  14 6551.90 709.957   1
 -10   5   8 5552.08 687.620   1
 -10   5   7 5756.23 684.158   1
 -10   5   6 4748.65 609.145   1
  10  -5  -6 3979.60 696.698   1
 -10   5   5 124780. 4638.29   1
  10  -5  -5 122845. 4675.09   1
  10  -5  -4 267.433 137.356   1
 -10   5   4 75.9821 97.8647   1
  10  -5  -3 20275.0 1364.86   1
 -10   5   3 19425.4 1350.48   1
 -10   5   2 22073.2 1452.67   1
  10  -5  -2 20946.9 1433.52   1
 -10   5   1 206199. 6769.82   1
  10  -5  -1 184903. 6652.26   1
 -10   5   0 638.006 262.606   1
  10  -5   0 477.795 211.307   1
  10  -5   1 175027. 6371.26   1
 -10   5  -1 194689. 6583.78   1
 -10  -5  -2 56362.1 2557.75   1
  10  -5   2 52011.1 2599.63   1
 -10   5  -2 56719.5 2839.59   1
 -10  -5  -3 11170.8 926.392   1
  10  -5   3 11379.2 1018.07   1
 -10   5  -3 11207.4 1053.03   1
 -10   5  -4 862.184 275.547   1
  10   5   4 1272.08 392.498   1
 -10  -5  -4 1027.22 270.135   1
  10  -5   4 1139.19 307.614   1
  10   5   5 154443. 5483.85   1
  10  -5   5 142407. 5393.68   1
 -10  -5  -5 155756. 5248.93   1
 -10   5  -5 136250. 5620.53   1
  10  -5   6 3464.99 588.928   1
  10   5   6 3893.55 530.450   1
 -10  -5  -6 3933.59 504.417   1
 -10   5  -6 2624.23 696.128   1
 -10  -5  -7 31924.8 1685.84   1
  10   5   7 33522.0 1731.55   1
 -10  -5  -8 7295.95 731.612   1
  10   5   8 7670.38 709.285   1
  10   5   9 22493.9 1326.33   1
 -10  -5  -9 22132.7 1323.19   1
 -10  -5 -10 2893.47 417.934   1
  10   5  10 3013.62 435.651   1
  10   5  11 29533.5 1614.25   1
 -10  -5 -11 33886.6 1866.62   1
  10   5  12 4757.75 546.921   1
  10   5  13 3786.84 476.328   1
 -10   6   9 1377.81 335.963   1
 -10   6   8 27870.4 1650.94   1
 -10   6   7 6190.05 679.621   1
  10  -6  -7 4815.09 748.966   1
  10  -6  -6 62668.8 3048.85   1
 -10   6   6 73236.3 3065.59   1
  10  -6  -5 591.733 230.761   1
 -10   6   5 518.664 213.077   1
  10  -6  -4 45772.6 2324.35   1
 -10   6   4 48325.7 2320.08   1
  10  -6  -3 75.1203 41.1372   1
 -10   6   3 157.989 114.802   1
  10  -6  -2 2569.27 457.802   1
 -10   6   2 2540.55 464.516   1
 -10   6   1 649.107 237.452   1
  10  -6  -1 365.368 172.671   1
  10  -6   0 90033.0 3704.35   1
 -10   6   0 95227.8 3931.66   1
 -10   6  -1 1503.93 335.855   1
  10  -6   1 1262.25 338.963   1
  10  -6   2 566.269 274.847   1
 -10   6  -2 762.307 277.403   1
 -10   6  -3-5.79622 60.7032   1
 -10  -6  -3 52.9510 67.0444   1
  10  -6   3 130.981 115.225   1
 -10  -6  -4 27419.3 1505.24   1
  10  -6   4 24271.3 1624.05   1
 -10   6  -4 23985.2 1743.40   1
 -10  -6  -5 244.485 144.490   1
  10  -6   5 223.819 132.248   1
 -10   6  -5 438.777 257.376   1
  10   6   6 49649.0 2709.26   1
 -10  -6  -6 52697.6 2351.35   1
  10   6   7 759.383 226.946   1
 -10  -6  -7 888.906 229.741   1
 -10  -6  -8 27700.4 1538.74   1
  10   6   8 28554.0 1558.84   1
  10   6   9 939.043 241.917   1
 -10  -6  -9 929.326 260.789   1
  10   6  10 43935.7 1981.52   1
 -10  -6 -10 41772.7 1972.02   1
  10   6  11 3390.81 454.214   1
 -10  -6 -11 3303.49 465.868   1
  10   6  12 975.780 250.053   1
  10   6  13 5519.11 587.158   1
 -10   7  10 5901.92 670.031   1
 -10   7   9 14405.9 1096.85   1
 -10   7   8 17005.6 1278.10   1
  10  -7  -7 385.718 262.393   1
 -10   7   7 144.078 113.328   1
  10  -7  -6 3548.78 548.001   1
 -10   7   6 4065.30 563.766   1
  10  -7  -5 21414.2 1375.74   1
 -10   7   5 21670.4 1426.48   1
 -10   7   4 6484.56 732.862   1
  10  -7  -4 5998.82 716.344   1
 -10   7   3 10250.4 961.487   1
  10  -7  -3 11333.5 974.010   1
 -10   7   2 34929.3 1987.10   1
  10  -7  -2 33036.6 1878.32   1
  10  -7  -1 20849.4 1413.71   1
 -10   7   1 19686.5 1489.83   1
 -10   7   0 2299.12 428.641   1
  10  -7   0 1668.45 374.335   1
  10  -7   1 11287.6 1063.82   1
 -10   7  -1 11523.5 1078.45   1
  10  -7   2 62733.6 2948.31   1
 -10   7  -2 68806.2 3075.57   1
 -10   7  -3 2757.64 547.277   1
  10  -7   3 2697.00 495.126   1
  10  -7   4 17214.0 1348.44   1
 -10   7  -4 17733.5 1775.17   1
 -10  -7  -5 23227.2 1405.64   1
 -10  -7  -6 6238.49 680.657   1
 -10  -7  -7 1158.52 275.535   1
 -10  -7  -8 25598.0 1401.68   1
  10   7   8 23737.8 1588.24   1
 -10  -7  -9 19797.1 1220.03   1
  10   7   9 21683.0 1459.24   1
 -10  -7 -10 73.5401 88.8733   1
  10   7  10-14.5355 47.6360   1
  10   7  11 20439.4 1256.63   1
  10   7  12 12490.1 942.115   1
 -10   8  11 8260.39 845.954   1
 -10   8  10 1275.58 311.433   1
 -10   8   9 5649.10 668.034   1
  10  -8  -8 28.1748 114.262   1
 -10   8   8 121.155 119.761   1
 -10   8   7 68137.1 2898.60   1
  10  -8  -7 61882.3 2935.71   1
 -10   8   6 27652.7 1677.45   1
  10  -8  -6 26669.7 1646.91   1
 -10   8   5 2964.34 494.166   1
  10  -8  -5 3722.57 521.499   1
 -10   8   4-16.3102 77.7595   1
  10  -8  -4-10.6615 55.8053   1
 -10   8   3 147249. 5588.94   1
  10  -8  -3 161923. 5639.13   1
 -10   8   2 5019.66 738.467   1
  10  -8  -2 5155.47 665.116   1
  10  -8  -1 22178.8 1499.84   1
 -10   8   1 22314.1 1491.50   1
  10  -8   0 32830.7 1955.08   1
 -10   8   0 33879.7 1958.42   1
 -10   8  -1 5961.92 747.578   1
  10  -8   1 6016.07 743.400   1
 -10   8  -2 6271.20 831.404   1
  10  -8   2 6322.14 735.601   1
  10  -8   3 150034. 5435.30   1
 -10   8  -3 132563. 6161.77   1
 -10  -8  -5 3440.46 487.357   1
 -10  -8  -6 29718.6 1581.40   1
 -10  -8  -7 58990.4 2521.76   1
 -10  -8  -8 2666.81 400.168   1
 -10  -8  -9 11485.8 886.887   1
  10   8  10 2416.67 434.419   1
  10   8  11 5246.95 687.664   1
 -10   9  12 22217.2 1460.54   1
 -10   9  11 1420.58 333.677   1
 -10   9  10 12007.6 1034.68   1
 -10   9   9 6578.20 747.129   1
  10  -9  -8 52930.1 3125.47   1
 -10   9   8 74107.0 3030.43   1
 -10   9   7 175.652 149.273   1
  10  -9  -7 121.507 35.2304   1
 -10   9   6 36460.8 2001.35   1
  10  -9  -6 37382.8 1955.96   1
  10  -9  -5 3613.40 550.259   1
 -10   9   5 3887.22 558.773   1
 -10   9   4 2912.15 506.239   1
  10  -9  -4 2989.14 488.273   1
  10  -9  -3 2.65690 81.2802   1
 -10   9   3 158.761 142.951   1
  10  -9  -2 122110. 4636.27   1
 -10   9   2 115754. 4550.03   1
 -10   9   1 4446.23 638.461   1
  10  -9  -1 4768.10 652.000   1
  10  -9   0 2869.98 513.032   1
 -10   9   0 2694.07 492.898   1
  10  -9   1 9208.00 946.903   1
 -10   9  -1 9396.52 1004.82   1
  10  -9   2 88854.1 3702.73   1
 -10   9  -2 72206.7 4080.74   1
  10  -9   3 1372.36 350.523   1
 -10  -9  -6 25244.3 1460.89   1
 -10  -9  -7 1274.84 281.153   1
 -10  -9  -8 44722.8 2056.75   1
 -10  10  11 9266.79 894.616   1
 -10  10  10 17002.2 1243.84   1
 -10  10   9 35.1829 57.7163   1
  10 -10  -9 245.742 239.318   1
  10 -10  -8 130.075 177.360   1
 -10  10   8 290.877 149.343   1
 -10  10   7 15463.4 1226.10   1
  10 -10  -7 16914.2 1223.22   1
  10 -10  -6 36310.7 1953.56   1
 -10  10   6 38125.4 2043.43   1
 -10  10   5 4348.41 664.496   1
  10 -10  -5 5347.80 664.037   1
  10 -10  -4 25396.4 1567.90   1
 -10  10   4 22081.0 1482.46   1
  10 -10  -3 46872.9 2318.99   1
 -10  10   3 39708.4 2214.92   1
 -10  10   2 4498.83 606.245   1
  10 -10  -2 4816.19 677.983   1
 -10  10   1 223.661 119.538   1
  10 -10  -1 118.816 112.228   1
  10 -10   0 77143.1 3415.73   1
 -10  10   0 74324.7 3610.16   1
  10 -10   1 4388.51 651.959   1
 -10  10  -1 3329.80 814.274   1
  10 -10   2 7475.54 876.307   1
 -10 -10  -6 63137.1 2695.25   1
 -10 -10  -7 27960.1 1515.43   1
 -10 -10  -8-333.200 138.456   1
 -10  11  10 220.317 97.5148   1
 -10  11   9 14823.5 1155.51   1
  10 -11  -9 15107.4 1462.45   1
 -10  11   8 3014.47 539.180   1
  10 -11  -8 2859.26 483.929   1
 -10  11   7 46.8874 75.6552   1
  10 -11  -7 191.398 101.087   1
 -10  11   6 1122.93 305.441   1
  10 -11  -6 1024.15 250.232   1
  10 -11  -5 36085.3 1942.98   1
 -10  11   5 31129.0 1848.23   1
  10 -11  -4 2557.93 459.864   1
 -10  11   4 2002.58 403.694   1
  10 -11  -3 12782.5 1128.72   1
 -10  11   3 11677.4 1043.53   1
 -10  11   2 6562.63 818.747   1
  10 -11  -2 7177.33 839.300   1
  10 -11  -1 14998.0 1250.92   1
 -10  11   1 13761.8 1392.53   1
 -10  11   0 520.857 378.287   1
  10 -11   0 124.908 69.4534   1
  10 -11   1 22660.2 1611.15   1
 -10 -11  -7 1641.30 399.029   1
 -10  12  10 20786.1 1478.00   1
 -10  12   9 1311.72 312.258   1
  10 -12  -8 17301.2 1266.95   1
 -10  12   8 16886.4 1220.37   1
 -10  12   7 2752.98 426.954   1
  10 -12  -7 3305.26 527.531   1
  10 -12  -6 22400.2 1481.06   1
 -10  12   6 22280.5 1450.80   1
 -10  12   5 10.3838 78.1954   1
  10 -12  -5 224.488 148.025   1
  10 -12  -4 12373.8 1073.96   1
 -10  12   4 11354.0 1061.32   1
  10 -12  -3 6136.28 781.379   1
 -10  12   3 5743.14 802.647   1
  10 -12  -2 341.081 166.824   1
 -10  12   2-139.527 290.195   1
  10 -12  -1 2531.57 490.921   1
  10 -12   0 52671.5 2728.85   1
 -10  13   9 717.316 246.593   1
 -10  13   8 24111.3 1475.23   1
 -10  13   7 1822.62 392.908   1
  10 -13  -7 2751.44 479.065   1
  10 -13  -6 13896.8 1104.52   1
 -10  13   6 10829.1 960.113   1
  10 -13  -5 23750.1 1557.81   1
 -10  13   5 23517.7 1696.61   1
  10 -13  -4 10462.8 992.952   1
 -10  13   4 6399.20 1053.60   1
  10 -13  -3 3816.01 618.708   1
  10 -13  -2 76812.5 3540.80   1
  10 -13  -1 37472.1 2259.72   1
 -10  14   8 2985.62 508.342   1
 -10  14   7 36262.2 2278.04   1
  10 -14  -6 2066.54 394.860   1
 -10  14   6 1581.99 540.383   1
  10 -14  -5 7457.23 794.806   1
  10 -14  -4 317.343 201.880   1
  10 -14  -3 47053.2 2571.14   1
  10 -14  -2 703.344 250.182   1
  10 -15  -5 9203.11 975.062   1
  10 -15  -4 1686.81 443.446   1
  10 -15  -3-225.439 224.465   1
 -11   0   2 150110. 5492.21   1
  11   0  -2 150181. 6193.22   1
  11   0  -1 199.070 174.989   1
 -11   0   1 101.716 66.5677   1
  11   0   0 211.703 102.070   1
 -11   0   0 152.960 68.2310   1
  11   0   1 133.039 115.624   1
 -11   0  -1 121.578 103.725   1
  11   0   2 389931. 12163.5   1
 -11   0  -2 380653. 12086.8   1
 -11   0  -3 24.5891 39.0772   1
  11   0   3-36.0727 145.432   1
 -11   0  -4 93365.1 3817.36   1
  11   0   4 95162.6 3831.76   1
  11   0   5-38.5661 146.432   1
 -11   0  -5 17.2449 71.2003   1
 -11   0  -6 1497.06 393.630   1
  11   0   6 2025.02 385.492   1
 -11   0  -7-40.6443 135.839   1
  11   0   7 71.3377 107.983   1
 -11   0  -8 148196. 5433.22   1
  11   0   8 152863. 5534.50   1
  11   0   9 14.9419 16.2221   1
 -11   0  -9-136.216 92.7839   1
  11   0  10 354.359 163.694   1
 -11   0 -10 441.574 264.933   1
  11   0  11 42.3521 39.3978   1
  11   0  12 3828.20 633.851   1
 -11   1   3 121277. 4704.81   1
  11  -1  -3 125941. 5293.84   1
 -11   1   2 33266.1 1935.27   1
  11  -1  -2 35934.6 2160.66   1
 -11  -1   1 4378.30 624.838   1
  11  -1  -1 4748.98 682.273   1
 -11   1   1 4361.04 637.225   1
  11   1  -1 4253.02 754.986   1
 -11  -1   0 27522.6 1734.77   1
  11  -1   0 31503.2 1812.88   1
 -11   1   0 29919.0 1828.34   1
  11   1   0 28459.3 1871.52   1
  11   1   1 1378.47 323.719   1
 -11  -1  -1 857.827 265.364   1
  11  -1   1 1757.98 366.331   1
 -11   1  -1 1288.99 324.299   1
  11   1   2 2079.62 417.164   1
 -11  -1  -2 2209.72 423.135   1
 -11   1  -2 2406.67 455.176   1
  11  -1   2 2399.61 456.787   1
  11   1   3 114486. 4455.61   1
 -11   1  -3 122801. 4557.45   1
 -11  -1  -3 115163. 4431.52   1
  11  -1   3 115193. 4486.73   1
  11  -1   4 788.303 219.779   1
  11   1   4 625.066 230.772   1
 -11   1  -4 376.833 162.888   1
 -11  -1  -4 387.053 174.873   1
  11  -1   5 19938.2 1426.79   1
 -11  -1  -5 21482.9 1441.25   1
  11   1   5 21861.2 1436.16   1
 -11   1  -5 22927.1 1582.50   1
  11   1   6 7538.86 774.401   1
 -11  -1  -6 6466.82 780.585   1
 -11   1  -6 7648.09 843.444   1
  11  -1   6 7195.52 817.695   1
  11   1   7 34447.0 1900.72   1
  11  -1   7 37902.5 2047.76   1
 -11   1  -7 35190.0 2023.35   1
 -11  -1  -7 34372.7 2080.48   1
  11   1   8 15103.9 1188.02   1
  11  -1   8 15705.4 1299.70   1
 -11   1  -8 14220.0 1246.96   1
 -11  -1  -8 13927.6 1154.59   1
 -11  -1  -9 7090.21 798.117   1
  11   1   9 7879.04 846.640   1
 -11   1  -9 7111.63 1040.49   1
  11  -1   9 7934.13 912.653   1
  11  -1  10 26380.2 1738.01   1
 -11  -1 -10 21339.9 1708.62   1
  11   1  10 23873.2 1593.87   1
  11  -1  11 18832.0 1488.06   1
  11   1  11 17449.8 1401.98   1
  11   1  12 202.357 187.792   1
  11   1  13 36545.0 2212.85   1
 -11   2   4 1930.67 393.378   1
  11  -2  -4 2183.78 537.379   1
  11  -2  -3 1876.00 422.232   1
 -11   2   3 1561.33 369.255   1
  11  -2  -2 10400.6 999.275   1
 -11   2   2 9774.55 963.386   1
  11  -2  -1 154074. 5552.26   1
 -11   2   1 148201. 5576.47   1
  11   2   0 8231.87 1053.85   1
  11  -2   0 10662.6 972.888   1
 -11  -2   0 7720.53 842.506   1
 -11   2   0 8625.01 883.881   1
  11   2   1 77794.1 3544.20   1
 -11  -2  -1 77387.2 3267.33   1
 -11   2  -1 75986.3 3325.95   1
  11  -2   1 72237.3 3300.54   1
 -11  -2  -2 2074.42 412.225   1
  11  -2   2 2107.06 415.653   1
 -11   2  -2 1926.42 416.204   1
  11   2   2 2535.00 467.424   1
  11  -2   3 1366.79 346.195   1
 -11  -2  -3 778.583 236.170   1
  11   2   3 1241.54 326.830   1
 -11   2  -3 1304.68 341.789   1
 -11   2  -4 6800.05 826.848   1
  11  -2   4 7573.65 833.147   1
  11   2   4 7854.52 824.642   1
 -11  -2  -4 7635.75 799.685   1
 -11  -2  -5 191160. 6464.37   1
  11  -2   5 183735. 6517.95   1
  11   2   5 176799. 6357.23   1
 -11   2  -5 190055. 6809.10   1
 -11  -2  -6 6571.10 746.555   1
 -11   2  -6 6490.07 764.288   1
  11  -2   6 5368.00 735.987   1
  11   2   6 6006.46 702.165   1
 -11   2  -7 1726.62 378.789   1
  11  -2   7 1686.80 417.444   1
 -11  -2  -7 1525.96 364.544   1
  11   2   7 1877.28 385.006   1
  11   2   8 11674.4 980.457   1
  11  -2   8 10945.5 1082.89   1
 -11   2  -8 11561.5 1210.71   1
 -11  -2  -8 12726.8 1022.69   1
  11   2   9 9022.74 867.483   1
  11  -2   9 10149.4 1043.39   1
 -11   2  -9 8745.83 1453.67   1
 -11  -2  -9 8496.99 834.714   1
  11   2  10 18339.6 1321.78   1
  11  -2  10 19080.6 1504.17   1
 -11  -2 -10 16513.6 1339.23   1
  11   2  11 41050.1 2183.43   1
 -11  -2 -11 36741.1 2854.26   1
  11   2  12 9555.00 959.357   1
  11   2  13 15115.9 1280.47   1
  11   2  14 2678.74 557.144   1
  11  -3  -5 11546.7 1269.30   1
 -11   3   5 13495.5 1104.34   1
 -11   3   4 18778.3 1368.20   1
  11  -3  -4 17546.9 1532.10   1
 -11   3   3 3899.53 583.200   1
  11  -3  -3 3994.85 605.983   1
  11  -3  -2 441.814 205.884   1
 -11   3   2 76.0992 67.5441   1
  11  -3  -1 1150.29 340.271   1
 -11   3   1 1265.44 336.569   1
 -11   3   0 357076. 11514.7   1
  11  -3   0 366654. 11585.1   1
 -11   3  -1 11997.4 1098.46   1
 -11  -3  -1 12693.6 1074.22   1
  11  -3   1 11251.8 1068.12   1
  11   3   1 13146.7 1233.15   1
  11  -3   2 1150.08 328.205   1
  11   3   2 1529.49 401.055   1
 -11   3  -2 1571.17 391.329   1
 -11  -3  -2 1454.76 344.440   1
 -11   3  -3 21803.0 1622.64   1
  11  -3   3 25053.5 1635.44   1
 -11  -3  -3 25106.6 1542.82   1
  11   3   3 27150.8 1625.72   1
  11   3   4 32481.9 1817.55   1
 -11  -3  -4 31929.9 1788.38   1
  11  -3   4 31542.8 1866.42   1
 -11   3  -4 25869.8 1974.89   1
  11   3   5 12898.1 1019.36   1
 -11  -3  -5 12638.7 1046.57   1
  11  -3   5 13211.2 1161.40   1
 -11   3  -5 13635.2 1182.71   1
  11   3   6 132662. 4945.20   1
 -11  -3  -6 142206. 4983.86   1
  11  -3   6 133183. 5209.00   1
 -11   3  -6 136479. 5172.85   1
 -11   3  -7 868.536 296.135   1
  11   3   7 550.256 224.710   1
 -11  -3  -7 498.160 146.744   1
  11  -3   7 797.586 269.482   1
 -11  -3  -8 6816.24 812.560   1
  11  -3   8 7017.04 856.407   1
  11   3   8 6723.29 733.043   1
 -11   3  -8 5041.73 988.871   1
 -11  -3  -9 5115.73 625.268   1
  11   3   9 5253.17 643.235   1
  11  -3   9 6125.28 805.874   1
  11   3  10 55568.1 2499.06   1
 -11  -3 -10 50653.4 2473.82   1
  11   3  11 7632.90 796.540   1
 -11  -3 -11 5087.13 847.833   1
  11   3  12 72.4955 75.4476   1
  11   3  13 797.886 245.336   1
  11   3  14 4084.76 613.177   1
 -11   4   7 6644.36 757.797   1
 -11   4   6 15960.9 1246.63   1
  11  -4  -5 71889.6 3936.76   1
 -11   4   5 91577.0 3636.86   1
 -11   4   4 3523.76 523.419   1
  11  -4  -4 3775.52 595.491   1
  11  -4  -3 51386.2 2584.76   1
 -11   4   3 47649.6 2474.75   1
  11  -4  -2 26340.9 1696.79   1
 -11   4   2 26511.8 1664.63   1
 -11   4   1 12413.8 1079.97   1
  11  -4  -1 11952.5 1083.11   1
  11  -4   0 3018.50 528.281   1
 -11   4   0 2992.25 525.159   1
 -11   4  -1 10692.2 1047.65   1
  11  -4   1 10019.0 985.993   1
 -11   4  -2 41573.1 2336.93   1
  11  -4   2 43619.6 2323.56   1
 -11  -4  -2 44326.0 2207.78   1
  11   4   2 37445.9 2366.96   1
 -11   4  -3 544.883 244.901   1
  11  -4   3 645.305 261.470   1
 -11  -4  -3 475.695 200.239   1
  11   4   3 459.957 250.351   1
 -11   4  -4 4984.54 687.513   1
 -11  -4  -4 4937.63 620.098   1
  11  -4   4 4628.71 671.365   1
  11   4   4 4456.39 622.971   1
 -11  -4  -5 58750.3 2671.20   1
  11  -4   5 59328.7 2847.87   1
  11   4   5 52670.5 2611.62   1
 -11   4  -5 63994.2 2956.38   1
 -11   4  -6 4366.80 679.039   1
  11   4   6 5495.63 629.879   1
 -11  -4  -6 4248.27 586.955   1
  11  -4   6 4681.01 675.422   1
 -11  -4  -7 9397.10 871.130   1
  11   4   7 9522.88 835.574   1
  11  -4   7 8320.20 934.800   1
 -11   4  -7 8808.59 1171.65   1
  11  -4   8 21891.6 1548.18   1
  11   4   8 18706.8 1311.57   1
 -11  -4  -8 20033.7 1378.08   1
  11   4   9 15018.3 1145.68   1
 -11  -4  -9 15883.5 1114.77   1
 -11  -4 -10 2872.63 440.211   1
  11   4  10 3522.02 502.350   1
  11   4  11 32256.3 1749.79   1
 -11  -4 -11 28304.6 1797.96   1
  11   4  12 8853.47 819.147   1
  11   4  13 15051.8 1109.52   1
  11   4  14 4633.05 610.446   1
 -11   5   8 4343.58 614.456   1
 -11   5   7 13929.3 1155.70   1
 -11   5   6 10503.1 968.985   1
  11  -5  -6 10317.4 1221.86   1
 -11   5   5 40.7666 64.9025   1
  11  -5  -5-37.7638 83.3414   1
  11  -5  -4 243.815 105.563   1
 -11   5   4 183.226 123.892   1
  11  -5  -3 266069. 8613.93   1
 -11   5   3 245270. 8447.54   1
  11  -5  -2 1285.94 340.260   1
 -11   5   2 1529.91 358.044   1
 -11   5   1 7114.14 827.190   1
  11  -5  -1 6324.44 783.627   1
 -11   5   0 49539.0 2557.15   1
  11  -5   0 47617.9 2439.68   1
 -11   5  -1 23970.9 1716.07   1
  11  -5   1 27708.4 1746.58   1
 -11   5  -2 869.885 321.151   1
 -11  -5  -2 1687.38 386.965   1
  11  -5   2 1100.28 324.522   1
 -11  -5  -3 303209. 10020.7   1
  11  -5   3 313259. 10233.7   1
 -11   5  -3 326623. 10353.0   1
  11  -5   4 1750.42 381.466   1
 -11   5  -4 1801.37 368.679   1
  11   5   4 1716.74 424.679   1
 -11  -5  -4 1980.93 381.243   1
 -11   5  -5 948.860 325.903   1
 -11  -5  -5 1171.49 306.383   1
  11   5   5 1222.43 383.284   1
  11  -5   5 1066.59 308.843   1
  11  -5   6 11496.2 1086.84   1
 -11  -5  -6 10928.5 956.589   1
 -11   5  -6 12955.6 1327.07   1
  11   5   6 12385.5 1009.27   1
 -11  -5  -7 49849.1 2314.31   1
  11  -5   7 47765.9 2585.77   1
  11   5   7 50277.1 2342.11   1
 -11   5  -7 49131.1 3819.83   1
  11   5   8 1441.48 340.663   1
 -11  -5  -8 1347.13 318.267   1
  11   5   9 47374.3 2172.19   1
 -11  -5  -9 40509.0 2257.20   1
 -11  -5 -10 3913.61 533.575   1
  11   5  10 4304.00 550.757   1
 -11  -5 -11 531.103 164.282   1
  11   5  11 620.191 200.333   1
  11   5  12 259.429 129.726   1
  11   5  13 20232.5 1323.93   1
 -11   6   9 19652.5 1404.27   1
 -11   6   8 70230.1 3098.66   1
 -11   6   7 2485.12 466.993   1
  11  -6  -7 2144.48 518.809   1
  11  -6  -6 38288.1 2302.68   1
 -11   6   6 40446.6 2158.22   1
  11  -6  -5 2177.45 449.902   1
 -11   6   5 2245.46 451.956   1
  11  -6  -4 8103.53 842.993   1
 -11   6   4 7457.11 840.417   1
 -11   6   3 13162.9 1140.43   1
  11  -6  -3 11916.0 1108.59   1
 -11   6   2 71297.7 3225.43   1
  11  -6  -2 71541.1 3225.38   1
  11  -6  -1 5083.53 696.915   1
 -11   6   1 4831.86 706.443   1
 -11   6   0 10601.2 1085.09   1
  11  -6   0 11505.6 1059.39   1
 -11   6  -1 59.3315 77.2123   1
  11  -6   1 206.220 99.6848   1
  11  -6   2 71330.5 3252.41   1
 -11   6  -2 74353.9 3358.75   1
  11  -6   3 193.028 145.764   1
 -11   6  -3 62.4734 56.2333   1
 -11  -6  -3-69.6881 155.172   1
 -11   6  -4 785.815 300.881   1
 -11  -6  -4 1018.81 292.742   1
  11  -6   4 539.477 226.546   1
 -11  -6  -5 533.132 179.326   1
  11  -6   5 761.641 274.011   1
 -11   6  -5 856.951 366.995   1
  11  -6   6 18147.0 1446.77   1
  11   6   6 18499.0 1488.26   1
 -11  -6  -6 18626.0 1259.52   1
 -11   6  -6 18122.7 2112.48   1
  11   6   7 2183.16 483.852   1
 -11  -6  -7 2943.63 435.715   1
 -11  -6  -8 76543.6 3126.11   1
  11   6   8 74598.0 3144.98   1
 -11  -6  -9 4473.38 586.101   1
  11   6   9 4020.18 565.344   1
  11   6  10 15987.9 1145.29   1
 -11  -6 -10 14852.5 1067.98   1
 -11  -6 -11-115.382 128.645   1
  11   6  11 299.142 150.362   1
  11   6  12 20418.4 1283.83   1
 -11   7  10 9244.81 909.571   1
 -11   7   9 8707.96 900.095   1
 -11   7   8 2205.05 442.325   1
  11  -7  -7 29029.2 2202.21   1
 -11   7   7 32764.7 1884.83   1
 -11   7   6 24397.0 1567.75   1
  11  -7  -6 22478.4 1538.64   1
 -11   7   5 35600.2 2030.07   1
  11  -7  -5 37713.3 2082.59   1
  11  -7  -4 8016.75 872.276   1
 -11   7   4 8174.76 880.243   1
 -11   7   3 54838.8 2646.39   1
  11  -7  -3 51209.6 2595.41   1
 -11   7   2 7424.97 877.674   1
  11  -7  -2 6849.66 817.694   1
 -11   7   1 1084.56 337.630   1
  11  -7  -1 1119.98 279.260   1
  11  -7   0 117687. 4658.18   1
 -11   7   0 117983. 4988.97   1
 -11   7  -1 2560.19 505.778   1
  11  -7   1 2741.17 492.078   1
 -11   7  -2-13.2056 59.2918   1
  11  -7   2-244.653 143.541   1
  11  -7   3 51758.2 2658.53   1
 -11   7  -3 52309.0 2778.73   1
 -11  -7  -4 15308.5 1158.89   1
  11  -7   4 16032.6 1332.24   1
 -11   7  -4 16956.0 1507.45   1
  11  -7   5 12574.6 1161.54   1
 -11  -7  -5 13848.6 1071.66   1
 -11   7  -5 10324.4 1577.55   1
 -11  -7  -6 48768.2 2367.49   1
 -11  -7  -7 13338.4 1032.28   1
 -11  -7  -8 1438.15 314.363   1
  11   7   8 1361.08 358.627   1
 -11  -7  -9 1177.89 279.601   1
  11   7   9 976.420 308.161   1
 -11  -7 -10 16314.3 1152.33   1
  11   7  10 15961.2 1178.92   1
  11   7  11 17326.3 1202.77   1
 -11   8  11 17284.2 1344.20   1
 -11   8  10 98.7513 47.1830   1
 -11   8   9 7815.66 818.145   1
  11  -8  -8 4179.64 720.672   1
 -11   8   8 4706.98 650.965   1
  11  -8  -7 2145.97 456.530   1
 -11   8   7 2464.96 482.960   1
  11  -8  -6 2074.50 425.352   1
 -11   8   6 2559.17 475.949   1
 -11   8   5 82602.6 3532.23   1
  11  -8  -5 80630.5 3493.01   1
 -11   8   4 15372.8 1284.77   1
  11  -8  -4 17141.8 1311.33   1
 -11   8   3 6803.35 849.848   1
  11  -8  -3 6458.88 783.192   1
  11  -8  -2 17627.1 1356.69   1
 -11   8   2 18596.7 1477.32   1
  11  -8  -1 72851.3 3350.49   1
 -11   8   1 77748.6 3508.49   1
 -11   8   0 1554.38 387.924   1
  11  -8   0 1559.92 378.452   1
  11  -8   1 49873.8 2658.06   1
 -11   8  -1 51584.5 2656.28   1
  11  -8   2 46706.4 2503.65   1
 -11   8  -2 48229.9 2627.88   1
  11  -8   3 1837.31 401.934   1
 -11   8  -3 2065.62 487.216   1
  11  -8   4 16251.9 1358.72   1
 -11   8  -4 14679.6 1840.43   1
 -11  -8  -5 120497. 4480.47   1
 -11  -8  -6 1995.02 383.765   1
 -11  -8  -7 1208.39 277.164   1
 -11  -8  -8 26817.2 1536.21   1
 -11  -8  -9 8206.75 772.799   1
  11   8  10 915.782 286.930   1
  11   8  11 34821.8 2172.45   1
 -11   9  12 890.582 289.699   1
 -11   9  11 770.101 243.499   1
 -11   9  10 48817.8 2471.32   1
 -11   9   9 175.535 154.857   1
 -11   9   8 39356.5 2156.97   1
  11  -9  -8 35409.2 2419.36   1
 -11   9   7 5559.16 706.269   1
  11  -9  -7 4700.69 667.318   1
 -11   9   6 35464.7 1997.49   1
  11  -9  -6 33181.4 1944.99   1
 -11   9   5 1404.10 358.106   1
  11  -9  -5 1519.72 388.620   1
 -11   9   4 27977.4 1744.73   1
  11  -9  -4 23425.7 1635.92   1
 -11   9   3 2641.52 544.214   1
  11  -9  -3 2768.99 511.271   1
  11  -9  -2 22391.7 1588.65   1
 -11   9   2 22744.5 1574.89   1
 -11   9   1 2426.81 494.951   1
  11  -9  -1 2532.56 476.341   1
  11  -9   0 93322.3 4043.46   1
 -11   9   0 96550.2 4046.14   1
 -11   9  -1 2412.09 495.886   1
  11  -9   1 3674.27 590.303   1
  11  -9   2 1957.11 442.322   1
 -11   9  -2 2069.24 521.819   1
  11  -9   3 4701.19 740.523   1
 -11   9  -3 4485.26 1025.37   1
 -11  -9  -6 30424.2 1705.55   1
 -11  -9  -7 2699.74 459.858   1
 -11  -9  -8 16771.8 1167.91   1
 -11  10  11 19058.0 1402.88   1
 -11  10  10 883.454 254.644   1
 -11  10   9 1936.80 387.096   1
  11 -10  -9 1625.57 407.614   1
  11 -10  -8 16973.9 1416.62   1
 -11  10   8 18382.3 1373.34   1
  11 -10  -7 1090.28 319.834   1
 -11  10   7 896.053 257.969   1
 -11  10   6 1070.24 309.523   1
  11 -10  -6 1163.98 282.828   1
  11 -10  -5 24163.7 1632.80   1
 -11  10   5 25015.1 1784.58   1
  11 -10  -4 35297.8 2000.36   1
 -11  10   4 33142.8 2039.59   1
  11 -10  -3 837.309 278.492   1
 -11  10   3 1015.70 329.805   1
  11 -10  -2 46505.4 2453.16   1
 -11  10   2 41951.9 2324.39   1
  11 -10  -1 26298.9 1777.08   1
 -11  10   1 27783.8 1792.57   1
 -11  10   0 554.558 306.686   1
  11 -10   0 374.692 215.334   1
  11 -10   1 11002.4 1082.44   1
 -11  10  -1 11566.1 1279.93   1
 -11  10  -2 79391.0 4903.29   1
 -11 -10  -7 641.110 204.143   1
 -11  11  10 978.156 220.805   1
 -11  11   9 5826.03 749.444   1
  11 -11  -9 3922.11 737.216   1
 -11  11   8 1502.98 370.265   1
  11 -11  -8 1124.93 294.779   1
  11 -11  -7 31743.4 1861.97   1
 -11  11   7 30443.6 1998.80   1
  11 -11  -6 13449.4 1136.01   1
 -11  11   6 15350.4 1281.03   1
  11 -11  -5 18397.4 1370.29   1
 -11  11   5 18676.6 1365.02   1
 -11  11   4 2183.93 465.761   1
  11 -11  -4 2122.03 457.005   1
  11 -11  -3 61891.7 2960.07   1
 -11  11   3 56293.9 2787.45   1
 -11  11   2 155.838 161.813   1
  11 -11  -2-29.7761 64.4952   1
  11 -11  -1 4893.86 740.597   1
 -11  11   1 4636.92 734.381   1
  11 -11   0 26990.2 1847.86   1
 -11  11   0 19926.8 2023.72   1
 -11  11  -1 653.957 433.651   1
 -11  12   9 974.375 303.284   1
  11 -12  -8 38698.0 2175.03   1
 -11  12   8 41689.1 2197.24   1
 -11  12   7 4190.09 608.276   1
  11 -12  -7 4194.72 600.226   1
 -11  12   6 19647.2 1444.44   1
  11 -12  -6 21253.8 1513.91   1
 -11  12   5 2270.20 435.705   1
  11 -12  -5 2519.61 476.913   1
 -11  12   4 1934.88 405.200   1
  11 -12  -4 2075.74 432.296   1
 -11  12   3-38.3889 77.7856   1
  11 -12  -3 26.7703 0.14505   1
 -11  12   2 26707.7 1977.00   1
  11 -12  -2 28215.8 1871.27   1
 -11  12   1 6886.99 1211.82   1
 -11  13   9 4657.63 662.149   1
 -11  13   8 810.380 219.882   1
 -11  13   7 1191.61 301.374   1
  11 -13  -7 1252.88 353.848   1
  11 -13  -6 13153.7 1160.17   1
 -11  13   6 12081.4 1098.11   1
 -11  13   5 179.832 78.8021   1
  11 -13  -5 331.540 196.585   1
  11 -13  -4 16270.6 1362.38   1
 -11  13   4 15080.7 1419.39   1
 -11  13   3 37712.6 2873.68   1
  11 -13  -3 48136.6 2587.48   1
 -11  14   8 457.384 176.411   1
 -11  14   7 1817.06 448.300   1
 -11  14   6 2087.55 570.207   1
 -11  14   5 20823.7 1949.88   1
 -11  15   7 242.328 91.4569   1
  12   0  -2 2512.00 574.192   1
 -12   0   2 2633.75 517.460   1
  12   0  -1-3.97395 21.4883   1
 -12   0   1 31.2486 99.9381   1
  12   0   0 168733. 6242.27   1
 -12   0   0 166307. 6048.66   1
 -12   0  -1-3.13262 41.4805   1
  12   0   1 3.21546 136.867   1
 -12   0  -2 312.084 155.255   1
  12   0   2 374.261 197.049   1
  12   0   3-211.492 124.704   1
 -12   0  -3 59.6146 77.3010   1
 -12   0  -4 28940.1 1789.35   1
  12   0   4 26305.9 1743.09   1
 -12   0  -5 3.21807 34.8442   1
  12   0   5 148.455 135.256   1
  12   0   6 69646.7 3111.22   1
 -12   0  -6 66694.8 3242.50   1
 -12   0  -7 271.235 167.448   1
  12   0   7-148.347 185.162   1
 -12   0  -8 474.874 220.544   1
  12   0   8 456.568 203.274   1
 -12   0  -9 91.0010 102.525   1
  12   0   9 193.356 120.015   1
 -12   0 -10 50596.3 3334.14   1
  12   0  10 63584.4 3025.91   1
  12   0  11 11.0677 103.629   1
 -12   1   3 11306.1 1108.71   1
  12  -1  -3 14886.1 1445.51   1
 -12   1   2 26852.7 1710.74   1
  12  -1  -2 23829.0 1873.88   1
 -12  -1   1 36480.8 2151.81   1
  12   1  -1 43971.2 2704.41   1
  12  -1  -1 39451.3 2284.86   1
 -12   1   1 39350.2 2147.83   1
  12  -1   0 5246.18 732.375   1
 -12   1   0 4592.27 682.720   1
  12   1   0 5604.33 836.889   1
 -12  -1   0 4876.66 708.675   1
  12  -1   1 35608.2 2063.28   1
 -12   1  -1 30993.0 1930.27   1
  12   1   1 33786.8 2014.56   1
 -12  -1  -1 30457.0 1887.09   1
 -12   1  -2 19347.1 1445.23   1
  12   1   2 19893.9 1455.98   1
 -12  -1  -2 18836.9 1417.75   1
  12  -1   2 18467.8 1436.74   1
 -12   1  -3 92.7171 123.907   1
 -12  -1  -3-64.3849 110.749   1
  12   1   3 73.7034 90.1596   1
  12  -1   4 1870.93 406.523   1
 -12   1  -4 1663.29 411.190   1
  12   1   4 1978.50 412.067   1
 -12  -1  -4 1955.15 423.036   1
 -12   1  -5 81354.1 3656.09   1
 -12  -1  -5 84561.7 3525.39   1
  12  -1   5 79082.8 3480.31   1
  12   1   5 76539.3 3441.48   1
 -12  -1  -6 18831.5 1425.15   1
  12  -1   6 18616.2 1400.95   1
  12   1   6 17397.6 1348.61   1
 -12   1  -6 21568.5 1628.38   1
 -12   1  -7 1101.89 300.962   1
 -12  -1  -7 687.193 238.267   1
  12   1   7 1048.96 313.593   1
  12  -1   7 1127.20 292.649   1
  12   1   8 13787.3 1117.89   1
 -12   1  -8 13566.3 1180.33   1
  12  -1   8 13348.7 1194.65   1
 -12  -1  -8 12852.6 1118.22   1
  12   1   9 19364.5 1433.01   1
  12  -1   9 20412.7 1598.43   1
 -12   1  -9 19702.3 1625.38   1
 -12  -1  -9 20083.7 1407.29   1
  12  -1  10 1871.76 473.574   1
  12   1  10 1747.15 400.175   1
 -12   1 -10 2304.09 697.925   1
 -12  -1 -10 1497.57 407.315   1
 -12  -1 -11 22672.4 2262.75   1
  12   1  11 24653.5 1703.66   1
  12   1  12 2575.18 515.624   1
 -12   2   4 27210.5 1773.43   1
  12  -2  -4 28016.6 2061.10   1
  12  -2  -3 103750. 4720.64   1
 -12   2   3 107659. 4310.05   1
 -12   2   2 1876.84 435.295   1
  12  -2  -2 1613.80 385.020   1
  12  -2  -1 45046.7 2455.92   1
 -12   2   1 41366.7 2375.37   1
  12  -2   0 43280.5 2331.56   1
 -12  -2   0 41167.0 2223.86   1
 -12   2   0 35522.2 2155.91   1
  12   2   0 39209.3 2524.04   1
 -12  -2  -1 46493.6 2456.03   1
  12   2   1 45422.4 2753.17   1
 -12   2  -1 46556.4 2484.96   1
  12  -2   1 48661.1 2554.37   1
 -12  -2  -2 181.465 158.901   1
 -12   2  -2 366.357 207.081   1
  12  -2   2 238.125 176.118   1
  12   2   2 79.9264 115.282   1
 -12   2  -3 145861. 5534.40   1
  12  -2   3 143047. 5391.51   1
  12   2   3 140495. 5335.38   1
 -12  -2  -3 137251. 5287.06   1
  12  -2   4 4207.12 649.419   1
 -12   2  -4 3626.04 647.160   1
 -12  -2  -4 4986.01 649.956   1
  12   2   4 5185.58 669.936   1
 -12   2  -5 1201.77 349.841   1
 -12  -2  -5 1392.13 299.060   1
  12  -2   5 1455.15 361.191   1
  12   2   5 1354.99 367.210   1
 -12  -2  -6 8783.27 914.799   1
  12   2   6 8429.25 894.186   1
 -12   2  -6 9631.78 991.138   1
  12  -2   6 8439.27 951.847   1
 -12  -2  -7 37631.3 2161.78   1
  12   2   7 37781.4 2081.73   1
  12  -2   7 39148.9 2247.88   1
 -12   2  -7 40245.6 2275.11   1
 -12   2  -8 1216.66 384.677   1
  12  -2   8 1491.43 423.621   1
 -12  -2  -8 2080.81 449.873   1
  12   2   8 1697.38 394.599   1
  12   2   9 9753.41 929.261   1
  12  -2   9 10436.8 1077.82   1
 -12  -2  -9 9170.45 911.658   1
  12   2  10 11933.0 1057.07   1
 -12  -2 -10 11349.1 1039.78   1
  12   2  11 16498.0 1292.85   1
 -12  -2 -11 11224.5 1331.75   1
  12   2  12 64.3701 55.0485   1
  12   2  13 21809.4 1616.67   1
  12   2  14 1688.34 467.921   1
 -12   3   5 2307.97 473.333   1
  12  -3  -5 2460.85 597.658   1
  12  -3  -4 44026.0 2919.43   1
 -12   3   4 50598.9 2568.33   1
 -12   3   3 2646.26 500.077   1
  12  -3  -3 2779.18 495.532   1
  12  -3  -2 88360.5 3779.77   1
 -12   3   2 79453.6 3633.42   1
 -12   3   1 720.677 262.253   1
  12  -3  -1 494.564 232.483   1
  12  -3   0 2315.66 488.437   1
 -12   3   0 2276.81 472.919   1
 -12   3  -1-116.393 130.798   1
  12  -3   1 38.2607 54.5192   1
 -12  -3  -1 112.111 180.182   1
  12   3   1 232.028 177.784   1
 -12   3  -2 138513. 5120.22   1
  12  -3   2 125049. 4937.89   1
 -12  -3  -2 129215. 4863.42   1
 -12  -3  -3 1248.35 312.483   1
 -12   3  -3 658.845 244.836   1
  12   3   3 1401.71 352.371   1
  12  -3   3 771.672 261.001   1
  12  -3   4 36331.5 2137.82   1
 -12  -3  -4 35705.1 2006.09   1
  12   3   4 34788.2 2042.78   1
 -12   3  -4 36251.5 2351.48   1
  12   3   5 66.5757 68.7241   1
 -12   3  -5 155.141 114.260   1
  12  -3   5-152.742 182.861   1
 -12  -3  -5-94.7899 146.122   1
  12   3   6 39723.3 2095.72   1
 -12  -3  -6 37318.2 2066.25   1
  12  -3   6 36736.4 2204.52   1
 -12   3  -6 38804.1 2277.47   1
 -12   3  -7 295.897 148.085   1
  12  -3   7 291.427 173.172   1
 -12  -3  -7 334.314 174.549   1
  12   3   7 408.311 184.787   1
  12  -3   8 59139.5 3008.39   1
  12   3   8 56168.2 2714.62   1
 -12   3  -8 60340.2 3280.98   1
 -12  -3  -8 53505.1 2831.98   1
 -12  -3  -9 545.236 236.738   1
  12   3   9 544.389 224.322   1
 -12  -3 -10 2696.89 464.944   1
  12   3  10 2856.18 481.135   1
  12   3  11 1136.33 314.821   1
 -12  -3 -11 1161.39 340.925   1
  12   3  12 15154.6 1238.27   1
  12   3  13 48.7397 100.176   1
  12   3  14 12869.4 1160.27   1
 -12   4   6 10564.4 1015.45   1
 -12   4   5 5625.64 735.554   1
  12  -4  -5 5218.73 945.879   1
 -12   4   4 10485.0 1071.40   1
  12  -4  -4 12198.5 1170.00   1
  12  -4  -3 37823.7 2210.12   1
 -12   4   3 35499.3 2119.87   1
 -12   4   2 90.3313 136.800   1
  12  -4  -2-177.141 221.606   1
 -12   4   1 21476.9 1585.87   1
  12  -4  -1 23482.7 1653.68   1
 -12   4   0 43519.0 2337.46   1
  12  -4   0 37572.2 2241.81   1
  12  -4   1 3339.97 584.922   1
 -12   4  -1 3597.50 589.856   1
  12  -4   2 1354.72 372.981   1
 -12   4  -2 1213.53 412.574   1
 -12  -4  -2 1674.55 412.906   1
  12  -4   3 36451.9 2145.71   1
  12   4   3 30625.7 2257.20   1
 -12  -4  -3 37318.2 2053.04   1
 -12   4  -3 37656.7 2398.12   1
 -12  -4  -4 4926.79 683.604   1
 -12   4  -4 5480.63 770.904   1
  12   4   4 5357.06 781.302   1
  12  -4   4 5361.05 744.676   1
 -12   4  -5 3640.98 635.215   1
  12  -4   5 3237.85 607.612   1
  12   4   5 3954.74 600.150   1
 -12  -4  -5 3969.48 577.122   1
 -12  -4  -6 18517.1 1321.55   1
  12   4   6 17536.7 1326.07   1
  12  -4   6 19059.0 1521.57   1
 -12   4  -6 16754.3 1432.70   1
 -12  -4  -7 24254.4 1556.48   1
  12   4   7 24106.7 1500.47   1
  12  -4   7 19822.6 1602.40   1
 -12   4  -7 23713.4 1901.27   1
 -12  -4  -8-201.146 176.873   1
  12   4   8 244.883 156.188   1
 -12  -4  -9 14521.8 1171.83   1
  12   4   9 12320.5 1057.11   1
  12   4  10 19081.1 1328.27   1
 -12  -4 -10 17024.0 1264.26   1
 -12  -4 -11 6758.23 794.197   1
  12   4  11 6451.12 743.242   1
  12   4  12-13.4616 1.78038   1
 -12  -4 -12-359.006 313.320   1
  12   4  13 16668.5 1244.37   1
 -12   5   8 7902.07 975.510   1
 -12   5   7 644.826 216.000   1
  12  -5  -6 2499.78 613.678   1
 -12   5   6 2628.71 482.209   1
 -12   5   5 37573.0 2180.54   1
  12  -5  -5 33432.8 2202.33   1
  12  -5  -4 5950.06 811.542   1
 -12   5   4 5764.86 752.097   1
 -12   5   3 3480.97 567.460   1
  12  -5  -3 3211.00 564.115   1
  12  -5  -2 2621.73 529.361   1
 -12   5   2 2510.42 488.919   1
 -12   5   1 65190.9 3079.09   1
  12  -5  -1 60287.8 3035.34   1
  12  -5   0 192.629 173.862   1
 -12   5   0 87.7922 70.7825   1
 -12   5  -1 35871.2 2221.19   1
  12  -5   1 33397.4 2051.37   1
 -12   5  -2 8535.96 1028.38   1
  12  -5   2 8282.88 938.643   1
 -12   5  -3 1104.07 345.501   1
  12  -5   3 1414.78 383.472   1
 -12  -5  -3 1127.52 342.882   1
  12   5   4 9912.73 1086.72   1
  12  -5   4 10370.1 1059.25   1
 -12  -5  -4 10112.7 956.597   1
 -12   5  -4 9628.13 1089.66   1
 -12  -5  -5 91570.6 3702.84   1
  12  -5   5 95656.3 4061.69   1
 -12   5  -5 96395.7 4043.08   1
 -12   5  -6 236.544 205.463   1
 -12  -5  -6 82.2626 72.0992   1
  12  -5   6 510.244 290.017   1
  12   5   6-60.9633 181.809   1
 -12  -5  -7 2196.92 423.484   1
  12   5   7 1966.37 448.231   1
  12   5   8 5984.42 695.357   1
 -12  -5  -8 5856.29 723.999   1
  12   5   9 19291.7 1278.38   1
 -12  -5  -9 16223.3 1338.75   1
 -12  -5 -10 126.252 95.5505   1
  12   5  10-79.7747 119.670   1
 -12  -5 -11 18198.0 1276.20   1
  12   5  11 19903.2 1360.14   1
  12   5  12 1940.09 388.792   1
  12   5  13 2613.34 444.397   1
 -12   6   9 941.789 310.158   1
 -12   6   8 5246.17 708.093   1
 -12   6   7 5446.52 739.459   1
  12  -6  -7 4373.40 781.298   1
  12  -6  -6 34515.8 2347.17   1
 -12   6   6 31815.0 1976.03   1
  12  -6  -5 4276.22 682.119   1
 -12   6   5 4262.93 648.072   1
  12  -6  -4 71598.4 3314.25   1
 -12   6   4 69537.1 3227.04   1
 -12   6   3 1639.81 403.635   1
  12  -6  -3 1348.64 366.959   1
  12  -6  -2 600.533 206.983   1
 -12   6   2 576.626 253.692   1
 -12   6   1 3469.35 610.662   1
  12  -6  -1 3890.31 647.903   1
 -12   6   0 135983. 5423.36   1
  12  -6   0 136577. 5268.11   1
 -12   6  -1 655.456 304.851   1
  12  -6   1 468.718 219.074   1
 -12   6  -2 558.289 252.465   1
  12  -6   2 289.381 170.909   1
 -12  -6  -3 1279.15 343.909   1
 -12   6  -3 1243.62 408.009   1
  12  -6   3 1243.40 353.441   1
  12  -6   4 33020.9 2146.95   1
 -12   6  -4 38249.3 2247.37   1
 -12  -6  -4 35743.1 1978.20   1
 -12   6  -5 772.997 299.111   1
 -12  -6  -5 765.727 255.070   1
 -12  -6  -6 38493.2 2069.92   1
  12   6   6 38855.2 2356.56   1
  12   6   7 1936.83 470.714   1
 -12  -6  -7 2327.31 407.744   1
 -12  -6  -8 7422.91 771.301   1
  12   6   8 6815.27 802.409   1
 -12  -6  -9 541.801 196.232   1
  12   6   9 650.069 219.640   1
  12   6  10 57897.3 2594.45   1
 -12  -6 -10 53251.1 2479.82   1
  12   6  11 622.285 192.084   1
  12   6  12 96.1326 130.594   1
 -12   7  10-146.193 134.035   1
 -12   7   9 31911.9 1962.74   1
 -12   7   8 18347.8 1421.21   1
  12  -7  -7-86.8554 227.525   1
 -12   7   7 350.865 165.103   1
 -12   7   6 22156.1 1598.52   1
  12  -7  -6 22252.7 1620.66   1
 -12   7   5 55934.5 2788.65   1
  12  -7  -5 54000.4 2803.47   1
  12  -7  -4 23384.8 1613.27   1
 -12   7   4 21056.1 1559.94   1
 -12   7   3 13061.8 1196.29   1
  12  -7  -3 12965.6 1216.04   1
 -12   7   2 33521.6 2084.69   1
  12  -7  -2 29680.3 1933.63   1
 -12   7   1 29977.8 2007.13   1
  12  -7  -1 31676.5 1998.91   1
 -12   7   0 548.964 277.231   1
  12  -7   0 655.849 239.780   1
 -12   7  -1 32234.7 2062.39   1
  12  -7   1 32364.3 2013.06   1
  12  -7   2 53349.2 2743.08   1
 -12   7  -2 51442.9 2832.69   1
 -12   7  -3 570.205 257.826   1
  12  -7   3 267.686 137.258   1
 -12  -7  -4 21210.2 1458.80   1
 -12  -7  -5 58806.3 2745.21   1
 -12  -7  -6 7377.74 800.855   1
 -12  -7  -7 504.127 211.492   1
 -12  -7  -8 16183.4 1198.83   1
  12   7   8 14556.1 1327.18   1
 -12  -7  -9 9829.04 932.675   1
  12   7   9 9494.57 1100.53   1
  12   7  10 659.797 263.810   1
  12   7  11 5764.42 677.686   1
 -12   8  11 12355.1 1168.72   1
 -12   8  10 580.515 246.504   1
 -12   8   9 8913.30 938.340   1
 -12   8   8 456.001 241.829   1
  12  -8  -8 140.619 199.741   1
  12  -8  -7 25834.4 1915.10   1
 -12   8   7 25334.4 1699.22   1
  12  -8  -6-169.898 172.737   1
 -12   8   6 129.978 63.3481   1
  12  -8  -5-46.9762 137.550   1
 -12   8   5 174.288 104.217   1
 -12   8   4 1578.29 404.306   1
  12  -8  -4 1325.67 420.185   1
 -12   8   3 53239.2 2777.05   1
  12  -8  -3 51298.8 2713.69   1
 -12   8   2 384.048 192.194   1
  12  -8  -2 379.741 200.800   1
  12  -8  -1 18370.5 1440.36   1
 -12   8   1 16539.5 1565.68   1
  12  -8   0 22317.6 1645.12   1
 -12   8   0 20964.8 1595.53   1
  12  -8   1 12945.5 1203.42   1
 -12   8  -1 11396.8 1187.80   1
 -12   8  -2 836.246 332.627   1
 -12  -8  -5 1233.19 326.803   1
 -12  -8  -6 4353.17 587.371   1
 -12  -8  -7 41667.4 2132.44   1
 -12  -8  -8 902.244 277.874   1
  12   8  10 1540.43 406.444   1
 -12   9  12 18829.0 1476.71   1
 -12   9  11 1483.28 380.826   1
 -12   9  10 2017.43 455.007   1
 -12   9   9 3974.70 627.786   1
 -12   9   8 21638.6 1568.76   1
  12  -9  -8 19101.8 1776.80   1
 -12   9   7 257.445 183.716   1
  12  -9  -7 249.709 152.955   1
 -12   9   6 25340.5 1732.85   1
  12  -9  -6 25773.4 1752.95   1
 -12   9   5 829.864 311.961   1
  12  -9  -5 814.877 258.607   1
 -12   9   4 11853.6 1177.83   1
  12  -9  -4 14218.4 1252.54   1
 -12   9   3 2459.49 556.366   1
  12  -9  -3 2310.24 485.977   1
  12  -9  -2 17949.4 1382.31   1
 -12   9   2 16033.1 1416.21   1
 -12   9   1 5158.15 727.903   1
  12  -9  -1 4886.82 730.040   1
 -12   9   0 2957.52 559.087   1
  12  -9   0 2626.27 588.407   1
 -12   9  -1 2478.53 487.665   1
 -12  -9  -6 10081.0 942.309   1
 -12  -9  -7 1073.74 276.235   1
 -12  -9  -8 31002.6 1779.58   1
 -12  10  11 2730.98 507.742   1
 -12  10  10 5685.95 742.218   1
 -12  10   9 12516.5 1142.66   1
  12 -10  -9 9225.82 1163.68   1
  12 -10  -8 3062.42 614.732   1
 -12  10   8 3708.04 616.580   1
 -12  10   7 13027.5 1207.28   1
  12 -10  -7 10244.0 1068.46   1
  12 -10  -6 8847.22 918.879   1
 -12  10   6 9151.90 982.463   1
 -12  10   5 320.809 201.321   1
  12 -10  -5 237.704 70.5083   1
  12 -10  -4 15679.1 1342.31   1
 -12  10   4 16386.3 1519.77   1
  12 -10  -3 24263.0 1699.26   1
 -12  10   3 23183.5 1654.65   1
 -12  10   2 829.300 273.439   1
  12 -10  -2 824.149 293.965   1
 -12  10   1 8563.85 988.489   1
 -12 -10  -7 5890.04 724.632   1
 -12  11  10 84.5999 156.358   1
 -12  11   9 28552.9 1888.65   1
 -12  11   8 524.103 239.676   1
  12 -11  -8 758.947 270.932   1
  12 -11  -7 77.1915 93.7191   1
 -12  11   7 223.559 159.164   1
 -12  11   6 99.6311 213.280   1
  12 -11  -6 65.2456 55.8087   1
  12 -11  -5 50968.8 2729.43   1
 -12  11   5 54341.4 2709.09   1
 -12  11   4 2705.91 533.641   1
  12 -11  -4 2409.81 535.245   1
 -12  11   3 14942.5 1308.48   1
 -12  12   9 3067.86 580.419   1
 -12  12   8 7811.96 906.626   1
  12 -12  -8 4266.01 745.659   1
  12 -12  -7 3209.20 571.394   1
 -12  12   7 3721.86 562.571   1
 -12  12   6 10328.4 1047.75   1
 -12  12   5 1232.53 392.221   1
 -12  13   8 4210.28 622.179   1
 -12  13   7 267.513 139.458   1
 -13   0   2 24655.2 1777.77   1
  13   0  -2 23082.7 2056.58   1
  13   0  -1 425.649 359.787   1
 -13   0   1 68.9455 116.489   1
 -13   0   0 815.039 262.535   1
  13   0   0 712.940 274.713   1
 -13   0  -1 17.0880 61.3314   1
  13   0   1-218.033 140.691   1
  13   0   2 18974.0 1488.93   1
 -13   0  -2 19753.6 1486.25   1
 -13   0  -3 237.344 145.923   1
  13   0   3 29.9719 57.0851   1
 -13   0  -4 19263.2 1474.76   1
  13   0   4 17412.9 1440.74   1
 -13   0  -5 20.9154 135.894   1
  13   0   5-117.964 193.238   1
  13   0   6 44985.2 2478.57   1
 -13   0  -6 46775.0 2602.49   1
  13   0   7-124.809 136.231   1
 -13   0  -7 39.4302 113.003   1
 -13   0  -8 5391.58 761.208   1
  13   0   8 5410.06 769.442   1
 -13   0  -9 13.3082 53.9575   1
 -13   1   3 33240.3 2119.55   1
  13  -1  -3 36786.0 2513.02   1
  13  -1  -2 19396.6 1797.08   1
 -13   1   2 17557.6 1466.93   1
 -13  -1   1 55943.6 2982.13   1
  13   1  -1 60904.0 3449.87   1
 -13   1   1 59353.7 2955.26   1
  13  -1  -1 59580.5 3064.77   1
  13   1   0 27719.9 2241.85   1
  13  -1   0 32248.6 2047.02   1
 -13   1   0 29718.3 1958.35   1
 -13  -1   0 29213.3 1921.11   1
  13  -1   1 38092.4 2202.82   1
 -13   1  -1 34970.4 2152.56   1
 -13  -1  -1 35833.1 2197.06   1
  13   1   1 38165.0 2254.85   1
  13   1   2 5590.55 779.231   1
 -13   1  -2 4158.83 683.760   1
  13  -1   2 5499.57 757.159   1
 -13  -1  -2 4961.53 720.337   1
 -13   1  -3 54693.7 2774.45   1
  13   1   3 51800.1 2680.83   1
 -13  -1  -3 51270.1 2695.55   1
  13  -1   3 51381.9 2750.72   1
 -13   1  -4 35312.9 2202.01   1
  13   1   4 34592.8 2090.40   1
 -13  -1  -4 35138.7 2102.95   1
  13  -1   4 34865.7 2130.05   1
  13   1   5 2596.73 501.909   1
 -13   1  -5 2149.55 473.719   1
  13  -1   5 2781.47 535.768   1
 -13  -1  -5 2329.02 469.044   1
 -13  -1  -6 16150.9 1363.35   1
  13  -1   6 16924.6 1370.15   1
  13   1   6 15053.2 1300.59   1
 -13   1  -6 14032.9 1448.83   1
  13  -1   7 49475.0 2655.11   1
  13   1   7 48850.5 2577.69   1
 -13   1  -7 51282.4 2675.68   1
 -13  -1  -7 46790.1 2765.29   1
 -13   1  -8 656.931 293.894   1
 -13  -1  -8 738.499 275.511   1
  13   1   8 449.077 190.494   1
  13   1   9 16531.2 1357.57   1
 -13  -1  -9 17275.7 1370.56   1
 -13  -1 -10 8354.66 1014.60   1
  13   1  10 7485.64 954.356   1
 -13   2   4 26508.6 1822.15   1
  13  -2  -4 23514.6 2057.09   1
  13  -2  -3 34377.4 2604.22   1
 -13   2   3 38041.4 2251.58   1
 -13   2   2 30916.8 2045.24   1
  13  -2  -2 33762.4 2142.07   1
  13  -2  -1 44635.3 2537.53   1
 -13   2   1 43144.0 2466.85   1
  13   2   0-85.4164 123.054   1
 -13  -2   0-83.4482 194.446   1
 -13   2   0-88.4830 144.883   1
  13  -2   0-135.827 94.1725   1
  13  -2   1 62099.8 3110.04   1
  13   2   1 56999.8 3464.93   1
 -13   2  -1 62891.7 3081.35   1
 -13  -2  -1 62646.0 3049.86   1
 -13   2  -2 35501.3 2147.88   1
 -13  -2  -2 32719.0 2101.38   1
  13  -2   2 35564.3 2175.51   1
  13   2   2 35761.3 2176.64   1
 -13  -2  -3 11129.1 1112.29   1
  13   2   3 11106.6 1111.01   1
 -13   2  -4 28149.1 1998.61   1
 -13  -2  -4 30319.5 1892.41   1
  13   2   4 32945.9 1960.26   1
  13  -2   4 30539.5 1978.90   1
  13   2   5 23065.6 1611.47   1
 -13  -2  -5 23799.5 1626.86   1
  13  -2   5 23232.1 1662.23   1
 -13   2  -5 22678.9 1856.96   1
  13  -2   6 7271.81 904.565   1
 -13  -2  -6 8195.23 926.288   1
 -13   2  -6 7658.05 924.447   1
  13   2   6 8509.76 922.669   1
 -13  -2  -7 8639.82 962.876   1
  13   2   7 9617.81 983.668   1
 -13   2  -7 8699.76 1001.09   1
  13   2   8 10219.9 1010.67   1
 -13  -2  -8 10769.4 1126.11   1
  13   2   9 48706.6 2516.80   1
 -13  -2  -9 42624.1 2369.79   1
  13   2  10 9466.19 999.717   1
 -13  -2 -10 8550.85 933.683   1
  13   2  11 1386.83 362.287   1
 -13  -2 -11 1713.42 434.252   1
 -13   3   5 8655.03 993.522   1
  13  -3  -5 7088.20 1056.13   1
  13  -3  -4 118211. 5643.67   1
 -13   3   4 120254. 4856.30   1
 -13   3   3 11070.5 1156.58   1
  13  -3  -3 12340.9 1254.14   1
 -13   3   2 10327.2 1100.21   1
  13  -3  -2 10740.9 1128.92   1
 -13   3   1 2356.91 498.716   1
  13  -3  -1 2596.65 521.034   1
  13  -3   0 35818.0 2225.67   1
 -13   3   0 35468.3 2197.50   1
  13  -3   1 1376.65 398.372   1
  13   3   1 1034.77 369.931   1
 -13   3  -1 1846.11 449.086   1
 -13  -3  -1 1406.15 383.218   1
 -13   3  -2 22636.9 1723.03   1
  13   3   2 20942.5 1958.43   1
  13  -3   2 25026.0 1702.63   1
 -13  -3  -2 23034.9 1593.88   1
  13   3   3 10317.1 1143.60   1
 -13   3  -3 11280.8 1217.47   1
  13  -3   3 13043.8 1175.91   1
 -13  -3  -3 12741.9 1165.68   1
  13  -3   4 56132.3 2857.92   1
 -13  -3  -4 53023.9 2704.86   1
  13   3   4 55289.5 2814.59   1
 -13   3  -4 56880.0 3132.95   1
 -13   3  -5 3151.17 573.243   1
  13   3   5 3323.42 574.494   1
 -13  -3  -5 3355.19 563.095   1
  13  -3   5 2611.36 633.736   1
 -13  -3  -6 19108.5 1438.64   1
  13   3   6 19651.6 1400.63   1
 -13  -3  -7 2187.90 480.987   1
  13   3   7 2337.40 483.036   1
 -13  -3  -8 9158.96 997.071   1
  13   3   8 8654.16 918.215   1
  13   3   9 11683.5 1062.77   1
 -13  -3  -9 11098.8 1047.68   1
  13   3  10 34153.6 2019.23   1
 -13  -3 -10 35274.0 2003.78   1
 -13  -3 -11 4090.98 685.953   1
  13   3  11 4538.76 643.784   1
  13   3  12 453.686 237.256   1
 -13  -3 -12 85.0919 150.928   1
 -13   4   6 12753.4 1198.63   1
  13  -4  -5 13470.6 1605.31   1
 -13   4   5 16488.5 1365.17   1
 -13   4   4 12048.0 1196.52   1
  13  -4  -4 14315.9 1376.53   1
  13  -4  -3 4511.03 735.170   1
 -13   4   3 4652.78 702.924   1
  13  -4  -2 19308.4 1523.92   1
 -13   4   2 17406.0 1456.67   1
  13  -4  -1 49924.7 2756.97   1
 -13   4   1 54992.7 2795.95   1
  13  -4   0 144.425 193.057   1
 -13   4   0-60.6905 102.124   1
 -13   4  -1 49992.8 2759.42   1
  13  -4   1 50546.7 2744.25   1
 -13  -4  -2 25230.6 1696.37   1
 -13   4  -2 23378.0 1812.26   1
  13  -4   2 24318.9 1778.65   1
  13  -4   3 16708.9 1396.54   1
  13   4   3 16423.6 1613.05   1
 -13  -4  -3 18089.2 1372.86   1
 -13   4  -3 16531.7 1543.43   1
  13   4   4 21881.9 1774.55   1
 -13  -4  -4 23763.8 1643.50   1
 -13   4  -4 25057.3 1861.82   1
 -13  -4  -5 33090.5 1988.58   1
  13   4   5 33680.9 2053.20   1
  13   4   6 6819.65 823.831   1
 -13  -4  -6 7667.66 830.738   1
 -13  -4  -7 22260.2 1550.84   1
  13   4   7 24188.1 1589.68   1
  13   4   8 9925.78 951.290   1
 -13  -4  -8 8856.85 941.595   1
  13   4   9 31604.1 1886.49   1
 -13  -4  -9 31288.0 1981.61   1
 -13  -4 -10 1160.86 360.433   1
  13   4  10 1245.74 319.451   1
 -13  -4 -11 5019.18 687.081   1
  13   4  11 5674.95 736.314   1
  13   4  12 11695.5 1054.47   1
  13   4  13 272.572 204.626   1
 -13   5   7 82294.2 3663.27   1
 -13   5   6 312.991 125.378   1
  13  -5  -6 774.799 424.528   1
 -13   5   5 2003.47 443.133   1
  13  -5  -5 2598.58 597.245   1
 -13   5   4 13999.1 1281.72   1
  13  -5  -4 14567.3 1351.45   1
  13  -5  -3 5350.87 781.997   1
 -13   5   3 4869.31 732.236   1
 -13   5   2 6514.21 823.150   1
  13  -5  -2 7211.21 864.795   1
 -13   5   1 34827.6 2196.96   1
  13  -5  -1 36684.0 2230.44   1
 -13   5   0 3941.47 673.053   1
  13  -5   0 3856.01 666.944   1
 -13   5  -1 12869.2 1294.80   1
  13  -5   1 11814.0 1201.78   1
  13  -5   2 5324.00 781.471   1
 -13   5  -2 6484.57 904.729   1
 -13   5  -3 9701.22 1165.74   1
 -13  -5  -3 12878.5 1119.94   1
 -13  -5  -4 4198.81 661.842   1
  13   5   4 4247.26 750.581   1
  13   5   5 1333.79 387.743   1
 -13  -5  -5 1738.10 388.458   1
  13   5   6 6671.45 885.095   1
 -13  -5  -6 6940.12 817.124   1
 -13  -5  -7 32749.8 1940.62   1
  13   5   7 32022.7 1941.55   1
 -13  -5  -8-156.687 56.4337   1
  13   5   8 181.449 86.5981   1
  13   5   9 23.0847 122.915   1
 -13  -5  -9 301.326 160.597   1
 -13  -5 -10 3380.25 522.758   1
  13   5  10 3358.91 529.189   1
  13   5  11 24712.6 1603.20   1
 -13  -5 -11 23219.6 1537.60   1
  13   5  12 368.261 201.096   1
 -13   6   8 13524.0 1219.38   1
 -13   6   7 237.183 127.111   1
  13  -6  -6 20479.8 2012.58   1
 -13   6   6 31024.9 1943.66   1
  13  -6  -5 1028.78 354.378   1
 -13   6   5 1056.01 344.754   1
 -13   6   4 44355.5 2494.64   1
  13  -6  -4 48003.0 2607.23   1
 -13   6   3 104.134 43.6207   1
  13  -6  -3 235.448 169.278   1
 -13   6   2 79877.1 3732.23   1
  13  -6  -2 82983.7 3794.00   1
 -13   6   1 14816.4 1336.92   1
  13  -6  -1 13095.4 1276.28   1
 -13   6   0 495.767 179.639   1
  13  -6   0 1044.36 462.764   1
 -13   6  -1 3196.47 723.038   1
 -13  -6  -4 48336.5 2509.82   1
 -13  -6  -5 8029.30 910.616   1
 -13  -6  -6 40505.4 2183.64   1
  13   6   6 35049.9 2339.32   1
  13   6   7 1876.83 527.705   1
 -13  -6  -7 2117.34 430.940   1
  13   6   8 25702.6 1824.78   1
 -13  -6  -8 26101.3 1674.30   1
 -13  -6  -9 210.576 116.619   1
  13   6   9 582.423 225.647   1
 -13  -6 -10 7224.97 820.771   1
  13   6  10 5611.28 723.419   1
  13   6  11 112.332 62.6717   1
 -13   7   8 6324.59 853.553   1
 -13   7   7 34707.5 2136.01   1
 -13   7   6 5383.42 762.419   1
  13  -7  -5 4047.19 719.490   1
 -13   7   5 4665.66 707.250   1
 -13   7   4 38127.2 2301.00   1
 -13   7   3 24828.0 1764.43   1
 -13   7   2 400.767 209.700   1
 -13   7   1 28373.2 2045.21   1
 -13  -7  -4 16027.2 1306.32   1
 -13  -7  -5 3022.43 498.613   1
 -13  -7  -6 6376.85 790.510   1
 -13  -7  -7 28003.8 1756.12   1
 -13  -7  -8 1946.00 414.939   1
  13   7   8 1653.56 501.129   1
 -13  -7  -9 8131.92 871.146   1
  13   7   9 6339.28 981.698   1
  13   7  10 11189.0 1191.85   1
  13   7  11 1117.49 309.358   1
 -13   8   7 2864.61 600.125   1
 -13   8   6 10977.9 1146.67   1
 -13   8   5 23944.0 1743.44   1
 -13   8   4 1421.53 438.173   1
 -13  -8  -5 17549.7 1374.23   1
 -13  -8  -6 8495.66 917.498   1
 -13  -8  -7 7061.03 809.516   1
 -13  -8  -8 2455.84 470.837   1
 -13  -9  -6 32981.7 1948.57   1
 -13  -9  -7 564.218 210.625   1
 -14   0   1 98.3405 134.105   1
 -14   0   0 13293.6 1318.65   1
 -14   0  -1 205.805 189.604   1
 -14   0  -2 23091.3 1732.40   1
 -14   0  -3 213.018 174.320   1
 -14   0  -4 44440.4 2557.74   1
 -14  -1   1 49290.7 2782.93   1
 -14  -1   0 272.842 190.074   1
 -14   1   0 872.874 329.191   1
 -14   1  -1 61844.2 3167.54   1
 -14  -1  -1 58146.9 3120.67   1
 -14   1  -2 22255.0 1717.82   1
 -14  -1  -2 23923.4 1736.75   1
 -14  -1  -3 21990.6 1676.82   1
 -14  -1  -4 18080.5 1510.43   1
 -14  -1  -5 18839.9 1484.12   1
 -14  -1  -6 9048.74 1056.37   1
 -14  -2   0 13558.6 1333.66   1
  14   2   1 8903.08 1348.15   1
 -14  -2  -1 11051.8 1136.03   1
 -14  -2  -2 8120.97 1012.53   1
  14   2   2 8125.95 1039.92   1
 -14  -2  -3 22838.7 1701.26   1
  14   2   3 24794.5 1817.74   1
 -14  -2  -4 23164.1 1650.03   1
  14   2   4 22254.1 1705.61   1
  14   2   5 1690.66 423.304   1
 -14  -2  -5 1960.29 469.091   1
 -14  -2  -6 17534.6 1467.56   1
 -14  -2  -7 21968.2 1724.82   1
 -14  -3  -1 5771.13 836.753   1
  14   3   2 22844.9 1978.77   1
 -14  -3  -2 22047.5 1665.76   1
 -14  -3  -3 840.957 340.975   1
  14   3   3 591.792 286.828   1
 -14  -3  -4 24252.1 1753.27   1
  14   3   4 28569.9 1904.13   1
  14   3   5 7226.70 923.105   1
 -14  -3  -5 7705.28 916.370   1
 -14  -3  -6 32011.4 2023.05   1
  14   3   6 33687.6 2086.13   1
 -14  -3  -7 2334.60 507.064   1
  14   3   7 1751.54 375.811   1
 -14  -3  -8 6465.40 889.583   1
 -14  -3  -9 764.716 431.889   1
 -14  -4  -2 6443.15 853.120   1
  14   4   3 46044.3 2926.07   1
 -14  -4  -3 45878.6 2569.69   1
  14   4   4 19137.1 1938.66   1
 -14  -4  -4 25732.2 1775.58   1
  14   4   5 603.149 262.570   1
 -14  -4  -5 764.845 265.717   1
 -14  -4  -6 15612.0 1326.65   1
  14   4   6 14063.6 1274.17   1
 -14  -4  -7 50665.4 2655.74   1
  14   4   7 50565.0 2680.46   1
  14   4   8 3153.00 575.622   1
 -14  -4  -8 2355.14 502.358   1
 -14  -4  -9 8112.86 976.911   1
  14   4   9 5400.08 780.225   1
 -14  -4 -10 6183.82 790.998   1
 -14  -5  -3 13065.0 1237.57   1
 -14  -5  -4 6665.17 876.912   1
  14   5   4 5009.24 891.373   1
 -14  -5  -5 3601.44 596.475   1
  14   5   5 4106.28 780.554   1
  14   5   6 5520.91 915.243   1
 -14  -5  -6 6235.96 809.049   1
 -14  -5  -7 4624.36 649.241   1
  14   5   7 3632.96 621.111   1
 -14  -5  -8 363.065 208.984   1
  14   5   8 280.392 96.9567   1
  14   5   9 52922.4 2684.06   1
 -14  -5  -9 49831.1 2722.03   1
  14   5  10 199.943 97.2810   1
 -14  -5 -10 279.093 174.015   1
 -14  -6  -4 48003.8 2557.60   1
 -14  -6  -5 1028.66 336.918   1
 -14  -6  -6 31878.8 1962.47   1
  14   6   6 25459.0 2046.74   1
 -14  -6  -7 1572.98 370.006   1
  14   6   7 995.825 386.206   1
  14   6   8 1426.99 441.618   1
 -14  -6  -8 1956.93 425.727   1
  14   6   9 4273.65 710.129   1
 -14  -6  -9 3673.68 616.365   1
  14   6  10 19354.4 1377.07   1
 -14  -6 -10 10235.9 1167.57   1
  14   6  11 207.728 119.831   1
 -14  -7  -5 11872.7 1153.52   1
 -14  -7  -6 7054.02 859.665   1
 -14  -7  -7 30974.6 1735.91   1
 -14  -7  -8 2369.89 485.574   1
  14   7   8 1992.75 515.869   1
 -14  -7  -9 19623.7 1514.88   1
  14   7   9 17927.8 1617.37   1
  14   7  10 364.839 229.415   1
 -14  -8  -6 1041.29 355.215   1
 -14  -8  -7 37503.1 2188.09   1
 -14  -8  -8 2512.96 459.440   1
 -14  -9  -6 29863.1 1964.40   1
 -14  -9  -7 59.1605 83.3520   1
   0   0   0    0.00    0.00   0
TITL testdac4_c04 in P2(1)/c
REM P2(1)/c (#14 in standard setting)
CELL 0.29050   8.575573   9.573087   9.068102  90.0000  90.1696  90.0000
ZERR    4.00   0.000137   0.000332   0.000309   0.0000   0.0017   0.0000
LATT  1
SYMM -x, y+1/2,-z+1/2
SFAC O Al Si Ba
UNIT 32.00 8.00 8.00 4.00
TREF
HKLF 4
END
;
_shelx_hkl_checksum   51574

# start Validation Reply Form
_vrf_PLAT029_shelx
;
PROBLEM: _diffrn_measured_fraction_theta_full value Low . 0.545 Why?
RESPONSE: Incomplete scans, based on small opening of the daimond anvil cell
;
_vrf_PLAT910_shelx
;
PROBLEM: Missing # of FCF Reflection(s) Below Theta(Min). 13 Note
RESPONSE: Incomplete scans, based on small opening of the daimond anvil cell
;
_vrf_PLAT911_shelx
;
PROBLEM: Missing FCF Refl Between Thmin & STh/L= 0.600 599 Report
RESPONSE: Incomplete scans, based on small opening of the daimond anvil cell
;
# end Validation Reply Form
