# Supplementary material for: High pressure phase transitions of paracelsian BaAl2Si2O8
Source: Sci Rep. 2019 Sep 2;9:12652. doi: 10.1038/s41598-019-49112-1 (PMC6718520; doi:10.1038/s41598-019-49112-1)
Supplement: Supplementary file 2 — Dataset 2 [file 41598_2019_49112_MOESM2_ESM.zip › cifs/para_p01_0-14GPa.cif]

 
data_shelx
 
_audit_creation_method            'SHELXL-2018/3'
_shelx_SHELXL_version_number      '2018/3'
_chemical_name_systematic         ?
_chemical_name_common             ?
_chemical_melting_point           ?
_chemical_formula_moiety          ?
_chemical_formula_sum
 'Al2 Ba O8 Si2' 
_chemical_formula_weight          375.48

loop_
 _atom_type_symbol
 _atom_type_description
 _atom_type_scat_dispersion_real
 _atom_type_scat_dispersion_imag
 _atom_type_scat_source
 'O'  'O'  -0.0010   0.0008
 'International Tables Vol C Tables 4.2.6.8 and 6.1.1.4'
 'Al'  'Al'   0.0048   0.0077
 'International Tables Vol C Tables 4.2.6.8 and 6.1.1.4'
 'Si'  'Si'   0.0083   0.0108
 'International Tables Vol C Tables 4.2.6.8 and 6.1.1.4'
 'Ba'  'Ba'  -1.0855   2.8195
 'International Tables Vol C Tables 4.2.6.8 and 6.1.1.4'
 
_space_group_crystal_system       monoclinic
_space_group_IT_number            14
_space_group_name_H-M_alt         'P 21/c'
_space_group_name_Hall            '-P 2ybc'
 
_shelx_space_group_comment
;
The symmetry employed for this shelxl refinement is uniquely defined
by the following loop, which should always be used as a source of
symmetry information in preference to the above space-group names.
They are only intended as comments.
;
 
loop_
 _space_group_symop_operation_xyz
 'x, y, z'
 '-x, y+1/2, -z+1/2'
 '-x, -y, -z'
 'x, -y-1/2, z-1/2'
 
_cell_length_a                    8.5663(2)
_cell_length_b                    9.5654(6)
_cell_length_c                    9.0579(5)
_cell_angle_alpha                 90
_cell_angle_beta                  90.183(3)
_cell_angle_gamma                 90
_cell_volume                      742.21(7)
_cell_formula_units_Z             4
_cell_measurement_temperature     293(2)
_cell_measurement_reflns_used     3167
_cell_measurement_theta_min       1.594
_cell_measurement_theta_max       18.069
 
_exptl_crystal_description        'isosymmetric'
_exptl_crystal_colour             'colorless'
_exptl_crystal_density_meas       'none'
_exptl_crystal_density_method     'none'
_exptl_crystal_density_diffrn     3.360          
_exptl_crystal_F_000              696
_exptl_transmission_factor_min    ?
_exptl_transmission_factor_max    ?
_exptl_crystal_size_max           0.010
_exptl_crystal_size_mid           0.010
_exptl_crystal_size_min           0.005
_exptl_absorpt_coefficient_mu     2.637
_shelx_estimated_absorpt_T_min    ?
_shelx_estimated_absorpt_T_max    ?
_exptl_absorpt_correction_type    ?
_exptl_absorpt_correction_T_min   ?
_exptl_absorpt_correction_T_max   ?
_exptl_absorpt_process_details    ?
_exptl_absorpt_special_details    ?
_diffrn_ambient_temperature       293(2)
_diffrn_radiation_wavelength      0.2905
_diffrn_radiation_type            'synchrotron'
_diffrn_source                    ?
_diffrn_measurement_device_type   'esperanto-CrysAlisPro-abstract goniometer imported esperanto images'
_diffrn_measurement_method        ?
_diffrn_detector_area_resol_mean  ?
_diffrn_reflns_number             3167
_diffrn_reflns_av_unetI/netI      0.0424
_diffrn_reflns_av_R_equivalents   0.0264
_diffrn_reflns_limit_h_min        -17
_diffrn_reflns_limit_h_max        16
_diffrn_reflns_limit_k_min        -15
_diffrn_reflns_limit_k_max        14
_diffrn_reflns_limit_l_min        -13
_diffrn_reflns_limit_l_max        14
_diffrn_reflns_theta_min          1.594
_diffrn_reflns_theta_max          18.069
_diffrn_reflns_theta_full         10.038
_diffrn_measured_fraction_theta_max   0.256
_diffrn_measured_fraction_theta_full  0.489
_diffrn_reflns_Laue_measured_fraction_max    0.256
_diffrn_reflns_Laue_measured_fraction_full   0.489
_diffrn_reflns_point_group_measured_fraction_max   0.256
_diffrn_reflns_point_group_measured_fraction_full  0.489
_reflns_number_total              1941
_reflns_number_gt                 1717
_reflns_threshold_expression      'I > 2\s(I)'
_reflns_Friedel_coverage          0.000
_reflns_Friedel_fraction_max      .
_reflns_Friedel_fraction_full     .
 
_reflns_special_details
;
 Reflections were merged by SHELXL according to the crystal
 class for the calculation of statistics and refinement.
 
 _reflns_Friedel_fraction is defined as the number of unique
 Friedel pairs measured divided by the number that would be
 possible theoretically, ignoring centric projections and
 systematic absences.
;
 
_computing_data_collection        ?
_computing_cell_refinement        ?
_computing_data_reduction         ?
_computing_structure_solution     ?
_computing_structure_refinement 'SHELXL-2018/3 (Sheldrick, 2018)'
_computing_molecular_graphics     ?
_computing_publication_material   ?
_refine_special_details           ?
_refine_ls_structure_factor_coef  Fsqd
_refine_ls_matrix_type            full
_refine_ls_weighting_scheme       calc
_refine_ls_weighting_details
'w=1/[\s^2^(Fo^2^)+(0.0851P)^2^+3.5884P] where P=(Fo^2^+2Fc^2^)/3'
_atom_sites_solution_primary      ?
_atom_sites_solution_secondary    ?
_atom_sites_solution_hydrogens    .
_refine_ls_hydrogen_treatment     undef
_refine_ls_extinction_method      'SHELXL-2018/3 (Sheldrick 2018)'
_refine_ls_extinction_coef        0.020(7)
_refine_ls_extinction_expression
 'Fc^*^=kFc[1+0.001xFc^2^\l^3^/sin(2\q)]^-1/4^'
_refine_ls_number_reflns          1941
_refine_ls_number_parameters      119
_refine_ls_number_restraints      0
_refine_ls_R_factor_all           0.0360
_refine_ls_R_factor_gt            0.0296
_refine_ls_wR_factor_ref          0.1241
_refine_ls_wR_factor_gt           0.1046
_refine_ls_goodness_of_fit_ref    0.945
_refine_ls_restrained_S_all       0.945
_refine_ls_shift/su_max           0.001
_refine_ls_shift/su_mean          0.000
 
loop_
 _atom_site_label
 _atom_site_type_symbol
 _atom_site_fract_x
 _atom_site_fract_y
 _atom_site_fract_z
 _atom_site_U_iso_or_equiv
 _atom_site_adp_type
 _atom_site_occupancy
 _atom_site_site_symmetry_order  
 _atom_site_calc_flag
 _atom_site_refinement_flags_posn
 _atom_site_refinement_flags_adp
 _atom_site_refinement_flags_occupancy
 _atom_site_disorder_assembly
 _atom_site_disorder_group
Ba1 Ba 0.74914(3) 0.41170(3) 0.60265(3) 0.00930(10) Uani 1 1 d . . . . .
Si1 Si 0.56258(13) 0.41654(12) 0.23193(15) 0.00517(19) Uani 1 1 d . . . . .
Si2 Si 1.05935(12) 0.30074(13) 0.93256(13) 0.00512(19) Uani 1 1 d . . . . .
Al1 Al 1.06970(15) 0.57817(14) 0.77516(17) 0.0057(2) Uani 1 1 d . . . . .
Al2 Al 0.42717(14) 0.19363(14) 0.43667(15) 0.0053(2) Uani 1 1 d . . . . .
O1 O 0.7421(3) 0.4113(4) 0.2943(5) 0.0110(6) Uani 1 1 d . . . . .
O2 O 1.0009(4) 0.4103(3) 0.8042(4) 0.0099(5) Uani 1 1 d . . . . .
O3 O 1.0449(4) 0.1400(4) 0.8731(4) 0.0092(5) Uani 1 1 d . . . . .
O4 O 0.4541(3) 0.3639(4) 0.3679(4) 0.0088(5) Uani 1 1 d . . . . .
O5 O 0.5501(4) 0.3147(4) 0.0905(4) 0.0097(5) Uani 1 1 d . . . . .
O6 O 1.2351(3) 0.3349(4) 0.9809(4) 0.0113(6) Uani 1 1 d . . . . .
O7 O 0.9400(3) 0.3150(4) 1.0708(4) 0.0091(5) Uani 1 1 d . . . . .
O8 O 0.5044(4) 0.5729(4) 0.1940(4) 0.0099(5) Uani 1 1 d . . . . .
 
loop_
 _atom_site_aniso_label
 _atom_site_aniso_U_11
 _atom_site_aniso_U_22
 _atom_site_aniso_U_33
 _atom_site_aniso_U_23
 _atom_site_aniso_U_13
 _atom_site_aniso_U_12
Ba1 0.00858(12) 0.0086(2) 0.0107(2) -0.00042(5) 0.00035(10) 0.00018(6)
Si1 0.0053(4) 0.0061(9) 0.0040(8) 0.0005(2) 0.0005(4) 0.0002(3)
Si2 0.0063(3) 0.0048(8) 0.0043(8) -0.0005(2) 0.0009(3) -0.0007(3)
Al1 0.0064(4) 0.0060(10) 0.0046(9) 0.0003(3) 0.0006(4) -0.0012(3)
Al2 0.0062(4) 0.0046(9) 0.0053(9) -0.0004(3) 0.0005(4) -0.0009(4)
O1 0.0044(9) 0.019(3) 0.010(3) 0.0006(8) -0.0008(11) 0.0006(9)
O2 0.0160(12) 0.005(2) 0.009(2) 0.0025(6) 0.0000(12) 0.0000(9)
O3 0.0137(11) 0.007(2) 0.007(2) -0.0011(7) -0.0028(10) 0.0008(10)
O4 0.0083(9) 0.005(2) 0.013(2) 0.0023(7) 0.0032(10) 0.0000(9)
O5 0.0122(10) 0.015(2) 0.002(2) -0.0018(7) -0.0003(10) 0.0044(10)
O6 0.0040(8) 0.017(2) 0.013(2) -0.0051(9) -0.0021(10) -0.0018(9)
O7 0.0102(9) 0.006(2) 0.011(2) -0.0021(7) 0.0037(10) -0.0015(9)
O8 0.0135(11) 0.009(2) 0.007(2) 0.0019(7) 0.0025(11) -0.0011(10)
 
_geom_special_details
;
 All esds (except the esd in the dihedral angle between two l.s. planes)
 are estimated using the full covariance matrix.  The cell esds are taken
 into account individually in the estimation of esds in distances, angles
 and torsion angles; correlations between esds in cell parameters are only
 used when they are defined by crystal symmetry.  An approximate (isotropic)
 treatment of cell esds is used for estimating esds involving l.s. planes.
;
 
loop_
 _geom_bond_atom_site_label_1
 _geom_bond_atom_site_label_2
 _geom_bond_distance
 _geom_bond_site_symmetry_2
 _geom_bond_publ_flag
Ba1 O7 2.732(3) 4_565 ?
Ba1 O5 2.759(3) 4_566 ?
Ba1 O4 2.777(3) 3_666 ?
Ba1 O1 2.793(4) . ?
Ba1 O3 2.816(3) 2_756 ?
Ba1 O2 2.821(4) . ?
Ba1 O8 2.856(3) 3_666 ?
Ba1 O3 3.320(3) 4_565 ?
Ba1 Si1 3.4786(11) 3_666 ?
Ba1 Al1 3.5342(15) . ?
Ba1 Si2 3.6866(11) 4_565 ?
Ba1 Si1 3.7145(14) . ?
Si1 O8 1.613(4) . ?
Si1 O5 1.613(4) . ?
Si1 O4 1.625(3) . ?
Si1 O1 1.637(4) . ?
Si2 O6 1.600(3) . ?
Si2 O7 1.625(3) . ?
Si2 O3 1.634(4) . ?
Si2 O2 1.643(4) . ?
Al1 O2 1.731(3) . ?
Al1 O7 1.732(4) 3_767 ?
Al1 O1 1.736(3) 3_766 ?
Al1 O3 1.763(4) 2_756 ?
Al2 O6 1.717(3) 4_465 ?
Al2 O5 1.745(4) 4_566 ?
Al2 O8 1.755(3) 2_645 ?
Al2 O4 1.759(4) . ?
 
loop_
 _geom_angle_atom_site_label_1
 _geom_angle_atom_site_label_2
 _geom_angle_atom_site_label_3
 _geom_angle
 _geom_angle_site_symmetry_1
 _geom_angle_site_symmetry_3
 _geom_angle_publ_flag
O7 Ba1 O5 75.09(10) 4_565 4_566 ?
O7 Ba1 O4 177.90(10) 4_565 3_666 ?
O5 Ba1 O4 102.88(10) 4_566 3_666 ?
O7 Ba1 O1 84.51(10) 4_565 . ?
O5 Ba1 O1 86.98(10) 4_566 . ?
O4 Ba1 O1 94.91(10) 3_666 . ?
O7 Ba1 O3 104.41(10) 4_565 2_756 ?
O5 Ba1 O3 177.71(10) 4_566 2_756 ?
O4 Ba1 O3 77.64(10) 3_666 2_756 ?
O1 Ba1 O3 95.21(10) . 2_756 ?
O7 Ba1 O2 66.93(10) 4_565 . ?
O5 Ba1 O2 119.57(10) 4_566 . ?
O4 Ba1 O2 114.81(10) 3_666 . ?
O1 Ba1 O2 131.39(10) . . ?
O3 Ba1 O2 58.37(9) 2_756 . ?
O7 Ba1 O8 124.45(9) 4_565 3_666 ?
O5 Ba1 O8 66.11(10) 4_566 3_666 ?
O4 Ba1 O8 54.55(9) 3_666 3_666 ?
O1 Ba1 O8 129.11(10) . 3_666 ?
O3 Ba1 O8 112.78(10) 2_756 3_666 ?
O2 Ba1 O8 99.45(11) . 3_666 ?
O7 Ba1 O3 50.01(9) 4_565 4_565 ?
O5 Ba1 O3 109.33(9) 4_566 4_565 ?
O4 Ba1 O3 130.94(8) 3_666 4_565 ?
O1 Ba1 O3 52.25(8) . 4_565 ?
O3 Ba1 O3 71.65(11) 2_756 4_565 ?
O2 Ba1 O3 79.70(9) . 4_565 ?
O8 Ba1 O3 174.31(9) 3_666 4_565 ?
O7 Ba1 Si1 151.76(7) 4_565 3_666 ?
O5 Ba1 Si1 84.99(7) 4_566 3_666 ?
O4 Ba1 Si1 27.28(7) 3_666 3_666 ?
O1 Ba1 Si1 114.65(7) . 3_666 ?
O3 Ba1 Si1 94.69(7) 2_756 3_666 ?
O2 Ba1 Si1 108.04(8) . 3_666 ?
O8 Ba1 Si1 27.31(7) 3_666 3_666 ?
O3 Ba1 Si1 158.22(6) 4_565 3_666 ?
O7 Ba1 Al1 86.56(8) 4_565 . ?
O5 Ba1 Al1 148.30(8) 4_566 . ?
O4 Ba1 Al1 95.50(8) 3_666 . ?
O1 Ba1 Al1 117.20(7) . . ?
O3 Ba1 Al1 29.57(7) 2_756 . ?
O2 Ba1 Al1 28.92(7) . . ?
O8 Ba1 Al1 106.44(8) 3_666 . ?
O3 Ba1 Al1 75.56(6) 4_565 . ?
Si1 Ba1 Al1 101.14(3) 3_666 . ?
O7 Ba1 Si2 23.90(7) 4_565 4_565 ?
O5 Ba1 Si2 89.82(7) 4_566 4_565 ?
O4 Ba1 Si2 156.80(7) 3_666 4_565 ?
O1 Ba1 Si2 66.09(7) . 4_565 ?
O3 Ba1 Si2 90.45(7) 2_756 4_565 ?
O2 Ba1 Si2 73.58(7) . 4_565 ?
O8 Ba1 Si2 148.06(7) 3_666 4_565 ?
O3 Ba1 Si2 26.30(6) 4_565 4_565 ?
Si1 Ba1 Si2 174.69(3) 3_666 4_565 ?
Al1 Ba1 Si2 82.71(3) . 4_565 ?
O7 Ba1 Si1 99.80(8) 4_565 . ?
O5 Ba1 Si1 73.11(8) 4_566 . ?
O4 Ba1 Si1 78.99(8) 3_666 . ?
O1 Ba1 Si1 24.25(6) . . ?
O3 Ba1 Si1 109.18(7) 2_756 . ?
O2 Ba1 Si1 155.62(7) . . ?
O8 Ba1 Si1 104.87(8) 3_666 . ?
O3 Ba1 Si1 76.27(6) 4_565 . ?
Si1 Ba1 Si1 93.14(3) 3_666 . ?
Al1 Ba1 Si1 136.51(3) . . ?
Si2 Ba1 Si1 86.43(3) 4_565 . ?
O8 Si1 O5 111.8(2) . . ?
O8 Si1 O4 105.76(18) . . ?
O5 Si1 O4 112.23(19) . . ?
O8 Si1 O1 113.04(19) . . ?
O5 Si1 O1 108.39(19) . . ?
O4 Si1 O1 105.5(2) . . ?
O8 Si1 Ba1 54.33(12) . 3_666 ?
O5 Si1 Ba1 125.33(13) . 3_666 ?
O4 Si1 Ba1 51.55(12) . 3_666 ?
O1 Si1 Ba1 125.97(15) . 3_666 ?
O8 Si1 Ba1 109.64(15) . . ?
O5 Si1 Ba1 137.56(14) . . ?
O4 Si1 Ba1 63.67(13) . . ?
O1 Si1 Ba1 44.50(14) . . ?
Ba1 Si1 Ba1 86.86(3) 3_666 . ?
O8 Si1 Ba1 148.15(14) . 4_565 ?
O5 Si1 Ba1 42.83(13) . 4_565 ?
O4 Si1 Ba1 102.99(13) . 4_565 ?
O1 Si1 Ba1 71.22(13) . 4_565 ?
Ba1 Si1 Ba1 150.08(4) 3_666 4_565 ?
Ba1 Si1 Ba1 95.17(3) . 4_565 ?
O6 Si2 O7 111.46(19) . . ?
O6 Si2 O3 110.66(19) . . ?
O7 Si2 O3 106.61(17) . . ?
O6 Si2 O2 110.3(2) . . ?
O7 Si2 O2 107.50(19) . . ?
O3 Si2 O2 110.17(19) . . ?
O6 Si2 Ba1 132.62(16) . 4_566 ?
O7 Si2 Ba1 42.95(12) . 4_566 ?
O3 Si2 Ba1 64.22(12) . 4_566 ?
O2 Si2 Ba1 115.41(13) . 4_566 ?
O2 Al1 O7 114.06(19) . 3_767 ?
O2 Al1 O1 115.24(18) . 3_766 ?
O7 Al1 O1 107.74(18) 3_767 3_766 ?
O2 Al1 O3 103.75(19) . 2_756 ?
O7 Al1 O3 112.82(18) 3_767 2_756 ?
O1 Al1 O3 102.71(19) 3_766 2_756 ?
O2 Al1 Ba1 52.02(13) . . ?
O7 Al1 Ba1 125.66(11) 3_767 . ?
O1 Al1 Ba1 125.97(15) 3_766 . ?
O3 Al1 Ba1 52.00(12) 2_756 . ?
O2 Al1 Ba1 153.33(15) . 2_756 ?
O7 Al1 Ba1 43.47(11) 3_767 2_756 ?
O1 Al1 Ba1 70.75(13) 3_766 2_756 ?
O3 Al1 Ba1 99.78(12) 2_756 2_756 ?
Ba1 Al1 Ba1 147.34(4) . 2_756 ?
O2 Al1 Ba1 107.68(14) . 3_766 ?
O7 Al1 Ba1 137.61(13) 3_767 3_766 ?
O1 Al1 Ba1 44.16(15) 3_766 3_766 ?
O3 Al1 Ba1 61.90(12) 2_756 3_766 ?
Ba1 Al1 Ba1 86.08(3) . 3_766 ?
Ba1 Al1 Ba1 94.34(3) 2_756 3_766 ?
O6 Al2 O5 112.51(18) 4_465 4_566 ?
O6 Al2 O8 112.0(2) 4_465 2_645 ?
O5 Al2 O8 107.82(18) 4_566 2_645 ?
O6 Al2 O4 110.90(16) 4_465 . ?
O5 Al2 O4 104.21(17) 4_566 . ?
O8 Al2 O4 109.03(18) 2_645 . ?
O6 Al2 Ba1 134.12(16) 4_465 . ?
O5 Al2 Ba1 42.93(11) 4_566 . ?
O8 Al2 Ba1 112.80(13) 2_645 . ?
O4 Al2 Ba1 62.09(12) . . ?
Si1 O1 Al1 138.2(3) . 3_766 ?
Si1 O1 Ba1 111.25(16) . . ?
Al1 O1 Ba1 110.18(18) 3_766 . ?
Si2 O2 Al1 126.6(2) . . ?
Si2 O2 Ba1 133.76(18) . . ?
Al1 O2 Ba1 99.06(15) . . ?
Si2 O3 Al1 127.5(2) . 2_746 ?
Si2 O3 Ba1 131.11(17) . 2_746 ?
Al1 O3 Ba1 98.42(14) 2_746 2_746 ?
Si2 O3 Ba1 89.48(13) . 4_566 ?
Al1 O3 Ba1 90.16(13) 2_746 4_566 ?
Ba1 O3 Ba1 108.35(11) 2_746 4_566 ?
Si1 O4 Al2 129.1(2) . . ?
Si1 O4 Ba1 101.16(15) . 3_666 ?
Al2 O4 Ba1 126.78(14) . 3_666 ?
Si1 O5 Al2 134.4(2) . 4_565 ?
Si1 O5 Ba1 113.76(17) . 4_565 ?
Al2 O5 Ba1 111.55(16) 4_565 4_565 ?
Si2 O6 Al2 143.6(2) . 4_666 ?
Si2 O7 Al1 134.6(2) . 3_767 ?
Si2 O7 Ba1 113.15(16) . 4_566 ?
Al1 O7 Ba1 110.67(15) 3_767 4_566 ?
Si1 O8 Al2 130.5(2) . 2_655 ?
Si1 O8 Ba1 98.35(14) . 3_666 ?
Al2 O8 Ba1 131.08(17) 2_655 3_666 ?
 
_refine_diff_density_max    1.065
_refine_diff_density_min   -1.225
_refine_diff_density_rms    0.225

_shelx_res_file
;

TITL para_p01_cr2_s3 in P2(1)/c
    shelx.res
    created by SHELXL-2018/3 at 13:39:13 on 17-May-2019
REM P2(1)/c (#14 in standard setting)
CELL 0.29050   8.566328   9.565440   9.057906  90.0000  90.1832  90.0000
ZERR    4.00   0.000202   0.000579   0.000545   0.0000   0.0032   0.0000
LATT  1
SYMM -x, y+1/2,-z+1/2
SFAC O Al Si Ba
DISP    Al    0.00484    0.00770        22.25
DISP    Si    0.00827    0.01077        28.21
DISP    O    -0.00099    0.00082         6.66
DISP    Ba   -1.08550    2.81945      4739.20
UNIT 32.00 8.00 8.00 4.00

OMIT    12   6   0
OMIT    -6   7   2
OMIT    13   4   2
OMIT    14   5   1
OMIT    14   6   0

MERG   2
FMAP   2
PLAN   20
BOND
LIST   6
ACTA
L.S.  20
WGHT    0.085100    3.588400
EXTI    0.020004
FVAR       3.01306
BA1   4    0.749142    0.411700    0.602647    11.00000    0.00858    0.00858 =
         0.01074   -0.00042    0.00035    0.00018
SI1   3    0.562582    0.416544    0.231931    11.00000    0.00534    0.00614 =
         0.00403    0.00051    0.00046    0.00016
SI2   3    1.059354    0.300736    0.932560    11.00000    0.00628    0.00482 =
         0.00427   -0.00047    0.00086   -0.00067
AL1   2    1.069702    0.578175    0.775163    11.00000    0.00638    0.00600 =
         0.00459    0.00026    0.00057   -0.00117
AL2   2    0.427166    0.193625    0.436667    11.00000    0.00620    0.00456 =
         0.00526   -0.00037    0.00050   -0.00094
O1    1    0.742050    0.411260    0.294295    11.00000    0.00442    0.01901 =
         0.00956    0.00062   -0.00082    0.00059
O2    1    1.000892    0.410349    0.804190    11.00000    0.01597    0.00478 =
         0.00895    0.00247    0.00004    0.00002
O3    1    1.044910    0.140002    0.873096    11.00000    0.01375    0.00689 =
         0.00706   -0.00114   -0.00276    0.00076
O4    1    0.454084    0.363926    0.367920    11.00000    0.00825    0.00520 =
         0.01283    0.00232    0.00320    0.00004
O5    1    0.550068    0.314714    0.090461    11.00000    0.01219    0.01469 =
         0.00217   -0.00177   -0.00032    0.00437
O6    1    1.235060    0.334929    0.980876    11.00000    0.00403    0.01696 =
         0.01299   -0.00512   -0.00206   -0.00180
O7    1    0.939995    0.315003    1.070772    11.00000    0.01019    0.00626 =
         0.01092   -0.00207    0.00366   -0.00150
O8    1    0.504405    0.572917    0.193954    11.00000    0.01348    0.00922 =
         0.00711    0.00193    0.00251   -0.00114
HKLF 4


REM  para_p01_cr2_s3 in P2(1)/c
REM wR2 = 0.1241, GooF = S = 0.945, Restrained GooF = 0.945 for all data
REM R1 = 0.0296 for 1717 Fo > 4sig(Fo) and 0.0360 for all 1941 data
REM 119 parameters refined using 0 restraints

END

WGHT      0.0353      3.7690

REM Highest difference peak  1.065,  deepest hole -1.225,  1-sigma level  0.225
Q1    1   0.7490  0.3700  0.5358  11.00000  0.05    1.06
Q2    1   0.6778  0.4928  0.5902  11.00000  0.05    0.88
Q3    1   0.3790  0.4880  0.2174  11.00000  0.05    0.80
Q4    1   0.8608  0.2110  1.0807  11.00000  0.05    0.78
Q5    1   0.3631  0.4236  0.2791  11.00000  0.05    0.77
Q6    1   1.1438  0.3401  0.9615  11.00000  0.05    0.77
Q7    1   0.8224  0.4929  0.6170  11.00000  0.05    0.76
Q8    1   1.0968  0.5690  0.8325  11.00000  0.05    0.76
Q9    1   0.6551  0.5049  0.1639  11.00000  0.05    0.75
Q10   1   0.3874  0.3406  0.3185  11.00000  0.05    0.74
Q11   1   0.6168  0.5907  0.3321  11.00000  0.05    0.72
Q12   1   0.8400  0.2741  1.1608  11.00000  0.05    0.71
Q13   1   0.6005  0.3008  0.0823  11.00000  0.05    0.70
Q14   1   0.3040  0.4981  0.1929  11.00000  0.05    0.70
Q15   1   0.7576  0.4589  0.6561  11.00000  0.05    0.70
Q16   1   0.6738  0.3913  0.6471  11.00000  0.05    0.68
Q17   1   0.8558  0.3481  0.9961  11.00000  0.05    0.68
Q18   1   0.9450  0.0882  0.8815  11.00000  0.05    0.68
Q19   1   1.0179  0.5234  0.7441  11.00000  0.05    0.68
Q20   1   0.3376  0.3827  0.4504  11.00000  0.05    0.68
;
_shelx_res_checksum   55839

_shelx_hkl_file
;
   0  -1  -2 2159.74 149.725   1
   0   1   2 1896.82 141.423   1
   0  -2  -1 1445.41 125.034   1
   0   2   1 1385.74 123.095   1
   0   2   2 147147. 4259.98   1
   0  -2  -2 146751. 4251.97   1
   0  -2  -3 280212. 8019.17   1
   0   2   3 282715. 8024.80   1
   0   2   4 435.130 91.1628   1
   0  -2  -4 337.355 76.1704   1
   0  -3  -2 147732. 4286.17   1
   0   3   2 143583. 4294.59   1
   0   3   3 57069.0 1869.38   1
   0  -3  -3 57445.0 1866.84   1
   0  -3  -4 128119. 3939.60   1
   0   3   4 132913. 3957.32   1
   0  -3  -5 988.359 159.745   1
   0   3   5 1268.48 175.149   1
   0   3   6 17890.0 863.650   1
   0   4   2 7717.89 464.023   1
   0  -4  -2 7636.35 448.433   1
   0  -4  -3 162426. 4932.46   1
   0   4   3 169254. 4935.06   1
   0   4   4 33451.0 1300.58   1
   0  -4  -4 34455.5 1302.06   1
   0  -4  -5 101085. 3233.50   1
   0   4   5 101211. 3236.31   1
   0  -4  -6 21146.6 984.763   1
   0   4   6 20443.6 985.145   1
   0   4   7 52346.3 1971.10   1
   0  -4  -7 51877.0 1983.16   1
   0  -5  -3 391.660 96.6703   1
   0   5   3 466.725 109.571   1
   0  -5  -4 5168.11 387.106   1
   0   5   4 4844.46 382.183   1
   0  -5  -5 317778. 9231.18   1
   0   5   5 313530. 9246.48   1
   0   5   6 7089.77 528.478   1
   0  -5  -6 6689.73 509.394   1
   0   5   7 11185.5 714.759   1
   0  -5  -7 11000.4 702.383   1
   0   5   8 10929.6 745.410   1
   0  -5  -8 11359.2 742.744   1
   0   5   9 2064.88 328.000   1
   0  -6  -3 6715.10 474.300   1
   0   6   3 6762.99 524.072   1
   0   6   4 10861.7 665.243   1
   0  -6  -4 10740.3 640.579   1
   0  -6  -5 2424.31 290.164   1
   0   6   5 2657.97 294.264   1
   0   6   6 55074.0 2123.05   1
   0  -6  -6 57895.8 2124.35   1
   0  -6  -7 6473.80 532.481   1
   0   6   7 6140.81 531.189   1
   0   6   8 24601.1 1250.05   1
   0  -6  -8 25601.6 1243.66   1
   0  -6  -9-18.1346 32.9402   1
   0   6   9 88.0856 81.3560   1
   0   6  10 63903.2 2534.53   1
   0   7   4 37448.9 1616.62   1
   0  -7  -4 39073.2 1590.81   1
   0  -7  -5 55497.5 2078.40   1
   0   7   5 51623.2 2066.08   1
   0   7   6 2629.97 330.013   1
   0  -7  -6 2787.01 350.064   1
   0   7   7 15394.6 927.034   1
   0  -7  -7 15599.4 920.269   1
   0  -7  -8 21166.1 1120.08   1
   0   7   8 19758.6 1118.14   1
   0   7   9 13528.9 901.115   1
   0  -7  -9 13482.3 889.006   1
   0   7  10 996.735 237.153   1
   0  -7 -10 938.814 223.141   1
   0   7  11 32135.9 1645.39   1
   0  -8  -4 758.419 174.897   1
   0   8   5 9217.68 695.124   1
   0  -8  -5 8486.45 634.497   1
   0  -8  -6 43946.7 1836.08   1
   0   8   6 45416.8 1908.58   1
   0  -8  -7 31591.7 1530.27   1
   0   8   7 33593.6 1538.98   1
   0  -8  -8 10914.2 779.018   1
   0   8   8 9991.50 772.091   1
   0  -8  -9 25718.2 1321.83   1
   0   8   9 21503.8 1283.79   1
   0   8  10 1186.09 274.620   1
   0  -8 -10 1206.15 266.693   1
   0  -8 -11 9468.27 791.896   1
   0   8  11 8904.28 801.698   1
   0   8  12 2676.39 414.325   1
   0   9   5 2546.97 401.328   1
   0  -9  -5 2105.63 326.801   1
   0   9   6 54612.4 2245.24   1
   0  -9  -6 51971.5 2182.10   1
   0   9   7 395.128 137.447   1
   0  -9  -7 173.263 87.1730   1
   0   9   8 56251.3 2390.40   1
   0  -9  -8 59134.1 2390.41   1
   0  -9  -9 5769.02 568.531   1
   0   9   9 5389.07 584.112   1
   0   9  10 29482.3 1586.19   1
   0  -9 -10 27752.7 1523.21   1
   0   9  11 1115.90 282.816   1
   0  -9 -11 965.822 224.893   1
   0   9  12 12724.2 1005.96   1
   0  -9 -12 12492.6 979.467   1
   0   9  13 280.829 137.822   1
   0 -10  -5 11507.8 844.419   1
   0  10   6 67826.7 2777.39   1
   0 -10  -6 66542.1 2624.44   1
   0 -10  -7 4455.91 505.759   1
   0  10   7 4460.62 534.506   1
   0  10   8 2349.47 385.387   1
   0 -10  -8 2834.42 429.509   1
   0 -10  -9 4448.48 532.674   1
   0  10   9 3926.29 486.160   1
   0  10  10 11036.5 902.140   1
   0 -10 -10 11435.3 887.977   1
   0 -10 -11 8773.38 813.941   1
   0  10  11 9668.41 843.363   1
   0 -10 -12 844.338 276.629   1
   0  10  12 1234.64 310.810   1
   0 -10 -13 4844.29 577.930   1
   0  10  13 4069.06 582.775   1
   0 -11  -6 1863.78 334.545   1
   0 -11  -7 2753.99 407.765   1
   0  11   7 2632.92 444.785   1
   0  11   8 7570.52 752.610   1
   0 -11  -8 7167.83 692.068   1
   0 -11  -9 14374.9 1047.00   1
   0  11   9 13851.5 1068.13   1
   0 -11 -10-153.007 162.800   1
   0  11  10 112.075 196.339   1
   0  11  11 19877.7 1351.87   1
   0 -11 -11 20138.3 1305.88   1
   0  11  12 4524.44 600.028   1
   0 -11 -12 5026.60 613.059   1
   0 -11 -13 10199.5 933.295   1
   0 -12  -7 4123.54 545.300   1
   0  12   8 10392.1 969.693   1
   0 -12  -8 10104.7 871.644   1
   0 -12  -9-128.841 131.822   1
   0  12   9 18.3908 113.775   1
   0 -12 -10 28835.7 1636.30   1
   0  12  10 29730.2 1731.12   1
   0  12  11 66.2399 146.062   1
   0 -12 -11 645.843 236.468   1
   0 -12 -12 12.6908 76.6167   1
   0  12  12 76.8113 134.455   1
   0 -13  -8 15987.9 1158.72   1
   0  13   9 373.425 185.338   1
   0 -13  -9 11.6827 155.724   1
   0 -13 -10 747.408 242.774   1
   0  13  10 305.521 194.391   1
   0 -13 -11 7375.61 755.237   1
   0  13  11 4109.52 637.519   1
   0 -14  -9 2074.06 383.149   1
   0 -14 -10 47.1347 72.5569   1
  -1   1   2 18533.6 689.686   1
   1  -1  -2 18692.6 683.217   1
   1  -1  -1 17227.8 601.841   1
  -1   1   1 17303.4 606.054   1
  -1   2   4 297.902 74.8293   1
   1  -2  -4 324.034 80.3097   1
  -1   2   3 8555.42 460.325   1
   1  -2  -3 8687.27 450.882   1
   1  -2  -2 17036.0 675.415   1
  -1   2   2 17216.1 688.838   1
   1  -2  -1 250063. 6936.80   1
  -1   2   1 237960. 6950.69   1
  -1  -2  -2 13712.7 511.989   1
   1   2   2 13687.1 517.478   1
  -1  -2  -3 2684.43 190.898   1
   1   2   3 2253.87 178.733   1
   1   2   4 120.039 44.2338   1
   1  -3  -6 125225. 3908.93   1
  -1   3   6 118352. 3862.09   1
   1  -3  -5 7966.63 506.927   1
  -1   3   5 8137.42 523.755   1
  -1   3   4 73220.0 2388.62   1
   1  -3  -4 72166.8 2381.84   1
   1  -3  -3 3901.62 300.602   1
  -1   3   3 4282.90 317.452   1
  -1   3   2 2118.22 200.464   1
   1  -3  -2 1910.40 194.597   1
  -1   3   1 74.8498 44.2703   1
   1  -3  -1 30.4830 37.0475   1
   1   3   2 97.5586 33.0743   1
  -1  -3  -2 144.487 42.4263   1
  -1  -3  -3 5487.33 322.195   1
   1   3   3 5137.61 316.008   1
  -1  -3  -4 52707.0 1838.43   1
   1   3   4 61192.1 1884.90   1
  -1  -3  -5 18198.4 803.441   1
   1   3   5 18170.6 806.281   1
   1   3   6 114078. 3589.72   1
  -1   4   8 19818.4 1061.01   1
   1  -4  -7 40.0451 48.1025   1
  -1   4   7 17.9708 35.5664   1
  -1   4   6 30000.8 1324.11   1
   1  -4  -6 30253.5 1304.26   1
   1  -4  -5 87927.7 2886.06   1
  -1   4   5 85000.2 2859.67   1
   1  -4  -4 18824.9 864.397   1
  -1   4   4 18283.6 868.253   1
  -1   4   3 43857.6 1575.42   1
   1  -4  -3 43598.7 1572.35   1
   1  -4  -2 84757.7 2768.92   1
  -1   4   2 90719.8 2813.09   1
  -1  -4  -2 81012.7 2536.05   1
  -1  -4  -3 37646.0 1322.28   1
   1   4   3 37204.6 1346.44   1
   1   4   4 16776.0 762.682   1
  -1  -4  -4 16838.5 758.246   1
   1   4   5 126387. 3915.42   1
  -1  -4  -5 127941. 3914.11   1
   1   4   6 14606.3 768.659   1
  -1  -4  -6 15097.9 763.779   1
   1   4   7-22.7184 36.4489   1
  -1   5   9 11868.8 846.483   1
   1  -5  -8 2570.90 329.230   1
  -1   5   8 2257.33 313.530   1
   1  -5  -7 50972.9 2006.40   1
  -1   5   7 51957.7 2004.41   1
  -1   5   6 6873.74 540.955   1
   1  -5  -6 7024.55 542.599   1
   1  -5  -5-5.26344 46.7901   1
  -1   5   5 90.9277 62.8736   1
  -1   5   4 10433.5 629.446   1
   1  -5  -4 10750.4 627.590   1
   1  -5  -3 261085. 7613.20   1
  -1   5   3 255760. 7657.03   1
   1  -5  -2 1526.32 213.523   1
  -1   5   2 1576.45 231.435   1
  -1  -5  -3 330130. 9747.99   1
   1   5   3 348848. 9788.97   1
  -1  -5  -4 554.868 116.544   1
   1   5   4 620.759 126.393   1
   1   5   5 717.907 172.843   1
   1   5   6 8941.63 569.781   1
  -1  -5  -6 8616.75 564.560   1
  -1  -5  -7 68130.7 2387.35   1
   1   5   7 66294.2 2381.37   1
   1   5   8 7890.81 564.140   1
  -1  -5  -8 2021.71 287.332   1
   1   5   9 20343.7 1101.32   1
  -1   6  10 1969.60 340.708   1
   1  -6  -9 6679.92 603.059   1
  -1   6   9 6346.97 591.802   1
   1  -6  -8 56789.6 2252.85   1
  -1   6   8 59810.3 2330.58   1
  -1   6   7 1171.86 224.103   1
   1  -6  -7 1071.35 219.131   1
  -1   6   6 46786.4 1924.17   1
   1  -6  -6 49928.2 1952.63   1
  -1   6   5 593.402 150.065   1
   1  -6  -5 540.573 121.113   1
  -1   6   4 19934.5 1014.02   1
   1  -6  -4 19593.7 964.840   1
   1  -6  -3 5920.97 456.406   1
  -1   6   3 6113.71 496.944   1
  -1  -6  -3 36.5775 44.1025   1
  -1  -6  -4 10741.9 628.995   1
   1   6   4 11230.8 661.561   1
   1   6   5 958.992 177.842   1
  -1  -6  -5 1044.84 177.370   1
  -1  -6  -6 38962.1 1581.43   1
   1   6   6 40572.0 1608.34   1
  -1  -6  -7 253.291 94.7834   1
   1   6   7 348.657 106.446   1
   1   6   8 85128.4 2990.07   1
  -1  -6  -8 83278.5 2928.49   1
   1   6   9 3948.87 430.904   1
  -1  -6  -9 4126.70 442.945   1
   1   6  10 8669.06 695.642   1
  -1   7  11 13348.6 982.016   1
  -1   7  10 17043.5 1093.14   1
   1  -7 -10 16866.7 1068.61   1
  -1   7   9 4418.19 511.772   1
   1  -7  -9 4550.90 491.534   1
  -1   7   8 3172.14 410.307   1
   1  -7  -8 3035.81 376.710   1
  -1   7   7 37153.7 1701.00   1
   1  -7  -7 38943.6 1689.16   1
   1  -7  -6 41986.1 1772.61   1
  -1   7   6 40968.4 1741.09   1
  -1   7   5 8315.44 642.770   1
   1  -7  -5 8057.65 623.223   1
   1  -7  -4 14479.1 851.734   1
  -1   7   4 15062.9 877.790   1
   1  -7  -3 65699.7 2387.89   1
   1   7   4 20271.7 1042.29   1
  -1  -7  -4 19178.1 953.311   1
   1   7   5 4815.89 434.417   1
  -1  -7  -5 4626.50 414.406   1
   1   7   6 12753.7 779.469   1
  -1  -7  -6 12769.9 760.099   1
   1   7   7 19108.8 1040.21   1
  -1  -7  -7 20414.1 1041.52   1
  -1  -7  -8 3532.78 415.033   1
   1   7   8 3959.25 422.664   1
   1   7   9 3679.21 416.954   1
  -1  -7  -9 3396.18 403.440   1
  -1  -7 -10 17608.2 1047.00   1
   1   7  10 15897.4 1018.29   1
   1   7  11 12503.5 903.200   1
  -1   8  12 98.5171 77.3723   1
  -1   8  11 14363.9 1068.25   1
   1  -8 -11 12027.1 957.661   1
   1  -8 -10 64.1272 120.815   1
  -1   8  10-111.971 149.738   1
  -1   8   9 19217.0 1215.24   1
   1  -8  -9 22723.3 1246.24   1
   1  -8  -8 7182.98 641.372   1
  -1   8   8 6921.20 647.808   1
   1  -8  -7 4589.64 506.736   1
  -1   8   7 5512.13 522.166   1
  -1   8   6 453.214 161.524   1
   1  -8  -6 350.181 116.545   1
  -1   8   5 84762.7 3061.44   1
   1  -8  -5 83337.2 3010.45   1
   1  -8  -4 9467.07 694.650   1
  -1   8   4 9140.92 733.034   1
  -1  -8  -4 10673.9 682.136   1
   1   8   5 122323. 3958.97   1
  -1  -8  -5 111448. 3823.69   1
  -1  -8  -6-12.2743 48.5294   1
   1   8   6 112.360 74.1128   1
  -1  -8  -7 1907.69 306.515   1
   1   8   7 1933.67 292.703   1
   1   8   8 8124.61 656.945   1
  -1  -8  -8 8901.84 664.445   1
  -1  -8  -9 21655.9 1184.15   1
   1   8   9 20571.0 1187.08   1
   1   8  10 474.113 154.949   1
  -1  -8 -10 530.067 174.879   1
  -1  -8 -11 22751.6 1316.66   1
   1   8  11 22034.2 1294.42   1
   1   8  12 56.5114 91.1510   1
  -1   9  13 766.972 215.861   1
  -1   9  12-172.427 138.615   1
   1  -9 -12 78.6070 165.716   1
   1  -9 -11 3717.48 493.564   1
  -1   9  11 3445.27 502.352   1
   1  -9 -10 37238.2 1845.20   1
  -1   9  10 37126.8 1898.31   1
   1  -9  -9 464.665 147.131   1
  -1   9   9 350.261 154.344   1
   1  -9  -8 22778.5 1299.94   1
  -1   9   8 22514.5 1311.48   1
   1  -9  -7 4878.21 525.939   1
  -1   9   7 4866.56 559.805   1
   1  -9  -6 27596.7 1414.97   1
  -1   9   6 27176.2 1440.63   1
  -1   9   5-63.6971 51.1125   1
   1  -9  -5-46.9484 125.286   1
  -1  -9  -5 166.377 107.601   1
  -1  -9  -6 38662.6 1697.86   1
   1   9   6 38978.4 1781.14   1
  -1  -9  -7 2209.69 323.325   1
   1   9   7 2710.15 380.063   1
  -1  -9  -8 14294.4 936.990   1
   1   9   8 14020.6 972.049   1
  -1  -9  -9 97.7024 102.886   1
   1   9   9 132.984 97.5168   1
   1   9  10 35955.0 1710.85   1
  -1  -9 -10 31697.7 1624.13   1
  -1  -9 -11 619.902 203.975   1
   1   9  11 678.151 220.349   1
  -1  -9 -12-1569.85 326.108   1
   1   9  12-48.4692 111.973   1
   1   9  13 2717.34 427.904   1
   1 -10 -13 738.043 258.867   1
  -1  10  12 4137.25 580.950   1
   1 -10 -12 4249.91 577.347   1
  -1  10  11 8409.80 812.021   1
   1 -10 -11 6985.54 742.524   1
  -1  10  10 384.556 161.940   1
   1 -10 -10 389.933 188.423   1
   1 -10  -9 12404.2 944.657   1
  -1  10   9 11035.6 928.815   1
  -1  10   8 12020.8 944.117   1
   1 -10  -8 11394.2 902.187   1
   1 -10  -7 825.193 204.282   1
  -1  10   7 650.192 192.945   1
   1 -10  -6 9883.96 799.971   1
  -1  10   6 10697.6 885.643   1
   1 -10  -5 31291.2 1589.41   1
  -1 -10  -6 6417.76 597.113   1
   1  10   7 868.327 243.669   1
  -1 -10  -7 945.269 218.838   1
   1  10   8 38392.1 1831.05   1
  -1 -10  -8 38410.6 1793.48   1
   1  10   9 4751.30 562.871   1
  -1 -10  -9 5594.77 585.222   1
   1  10  10-4.94430 74.7753   1
  -1 -10 -10 41.8719 94.2056   1
  -1 -10 -11 7124.95 697.260   1
   1  10  11 7620.51 739.030   1
   1  10  12 4616.19 590.388   1
  -1 -10 -12 5062.63 604.643   1
   1  10  13 9672.51 871.218   1
   1  10  14 2496.07 448.946   1
   1 -11 -12 97.8143 130.020   1
  -1  11  12 63.4927 100.336   1
  -1  11  11 13971.7 1121.21   1
   1 -11 -11 13579.5 1063.50   1
   1 -11 -10 33.6843 52.4030   1
  -1  11  10 118.318 95.6018   1
   1 -11  -9 6466.25 692.082   1
  -1  11   9 6012.23 687.609   1
  -1  11   8 1229.28 309.462   1
   1 -11  -8 1343.94 290.026   1
  -1  11   7 34664.2 1801.87   1
   1 -11  -7 30538.7 1646.40   1
   1 -11  -6 1971.84 347.095   1
  -1 -11  -6 10238.7 808.625   1
  -1 -11  -7 32475.3 1609.58   1
   1  11   8 169.064 76.9799   1
  -1 -11  -8 232.083 128.944   1
   1  11   9 4128.55 510.528   1
  -1 -11  -9 3801.10 485.886   1
  -1 -11 -10 262.750 70.1357   1
   1  11  10 666.621 216.473   1
   1  11  11 8384.83 824.337   1
  -1 -11 -11 8092.27 755.010   1
   1  11  12 99.0992 96.1901   1
  -1 -11 -12-59.7140 71.8785   1
  -1 -11 -13 17446.6 1232.20   1
   1  11  13 17072.2 1246.68   1
   1 -12 -11 1799.15 378.251   1
  -1  12  11 1683.49 365.825   1
   1 -12 -10 1710.66 366.137   1
  -1  12  10 1736.63 392.045   1
   1 -12  -9 718.127 228.469   1
  -1  12   9 1041.13 308.395   1
   1 -12  -8 22884.4 1394.99   1
  -1  12   8 23414.1 1522.70   1
   1 -12  -7 1384.96 307.821   1
  -1 -12  -7 62.9909 101.545   1
  -1 -12  -8 20663.1 1267.40   1
  -1 -12  -9 4503.77 538.792   1
   1  12   9 4468.14 587.827   1
   1  12  10 4373.51 584.944   1
  -1 -12 -10 4223.51 540.464   1
   1  12  11 209.665 205.874   1
  -1 -12 -11 99.1021 84.2298   1
   1  12  12 8279.13 879.715   1
  -1 -12 -12 6766.47 711.201   1
  -1 -12 -13 539.128 191.289   1
   1 -13 -10 7218.55 768.476   1
  -1  13  10 6571.27 786.373   1
  -1  13   9 3758.93 599.631   1
   1 -13  -9 3357.16 507.684   1
   1 -13  -8 2738.96 439.184   1
  -1 -13  -8 1233.60 284.595   1
  -1 -13  -9 4676.90 589.636   1
  -1 -13 -10 14136.2 1081.48   1
   1  13  10 14070.2 1168.06   1
  -1 -13 -11 325.720 186.141   1
   1  13  11 505.047 194.528   1
  -1 -13 -12 163.148 169.398   1
   1 -14  -9 16366.7 1238.18   1
  -1 -14  -9 15200.3 1151.31   1
  -1 -14 -10 19.0609 135.036   1
  -1 -14 -11 7301.54 795.979   1
  -2   0   1 33.5326 16.7779   1
  -2   1   3 98829.6 2640.97   1
   2  -1  -3 70893.1 2556.24   1
  -2   1   2 136362. 3884.75   1
   2  -1  -2 127209. 3863.23   1
  -2   1   1 197020. 5623.53   1
   2  -1  -1 197147. 5617.31   1
  -2   1   0 19.0945 11.6571   1
   2  -1   0-8.61464 8.32893   1
  -2   2   4 106810. 3281.11   1
   2  -2  -4 101442. 3249.37   1
   2  -2  -3 212955. 6020.53   1
  -2   2   3 198400. 6017.31   1
   2  -2  -2 67289.4 2014.20   1
  -2   2   2 58375.6 2001.18   1
   2  -2  -1 124668. 3638.09   1
  -2   2   1 120929. 3633.88   1
  -2  -2  -3 205854. 5892.91   1
   2   2   3 209158. 5894.99   1
   2   2   4 79723.4 2427.50   1
   2  -3  -6 146271. 4526.19   1
  -2   3   6 140335. 4527.24   1
   2  -3  -5 16650.5 823.616   1
  -2   3   5 15749.7 841.443   1
   2  -3  -4 38380.4 1467.24   1
  -2   3   4 39697.4 1478.51   1
   2  -3  -3 1607.42 197.515   1
  -2   3   3 1538.55 196.621   1
  -2   3   2 252280. 7035.39   1
   2  -3  -2 232790. 7026.05   1
   2  -3  -1 14514.0 652.490   1
  -2   3   1 13304.4 637.944   1
   2   3   2 224517. 6555.36   1
  -2  -3  -2 234311. 6514.85   1
   2   3   3 2631.31 193.677   1
  -2  -3  -3 2370.04 188.449   1
   2   3   4 28608.8 1031.06   1
  -2  -3  -4 28724.0 1029.58   1
   2   3   5 17408.3 751.892   1
   2   3   6 117259. 3632.34   1
  -2   4   8 526.094 164.153   1
   2  -4  -7 101488. 3373.92   1
  -2   4   7 96467.3 3400.32   1
   2  -4  -6 17463.9 948.258   1
  -2   4   6 20170.8 1006.61   1
  -2   4   5 19399.1 963.855   1
   2  -4  -5 20499.5 975.967   1
   2  -4  -4 26636.5 1165.39   1
  -2   4   4 27673.1 1165.04   1
   2  -4  -3 67340.5 2338.03   1
  -2   4   3 72472.9 2367.09   1
  -2   4   2 36840.0 1389.60   1
   2  -4  -2 35364.6 1367.25   1
  -2  -4  -2 41956.9 1409.44   1
   2   4   3 99297.7 3091.29   1
  -2  -4  -3 103316. 3069.53   1
  -2  -4  -4 22698.2 904.172   1
   2   4   4 21757.0 892.294   1
  -2  -4  -5 13116.9 649.120   1
   2   4   5 13458.0 656.202   1
   2   4   6 22485.3 1007.73   1
  -2  -4  -6 25026.6 1023.89   1
   2   4   7 97442.9 3180.46   1
  -2   5   9 108205. 3848.16   1
   2  -5  -8 3815.64 432.319   1
  -2   5   8 3821.77 430.750   1
   2  -5  -7 3001.42 364.865   1
  -2   5   7 3224.73 383.614   1
  -2   5   6 3187.57 371.966   1
   2  -5  -6 3263.39 370.333   1
  -2   5   5 4620.25 421.599   1
   2  -5  -5 4060.33 398.285   1
  -2   5   4 10810.6 664.718   1
   2  -5  -4 10620.9 656.766   1
  -2   5   3 76460.0 2620.01   1
   2  -5  -3 75998.5 2588.04   1
   2  -5  -2 13743.8 737.682   1
  -2   5   2 13647.0 775.175   1
  -2  -5  -3 58499.7 1933.38   1
   2   5   4 13278.7 665.334   1
  -2  -5  -4 12089.7 612.785   1
   2   5   5 9287.86 544.209   1
  -2  -5  -5 9677.37 563.078   1
   2   5   6 1089.63 174.498   1
  -2  -5  -6 1199.82 182.652   1
  -2  -5  -7 1785.08 235.180   1
   2   5   7 1699.14 235.341   1
   2   5   8 1632.05 248.481   1
   2   5   9 104175. 3560.43   1
  -2   6  10 33597.5 1419.94   1
   2  -6 -10 4810.32 569.255   1
  -2   6   9 54.3404 80.5515   1
   2  -6  -9-20.3004 50.7103   1
   2  -6  -8 2294.36 318.419   1
  -2   6   8 2563.51 376.327   1
  -2   6   7 780.610 191.519   1
   2  -6  -7 669.451 168.724   1
  -2   6   6 57784.4 2266.01   1
   2  -6  -6 60574.6 2291.56   1
  -2   6   5-33.6914 86.9446   1
   2  -6  -5 29.7135 49.5726   1
  -2   6   4 207001. 6414.57   1
   2  -6  -4 210721. 6400.06   1
  -2   6   3 31138.2 1361.72   1
   2  -6  -3 31015.7 1346.82   1
  -2  -6  -3 30460.0 1217.64   1
   2   6   4 193200. 5901.65   1
  -2  -6  -4 197595. 5832.99   1
   2   6   5 1440.65 198.759   1
  -2  -6  -5 1236.80 187.215   1
  -2  -6  -6 72747.5 2461.36   1
   2   6   6 70387.4 2463.13   1
   2   6   7 1681.76 242.778   1
  -2  -6  -7 1500.70 233.338   1
  -2  -6  -8 3931.13 388.892   1
   2   6   8 3874.01 398.610   1
   2   6   9 388.278 110.376   1
   2   6  10 35672.8 1607.45   1
  -2   7  11 1643.70 335.709   1
   2  -7 -11-355.600 300.898   1
   2  -7 -10 4.62162 65.7506   1
  -2   7  10-264.458 142.993   1
   2  -7  -9 39274.6 1855.59   1
  -2   7   9 42161.0 1948.46   1
   2  -7  -8 17247.8 1051.08   1
  -2   7   8 16274.7 1051.32   1
  -2   7   7 25863.2 1364.16   1
   2  -7  -7 26723.0 1345.63   1
  -2   7   6 44461.2 1804.96   1
   2  -7  -6 38431.6 1755.80   1
   2  -7  -5 30309.1 1429.22   1
  -2   7   5 30094.3 1420.18   1
  -2   7   4 15998.2 926.786   1
   2  -7  -4 15427.6 899.863   1
   2  -7  -3 37759.1 1601.66   1
  -2   7   3 38787.8 1697.28   1
  -2  -7  -4 7417.55 507.262   1
  -2  -7  -5 27355.6 1223.67   1
   2   7   5 30126.9 1282.79   1
   2   7   6 26654.8 1223.36   1
  -2  -7  -6 26104.3 1196.63   1
  -2  -7  -7 24335.0 1144.88   1
   2   7   7 24672.0 1166.95   1
   2   7   8 11255.7 737.620   1
  -2  -7  -8 9932.54 700.561   1
   2   7   9 25051.2 1262.98   1
  -2  -7  -9 24891.5 1242.44   1
   2   7  10 2742.03 380.712   1
   2   7  11 2006.81 334.310   1
  -2   8  12 1509.64 342.934   1
  -2   8  11 11405.4 941.851   1
   2  -8 -11 10958.4 913.441   1
  -2   8  10 4646.01 567.101   1
   2  -8 -10 4716.71 560.488   1
  -2   8   9 1420.38 288.104   1
   2  -8  -9 1668.72 314.222   1
   2  -8  -8 13984.9 948.771   1
  -2   8   8 12331.9 927.589   1
   2  -8  -7 83687.6 3138.32   1
  -2   8   7 83862.2 3102.70   1
   2  -8  -6 5380.72 538.721   1
  -2   8   6 4904.85 531.527   1
  -2   8   5 336.682 130.838   1
   2  -8  -5 254.387 108.322   1
   2  -8  -4 16596.6 1000.81   1
  -2   8   4 18071.8 1082.29   1
  -2  -8  -4 10703.9 664.681   1
  -2  -8  -5 100.051 73.4703   1
   2   8   6 2801.21 347.596   1
  -2  -8  -6 2591.71 309.470   1
   2   8   7 104134. 3527.14   1
  -2  -8  -7 100172. 3480.47   1
   2   8   8 16967.3 973.044   1
  -2  -8  -8 17372.2 982.242   1
   2   8   9 2900.72 379.583   1
  -2  -8  -9 2336.85 328.328   1
  -2  -8 -10 3868.51 431.213   1
   2   8  10 3692.66 461.377   1
   2   8  11 8185.74 705.545   1
   2   8  12 81.7885 58.3331   1
   2   8  13 22056.1 1350.19   1
   2  -9 -12 34479.5 1843.56   1
  -2   9  12 28141.4 1734.02   1
  -2   9  11 777.519 212.169   1
   2  -9 -11 892.805 259.675   1
  -2   9  10 6191.90 690.038   1
   2  -9 -10 6869.83 713.115   1
  -2   9   9 2953.78 453.102   1
   2  -9  -9 3126.24 448.674   1
  -2   9   8 11874.5 889.152   1
   2  -9  -8 11577.6 905.702   1
  -2   9   7-29.2475 97.8709   1
   2  -9  -7-13.1107 40.0314   1
  -2   9   6 14954.1 1018.77   1
   2  -9  -6 14926.3 999.391   1
   2  -9  -5 2365.77 344.203   1
  -2   9   5 2846.96 413.205   1
  -2  -9  -5 3511.54 392.126   1
  -2  -9  -6 10189.8 712.365   1
   2   9   6 10839.9 789.442   1
   2   9   7-29.9459 105.499   1
  -2  -9  -7 50.2985 69.8366   1
   2   9   8 23151.7 1266.14   1
  -2  -9  -8 22956.2 1217.57   1
   2   9   9 1737.98 306.527   1
  -2  -9  -9 1628.41 274.627   1
   2   9  10 7381.07 659.776   1
  -2  -9 -10 7090.17 636.183   1
  -2  -9 -11 476.244 176.632   1
   2   9  11 169.879 63.6820   1
   2   9  12 18102.2 1188.24   1
   2   9  13 570.955 206.911   1
   2 -10 -12 520.490 218.017   1
  -2  10  12 514.208 150.643   1
  -2  10  11 1129.43 275.616   1
   2 -10 -11 939.284 273.392   1
   2 -10 -10 13009.4 1023.85   1
  -2  10  10 13417.6 1054.24   1
   2 -10  -9 1802.90 345.790   1
  -2  10   9 1739.92 336.015   1
   2 -10  -8 17236.8 1195.33   1
  -2  10   8 19494.7 1272.02   1
  -2  10   7 43323.3 2036.79   1
   2 -10  -7 42306.7 1996.29   1
   2 -10  -6 2716.75 399.297   1
  -2  10   6 1751.93 368.930   1
   2 -10  -5 4035.70 492.802   1
  -2 -10  -6 5712.54 582.191   1
  -2 -10  -7 27863.7 1344.67   1
   2  10   7 24721.8 1399.11   1
   2  10   8 16825.8 1071.48   1
  -2 -10  -8 16475.4 1030.05   1
  -2 -10  -9 263.383 103.729   1
   2  10   9 160.894 51.1563   1
   2  10  10 23888.6 1376.57   1
  -2 -10 -10 25287.6 1357.45   1
  -2 -10 -11 2964.58 407.837   1
   2  10  11 3216.24 446.196   1
   2  10  12 269.806 130.699   1
  -2 -10 -12 359.415 155.444   1
   2  10  13 9091.69 848.710   1
   2  10  14 7878.01 814.391   1
  -2  11  11 2622.99 466.780   1
   2 -11 -11 2877.63 493.884   1
   2 -11 -10 427.713 210.374   1
  -2  11  10 384.363 171.362   1
  -2  11   9 32484.7 1830.52   1
   2 -11  -9 30395.1 1728.77   1
  -2  11   8 17.5342 79.7580   1
   2 -11  -8 53.3362 101.520   1
   2 -11  -7 16367.0 1147.93   1
  -2  11   7 17607.4 1220.51   1
   2 -11  -6 4353.19 548.423   1
  -2 -11  -6 8270.01 690.130   1
  -2 -11  -7 13556.4 919.502   1
  -2 -11  -8 464.477 180.839   1
   2  11   8 171.398 118.780   1
   2  11   9 28967.9 1537.49   1
  -2 -11  -9 27006.3 1462.91   1
  -2 -11 -10-55.7411 96.8245   1
   2  11  10 5.15489 71.9432   1
   2  11  11 5669.29 658.508   1
  -2 -11 -11 4849.68 551.422   1
  -2 -11 -12 5117.87 603.745   1
   2  11  12 5712.78 640.557   1
   2  11  13 2458.96 412.034   1
  -2 -11 -13 2630.84 435.089   1
   2  11  14-93.0821 178.779   1
  -2  12  10 17951.8 1350.49   1
   2 -12 -10 16415.3 1232.30   1
   2 -12  -9 3565.27 533.858   1
  -2  12   9 5230.32 634.474   1
   2 -12  -8 3776.66 508.869   1
  -2  12   8 3043.23 523.438   1
  -2  12   7 5107.63 697.586   1
   2 -12  -7 4165.96 574.484   1
  -2 -12  -7 3625.74 484.446   1
  -2 -12  -8 1924.99 345.376   1
  -2 -12  -9 120.210 53.5448   1
   2  12   9 274.921 93.4284   1
   2  12  10 11638.4 971.768   1
  -2 -12 -10 12552.8 951.046   1
  -2 -12 -11 2179.17 359.617   1
   2  12  11 2613.30 430.375   1
   2  12  12 254.848 165.530   1
  -2 -12 -12 70.2667 108.548   1
  -2 -12 -13 5613.16 632.332   1
   2  12  13 5520.27 700.337   1
  -2  13   9 18835.9 1496.22   1
   2 -13  -9 29922.9 1807.52   1
   2 -13  -8 6206.14 710.306   1
  -2 -13  -8 13345.1 993.098   1
  -2 -13  -9 16881.2 1142.51   1
  -2 -13 -10-43.0986 120.213   1
   2  13  10-129.655 200.326   1
   2  13  11 2176.17 413.001   1
  -2 -13 -11 1924.70 365.353   1
  -2 -13 -12 11690.0 991.258   1
   2  13  12 12116.4 1053.87   1
  -2 -14  -9 1751.91 337.979   1
  -2 -14 -10 5.94529 54.3868   1
  -2 -14 -11 741.662 227.678   1
  -2 -15 -10-12.7227 99.9991   1
   3   0  -1 0.83604 9.68000   1
  -3   0   1-8.51473 15.7992   1
   3  -1  -3 86374.3 2704.71   1
  -3   1   3 84845.5 2704.40   1
  -3   1   2 36824.6 1275.28   1
   3  -1  -2 36064.2 1265.83   1
  -3   1   1 165115. 4851.32   1
   3  -1  -1 169961. 4856.63   1
  -3   1   0 104797. 3089.57   1
   3  -1   0 104922. 3075.19   1
   3  -2  -5 9781.23 737.348   1
  -3   2   5 51805.8 1368.88   1
  -3   2   4 122746. 3789.03   1
   3  -2  -4 119150. 3751.82   1
  -3   2   3 88672.9 2866.19   1
   3  -2  -3 91362.1 2856.84   1
  -3   2   2 121965. 3652.77   1
   3  -2  -2 118520. 3642.54   1
  -3   2   1 192084. 5750.42   1
   3  -2  -1 205680. 5771.97   1
   3  -2   0 162.343 48.1015   1
   3   2   3 84595.4 2462.79   1
   3   2   4 125795. 3665.08   1
   3  -3  -6 8181.33 588.607   1
  -3   3   6 8393.77 597.971   1
   3  -3  -5 24974.2 1114.74   1
  -3   3   5 23550.2 1131.54   1
   3  -3  -4 263619. 7831.24   1
  -3   3   4 269247. 7843.94   1
   3  -3  -3 52552.6 1844.21   1
  -3   3   3 51279.9 1837.30   1
  -3   3   2 31090.7 1220.09   1
   3  -3  -2 32937.5 1237.79   1
  -3   3   1 3523.68 292.577   1
   3  -3  -1 3039.60 267.122   1
  -3  -3  -2 49423.5 1495.53   1
  -3  -3  -3 41153.4 1331.11   1
   3   3   3 43906.5 1341.85   1
  -3  -3  -4 209742. 6116.18   1
   3   3   4 217945. 6120.46   1
   3   3   5 30386.3 1099.60   1
   3   3   6 12846.1 627.878   1
  -3   4   8 11324.0 815.613   1
   3  -4  -7 71922.7 2572.97   1
  -3   4   7 65380.1 2563.09   1
   3  -4  -6 11136.4 738.905   1
  -3   4   6 12779.8 779.258   1
   3  -4  -5 47901.5 1815.43   1
  -3   4   5 45087.9 1799.98   1
  -3   4   4 47453.0 1798.02   1
   3  -4  -4 48292.8 1816.20   1
   3  -4  -3 20329.1 941.617   1
  -3   4   3 20388.2 949.494   1
  -3   4   2 23038.0 1033.74   1
   3  -4  -2 23697.2 1024.04   1
   3  -4  -1 122737. 3835.79   1
  -3  -4  -3 35124.5 1159.81   1
   3   4   3 32967.6 1201.06   1
   3   4   4 59130.1 1885.77   1
  -3  -4  -4 58810.5 1893.81   1
  -3  -4  -5 42540.5 1468.08   1
   3   4   5 42883.7 1492.92   1
   3   4   6 17890.2 808.330   1
   3   4   7 76657.8 2551.87   1
   3   4   8 7576.68 530.871   1
  -3   5   9 239.034 97.7811   1
   3  -5  -9-1353.96 277.567   1
   3  -5  -8-78.9501 89.0841   1
  -3   5   8-27.3894 77.8685   1
  -3   5   7 129355. 4200.45   1
   3  -5  -7 118731. 4127.52   1
  -3   5   6 779.848 179.475   1
   3  -5  -6 922.095 201.743   1
  -3   5   5 7216.55 563.932   1
   3  -5  -5 7834.10 574.394   1
  -3   5   4 9906.80 643.393   1
   3  -5  -4 9484.06 627.990   1
   3  -5  -3 1097.95 183.232   1
  -3   5   3 1151.45 200.312   1
  -3   5   2 21070.3 1010.34   1
   3  -5  -2 19928.7 954.763   1
  -3  -5  -3 932.748 122.731   1
   3   5   4 18750.9 799.832   1
  -3  -5  -4 17730.1 758.890   1
  -3  -5  -5 3600.72 285.410   1
   3   5   5 3234.67 273.580   1
  -3  -5  -6 1284.56 180.317   1
   3   5   6 1055.94 169.160   1
  -3  -5  -7 99496.5 3023.08   1
   3   5   7 83262.3 2938.23   1
   3   5   8 514.870 128.826   1
   3   5   9 824.829 159.331   1
  -3   6  10 6943.14 686.984   1
   3  -6 -10 7032.46 694.861   1
   3  -6  -9 1033.10 236.546   1
  -3   6   9 716.577 220.216   1
  -3   6   8 22971.7 1263.41   1
   3  -6  -8 20657.4 1200.43   1
  -3   6   7 5669.04 555.321   1
   3  -6  -7 6239.17 556.553   1
  -3   6   6 82967.1 3024.99   1
   3  -6  -6 84568.1 3008.23   1
  -3   6   5 9390.61 674.210   1
   3  -6  -5 9831.52 688.348   1
  -3   6   4 123063. 4059.50   1
   3  -6  -4 123375. 4053.29   1
  -3   6   3 644.437 160.852   1
   3  -6  -3 624.161 152.741   1
  -3  -6  -3 2033.88 223.797   1
  -3  -6  -4 136199. 4147.59   1
   3   6   5 16962.4 830.939   1
  -3  -6  -5 17703.2 811.748   1
   3   6   6 98801.0 3226.89   1
  -3  -6  -6 102905. 3242.89   1
   3   6   7 2134.98 262.196   1
  -3  -6  -7 2119.77 253.759   1
  -3  -6  -8 21343.6 1027.35   1
   3   6   8 19806.9 1012.68   1
   3   6   9 575.911 160.989   1
   3   6  10 14909.1 876.419   1
  -3   7  11 1680.38 346.210   1
   3  -7 -11 1851.88 365.318   1
  -3   7  10 36545.0 1881.25   1
   3  -7 -10 37897.6 1839.41   1
  -3   7   9 1524.55 306.745   1
   3  -7  -9 1446.54 298.385   1
  -3   7   8 11315.6 870.349   1
   3  -7  -8 12118.6 877.294   1
   3  -7  -7 54829.5 2276.61   1
  -3   7   7 54692.8 2297.88   1
  -3   7   6 1014.79 226.365   1
   3  -7  -6 784.375 193.452   1
  -3   7   5 21062.7 1147.00   1
   3  -7  -5 20140.6 1108.19   1
   3  -7  -4 49694.0 2126.09   1
  -3   7   4 61921.8 2268.04   1
  -3   7   3 61616.2 2369.42   1
   3  -7  -3 56325.4 2221.27   1
  -3  -7  -4 36951.4 1427.96   1
  -3  -7  -5 13236.3 721.574   1
   3   7   5 14004.0 790.911   1
   3   7   6 8735.59 581.145   1
  -3  -7  -6 7958.74 556.036   1
   3   7   7 58763.2 2141.22   1
  -3  -7  -7 57914.7 2119.48   1
  -3  -7  -8 10789.4 682.488   1
   3   7   8 10650.9 701.016   1
   3   7   9 4563.07 443.452   1
  -3  -7  -9 4244.56 426.973   1
   3   7  10 29699.6 1418.63   1
   3   7  11 1738.89 289.913   1
   3   7  12 32.9901 101.390   1
   3  -8 -12 17549.5 1238.40   1
  -3   8  12 15800.6 1226.14   1
   3  -8 -11 4808.34 596.380   1
  -3   8  11 5784.48 670.034   1
   3  -8 -10 1499.68 302.142   1
  -3   8  10 1352.37 325.151   1
  -3   8   9 65966.3 2817.29   1
   3  -8  -9 68920.1 2788.84   1
  -3   8   8 811.883 231.097   1
   3  -8  -8 815.156 220.274   1
   3  -8  -7 8231.11 736.234   1
  -3   8   7 8924.47 738.247   1
  -3   8   6 36505.1 1779.59   1
   3  -8  -6 39799.2 1767.28   1
   3  -8  -5 33459.2 1625.16   1
  -3   8   5 34647.1 1654.60   1
   3  -8  -4 3922.15 468.722   1
  -3   8   4 4020.97 471.254   1
  -3  -8  -4 3131.60 332.906   1
  -3  -8  -5 18351.6 926.405   1
   3   8   6 27379.4 1299.26   1
  -3  -8  -6 29415.0 1269.97   1
   3   8   7 10794.2 712.035   1
  -3  -8  -7 10619.3 696.976   1
  -3  -8  -8 2206.32 303.209   1
   3   8   8 2305.42 320.387   1
  -3  -8  -9 67065.7 2466.48   1
   3   8   9 65068.1 2492.51   1
  -3  -8 -10 5469.61 520.119   1
   3   8  10 5058.53 518.090   1
   3   8  11 4467.08 507.180   1
   3   8  12 15808.2 1037.93   1
   3   8  13 1772.43 323.054   1
   3  -9 -12-24.7742 133.636   1
  -3   9  12 166.395 77.1352   1
   3  -9 -11 931.357 258.907   1
  -3   9  11 816.115 293.262   1
  -3   9  10 21768.6 1434.18   1
   3  -9 -10 23484.1 1434.73   1
   3  -9  -9-5.22902 74.4506   1
  -3   9   9 211.111 130.401   1
   3  -9  -8 4947.32 581.092   1
  -3   9   8 4807.57 573.259   1
   3  -9  -7 996.861 237.392   1
  -3   9   7 1175.25 294.331   1
  -3   9   6 22559.9 1324.05   1
   3  -9  -6 22250.3 1292.88   1
  -3   9   5 2307.99 473.202   1
   3  -9  -5 417.711 181.195   1
   3  -9  -4 64771.6 2586.81   1
  -3  -9  -5 14.9328 36.7108   1
  -3  -9  -6 30216.9 1372.76   1
   3   9   7 2186.36 320.720   1
  -3  -9  -7 1681.47 273.711   1
   3   9   8 2058.79 315.906   1
  -3  -9  -8 2011.54 279.801   1
   3   9   9-19.6658 60.4934   1
  -3  -9  -9 42.9956 56.3599   1
  -3  -9 -10 25121.6 1278.07   1
   3   9  10 23769.1 1272.80   1
   3   9  11 2264.28 366.880   1
  -3  -9 -11 2594.12 374.764   1
   3   9  12 794.338 206.043   1
   3   9  13 580.237 165.411   1
   3 -10 -11 2295.66 448.338   1
  -3  10  11 3067.49 508.398   1
  -3  10  10 6380.09 680.244   1
   3 -10 -10 5287.50 648.364   1
  -3  10   9 26920.9 1613.79   1
   3 -10  -9 28610.3 1594.35   1
   3 -10  -8 11835.9 947.392   1
  -3  10   8 11289.3 992.601   1
  -3  10   7 7534.02 753.844   1
   3 -10  -7 6822.46 694.981   1
  -3  10   6 45430.1 2159.11   1
   3 -10  -6 42638.3 2074.89   1
  -3  10   5 7800.31 772.446   1
   3 -10  -5 8107.69 734.051   1
  -3 -10  -6 50578.1 2020.28   1
  -3 -10  -7 16781.1 963.185   1
  -3 -10  -8 1791.48 291.969   1
   3  10   8 1802.68 311.602   1
  -3 -10  -9 32538.7 1546.63   1
   3  10   9 32030.8 1584.86   1
   3  10  10 7126.42 738.597   1
  -3 -10 -10 4907.50 660.265   1
   3  10  11 1863.93 330.100   1
  -3 -10 -11 1509.90 278.090   1
   3  10  12 23501.1 1386.48   1
  -3 -10 -12 26983.6 1444.44   1
   3  10  13 736.417 217.476   1
   3  10  14 5.74504 72.0161   1
   3 -11 -11 1924.91 396.337   1
   3 -11 -10 5711.31 676.749   1
  -3  11  10 5382.66 659.898   1
   3 -11  -9 2810.46 469.649   1
  -3  11   9 2832.71 489.757   1
  -3  11   8 2830.66 473.475   1
   3 -11  -8 3136.25 457.094   1
  -3  11   7 49865.0 2440.12   1
   3 -11  -7 52152.9 2368.52   1
  -3  11   6 633.226 189.665   1
   3 -11  -6 677.708 217.968   1
  -3 -11  -6 5291.18 516.296   1
  -3 -11  -7 54891.2 2234.62   1
  -3 -11  -8 1362.56 254.184   1
  -3 -11  -9 6254.47 599.529   1
   3  11   9 6533.58 664.520   1
   3  11  10 2017.38 349.048   1
  -3 -11 -10 2058.46 334.169   1
   3  11  11 3597.99 506.534   1
  -3 -11 -11 3500.49 436.964   1
  -3 -11 -12 23.9837 74.7780   1
   3  11  12-10.8852 95.7311   1
   3  11  13 3170.77 474.137   1
   3  11  14 2827.21 434.683   1
   3 -12 -10 603.310 256.065   1
   3 -12  -9 8202.05 860.538   1
  -3  12   9 8740.43 891.856   1
  -3  12   8 5682.40 687.094   1
   3 -12  -8 5578.40 677.900   1
  -3  12   7 43.3299 94.6283   1
   3 -12  -7 211.119 182.501   1
  -3 -12  -7 196.401 129.403   1
  -3 -12  -8 5436.00 559.611   1
  -3 -12  -9 2710.89 387.850   1
   3  12  10 2551.26 444.251   1
  -3 -12 -10 2657.26 409.891   1
  -3 -12 -11 7170.79 702.895   1
   3  12  11 7233.88 723.449   1
   3  12  12 18074.4 1239.42   1
  -3 -12 -12 17620.1 1176.86   1
  -3 -12 -13 878.223 264.843   1
   3  12  13 674.032 230.366   1
   3  12  14-6.46613 67.0772   1
   3 -13  -8 1463.30 328.125   1
  -3  13   8 1480.53 388.087   1
  -3 -13  -8 3012.55 449.867   1
  -3 -13  -9 144.113 80.2681   1
  -3 -13 -10 11393.3 894.588   1
   3  13  11 8203.17 839.825   1
  -3 -13 -11 7331.68 721.699   1
   3  13  12 139.477 116.322   1
  -3 -13 -12 16.6207 68.9428   1
  -3 -13 -13 3481.53 521.887   1
   3  13  13 5257.08 633.758   1
  -3 -14  -9 11450.0 912.341   1
  -3 -14 -10 2557.05 432.942   1
  -3 -14 -11 2133.03 368.997   1
   3  14  12 599.421 278.516   1
  -3 -14 -12 718.223 243.470   1
  -3 -15 -10 12064.7 1013.62   1
  -3 -15 -11 5655.27 754.157   1
  -4   0   2 3057.39 242.202   1
  -4   0   1 26.1067 20.2079   1
   4   0  -1 16.0245 20.2955   1
  -4   0   0 400693. 10987.0   1
   4   0   0 384091. 10987.2   1
  -4   1   3 19976.7 885.225   1
   4  -1  -3 21203.8 896.357   1
  -4   1   2 31194.0 1187.05   1
   4  -1  -2 33072.5 1190.22   1
  -4   1   1 83792.7 2613.98   1
   4  -1  -1 86614.6 2623.93   1
   4  -1   0 260.777 59.3998   1
  -4   1   0 246.723 58.3654   1
  -4   2   5 1280.13 211.444   1
   4  -2  -5 1257.43 210.341   1
   4  -2  -4 17626.6 851.320   1
  -4   2   4 17725.2 871.098   1
   4  -2  -3 65021.0 2182.94   1
  -4   2   3 64164.2 2195.54   1
   4  -2  -2 304.968 87.4900   1
  -4   2   2 309.288 88.2444   1
   4  -2  -1 54934.5 1885.04   1
  -4   2   1 59711.4 1891.49   1
  -4   2   0 58410.6 1939.44   1
   4  -2   0 58455.3 1902.54   1
   4   2   4 26965.7 889.250   1
  -4   3   6 86341.6 2980.24   1
   4  -3  -6 82370.3 2931.00   1
  -4   3   5 3480.01 383.577   1
   4  -3  -5 3496.40 361.752   1
  -4   3   4 76279.6 2608.56   1
   4  -3  -4 77393.3 2617.79   1
  -4   3   3 4817.10 394.609   1
   4  -3  -3 4777.53 387.782   1
   4  -3  -2 77998.9 2568.22   1
  -4   3   2 78233.2 2568.84   1
   4  -3  -1 9.15129 36.5859   1
  -4   3   1 11.3294 33.5758   1
   4   3   4 110680. 3238.18   1
   4   3   5 4181.81 273.362   1
   4   3   6 86464.5 2692.54   1
  -4   4   8 4013.45 454.313   1
   4  -4  -8-349.859 345.033   1
   4  -4  -7 46297.9 1917.10   1
  -4   4   7 46406.9 1973.97   1
   4  -4  -6 8456.24 654.340   1
  -4   4   6 9226.46 663.176   1
  -4   4   5 219.972 80.9584   1
   4  -4  -5 212.648 91.3262   1
  -4   4   4 32263.5 1381.31   1
   4  -4  -4 32368.4 1392.17   1
  -4   4   3 100636. 3313.88   1
   4  -4  -3 101871. 3287.76   1
  -4   4   2 3231.97 331.849   1
   4  -4  -2 3232.53 314.690   1
  -4   4   1 90518.1 3004.79   1
   4  -4  -1 89302.1 2934.51   1
  -4  -4  -3 62570.2 1906.89   1
   4   4   4 39403.0 1286.96   1
  -4  -4  -4 37179.7 1253.16   1
  -4  -4  -5 1847.48 179.188   1
   4   4   5 1749.75 175.999   1
   4   4   6 17325.0 754.707   1
   4   4   7 54263.6 1893.53   1
   4   4   8 4623.92 383.231   1
   4  -5  -9 53469.1 2238.30   1
  -4   5   9 48184.5 2211.58   1
  -4   5   8 2120.54 345.966   1
   4  -5  -8 2211.48 326.366   1
  -4   5   7 312.321 140.217   1
   4  -5  -7 185.847 45.3389   1
   4  -5  -6 12966.4 837.142   1
  -4   5   6 12268.5 822.368   1
  -4   5   5 118798. 3978.60   1
   4  -5  -5 120617. 3965.07   1
   4  -5  -4 9739.93 665.480   1
  -4   5   4 11243.9 703.679   1
   4  -5  -3 10754.6 688.506   1
  -4   5   3 11188.7 716.760   1
   4  -5  -2 8953.86 599.441   1
  -4   5   2 8856.07 608.311   1
  -4  -5  -3 8792.62 433.180   1
  -4  -5  -4 16126.1 668.438   1
   4   5   5 79672.1 2451.45   1
  -4  -5  -5 73294.1 2405.88   1
   4   5   6 13608.0 679.768   1
  -4  -5  -6 14496.4 678.103   1
   4   5   7 3568.60 315.309   1
   4   5   8 2570.21 278.043   1
   4   5   9 49258.1 1893.47   1
   4  -6 -10 53816.0 2357.46   1
  -4   6  10 50790.6 2308.86   1
   4  -6  -9 583.157 182.209   1
  -4   6   9 472.533 160.963   1
   4  -6  -8 1065.14 255.879   1
  -4   6   8 1307.97 275.136   1
  -4   6   7 1113.84 245.762   1
   4  -6  -7 1467.53 268.853   1
   4  -6  -6 36278.7 1648.40   1
  -4   6   6 36033.5 1667.11   1
  -4   6   5 2420.62 320.660   1
   4  -6  -5 2159.70 319.502   1
   4  -6  -4 71894.3 2675.81   1
  -4   6   4 75282.3 2721.59   1
  -4   6   3 3901.14 411.370   1
   4  -6  -3 3782.31 405.756   1
  -4   6   2-28.7918 68.1117   1
   4  -6  -2 157.939 108.494   1
  -4  -6  -3 6037.74 392.060   1
  -4  -6  -4 63631.2 2083.04   1
   4   6   5 59.1607 48.9565   1
  -4  -6  -5 97.2344 46.1806   1
  -4  -6  -6 35872.6 1351.60   1
   4   6   6 34957.0 1367.21   1
   4   6   7 1659.96 221.972   1
  -4  -6  -7 1846.84 224.457   1
   4   6   8 1212.87 199.596   1
   4   6   9 914.358 175.318   1
   4   6  10 51575.6 2004.45   1
   4   6  11 1260.46 243.656   1
  -4   7  11 5801.21 647.266   1
   4  -7 -11 7020.02 747.538   1
   4  -7 -10 4103.24 528.088   1
  -4   7  10 4016.59 545.125   1
  -4   7   9 11556.6 931.645   1
   4  -7  -9 10715.2 877.714   1
   4  -7  -8 10625.2 824.312   1
  -4   7   8 9891.47 830.743   1
   4  -7  -7 831.203 237.665   1
  -4   7   7 587.691 179.598   1
   4  -7  -6 17451.2 1084.66   1
  -4   7   6 17430.6 1072.72   1
   4  -7  -5 34539.0 1609.81   1
  -4   7   5 36700.0 1671.01   1
   4  -7  -4 8629.91 676.206   1
  -4   7   4 8591.01 676.649   1
   4  -7  -3 248.027 116.254   1
  -4   7   3 933.558 269.147   1
  -4  -7  -4 31280.2 1229.39   1
  -4  -7  -5 45374.9 1656.06   1
   4   7   6 22230.2 1023.66   1
  -4  -7  -6 21345.7 974.275   1
   4   7   7 4436.00 402.404   1
  -4  -7  -7 4446.50 383.574   1
  -4  -7  -8 12045.0 699.425   1
   4   7   8 11347.8 704.421   1
   4   7   9 25079.5 1213.11   1
   4   7  10-29.5547 45.7726   1
   4   7  11 4279.32 462.665   1
   4   7  12 10925.0 791.342   1
  -4   8  12 1280.99 321.139   1
   4  -8 -12 1711.05 392.405   1
  -4   8  11 11168.7 995.328   1
   4  -8 -11 11391.4 960.768   1
  -4   8  10 6731.27 724.107   1
   4  -8 -10 6846.45 715.888   1
  -4   8   9 8199.66 804.438   1
   4  -8  -9 8628.75 802.070   1
  -4   8   8 128.815 116.801   1
   4  -8  -8 39.7027 73.0216   1
   4  -8  -7 56909.6 2473.42   1
  -4   8   7 59825.9 2461.42   1
   4  -8  -6 1692.60 312.865   1
  -4   8   6 1648.54 304.758   1
  -4   8   5 2980.35 418.119   1
   4  -8  -5 2434.53 375.322   1
  -4   8   4 1931.17 316.583   1
   4  -8  -4 1902.49 310.038   1
  -4  -8  -4 2778.21 291.858   1
  -4  -8  -5 998.800 177.238   1
  -4  -8  -6 419.339 106.763   1
  -4  -8  -7 43541.3 1703.27   1
   4   8   7 43476.5 1749.38   1
   4   8   8 110.872 107.972   1
  -4  -8  -8 17.0769 52.2474   1
  -4  -8  -9 11656.1 745.029   1
   4   8   9 11954.0 751.589   1
   4   8  10 4193.98 438.665   1
   4   8  11 14695.0 935.785   1
   4   8  12 8.18877 63.3471   1
   4   8  13 8318.59 715.650   1
  -4   9  11 1239.19 303.846   1
   4  -9 -11 1214.20 313.221   1
   4  -9 -10 1494.82 342.159   1
  -4   9  10 1489.77 350.690   1
  -4   9   9 2103.34 372.448   1
   4  -9  -9 1881.02 350.729   1
   4  -9  -8 30555.1 1658.53   1
  -4   9   8 30230.5 1650.54   1
   4  -9  -7 91.2596 121.743   1
  -4   9   7 42.9722 68.2950   1
  -4   9   6 34282.0 1735.07   1
   4  -9  -6 31031.3 1644.74   1
  -4   9   5 2504.22 405.665   1
   4  -9  -5 2697.23 398.029   1
  -4   9   4 39514.7 1974.50   1
   4  -9  -4 38795.7 1843.08   1
  -4  -9  -5 3093.90 341.662   1
  -4  -9  -6 50507.3 1923.31   1
  -4  -9  -7 14.9872 54.4223   1
   4   9   7 3.70314 83.5085   1
  -4  -9  -8 15928.7 906.843   1
   4   9   8 15862.1 935.812   1
   4   9   9 3095.00 390.446   1
  -4  -9  -9 2927.15 361.286   1
   4   9  10 385.411 138.683   1
  -4  -9 -10 326.555 126.978   1
   4   9  11 1448.47 270.564   1
   4   9  12 21402.9 1241.52   1
   4   9  13 1042.68 240.895   1
   4 -10 -11 9806.53 959.253   1
   4 -10 -10 26743.3 1611.49   1
  -4  10  10 25536.9 1601.19   1
   4 -10  -9 983.501 272.132   1
  -4  10   9 1284.47 283.529   1
   4 -10  -8 1199.81 302.457   1
  -4  10   8 1190.41 334.592   1
  -4  10   7 10810.5 917.343   1
   4 -10  -7 10630.4 870.495   1
   4 -10  -6 13800.3 1030.73   1
  -4  10   6 13829.6 1075.36   1
  -4  10   5 664.288 238.247   1
   4 -10  -5 728.985 199.820   1
  -4 -10  -6 13346.3 826.013   1
  -4 -10  -7 16320.8 932.668   1
  -4 -10  -8 1995.48 304.588   1
   4  10   8 1955.92 299.379   1
   4  10   9 4876.06 512.694   1
  -4 -10  -9 5048.17 496.884   1
  -4 -10 -10 12272.8 819.704   1
   4  10  10 12501.7 895.438   1
  -4 -10 -11 5738.65 545.537   1
   4  10  11 6062.12 612.084   1
   4  10  12-125.332 132.148   1
   4  10  13 5000.47 559.398   1
   4  10  14 5591.23 634.338   1
   4 -11 -10 112.571 108.553   1
  -4  11   9 14286.1 1161.23   1
   4 -11  -9 13057.5 1097.15   1
  -4  11   8 2272.46 428.068   1
   4 -11  -8 2328.57 441.874   1
   4 -11  -7 625.944 202.555   1
  -4  11   7 861.095 277.410   1
   4 -11  -6 3379.07 497.714   1
  -4  11   6 3794.19 582.372   1
  -4 -11  -6 1512.18 262.535   1
  -4 -11  -7 4514.10 475.517   1
  -4 -11  -8 117.386 61.1503   1
  -4 -11  -9 21580.0 1173.45   1
   4  11   9 20123.3 1243.25   1
   4  11  10 9.38357 80.6520   1
  -4 -11 -10 134.623 88.5263   1
  -4 -11 -11 5490.22 548.205   1
   4  11  11 5143.29 566.920   1
  -4 -11 -12 186.979 146.671   1
   4  11  12 134.243 132.327   1
   4  11  13 535.536 195.818   1
   4  11  14 85.9806 150.412   1
   4 -12  -9 920.729 258.776   1
  -4  12   8 898.701 267.140   1
   4 -12  -8 572.869 205.554   1
   4 -12  -7 5876.81 694.865   1
  -4  12   7 5705.76 748.009   1
  -4 -12  -7 5055.72 522.311   1
  -4 -12  -8 1671.32 289.557   1
  -4 -12  -9 1896.54 324.138   1
   4  12  10 22742.3 1422.46   1
  -4 -12 -10 25664.6 1365.52   1
   4  12  11 1007.73 237.772   1
  -4 -12 -11 1207.42 269.453   1
   4  12  12 221.338 125.759   1
  -4 -12 -12 245.578 103.523   1
   4  12  13 753.845 250.833   1
  -4 -12 -13 620.952 223.058   1
   4  12  14 2769.88 509.233   1
  -4 -13  -8 5429.80 570.087   1
  -4 -13  -9 7795.12 710.815   1
  -4 -13 -10 287.830 133.448   1
  -4 -13 -11 699.925 176.325   1
  -4 -13 -12 5783.90 627.850   1
   4  13  12 6190.32 679.181   1
  -4 -13 -13-94.9291 61.8838   1
   4  13  13-12.3792 130.504   1
  -4 -14  -9 4149.60 504.682   1
  -4 -14 -10 75.9700 100.527   1
  -4 -14 -11 9957.35 853.410   1
  -4 -14 -12 181.824 131.554   1
  -4 -14 -13 5268.35 621.574   1
  -4 -15 -10 197.341 152.713   1
  -4 -15 -11 898.155 272.181   1
  -4 -15 -12 5531.34 638.451   1
  -5   0   2 386312. 10988.3   1
  -5   0   1 14.1557 30.9728   1
   5   0  -1-8.23996 23.5357   1
  -5   0   0 6.86525 12.2898   1
   5   0   0-6.48149 23.8971   1
   5   0   1 15.0385 23.0466   1
  -5   1   4 14811.7 779.591   1
   5  -1  -3 191370. 5674.96   1
  -5   1   3 189373. 5690.20   1
   5  -1  -2 25639.5 1036.98   1
  -5   1   2 26950.6 1052.86   1
  -5   1   1 2992.49 243.176   1
   5  -1  -1 2986.35 248.425   1
  -5   1   0 22218.2 864.594   1
   5  -1   0 21247.1 839.526   1
  -5  -1   0 22992.0 773.247   1
   5  -1   1 224.865 47.9216   1
  -5   2   5 69062.1 2487.75   1
   5  -2  -5 71120.7 2490.08   1
   5  -2  -4 8254.94 543.580   1
  -5   2   4 7407.66 544.681   1
  -5   2   3 439.922 110.226   1
   5  -2  -3 430.057 111.203   1
   5  -2  -2 946.683 148.410   1
  -5   2   2 1153.13 160.729   1
  -5   2   1 108267. 3431.24   1
   5  -2  -1 115310. 3446.29   1
   5  -2   0 3326.84 275.805   1
  -5   2   0 3445.32 286.309   1
   5  -3  -6 121110. 3858.89   1
  -5   3   6 108291. 3863.87   1
  -5   3   5 24245.8 1152.34   1
   5  -3  -5 22768.7 1126.07   1
   5  -3  -4 14159.5 791.227   1
  -5   3   4 14053.8 800.745   1
  -5   3   3 12971.0 721.729   1
   5  -3  -3 12954.5 729.704   1
  -5   3   2 705.346 137.374   1
   5  -3  -2 549.685 124.239   1
  -5   3   1 362.825 114.713   1
   5  -3  -1 431.493 103.893   1
   5  -3   0 370980. 10666.9   1
   5   3   4 20609.1 696.000   1
   5   3   5 38320.8 1250.47   1
   5   3   6 127036. 3772.34   1
  -5   4   8 20284.6 1220.48   1
   5  -4  -8 21399.3 1232.71   1
  -5   4   7 4816.21 514.464   1
   5  -4  -7 4939.51 484.556   1
   5  -4  -6 20648.3 1138.44   1
  -5   4   6 23810.1 1193.40   1
  -5   4   5 116540. 3901.77   1
   5  -4  -5 117619. 3886.75   1
   5  -4  -4 3086.09 353.454   1
  -5   4   4 3109.16 348.726   1
   5  -4  -3 43839.9 1691.19   1
  -5   4   3 43167.6 1709.82   1
  -5   4   2 76218.4 2596.18   1
   5  -4  -2 72169.7 2536.75   1
   5  -4  -1 21614.8 992.879   1
  -5   4   1 22259.1 1058.20   1
  -5  -4  -3 10017.1 392.417   1
  -5  -4  -4 5921.94 289.796   1
   5   4   4 5872.05 318.884   1
   5   4   5 79680.3 2431.27   1
   5   4   6 18436.4 752.958   1
   5   4   7 8274.15 478.350   1
   5   4   8 21954.8 955.535   1
   5  -5  -9 22681.5 1337.43   1
  -5   5   9 22430.2 1330.52   1
   5  -5  -8 12244.8 873.266   1
  -5   5   8 11947.5 889.444   1
   5  -5  -7 32311.5 1577.31   1
  -5   5   7 32820.3 1595.74   1
  -5   5   6 5421.22 547.667   1
   5  -5  -6 5734.98 538.675   1
   5  -5  -5 92.4728 90.4972   1
  -5   5   5 21.3686 56.9564   1
  -5   5   4 2710.40 347.543   1
   5  -5  -4 2614.30 313.979   1
  -5   5   3 326822. 9861.42   1
   5  -5  -3 338960. 9851.90   1
   5  -5  -2 153.446 77.4422   1
  -5   5   2 155.035 67.9443   1
   5  -5  -1 20149.6 1012.73   1
  -5  -5  -3 338094. 9525.47   1
  -5  -5  -4 4584.25 276.688   1
  -5  -5  -5 224.291 55.7525   1
   5   5   5 371.891 71.8488   1
   5   5   6 9691.46 504.576   1
   5   5   7 39039.9 1428.97   1
   5   5   8 6902.83 460.878   1
   5   5   9 27178.2 1185.90   1
   5  -6 -10 16373.9 1138.79   1
  -5   6  10 15009.2 1110.45   1
   5  -6  -9 7161.52 682.159   1
  -5   6   9 6358.14 638.955   1
  -5   6   8 67358.5 2765.67   1
   5  -6  -8 67352.4 2722.83   1
  -5   6   7 462.297 158.644   1
   5  -6  -7 599.008 193.067   1
   5  -6  -6 20495.4 1157.67   1
  -5   6   6 17908.7 1107.50   1
  -5   6   5 320.091 118.790   1
   5  -6  -5 385.294 127.781   1
  -5   6   4 1218.20 220.415   1
   5  -6  -4 1203.69 234.034   1
  -5   6   3 2328.86 333.944   1
   5  -6  -3 2709.47 344.893   1
   5  -6  -2 54978.5 2155.20   1
  -5   6   2 58248.7 2268.87   1
  -5  -6  -4 546.493 97.3567   1
  -5  -6  -5 884.995 129.583   1
   5   6   6 19414.9 851.449   1
  -5  -6  -6 18393.7 815.666   1
   5   6   7 76.5494 22.9148   1
  -5  -6  -7 140.957 71.5933   1
   5   6   8 64425.9 2246.12   1
   5   6   9 8392.02 574.495   1
   5   6  10 9904.33 646.310   1
   5   6  11 1785.58 259.241   1
  -5   7  11 14443.7 1150.31   1
   5  -7 -11 15024.8 1168.53   1
   5  -7 -10 7897.21 764.600   1
  -5   7  10 7127.27 774.326   1
  -5   7   9 6209.91 652.037   1
   5  -7  -9 5628.50 639.557   1
  -5   7   8 2176.27 385.761   1
   5  -7  -8 1953.87 351.041   1
  -5   7   7 12135.6 916.666   1
   5  -7  -7 11637.2 901.203   1
   5  -7  -6 21458.1 1247.63   1
  -5   7   6 20673.7 1227.61   1
   5  -7  -5 21588.7 1205.54   1
  -5   7   5 21010.2 1237.25   1
   5  -7  -4 2093.38 312.890   1
  -5   7   4 1956.43 325.328   1
   5  -7  -3 39426.2 1756.13   1
  -5   7   3 39060.0 1806.82   1
  -5  -7  -4 13445.6 662.001   1
  -5  -7  -5 10747.6 572.353   1
  -5  -7  -6 32650.6 1279.43   1
   5   7   6 34319.0 1382.84   1
   5   7   7 13096.3 718.426   1
  -5  -7  -7 12100.6 670.812   1
   5   7   8 746.079 141.835   1
  -5  -7  -8 876.907 149.762   1
   5   7   9 3019.57 341.648   1
   5   7  10 7465.26 583.059   1
   5   7  11 14982.8 898.976   1
   5   7  12 612.012 199.498   1
   5  -8 -11 18802.6 1313.15   1
  -5   8  11 19452.4 1391.49   1
   5  -8 -10 505.039 176.939   1
  -5   8  10 700.300 224.867   1
  -5   8   9 5903.45 648.325   1
   5  -8  -9 6692.14 691.563   1
   5  -8  -8 15654.3 1106.49   1
  -5   8   8 14678.8 1090.36   1
   5  -8  -7 320.583 133.087   1
  -5   8   7 407.555 155.222   1
  -5   8   6 6951.20 695.279   1
   5  -8  -6 7945.27 686.160   1
   5  -8  -5 111834. 3910.93   1
  -5   8   5 106540. 3927.66   1
   5  -8  -4 20819.4 1186.06   1
  -5   8   4 19705.5 1217.08   1
   5  -8  -3 12940.3 907.942   1
  -5  -8  -4 18781.9 863.261   1
  -5  -8  -5 98610.9 3166.70   1
  -5  -8  -6 5063.03 397.703   1
  -5  -8  -7 2188.59 262.325   1
   5   8   7 2315.79 302.884   1
   5   8   8 14967.4 825.343   1
  -5  -8  -8 13575.0 771.652   1
  -5  -8  -9 12411.9 736.463   1
   5   8   9 12595.8 779.847   1
   5   8  10 4254.86 421.932   1
   5   8  11 14428.4 908.285   1
   5   8  12 402.052 127.637   1
   5   8  13 5269.08 539.248   1
   5  -9 -11 1388.40 337.089   1
   5  -9 -10 32715.9 1841.71   1
  -5   9  10 32227.2 1884.71   1
  -5   9   9-24.1756 64.9386   1
   5  -9  -9 23.2844 71.1013   1
   5  -9  -8 38618.0 1969.66   1
  -5   9   8 39337.9 2002.16   1
   5  -9  -7 5993.32 664.722   1
  -5   9   7 6384.70 701.859   1
  -5   9   6 33502.5 1765.75   1
   5  -9  -6 33882.2 1731.39   1
   5  -9  -5 407.166 161.122   1
  -5   9   5 431.207 192.060   1
   5  -9  -4 29356.0 1590.90   1
  -5   9   4 32654.0 1734.18   1
  -5  -9  -5 93.0301 35.7956   1
  -5  -9  -6 23894.1 1089.80   1
  -5  -9  -7 1935.87 266.114   1
  -5  -9  -8 32503.0 1404.22   1
   5   9   8 32655.7 1485.52   1
   5   9   9 392.249 133.941   1
  -5  -9  -9 494.618 138.748   1
   5   9  10 28434.8 1416.15   1
  -5  -9 -10 30308.1 1374.80   1
   5   9  11 1324.28 242.512   1
   5   9  12 279.786 89.5853   1
   5   9  13 2108.88 337.830   1
  -5  10  10 924.824 220.151   1
   5 -10 -10 906.223 262.033   1
   5 -10  -9 3440.69 535.329   1
  -5  10   9 3796.04 539.385   1
  -5  10   8 23470.4 1497.55   1
   5 -10  -8 20638.6 1382.25   1
  -5  10   7 2082.53 418.364   1
   5 -10  -7 3216.58 486.423   1
  -5  10   6 1048.96 317.026   1
   5 -10  -6 1015.42 255.998   1
   5 -10  -5 21830.3 1389.16   1
  -5  10   5 24156.0 1528.27   1
  -5 -10  -6 885.457 174.104   1
  -5 -10  -7 1465.75 233.545   1
  -5 -10  -8 36069.5 1556.92   1
   5  10   9 3738.31 436.278   1
  -5 -10  -9 4197.24 419.542   1
   5  10  10 2023.92 317.564   1
  -5 -10 -10 1723.19 273.507   1
   5  10  11 7319.80 667.123   1
  -5 -10 -11 9001.04 685.575   1
   5  10  12 1152.75 254.897   1
   5  10  13 4915.86 529.097   1
   5 -11  -9 4162.87 605.123   1
  -5  11   9 3596.18 594.736   1
  -5  11   8 781.786 259.376   1
   5 -11  -8 900.480 260.807   1
  -5  11   7 20409.3 1398.76   1
   5 -11  -7 20750.8 1357.34   1
   5 -11  -6 9369.02 882.550   1
  -5  11   6 10918.1 1009.70   1
  -5 -11  -6 10840.1 730.624   1
  -5 -11  -7 14365.7 860.381   1
  -5 -11  -8 627.420 185.771   1
  -5 -11  -9 4974.02 487.845   1
   5  11  10-55.5443 62.9988   1
  -5 -11 -10 122.446 82.9305   1
  -5 -11 -11 10476.1 772.665   1
   5  11  11 10878.7 840.045   1
   5  11  12 42.6853 110.025   1
   5 -12  -8 26107.5 1641.54   1
  -5  12   7-15.4544 102.445   1
   5 -12  -7-150.788 141.508   1
  -5 -12  -7 2083.94 307.716   1
  -5 -12  -8 22992.6 1211.50   1
  -5 -12  -9 2852.45 381.539   1
  -5 -12 -10 5217.22 534.917   1
   5  12  11-86.7293 129.070   1
  -5 -12 -11 99.9641 82.3200   1
   5  12  12 10603.4 884.963   1
  -5 -12 -12 11020.1 822.209   1
  -5 -13  -8 2188.72 344.511   1
  -5 -13  -9 7620.67 664.210   1
  -5 -13 -10 6003.64 605.679   1
  -5 -13 -11-96.3678 129.445   1
  -5 -13 -12 9.28024 57.8169   1
  -5 -13 -13 1095.30 262.357   1
  -5 -14  -9 17387.8 1115.59   1
  -5 -14 -10 1240.69 294.899   1
  -5 -14 -11 7446.96 696.348   1
  -5 -14 -12 186.792 100.898   1
  -5 -14 -13 6555.30 686.325   1
  -5 -15 -11 36.2706 114.486   1
  -5 -15 -12 320.498 170.788   1
  -6   0   2 23601.7 973.602   1
  -6   0   1 40.4442 37.8110   1
   6   0  -1 14.8820 20.7114   1
   6   0   0 417825. 11714.9   1
  -6   0   0 414242. 11731.3   1
  -6   0  -1 11.2334 31.5614   1
   6   0   1-2.65398 16.3895   1
   6   0   2 14023.7 534.401   1
  -6   1   4 2057.01 270.627   1
  -6   1   3 47020.7 1749.22   1
   6  -1  -3 47366.7 1722.24   1
   6  -1  -2 22700.2 997.727   1
  -6   1   2 26953.8 1042.64   1
  -6   1   1 49285.2 1762.84   1
   6  -1  -1 53736.7 1777.20   1
  -6  -1   1 53542.6 1721.93   1
  -6   1   0 6807.00 407.086   1
  -6  -1   0 7633.06 355.349   1
   6  -1   1 34968.0 1227.48   1
  -6  -1  -1 35494.5 1117.29   1
  -6   2   5 475.729 134.842   1
   6  -2  -5 791.273 167.145   1
   6  -2  -4 11414.3 685.182   1
  -6   2   4 11067.5 707.672   1
   6  -2  -3 228621. 6727.16   1
  -6   2   3 221309. 6714.88   1
  -6   2   2 16200.2 808.214   1
   6  -2  -2 17244.2 820.606   1
  -6   2   1 218.672 67.6570   1
   6  -2  -1 363.816 93.9236   1
   6  -2   0 5970.27 389.763   1
  -6   2   0 5700.79 400.166   1
   6  -2   1 2184.48 223.313   1
  -6   3   7 2503.60 369.704   1
   6  -3  -6 6331.13 551.764   1
  -6   3   6 6027.61 568.103   1
  -6   3   5 227.742 107.830   1
   6  -3  -5 259.725 99.3926   1
  -6   3   4 26043.5 1207.53   1
   6  -3  -4 25177.7 1176.88   1
   6  -3  -3 10951.2 673.279   1
  -6   3   3 11636.4 705.256   1
   6  -3  -2 160982. 4936.28   1
  -6   3   2 161117. 4940.99   1
   6  -3  -1 15752.6 783.910   1
  -6   3   1 15349.4 791.549   1
   6  -3   0 168.315 61.2088   1
   6   3   5 1970.05 140.515   1
   6   3   6 3368.65 228.669   1
  -6   4   8 14296.3 1004.23   1
   6  -4  -8 13896.9 966.829   1
  -6   4   7 58928.5 2412.86   1
   6  -4  -7 60497.5 2395.33   1
   6  -4  -6 16747.7 1008.44   1
  -6   4   6 18387.0 1067.60   1
  -6   4   5 36373.0 1615.79   1
   6  -4  -5 36199.9 1585.14   1
  -6   4   4 14322.4 862.542   1
   6  -4  -4 14250.5 847.745   1
  -6   4   3 83382.0 2894.85   1
   6  -4  -3 83494.2 2877.62   1
  -6   4   2 74.6654 43.7295   1
   6  -4  -2 81.3558 71.7626   1
  -6   4   1 280.245 97.3597   1
   6  -4  -1 228.795 85.4961   1
   6   4   5 24737.0 864.919   1
   6   4   6 18957.9 731.913   1
   6   4   7 40598.8 1404.42   1
   6   4   8 9708.77 541.957   1
   6  -5  -9 5476.02 579.672   1
  -6   5   9 4183.96 543.142   1
   6  -5  -8 10691.5 828.504   1
  -6   5   8 10477.8 846.942   1
  -6   5   7 9754.06 781.960   1
   6  -5  -7 8939.14 730.580   1
  -6   5   6 192.160 64.7096   1
   6  -5  -6 277.586 100.858   1
  -6   5   5 60324.6 2464.09   1
   6  -5  -5 67776.5 2499.77   1
  -6   5   4 264.499 118.157   1
   6  -5  -4 275.471 75.0984   1
  -6   5   3 6296.88 547.443   1
   6  -5  -3 6281.13 533.250   1
  -6   5   2 18847.4 1018.18   1
   6  -5  -2 19070.3 1003.08   1
   6  -5  -1 179005. 5543.93   1
  -6  -5  -3 4297.99 234.104   1
  -6  -5  -4 206.981 44.1868   1
  -6  -5  -5 147885. 4294.15   1
   6   5   6 208.300 64.6841   1
   6   5   7 14637.4 672.082   1
   6   5   8 8291.84 495.416   1
   6   5   9 5315.20 400.842   1
   6  -6 -10 23870.4 1479.48   1
  -6   6  10 24201.9 1470.51   1
   6  -6  -9-50.7559 72.0942   1
  -6   6   9 27.3492 56.2450   1
   6  -6  -8 28183.3 1549.58   1
  -6   6   8 31985.9 1661.74   1
  -6   6   7 7142.40 679.626   1
   6  -6  -7 6733.19 637.716   1
  -6   6   6 58498.2 2435.55   1
   6  -6  -6 59987.4 2426.82   1
   6  -6  -5 7625.14 669.499   1
  -6   6   5 8489.02 681.687   1
  -6   6   4 29967.8 1479.37   1
   6  -6  -4 30069.2 1434.87   1
   6  -6  -3 495.766 156.915   1
  -6   6   3 598.709 157.101   1
   6  -6  -2 6744.24 568.677   1
  -6   6   2 6887.85 617.494   1
  -6  -6  -4 19257.3 750.001   1
  -6  -6  -5 750.538 109.230   1
  -6  -6  -6 49398.2 1683.85   1
   6   6   6 52865.6 1771.33   1
   6   6   7 1950.70 214.626   1
   6   6   8 30933.5 1235.76   1
   6   6   9 98.0067 69.6660   1
   6   6  10 28967.3 1268.78   1
   6   6  11 2180.31 284.327   1
  -6   7  11 26549.2 1687.80   1
   6  -7 -11 27459.1 1669.11   1
  -6   7  10-87.8409 168.576   1
   6  -7 -10 212.036 199.802   1
  -6   7   9 18786.2 1278.65   1
   6  -7  -9 18346.0 1229.32   1
  -6   7   8 18313.4 1227.86   1
   6  -7  -8 18563.1 1201.10   1
   6  -7  -7 1772.62 333.273   1
  -6   7   7 2097.90 363.908   1
   6  -7  -6 2564.83 405.559   1
  -6   7   6 2523.93 387.903   1
   6  -7  -5 25784.9 1388.19   1
  -6   7   5 25599.9 1418.47   1
   6  -7  -4 19517.4 1148.33   1
  -6   7   4 20078.0 1187.40   1
   6  -7  -3 17793.4 1075.34   1
  -6   7   3 18198.3 1114.71   1
   6  -7  -2 3426.13 413.306   1
  -6  -7  -4 12067.9 582.516   1
  -6  -7  -5 22879.0 912.751   1
  -6  -7  -6 1394.82 172.258   1
   6   7   7 2917.62 291.950   1
  -6  -7  -7 2847.41 267.935   1
   6   7   8 19997.0 965.919   1
   6   7   9 7581.07 526.693   1
   6   7  10 1130.48 209.938   1
   6   7  11 17346.9 949.366   1
   6   7  12 5316.49 492.683   1
   6  -8 -11 5180.48 667.908   1
  -6   8  10 6.53730 84.9478   1
   6  -8 -10 42.2196 63.3859   1
  -6   8   9 5724.91 694.263   1
   6  -8  -9 5516.62 649.769   1
   6  -8  -8 97.8850 161.124   1
  -6   8   8 68.7518 89.9204   1
   6  -8  -7 29201.0 1574.36   1
  -6   8   7 28400.4 1578.67   1
  -6   8   6 16093.6 1110.80   1
   6  -8  -6 14771.9 1082.07   1
  -6   8   5 855.914 246.380   1
   6  -8  -5 1218.20 275.137   1
  -6   8   4 33.9872 104.966   1
   6  -8  -4-4.52128 49.0830   1
  -6   8   3 132911. 4636.74   1
   6  -8  -3 125518. 4446.12   1
  -6  -8  -4 1109.58 157.652   1
  -6  -8  -5 3587.61 308.452   1
  -6  -8  -6 26340.9 1105.26   1
  -6  -8  -7 41311.1 1552.69   1
   6   8   8 454.993 126.696   1
  -6  -8  -8 315.288 92.5700   1
   6   8   9 8876.73 619.556   1
   6   8  10 386.528 123.103   1
   6   8  11 1207.43 209.228   1
   6   8  12 2098.66 310.831   1
   6   8  13 7809.68 651.436   1
  -6   9  10 8484.25 897.818   1
   6  -9 -10 8382.99 877.921   1
  -6   9   9 5059.57 629.566   1
   6  -9  -9 5109.21 641.877   1
   6  -9  -8 40129.0 2032.41   1
  -6   9   8 37988.9 2000.66   1
   6  -9  -7 86.7991 113.206   1
  -6   9   7-83.8162 56.5496   1
  -6   9   6 22517.2 1404.00   1
   6  -9  -6 21298.8 1326.03   1
  -6   9   5 1133.93 298.761   1
   6  -9  -5 1549.02 308.050   1
   6  -9  -4 39.1921 79.5987   1
  -6   9   4 269.290 164.610   1
  -6  -9  -5 2380.39 265.679   1
  -6  -9  -6 5814.73 433.817   1
  -6  -9  -7 504.399 123.509   1
  -6  -9  -8 43788.7 1707.62   1
   6   9   9 2150.20 309.008   1
  -6  -9  -9 2165.75 276.704   1
   6   9  10 9037.79 664.120   1
   6   9  11 74.9231 52.1277   1
   6   9  12 11461.2 780.179   1
   6 -10  -9 2454.81 463.300   1
  -6  10   9 2357.96 463.307   1
   6 -10  -8 210.869 112.148   1
  -6  10   8 172.205 94.5414   1
  -6  10   7 11042.6 1013.41   1
   6 -10  -7 11808.2 969.117   1
  -6  10   6 28136.0 1680.69   1
   6 -10  -6 26780.4 1578.74   1
   6 -10  -5 2390.22 416.838   1
  -6  10   5 2168.29 396.290   1
  -6 -10  -6 40076.9 1595.88   1
  -6 -10  -7 7978.41 569.951   1
  -6 -10  -8 42.3009 51.4812   1
  -6 -10  -9 245.466 115.044   1
  -6 -10 -10 11178.2 741.812   1
   6  10  10 10775.9 786.139   1
   6  10  11 2912.92 374.865   1
   6  10  12 1134.23 255.351   1
  -6  11   8 1847.04 424.584   1
   6 -11  -8 1644.16 347.751   1
   6 -11  -7 43.8976 69.3008   1
  -6  11   7 97.8612 98.7644   1
   6 -11  -6 3329.81 519.763   1
  -6  11   6 3245.13 553.936   1
  -6 -11  -6 476.070 161.281   1
  -6 -11  -7 520.940 143.886   1
  -6 -11  -8 8261.47 623.013   1
  -6 -11  -9 13167.5 818.047   1
  -6 -11 -10 212.928 107.009   1
   6  11  11 14519.7 990.537   1
  -6 -11 -11 14960.3 934.159   1
   6 -12  -7 1282.75 325.898   1
  -6 -12  -7 3084.94 367.791   1
  -6 -12  -8 9578.56 797.797   1
  -6 -12  -9 39.5094 81.2533   1
  -6 -12 -10 10382.0 744.257   1
  -6 -12 -11 95.6748 50.5742   1
  -6 -12 -12 128.283 103.893   1
  -6 -13  -8 17598.7 1033.83   1
  -6 -13  -9-31.5096 72.8640   1
  -6 -13 -10-60.0747 86.8684   1
  -6 -13 -11 8864.20 710.898   1
  -6 -13 -12 3463.92 430.499   1
  -6 -14  -9 498.835 167.495   1
  -6 -14 -10 180.436 108.088   1
  -6 -14 -11 6363.37 616.822   1
  -7   0   3 22.5575 34.2593   1
  -7   0   2 24392.8 1035.56   1
  -7   0   1-6.42031 30.1631   1
   7   0  -1 6.17400 20.8644   1
  -7   0   0 60.9600 37.4984   1
   7   0   0 19.5891 30.1340   1
  -7   0  -1 19.6606 22.6461   1
   7   0   1-26.1394 25.3609   1
   7   0   2 47248.5 1494.65   1
  -7   1   4 34693.4 1469.20   1
   7  -1  -3 55552.4 1952.71   1
  -7   1   3 50947.5 1942.31   1
   7  -1  -2 1618.23 206.375   1
  -7   1   2 1708.74 217.657   1
  -7   1   1 41578.1 1510.29   1
   7  -1  -1 42028.5 1495.30   1
  -7  -1   1 40366.7 1445.58   1
  -7   1   0 41618.2 1487.50   1
   7  -1   0 41886.9 1465.85   1
  -7  -1   0 40783.8 1366.99   1
  -7  -1  -1 23871.5 830.951   1
   7  -1   1 22359.8 903.313   1
   7  -1   2 786.079 119.613   1
   7  -2  -5 64792.2 2358.46   1
  -7   2   5 58266.2 2331.61   1
   7  -2  -4 18765.2 955.313   1
  -7   2   4 17818.6 963.932   1
  -7   2   3 30134.0 1293.88   1
   7  -2  -3 28607.6 1269.56   1
   7  -2  -2 39891.3 1532.94   1
  -7   2   2 38451.1 1526.92   1
   7  -2  -1 100800. 3194.73   1
  -7   2   1 98115.3 3182.80   1
   7  -2   0 225.137 67.8778   1
  -7   2   0 265.812 82.1506   1
  -7  -2   0 146.164 49.8208   1
  -7  -2  -1 97001.2 2809.56   1
   7  -2   1 95211.7 3027.88   1
  -7   3   7 416.463 207.721   1
   7  -3  -6 23463.6 1219.12   1
  -7   3   6 23243.0 1242.94   1
  -7   3   5 2449.31 314.052   1
   7  -3  -5 2022.74 299.840   1
  -7   3   4 102976. 3519.23   1
   7  -3  -4 105495. 3512.62   1
  -7   3   3 5956.85 502.314   1
   7  -3  -3 6028.28 492.257   1
   7  -3  -2 7874.15 551.840   1
  -7   3   2 8055.12 554.503   1
  -7   3   1 506.700 126.174   1
   7  -3  -1 461.076 127.974   1
   7  -3   0 125827. 3957.94   1
   7   3   6 33465.3 1102.77   1
   7  -4  -8 578.248 258.102   1
  -7   4   8 10854.0 821.623   1
  -7   4   7 5454.21 573.277   1
   7  -4  -7 5826.45 568.422   1
  -7   4   6 9458.21 749.708   1
   7  -4  -6 9972.32 742.274   1
  -7   4   5 29463.4 1440.36   1
   7  -4  -5 30080.9 1434.75   1
  -7   4   4 15308.5 941.209   1
   7  -4  -4 16744.1 951.414   1
   7  -4  -3 12443.5 770.731   1
  -7   4   3 12668.8 772.883   1
  -7   4   2 12017.8 757.116   1
   7  -4  -2 10967.5 705.916   1
   7  -4  -1 34542.2 1433.36   1
  -7   4   1 33416.1 1485.68   1
   7  -4   0 759.293 149.473   1
   7   4   6 3677.89 217.614   1
   7   4   7 9428.16 451.335   1
   7   4   8 9644.68 506.214   1
  -7   5   9 1029.67 274.620   1
   7  -5  -9 976.864 251.824   1
   7  -5  -8 37.7345 76.3998   1
  -7   5   8 70.4726 95.1396   1
  -7   5   7 41959.4 1967.98   1
   7  -5  -7 41804.1 1919.61   1
  -7   5   6 2819.70 401.787   1
   7  -5  -6 3603.41 432.691   1
   7  -5  -5 1109.14 244.754   1
  -7   5   5 811.553 208.463   1
  -7   5   4 3729.39 424.146   1
   7  -5  -4 3267.05 411.695   1
  -7   5   3 25232.5 1285.56   1
   7  -5  -3 24700.8 1230.03   1
   7  -5  -2 2235.83 309.371   1
  -7   5   2 2532.90 349.415   1
   7  -5  -1 19119.7 1012.32   1
   7   5   6 754.808 115.944   1
   7   5   7 43473.1 1464.96   1
   7   5   8-12.7014 49.1512   1
   7   5   9 2930.98 273.218   1
   7   5  10 4184.87 363.253   1
   7  -6 -10 220.790 190.014   1
  -7   6  10 74.1503 94.5052   1
   7  -6  -9 2490.41 391.883   1
  -7   6   9 2235.06 405.401   1
  -7   6   8 22050.4 1377.17   1
   7  -6  -8 22078.0 1333.34   1
  -7   6   7-109.692 81.4124   1
   7  -6  -7 18.9272 71.9962   1
  -7   6   6 46724.8 2134.87   1
   7  -6  -6 49390.5 2146.12   1
  -7   6   5 2345.96 361.575   1
   7  -6  -5 1860.79 324.290   1
  -7   6   4 41760.8 1859.68   1
   7  -6  -4 39190.9 1776.35   1
  -7   6   3 1732.22 300.931   1
   7  -6  -3 1712.60 290.135   1
   7  -6  -2 80926.1 2971.59   1
  -7   6   2 82800.1 3069.27   1
  -7  -6  -4 28709.8 966.914   1
  -7  -6  -5 5280.61 294.345   1
   7   6   7-28.7603 34.8810   1
   7   6   8 36321.0 1345.88   1
   7   6   9 102.307 52.9200   1
   7   6  10-2.35712 33.5407   1
   7   6  11 120.058 79.9325   1
   7  -7 -11 7123.04 799.388   1
  -7   7  10 18578.0 1351.29   1
   7  -7 -10 17821.2 1269.40   1
  -7   7   9 1234.20 313.840   1
   7  -7  -9 1288.84 290.707   1
  -7   7   8 4127.62 553.921   1
   7  -7  -8 3867.62 535.380   1
   7  -7  -7 43898.8 2036.43   1
  -7   7   7 41223.5 2036.68   1
  -7   7   6 10398.5 824.866   1
   7  -7  -6 10157.2 841.743   1
   7  -7  -5 68.0503 113.295   1
  -7   7   5 72.1169 72.2842   1
  -7   7   4 34288.3 1675.19   1
   7  -7  -4 31939.2 1601.08   1
   7  -7  -3 39680.9 1795.72   1
  -7   7   3 38763.9 1850.74   1
   7  -7  -2 4036.03 474.311   1
  -7  -7  -4 14559.3 628.385   1
  -7  -7  -5 17.3602 27.6802   1
  -7  -7  -6 8745.31 467.382   1
   7   7   8 4106.15 341.493   1
   7   7   9 2358.61 267.697   1
   7   7  10 17135.8 870.752   1
   7   7  11 3677.86 390.097   1
   7   7  12 463.387 136.170   1
  -7   8  10 640.684 247.697   1
   7  -8 -10 936.906 266.570   1
   7  -8  -9 27737.2 1663.11   1
  -7   8   9 27967.5 1698.20   1
  -7   8   8 78.1900 69.7255   1
   7  -8  -8-17.1536 92.4906   1
   7  -8  -7 6364.54 680.548   1
  -7   8   7 5821.83 662.968   1
  -7   8   6 7361.21 771.246   1
   7  -8  -6 7774.04 740.624   1
  -7   8   5 28735.5 1556.56   1
   7  -8  -5 25010.3 1442.44   1
   7  -8  -4-9.60292 112.030   1
  -7   8   4-56.3642 101.078   1
   7  -8  -3 13099.3 934.288   1
  -7   8   3 11923.9 974.185   1
  -7  -8  -4 100.400 34.6849   1
  -7  -8  -5 41116.3 1462.98   1
  -7  -8  -6 5025.24 360.461   1
  -7  -8  -7 2390.02 241.910   1
  -7  -8  -8-81.6700 165.522   1
   7   8   9 22825.3 1085.05   1
   7   8  10 2753.62 312.071   1
   7   8  11 14088.7 812.119   1
  -7   9   9 191.242 119.653   1
   7  -9  -9 19.2220 137.896   1
   7  -9  -8 702.642 246.016   1
  -7   9   8 973.645 288.804   1
   7  -9  -7 1307.76 292.863   1
  -7   9   7 1326.30 366.314   1
  -7   9   6 11144.5 967.997   1
   7  -9  -6 10210.4 894.875   1
   7  -9  -5 1405.01 321.213   1
  -7   9   5 1372.88 325.535   1
   7  -9  -4 25402.4 1448.63   1
  -7   9   4 23983.9 1528.12   1
  -7  -9  -5 1628.45 206.474   1
  -7  -9  -6 25145.9 1056.41   1
  -7  -9  -7 1807.10 231.267   1
  -7  -9  -8 26.5814 41.8300   1
  -7  -9  -9-318.540 199.220   1
   7   9  10 21035.5 1078.90   1
   7   9  11 337.137 127.623   1
   7 -10  -8 5145.66 667.882   1
  -7  10   8 5790.13 767.801   1
  -7  10   7 3736.60 591.836   1
   7 -10  -7 3445.93 526.249   1
  -7  10   6 18775.0 1347.94   1
   7 -10  -6 17099.7 1230.07   1
   7 -10  -5 11719.7 990.079   1
  -7  10   5 14624.7 1161.10   1
  -7 -10  -6 19482.9 929.046   1
  -7 -10  -7 2529.08 291.335   1
  -7 -10  -8 7267.13 517.584   1
  -7 -10  -9 7190.10 529.175   1
  -7  11   7 30205.7 1888.45   1
   7 -11  -7 31560.3 1836.50   1
   7 -11  -6 316.216 171.807   1
  -7  11   6 493.056 337.335   1
  -7 -11  -6 40.7510 73.1656   1
  -7 -11  -8 1006.57 189.753   1
  -7 -11  -9 3590.72 379.207   1
  -7 -11 -10 1125.96 196.093   1
   7 -12  -6 17863.2 1367.78   1
  -7 -12  -7 56.5866 38.7413   1
  -7 -12  -8 7650.44 601.742   1
  -7 -12  -9 1079.65 199.532   1
  -7 -12 -10 251.664 114.802   1
  -7 -12 -11 1834.16 290.789   1
  -7 -13  -8 584.957 146.873   1
  -7 -13  -9 864.175 204.196   1
  -7 -13 -10 14079.4 893.250   1
  -8   0   3 44.3005 33.9974   1
  -8   0   2 2891.35 286.049   1
  -8   0   1-16.4988 35.1274   1
   8   0  -1-3.51091 39.5100   1
   8   0   0 4547.78 307.239   1
  -8   0   0 4250.03 306.098   1
   8   0   1-21.9713 32.1559   1
  -8   0  -1 25.7378 24.8038   1
   8   0   2 6915.18 353.608   1
   8   0   3 11.6184 24.8406   1
  -8   1   4 46896.7 1873.17   1
   8  -1  -3 7765.38 552.492   1
  -8   1   3 7848.62 546.009   1
  -8   1   2 31285.1 1313.53   1
   8  -1  -2 31815.1 1288.05   1
  -8  -1   2 33401.1 1273.28   1
   8  -1  -1 52782.4 1893.93   1
  -8   1   1 56845.9 1931.46   1
  -8  -1   1 54262.0 1851.99   1
  -8   1   0 1184.31 175.875   1
  -8  -1   0 951.465 129.973   1
   8  -1   0 1168.00 167.381   1
  -8  -1  -1 70990.6 2241.52   1
   8  -1   1 75960.4 2344.94   1
   8   1   2 42676.2 1269.85   1
   8  -1   2 36180.4 1393.14   1
  -8   2   6 8135.93 690.404   1
   8  -2  -5-279.161 208.747   1
  -8   2   5 459.120 122.590   1
   8  -2  -4 30650.0 1364.10   1
  -8   2   4 30453.1 1385.79   1
  -8   2   3 9913.58 664.811   1
   8  -2  -3 9253.52 619.104   1
   8  -2  -2 28159.3 1222.17   1
  -8   2   2 28829.0 1252.87   1
   8  -2  -1 104678. 3449.22   1
  -8   2   1 109878. 3470.91   1
  -8  -2   0 53835.5 1734.43   1
  -8   2   0 52235.2 1929.69   1
   8  -2   0 54631.3 1889.00   1
   8  -2   1 75362.7 2407.31   1
  -8  -2  -1 70778.2 2163.28   1
   8  -2   2 3769.58 322.189   1
  -8   3   7 13535.9 959.817   1
   8  -3  -6 115895. 3833.63   1
  -8   3   6 102750. 3764.16   1
   8  -3  -5 5186.05 484.176   1
  -8   3   5 5040.11 512.520   1
  -8   3   4 32487.1 1495.22   1
   8  -3  -4 34513.6 1508.24   1
   8  -3  -3 1662.07 260.824   1
  -8   3   3 1538.86 247.151   1
   8  -3  -2 43434.4 1759.99   1
  -8   3   2 45498.9 1756.38   1
  -8   3   1 16401.6 886.844   1
   8  -3  -1 16910.8 856.052   1
   8  -3   0 1237.81 198.422   1
  -8  -3  -1 13396.9 500.536   1
   8  -3   1 11457.7 671.433   1
   8   3   7 20001.4 732.329   1
  -8   4   8 74.9569 80.4018   1
   8  -4  -7 26779.6 1406.11   1
  -8   4   7 23580.4 1362.81   1
   8  -4  -6 3613.85 446.699   1
  -8   4   6 3913.41 479.405   1
  -8   4   5 24080.1 1277.42   1
   8  -4  -5 24193.9 1266.42   1
  -8   4   4 20409.6 1146.49   1
   8  -4  -4 21131.4 1135.34   1
   8  -4  -3 20287.1 1098.85   1
  -8   4   3 21390.9 1093.01   1
  -8   4   2 12410.4 797.949   1
   8  -4  -2 12296.5 765.013   1
   8  -4  -1 71714.5 2528.29   1
  -8   4   1 69024.3 2566.47   1
   8  -4   0 25459.7 1188.14   1
   8   4   7 38767.4 1261.18   1
   8   4   8 281.732 60.7229   1
   8  -5  -9 90610.1 3458.36   1
  -8   5   9 79506.9 3333.93   1
   8  -5  -8 1232.89 256.858   1
  -8   5   8 1088.95 280.512   1
  -8   5   7 140.104 76.5348   1
   8  -5  -7 151.913 47.3877   1
  -8   5   6 10045.9 801.957   1
   8  -5  -6 10206.7 814.477   1
   8  -5  -5 19909.5 1137.74   1
  -8   5   5 19068.3 1163.88   1
   8  -5  -4 8524.68 700.701   1
  -8   5   4 9199.52 718.170   1
  -8   5   3 25629.6 1345.80   1
   8  -5  -3 25795.9 1278.18   1
  -8   5   2 1971.73 312.682   1
   8  -5  -2 2377.55 320.353   1
   8  -5  -1 3989.65 418.062   1
   8   5   7 64.6159 32.4876   1
   8   5   8 163.819 46.6943   1
   8   5   9 67353.0 2224.08   1
   8   5  10 1430.40 192.015   1
  -8   6  10 32181.1 1849.05   1
   8  -6 -10 31713.9 1828.64   1
  -8   6   9-55.4913 98.2655   1
   8  -6  -9 78.6724 127.035   1
  -8   6   8 1968.22 375.762   1
   8  -6  -8 2135.34 386.895   1
  -8   6   7 337.754 177.565   1
   8  -6  -7-40.1812 124.466   1
   8  -6  -6 12766.2 939.100   1
  -8   6   6 12555.5 938.422   1
   8  -6  -5 3292.88 428.559   1
  -8   6   5 2948.00 422.578   1
  -8   6   4 109054. 3876.45   1
   8  -6  -4 105311. 3786.62   1
  -8   6   3 14535.6 953.755   1
   8  -6  -3 13392.7 898.884   1
   8  -6  -2 28386.1 1417.01   1
  -8   6   2 31258.1 1549.83   1
   8  -6  -1 638.156 177.923   1
  -8  -6  -3 22104.1 764.713   1
  -8  -6  -4 86731.0 2523.32   1
   8   6   8 296.416 77.1080   1
   8   6   9 1110.17 155.051   1
   8   6  10 33058.4 1321.01   1
   8   6  11 457.261 112.834   1
  -8   7  10 109.627 77.1817   1
   8  -7 -10 424.367 203.837   1
  -8   7   9 17952.6 1316.08   1
   8  -7  -9 20214.4 1316.90   1
  -8   7   8 7746.69 809.244   1
   8  -7  -8 8451.30 824.142   1
   8  -7  -7 10529.8 883.103   1
  -8   7   7 9473.08 870.250   1
   8  -7  -6 40245.0 1923.89   1
  -8   7   6 37025.9 1888.53   1
  -8   7   5 22548.3 1368.24   1
   8  -7  -5 24911.9 1391.36   1
  -8   7   4 4380.42 533.207   1
   8  -7  -4 4093.26 495.240   1
   8  -7  -3 1776.21 322.703   1
  -8   7   3 1973.72 346.805   1
   8  -7  -2 15788.4 1007.19   1
  -8  -7  -4 13579.9 554.766   1
  -8  -7  -5 34176.3 1147.06   1
   8   7   9 18749.9 870.036   1
   8   7  10 367.224 100.700   1
   8  -8  -9 1874.35 390.107   1
  -8   8   9 1505.99 392.243   1
  -8   8   8 2914.68 485.003   1
   8  -8  -8 3397.80 509.244   1
   8  -8  -7 50261.6 2359.38   1
  -8   8   7 49167.5 2346.78   1
   8  -8  -6 6270.01 693.228   1
  -8   8   6 6213.26 710.931   1
  -8   8   5 83.0498 154.566   1
   8  -8  -5 40.4746 110.216   1
   8  -8  -4 12518.4 961.302   1
  -8   8   4 13552.2 1032.20   1
  -8   8   3 6793.78 705.861   1
   8  -8  -3 5966.07 618.732   1
  -8  -8  -4 2881.73 238.855   1
  -8  -8  -5 29.0952 30.0261   1
  -8  -8  -6 7963.97 436.630   1
   8  -9  -8 3978.94 554.225   1
  -8   9   8 3601.76 553.643   1
   8  -9  -7 160.920 117.708   1
  -8   9   7 249.886 189.394   1
  -8   9   6 13994.6 1123.17   1
   8  -9  -6 11996.9 997.067   1
   8  -9  -5 901.809 266.221   1
  -8   9   5 698.224 212.664   1
   8  -9  -4 52195.3 2405.41   1
  -8   9   4 53325.9 2555.68   1
  -8  -9  -5 2642.30 249.768   1
  -8  -9  -6 25533.5 1038.37   1
  -8  -9  -7 14.7082 54.3134   1
  -8  10   7 23555.3 1574.44   1
   8 -10  -7 22824.8 1514.28   1
   8 -10  -6 289.042 84.2158   1
  -8  10   6 445.121 175.498   1
  -8  10   5 1704.32 380.169   1
   8 -10  -5 1485.40 339.158   1
  -8 -10  -6 130.175 60.3316   1
  -8 -10  -7 10076.5 605.800   1
  -8 -10  -8 8943.17 576.147   1
   8 -11  -6 8264.19 874.706   1
  -8  11   6 7929.92 912.129   1
   8 -11  -5 23800.3 1572.90   1
  -8 -11  -6 7640.02 542.244   1
  -8 -11  -7 10606.3 663.448   1
  -8 -11  -8 637.090 141.060   1
  -8 -11  -9 18059.0 915.026   1
  -8 -12  -7 2244.09 273.552   1
  -8 -12  -8 53.9314 79.4529   1
  -8 -12  -9 379.890 75.8538   1
  -9   0   3-33.1691 51.9750   1
  -9   0   2 62338.0 2174.17   1
  -9   0   1-53.6914 46.0090   1
  -9   0   0 325.596 86.3478   1
   9   0   0 213.555 26.4065   1
  -9   0  -1 1.77072 35.0701   1
   9   0   1 39.7617 27.3600   1
   9   0   2 39733.8 1346.73   1
   9   0   3-1.09777 15.5394   1
  -9   1   5 823.455 205.991   1
  -9   1   4 15281.0 898.868   1
   9  -1  -3 30040.7 1404.12   1
  -9   1   3 39022.8 1508.54   1
  -9   1   2 11072.2 667.396   1
   9  -1  -2 11741.4 668.338   1
  -9  -1   2 10848.7 630.063   1
   9  -1  -1 41057.1 1559.78   1
  -9   1   1 39491.1 1558.09   1
  -9  -1   1 43397.5 1506.36   1
  -9   1   0 22430.5 994.946   1
  -9  -1   0 22996.5 922.749   1
   9  -1   0 23506.8 987.859   1
  -9  -1  -1 36127.0 1207.36   1
   9  -1   1 31757.6 1254.33   1
   9  -1   2 5069.36 355.787   1
   9   1   2 6113.60 301.075   1
   9   1   3 41501.1 1314.31   1
   9  -1   3 45536.9 1492.53   1
   9   1   4 20457.1 689.098   1
  -9   2   6 1509.15 306.035   1
  -9   2   5 17940.4 1026.32   1
  -9   2   4 13211.5 847.837   1
   9  -2  -4 14511.9 846.406   1
  -9   2   3 13282.4 788.891   1
   9  -2  -3 12570.3 769.624   1
   9  -2  -2 14478.2 806.673   1
  -9   2   2 15446.2 837.476   1
  -9   2   1 24339.3 1123.41   1
  -9  -2   1 24653.4 994.680   1
   9  -2  -1 23776.1 1096.98   1
  -9  -2   0 161.451 42.9813   1
   9  -2   0 66.7384 38.3805   1
  -9   2   0 105.777 75.7902   1
   9  -2   1 37500.0 1447.76   1
  -9  -2  -1 38131.4 1244.89   1
   9  -2   2 19351.1 876.063   1
  -9   3   7-4.63132 88.7433   1
   9  -3  -6 9278.91 753.348   1
  -9   3   6 9037.55 740.166   1
   9  -3  -5 1992.32 310.659   1
  -9   3   5 2131.22 330.799   1
  -9   3   4 75693.0 2715.32   1
   9  -3  -4 68522.1 2637.55   1
   9  -3  -3 5885.63 514.481   1
  -9   3   3 5877.93 522.684   1
   9  -3  -2 5876.51 491.959   1
  -9   3   2 5690.87 493.251   1
   9  -3  -1 1301.77 216.452   1
  -9   3   1 1444.16 218.470   1
   9  -3   0 32047.6 1373.04   1
  -9  -3   0 33507.6 1161.27   1
  -9  -3  -1 1445.12 128.715   1
   9  -3   1 1804.21 238.036   1
   9   3   7 1687.42 124.104   1
  -9   4   8 5488.00 630.377   1
  -9   4   7 13837.0 990.221   1
   9  -4  -7 13836.9 990.338   1
  -9   4   6 13264.5 943.755   1
   9  -4  -6 13319.3 911.407   1
  -9   4   5 30715.3 1542.99   1
   9  -4  -5 31295.9 1522.60   1
   9  -4  -4 8253.92 660.792   1
  -9   4   4 8095.46 676.164   1
   9  -4  -3 8035.05 626.242   1
  -9   4   3 7892.76 630.115   1
  -9   4   2 27885.3 1352.27   1
   9  -4  -2 26357.9 1285.48   1
   9  -4  -1 50506.8 1945.93   1
  -9   4   1 47915.0 1994.56   1
   9  -4   0 830.009 184.448   1
   9   4   8 5900.02 317.090   1
   9   4   9 30045.3 1097.47   1
  -9   5   9 1325.18 313.361   1
   9  -5  -8 2556.64 413.498   1
  -9   5   8 2710.02 427.599   1
  -9   5   7 76888.4 3043.26   1
   9  -5  -7 72708.0 2948.44   1
  -9   5   6 19.8030 61.2551   1
   9  -5  -6 135.471 72.0465   1
  -9   5   5 1956.56 337.463   1
   9  -5  -5 1744.03 313.524   1
   9  -5  -4 10839.2 814.149   1
  -9   5   4 10915.3 802.610   1
  -9   5   3 18126.3 1099.33   1
   9  -5  -3 18133.0 1059.18   1
   9  -5  -2 4470.42 466.741   1
  -9   5   2 4990.26 516.811   1
   9  -5  -1 34916.0 1557.66   1
   9  -5   0 7401.92 594.862   1
   9   5   8-6.20582 14.7977   1
   9   5   9 749.385 111.787   1
   9   5  10 1970.50 230.114   1
   9  -6 -10-662.724 378.332   1
  -9   6   9 876.374 249.183   1
   9  -6  -9 767.436 219.960   1
  -9   6   8 14146.7 1115.79   1
   9  -6  -8 14659.2 1064.33   1
  -9   6   7 1209.12 269.903   1
   9  -6  -7 1480.66 333.409   1
   9  -6  -6 18409.0 1172.61   1
  -9   6   6 17553.2 1184.40   1
   9  -6  -5 1178.59 271.280   1
  -9   6   5 1310.31 271.063   1
  -9   6   4 25810.0 1440.91   1
   9  -6  -4 24233.2 1369.99   1
  -9   6   3 1208.20 273.977   1
   9  -6  -3 965.263 184.171   1
   9  -6  -2 53641.4 2249.44   1
  -9   6   2 56562.1 2381.91   1
   9  -6  -1 6494.71 587.752   1
   9   6   9-50.9043 63.6427   1
  -9   7   9 694.512 229.557   1
   9  -7  -9 891.312 260.153   1
   9  -7  -8 4775.39 611.031   1
  -9   7   8 6264.55 745.363   1
   9  -7  -7 14583.1 1072.23   1
  -9   7   7 13438.3 1060.06   1
   9  -7  -6 1477.08 298.858   1
  -9   7   6 1206.36 289.498   1
   9  -7  -5 3630.67 503.100   1
  -9   7   5 3718.65 516.099   1
  -9   7   4 14327.3 1045.45   1
   9  -7  -4 13816.9 977.577   1
   9  -7  -3 14192.1 989.172   1
  -9   7   3 12874.7 997.283   1
   9  -7  -2 555.490 185.071   1
  -9  -7  -4 12440.7 471.399   1
  -9   8   8 3043.05 470.061   1
   9  -8  -8 2650.92 463.731   1
   9  -8  -7 878.171 273.057   1
  -9   8   7 1002.02 287.320   1
   9  -8  -6 4793.48 600.800   1
  -9   8   6 4559.96 620.135   1
  -9   8   5 38721.7 2001.60   1
   9  -8  -5 36330.7 1909.97   1
  -9   8   4-195.038 96.2354   1
   9  -8  -4 76.3360 105.803   1
   9  -8  -3 20049.2 1255.81   1
  -9   8   3 20034.3 1376.49   1
  -9  -8  -4 259.786 56.4627   1
  -9  -8  -5 15182.7 614.312   1
   9  -9  -8 490.064 252.178   1
   9  -9  -7 2464.62 420.160   1
  -9   9   7 1696.57 386.442   1
  -9   9   6 12802.9 1097.72   1
   9  -9  -6 12325.1 1044.62   1
   9  -9  -5 131.520 161.003   1
  -9   9   5 173.597 123.497   1
   9  -9  -4 38779.6 1976.15   1
  -9   9   4 37041.0 2085.32   1
  -9  -9  -5 447.453 81.1394   1
  -9  -9  -6 18883.8 779.564   1
  -9  10   6 15418.1 1242.15   1
   9 -10  -6 13312.6 1115.98   1
  -9  10   5 6111.65 799.204   1
   9 -10  -5 5932.47 701.017   1
   9 -10  -4 330.258 114.001   1
  -9 -10  -6 8483.40 499.927   1
  -9 -10  -7 3795.11 313.910   1
   9 -11  -5 1652.10 385.133   1
  -9 -11  -6 192.650 25.6229   1
  -9 -11  -7 17177.8 821.532   1
 -10   0   4 32740.7 1479.30   1
 -10   0   3-22.2884 40.1471   1
 -10   0   2 6949.28 516.887   1
 -10   0   1-13.4163 61.4466   1
 -10   0   0 183863. 5635.73   1
  10   0   0 192344. 5610.22   1
  10   0   1-1.52096 31.2640   1
  10   0   2 9069.91 460.381   1
  10   0   3-5.78193 21.0190   1
  10   0   4 40865.1 1366.29   1
 -10   1   5 34309.1 1605.40   1
 -10   1   4 888.528 196.753   1
 -10   1   3 21249.1 1082.84   1
  10  -1  -2 16382.1 842.410   1
 -10   1   2 16005.9 866.564   1
 -10  -1   2 13862.0 773.017   1
 -10  -1   1 28977.8 1159.99   1
  10  -1  -1 27823.7 1185.47   1
 -10   1   1 27776.0 1198.44   1
 -10   1   0 2776.03 297.132   1
 -10  -1   0 3622.50 287.615   1
  10  -1   0 2818.66 285.128   1
 -10  -1  -1 22878.7 916.665   1
  10  -1   1 23985.8 988.733   1
  10  -1   2 4149.43 325.487   1
  10  -1   3 8011.60 462.474   1
  10   1   3 8728.72 374.810   1
  10   1   4 258.955 47.8922   1
  10   1   5 26971.3 892.931   1
 -10   2   6 3649.23 470.469   1
 -10   2   5 367.906 155.109   1
 -10   2   4 3283.53 399.699   1
  10  -2  -4 3510.30 393.646   1
 -10   2   3 53148.7 2079.92   1
  10  -2  -3 52152.1 2024.83   1
 -10   2   2 2591.10 321.644   1
  10  -2  -2 2387.21 302.544   1
  10  -2  -1 349.215 123.596   1
 -10  -2   1 281.999 86.4805   1
 -10   2   1 330.920 116.590   1
 -10   2   0 2998.44 328.988   1
  10  -2   0 2412.40 288.021   1
 -10  -2   0 2606.86 233.643   1
 -10  -2  -1 2153.00 186.558   1
  10  -2   1 2312.34 261.487   1
  10  -2   2 442.529 109.370   1
 -10   3   7 2538.94 402.852   1
  10  -3  -6 3426.98 449.829   1
 -10   3   6 4359.87 515.937   1
 -10   3   5 265.531 130.086   1
  10  -3  -5 290.989 72.5829   1
 -10   3   4 8862.38 703.680   1
  10  -3  -4 8022.51 639.190   1
 -10   3   3 3374.37 392.841   1
  10  -3  -3 3820.98 418.414   1
 -10   3   2 56896.1 2237.72   1
  10  -3  -2 58129.0 2203.56   1
  10  -3  -1 2431.99 318.766   1
 -10   3   1 2916.57 341.812   1
 -10  -3   0 223.580 58.2289   1
  10  -3   1 1159.74 198.395   1
 -10  -3  -1 993.499 112.927   1
  10  -3   2 43500.2 1673.86   1
  10   3   8 34461.6 1115.17   1
 -10   4   8 8946.65 840.443   1
 -10   4   7 33996.1 1784.37   1
  10  -4  -7 35781.5 1766.77   1
 -10   4   6 6493.30 643.805   1
  10  -4  -6 6638.54 625.054   1
 -10   4   5 6905.21 666.019   1
  10  -4  -5 6676.07 632.339   1
  10  -4  -4 12238.6 847.000   1
 -10   4   4 11810.2 859.713   1
  10  -4  -3 56836.8 2238.32   1
 -10   4   3 54160.2 2237.00   1
 -10   4   2 126.077 112.943   1
  10  -4  -2 207.205 123.663   1
 -10   4   1 6390.83 592.706   1
  10  -4  -1 6172.16 525.528   1
  10  -4   0 35339.3 1522.68   1
 -10  -4  -1 372.641 69.1182   1
  10  -4   1 517.456 174.765   1
 -10   5   9 6958.42 767.324   1
 -10   5   8 2701.89 442.247   1
  10  -5  -8 2748.39 440.376   1
 -10   5   7 2029.56 384.144   1
  10  -5  -7 2223.42 391.789   1
  10  -5  -6 1899.96 336.733   1
 -10   5   6 2012.76 377.998   1
  10  -5  -5 42676.3 1981.11   1
 -10   5   5 46026.2 2064.60   1
  10  -5  -4 34.1372 76.8223   1
 -10   5   4-26.7670 62.6237   1
 -10   5   3 6812.17 651.632   1
  10  -5  -3 6821.02 633.943   1
 -10   5   2 7295.65 655.929   1
  10  -5  -2 7225.15 619.836   1
  10  -5  -1 69287.2 2627.82   1
  10  -5   0 141.532 90.2293   1
 -10   6   9 371.903 187.964   1
  10  -6  -9 75.0175 100.094   1
 -10   6   8 10711.3 979.620   1
  10  -6  -8 11632.9 967.607   1
  10  -6  -7 1972.13 361.130   1
 -10   6   7 2029.28 397.765   1
  10  -6  -6 25048.3 1455.03   1
 -10   6   6 25848.0 1494.12   1
  10  -6  -5 83.7312 63.4777   1
 -10   6   5 5.12251 144.453   1
 -10   6   4 17395.8 1166.02   1
  10  -6  -4 17684.1 1144.33   1
  10  -6  -3-60.0693 103.788   1
 -10   6   3-108.954 78.8913   1
 -10   6   2 813.724 240.173   1
  10  -6  -2 819.532 211.245   1
  10  -6  -1 286.473 152.648   1
 -10   7   8 6810.62 781.106   1
  10  -7  -8 6183.99 689.818   1
 -10   7   7 185.941 107.387   1
  10  -7  -7 5.84234 90.6838   1
  10  -7  -6 1570.79 330.954   1
 -10   7   6 1487.98 349.245   1
  10  -7  -5 7400.87 739.831   1
 -10   7   5 7441.24 770.049   1
  10  -7  -4 2024.82 365.181   1
 -10   7   4 2066.15 381.124   1
  10  -7  -3 4060.80 500.575   1
 -10   7   3 4171.50 557.222   1
  10  -7  -2 12884.3 926.175   1
  10  -8  -8-13.2849 130.798   1
  10  -8  -7 24008.6 1524.05   1
 -10   8   7 24780.4 1604.68   1
 -10   8   6 10682.7 978.067   1
  10  -8  -6 9113.26 869.752   1
  10  -8  -5 1052.75 274.951   1
 -10   8   5 1022.14 296.810   1
 -10   8   4-85.1451 82.4227   1
  10  -8  -4-52.9321 92.6804   1
  10  -8  -3 61667.3 2661.56   1
 -10  -8  -4 992.726 105.596   1
  10  -9  -7-73.8210 136.302   1
 -10   9   6 14868.0 1211.11   1
  10  -9  -6 13854.4 1130.76   1
 -10   9   5 1709.54 408.922   1
  10  -9  -5 1298.68 323.880   1
 -10   9   4 1467.31 362.129   1
  10  -9  -4 1350.99 321.722   1
  10  -9  -3-161.562 109.085   1
 -10  -9  -5 1892.90 177.272   1
  10 -10  -5 2067.88 405.545   1
 -10  10   5 2355.06 459.938   1
  10 -10  -4 8879.93 897.588   1
 -10 -10  -5 1378.46 170.350   1
 -10 -10  -6 23083.8 907.480   1
 -11   0   4 31367.2 1465.94   1
 -11   0   3 68.3206 34.3081   1
 -11   0   2 56064.7 2075.80   1
 -11   0   1-71.1761 73.7252   1
 -11   0   0 67.6294 33.4333   1
  11   0   1-9.77053 26.2560   1
  11   0   2 141154. 4227.42   1
  11   0   3 6.39686 31.1429   1
  11   0   4 31707.2 1113.30   1
  11   0   5 27.5568 16.5251   1
 -11   1   5 11542.7 832.846   1
 -11   1   4 12275.2 817.679   1
 -11   1   3 48692.7 1946.27   1
 -11  -1   3 47899.4 1902.22   1
  11  -1  -2 13359.0 764.773   1
 -11   1   2 11912.6 747.333   1
 -11  -1   2 13075.6 728.872   1
 -11  -1   1 1499.76 207.521   1
 -11   1   1 2240.32 272.528   1
  11  -1  -1 1821.60 239.104   1
  11  -1   0 10338.9 615.249   1
 -11   1   0 11254.2 673.089   1
 -11  -1   0 11115.9 585.156   1
  11  -1   1 414.179 103.499   1
 -11  -1  -1 264.549 77.1229   1
  11  -1   2 764.550 130.949   1
  11  -1   3 40854.9 1471.50   1
  11   1   4 171.696 36.1977   1
  11  -1   4 223.329 62.8901   1
  11   1   5 8211.43 344.509   1
 -11   2   6 10517.0 836.745   1
 -11   2   5 33675.0 1635.78   1
 -11   2   4 831.490 210.553   1
  11  -2  -4 510.695 59.5869   1
  11  -2  -3 752.594 173.654   1
 -11   2   3 760.111 159.587   1
 -11  -2   2 3553.50 360.167   1
 -11   2   2 4133.44 410.259   1
  11  -2  -2 4016.72 401.063   1
 -11   2   1 55505.3 2030.14   1
 -11  -2   1 53212.5 1822.36   1
  11  -2   0 3279.11 332.544   1
 -11   2   0 3474.06 378.661   1
 -11  -2   0 2889.77 258.391   1
 -11  -2  -1 26892.1 949.647   1
  11  -2   1 20453.9 1038.63   1
  11  -2   2 836.517 160.780   1
  11  -2   3 611.883 138.571   1
 -11   3   7 2278.15 400.107   1
 -11   3   6 38188.1 1874.81   1
 -11   3   5 4657.01 525.892   1
  11  -3  -5 4713.90 503.404   1
  11  -3  -4 7221.63 605.581   1
 -11   3   4 7729.21 669.339   1
 -11   3   3 1796.62 281.462   1
  11  -3  -3 1453.85 242.086   1
 -11   3   2 25.5721 72.8855   1
  11  -3  -2 78.0652 71.5208   1
 -11   3   1 141.572 78.6869   1
  11  -3  -1 241.514 95.3745   1
  11  -3   0 132476. 4292.20   1
 -11  -3   0 133792. 3990.66   1
 -11  -3  -1 4397.83 270.152   1
  11  -3   1 3889.16 386.716   1
  11  -3   2 414.656 127.112   1
 -11   4   8 10586.1 949.724   1
 -11   4   7 2831.99 442.743   1
  11  -4  -7 2672.86 357.126   1
 -11   4   6 6632.86 666.172   1
  11  -4  -6 6299.15 629.061   1
  11  -4  -5 36656.1 1724.67   1
 -11   4   5 37668.5 1833.07   1
 -11   4   4 1423.35 297.863   1
  11  -4  -4 1236.10 255.975   1
 -11   4   3 18527.8 1121.53   1
  11  -4  -3 19893.2 1113.25   1
 -11   4   2 8441.52 694.067   1
  11  -4  -2 8990.47 698.168   1
  11  -4  -1 4362.22 461.040   1
 -11   4   1 4588.26 508.653   1
  11  -4   0 862.406 179.584   1
  11  -4   1 4330.99 427.234   1
 -11  -4  -1 3974.62 249.994   1
 -11   5   9 5439.43 713.275   1
 -11   5   8 1731.97 369.475   1
  11  -5  -8 1903.42 391.294   1
 -11   5   7 5600.63 633.453   1
  11  -5  -7 5311.14 617.184   1
  11  -5  -6 3923.66 497.563   1
 -11   5   6 4388.14 567.750   1
 -11   5   5 38.6507 84.6348   1
  11  -5  -5-76.2494 85.5184   1
  11  -5  -4 97.5782 97.5888   1
 -11   5   4 24.1304 51.0274   1
 -11   5   3 86389.8 3267.46   1
  11  -5  -3 86604.8 3232.21   1
  11  -5  -2 584.789 189.464   1
 -11   5   2 431.079 137.615   1
  11  -5  -1 2521.64 339.369   1
  11  -5   0 17226.3 1015.27   1
  11  -6  -8 27495.6 1630.14   1
 -11   6   8 26433.7 1674.70   1
 -11   6   7 371.190 169.615   1
  11  -6  -7 807.198 253.066   1
  11  -6  -6 14228.3 1060.45   1
 -11   6   6 14562.8 1065.70   1
 -11   6   5 779.361 227.419   1
  11  -6  -5 689.526 210.331   1
 -11   6   4 2818.73 430.306   1
  11  -6  -4 2625.46 394.940   1
  11  -6  -3 3705.41 467.755   1
 -11   6   3 4154.77 548.808   1
 -11   6   2 25970.9 1511.24   1
  11  -6  -2 26036.7 1382.35   1
  11  -6  -1 1473.82 271.830   1
  11  -7  -8 967.754 278.064   1
  11  -7  -7 12090.3 1016.10   1
 -11   7   7 12856.4 1046.37   1
 -11   7   6 7498.39 809.951   1
  11  -7  -6 8344.67 784.735   1
 -11   7   5 12289.4 1045.28   1
  11  -7  -5 12824.2 1008.01   1
  11  -7  -4 2778.53 442.571   1
 -11   7   4 2964.21 459.497   1
  11  -7  -3 19359.6 1227.53   1
 -11   7   3 21383.0 1357.06   1
  11  -7  -2 2641.07 404.380   1
  11  -7  -1-18.3769 104.674   1
  11  -8  -7 673.335 241.570   1
 -11   8   6 590.934 233.898   1
  11  -8  -6 992.434 260.795   1
 -11   8   5 30310.1 1754.47   1
  11  -8  -5 29652.3 1718.70   1
  11  -8  -4 5326.81 621.685   1
 -11   8   4 6009.80 709.014   1
  11  -8  -3 2672.35 434.019   1
  11  -8  -2 854.412 213.290   1
  11  -9  -6 13435.6 1114.89   1
  11  -9  -5 608.359 225.199   1
 -11   9   5 194.377 120.240   1
 -11   9   4 11337.7 1069.33   1
  11  -9  -4 9891.40 921.552   1
  11  -9  -3 1378.75 337.666   1
  11 -10  -4 11773.5 1039.91   1
 -12   0   4 7192.07 599.481   1
 -12   0   3 49.0919 42.0973   1
 -12   0   2 1248.76 215.503   1
 -12   0   1 2.42603 29.7979   1
 -12   0   0 57194.2 2050.90   1
  12   0   1 21.5546 39.1858   1
  12   0   2 95.8991 52.2560   1
  12   0   3 18.8017 35.4094   1
  12   0   4 9827.89 490.744   1
  12   0   5 8.44141 30.4303   1
 -12   1   5 27279.8 1417.10   1
 -12   1   4 2092.60 319.720   1
 -12  -1   3 4399.15 434.699   1
 -12   1   3 4852.90 478.733   1
 -12  -1   2 9472.72 625.917   1
 -12   1   2 8513.09 625.344   1
 -12   1   1 14812.8 825.923   1
  12  -1  -1 14729.8 793.534   1
 -12  -1   1 13459.7 754.477   1
 -12   1   0 1433.86 231.547   1
 -12  -1   0 1922.08 225.920   1
  12  -1   0 1713.13 222.672   1
  12  -1   1 12073.4 661.493   1
  12  -1   2 6943.26 463.497   1
  12  -1   3 62.7210 45.6874   1
  12  -1   4 641.295 114.862   1
 -12   2   6 3821.21 501.149   1
 -12   2   5 2118.87 366.998   1
 -12   2   4 10298.8 789.484   1
  12  -2  -3 39193.0 1697.50   1
 -12   2   3 38251.1 1703.92   1
 -12  -2   2 545.042 136.956   1
 -12   2   2 475.200 136.342   1
  12  -2  -2 684.928 171.951   1
 -12  -2   1 15657.8 773.969   1
 -12   2   1 14729.3 873.723   1
  12  -2  -1 14235.4 839.655   1
  12  -2   0 14337.1 802.094   1
 -12  -2   0 13943.0 678.479   1
 -12  -2  -1 16802.1 740.610   1
  12  -2   1 16954.8 870.855   1
  12  -2   2 47.2475 51.5438   1
  12  -2   3 49749.2 1827.33   1
 -12   3   7 1107.59 254.133   1
 -12   3   6 22249.1 1333.94   1
  12  -3  -5 918.026 221.566   1
 -12   3   5 875.317 234.193   1
  12  -3  -4 19024.2 1105.91   1
 -12   3   4 19048.8 1135.11   1
 -12   3   3 914.118 229.997   1
  12  -3  -3 1056.71 219.305   1
 -12   3   2 28522.1 1414.42   1
  12  -3  -2 28813.7 1382.67   1
  12  -3  -1 194.631 95.4348   1
 -12  -3   1 175.029 74.1217   1
 -12   3   1 203.368 98.6114   1
 -12  -3   0 872.051 137.947   1
  12  -3   0 638.456 168.242   1
  12  -3   1 41.4266 75.8507   1
 -12  -3  -1 31.4014 24.4589   1
  12  -3   2 44503.6 1753.60   1
 -12   4   8 670.252 226.522   1
 -12   4   7 10962.2 928.065   1
  12  -4  -6 3482.24 482.826   1
 -12   4   6 3737.50 519.453   1
 -12   4   5 2356.29 392.779   1
  12  -4  -5 2305.29 358.632   1
 -12   4   4 4217.64 505.460   1
  12  -4  -4 3872.92 470.481   1
 -12   4   3 14772.0 1006.10   1
  12  -4  -3 13643.0 924.278   1
  12  -4  -2 49.4310 74.4485   1
 -12   4   2 225.466 98.9258   1
  12  -4  -1 8734.34 693.998   1
 -12  -4   0 15176.6 668.035   1
  12  -4   0 13933.9 860.188   1
 -12  -4  -1 1562.55 153.265   1
  12  -4   1 1317.17 227.690   1
 -12   5   8 4419.50 593.337   1
  12  -5  -8 1863.49 351.169   1
  12  -5  -7 156.452 126.538   1
 -12   5   7 118.265 58.8135   1
 -12   5   6 1204.26 317.068   1
  12  -5  -6 921.940 254.576   1
 -12   5   4 1985.33 394.395   1
  12  -5  -4 2152.71 371.292   1
  12  -5  -3 1310.02 282.325   1
 -12   5   3 1604.82 313.698   1
  12  -5  -2 965.111 213.318   1
 -12   5   2 1118.10 264.360   1
  12  -5  -1 22936.9 1228.63   1
  12  -5   0 3.79569 96.9823   1
 -12  -5  -1 12592.4 536.876   1
  12  -6  -8 1461.33 364.845   1
 -12   6   7 1679.81 364.693   1
  12  -6  -7 1873.70 380.026   1
  12  -6  -6 10987.1 959.715   1
 -12   6   6 11734.2 996.331   1
 -12   6   5 948.881 292.811   1
  12  -6  -5 1227.57 290.881   1
 -12   6   4 25487.7 1525.07   1
  12  -6  -4 28569.1 1529.18   1
 -12   6   3 876.382 241.949   1
  12  -6  -3 577.856 206.748   1
  12  -6  -2 183.374 95.9330   1
  12  -6  -1 1432.59 287.691   1
  12  -6   0 451.338 178.633   1
  12  -7  -7 149.726 124.823   1
 -12   7   6 8182.28 880.109   1
  12  -7  -6 8118.50 803.589   1
 -12   7   5 20222.9 1401.16   1
  12  -7  -5 21522.7 1388.95   1
  12  -7  -4 7560.20 755.507   1
 -12   7   4 8168.10 825.266   1
  12  -7  -3 4879.23 599.333   1
 -12   7   3 4963.82 649.440   1
  12  -7  -2 11887.1 905.543   1
  12  -7  -1 1672.62 331.528   1
  12  -8  -6 252.153 107.686   1
  12  -8  -5 154.717 163.425   1
 -12   8   5-47.2565 108.467   1
  12  -8  -4 620.005 206.647   1
 -12   8   4 369.974 176.185   1
  12  -8  -3 18167.9 1246.06   1
  12  -8  -2-109.517 146.036   1
  12  -9  -5 158.828 74.0599   1
  12  -9  -4 5392.77 662.636   1
  12  -9  -3 880.765 257.019   1
 -13   0   4 1457.40 276.561   1
 -13   0   3-10.0725 62.5524   1
 -13   0   2 9091.19 645.564   1
 -13   0   1-120.775 81.9225   1
 -13   0   0 104.198 62.9240   1
  13   0   3 80.5028 59.6704   1
  13   0   4 5932.00 354.215   1
 -13   1   5 2672.03 391.325   1
 -13   1   4 7681.78 653.305   1
 -13   1   3 12223.7 827.764   1
 -13  -1   3 12301.0 792.187   1
 -13  -1   2 6216.93 503.204   1
 -13   1   2 7081.67 564.525   1
 -13   1   1 21282.0 1104.68   1
  13  -1  -1 22677.2 1088.37   1
 -13  -1   1 21609.5 1017.43   1
 -13  -1   0 10301.0 618.665   1
  13  -1   0 10847.3 649.211   1
 -13   1   0 11303.3 734.098   1
  13  -1   1 12509.1 686.815   1
  13  -1   2 1462.49 194.378   1
  13  -1   3 19201.4 855.304   1
  13  -1   4 13735.6 661.455   1
 -13   2   6 1482.59 325.254   1
 -13   2   5 12661.8 931.049   1
 -13   2   4 9650.42 785.489   1
  13  -2  -3 15474.9 940.735   1
 -13   2   3 14562.2 925.891   1
 -13   2   2 12098.3 829.337   1
  13  -2  -2 12076.5 787.710   1
 -13  -2   2 11559.4 707.520   1
 -13  -2   1 15951.7 802.686   1
  13  -2  -1 15276.5 872.885   1
 -13   2   1 15175.6 935.636   1
 -13  -2   0-39.5360 59.9144   1
  13  -2   0-13.9933 38.2175   1
  13  -2   1 21807.5 1046.94   1
  13  -2   2 11686.7 688.578   1
  13  -2   3 4513.89 381.850   1
 -13   3   7 110.452 120.021   1
 -13   3   6 2812.84 437.286   1
 -13   3   5 3097.49 443.464   1
  13  -3  -4 49841.4 2090.70   1
 -13   3   4 46574.4 2071.02   1
 -13   3   3 3948.30 452.226   1
  13  -3  -3 4222.10 465.149   1
 -13   3   2 3821.47 448.026   1
  13  -3  -2 3294.19 418.105   1
 -13   3   1 861.411 210.945   1
 -13  -3   1 879.317 156.829   1
  13  -3  -1 671.751 178.596   1
 -13  -3   0 13805.9 675.330   1
  13  -3   0 14544.3 856.521   1
  13  -3   1 408.446 115.183   1
  13  -3   2 8010.81 561.647   1
  13  -3   3 43.7176 53.0869   1
 -13   4   8 2666.28 451.680   1
 -13   4   7 5472.33 667.184   1
  13  -4  -6 5685.21 632.444   1
 -13   4   6 4718.05 610.417   1
 -13   4   5 6624.42 683.883   1
  13  -4  -5 6624.53 647.890   1
 -13   4   4 4476.97 546.390   1
  13  -4  -4 4807.78 536.748   1
 -13   4   3 1338.55 277.541   1
  13  -4  -3 1847.81 311.877   1
 -13   4   2 6528.93 644.100   1
  13  -4  -2 6940.56 610.464   1
  13  -4  -1 16790.9 1020.31   1
  13  -4   0 32.6681 44.7117   1
 -13  -4   0 74.1565 42.8447   1
 -13  -4  -1 16594.2 666.597   1
  13  -4   1 17163.8 958.231   1
  13  -4   2-6.57180 104.151   1
  13  -5  -7 32294.8 1796.45   1
 -13   5   6 298.336 238.727   1
  13  -5  -6 129.799 77.8554   1
 -13   5   5 687.366 248.590   1
  13  -5  -5 816.160 229.410   1
  13  -5  -4 5825.36 609.759   1
 -13   5   4 5962.08 652.448   1
 -13   5   3 1585.96 330.453   1
  13  -5  -3 1519.95 304.379   1
  13  -5  -2 2153.51 361.317   1
 -13   5   2 2508.14 399.102   1
  13  -5  -1 12071.2 882.288   1
  13  -5   0 1323.18 249.686   1
 -13  -5  -1 4571.63 258.891   1
  13  -5   1 146.554 105.519   1
  13  -6  -7 128.739 127.012   1
  13  -6  -6 11975.3 978.004   1
 -13   6   6 10802.1 966.910   1
  13  -6  -5 244.953 134.460   1
 -13   6   5 292.345 170.046   1
 -13   6   4 15132.4 1134.42   1
  13  -6  -4 15772.1 1110.29   1
  13  -6  -3 1192.37 358.350   1
 -13   6   3 52.1304 99.6010   1
  13  -6  -2 30824.0 1621.65   1
  13  -6  -1 5164.33 542.720   1
  13  -6   0-87.6253 64.0722   1
  13  -7  -6 2184.74 419.041   1
 -13   7   6 874.981 291.998   1
 -13   7   5 865.747 332.248   1
  13  -7  -5 1203.17 289.494   1
  13  -7  -4 15482.8 1121.63   1
 -13   7   4 14715.7 1152.65   1
 -13   7   3 9376.12 887.976   1
  13  -7  -3 7707.02 780.567   1
  13  -7  -2 157.398 96.6918   1
  13  -7  -1 8056.89 753.292   1
  13  -8  -5 10152.4 922.405   1
  13  -8  -4 772.101 263.840   1
 -13   8   4-60.1469 159.197   1
  13  -8  -3 8640.84 847.038   1
  13  -8  -2 60.3720 62.3904   1
  13  -9  -3 447.895 199.577   1
 -14   0   4 52831.3 2182.25   1
 -14   0   3-36.4635 73.1590   1
 -14   0   2 2255.61 297.633   1
 -14   0   1 48.2031 73.0429   1
 -14   0   0 5270.65 466.533   1
 -14   1   5 9204.58 771.583   1
 -14   1   4 7528.09 670.202   1
 -14  -1   3 6424.99 567.766   1
 -14   1   3 6792.71 599.369   1
 -14  -1   2 8849.81 633.258   1
 -14   1   2 8794.16 671.231   1
 -14   1   1 19037.8 1008.79   1
 -14  -1   1 17643.0 907.894   1
 -14  -1   0 262.987 65.6670   1
  14  -1   0 365.162 91.2474   1
  14  -1   1 22497.1 1014.95   1
  14  -1   2 8187.64 534.730   1
 -14   2   6 1598.89 332.690   1
 -14   2   5 123.506 153.615   1
 -14   2   4 4098.21 490.182   1
 -14   2   3 2325.10 333.134   1
 -14  -2   2 8473.25 590.108   1
 -14   2   2 7147.53 632.782   1
  14  -2  -2 7559.18 608.914   1
  14  -2  -1 11008.2 723.443   1
 -14  -2   1 11021.0 649.102   1
 -14   2   1 10697.8 779.422   1
 -14  -2   0 4715.37 378.649   1
  14  -2   0 5373.91 460.259   1
  14  -2   1 4246.70 397.681   1
  14  -2   2 3519.78 348.757   1
 -14   3   7 476.395 175.869   1
 -14   3   6 15042.1 1128.73   1
 -14   3   5 555.027 199.461   1
 -14   3   4 2247.51 371.670   1
  14  -3  -4 2401.53 398.177   1
  14  -3  -3 402.784 138.907   1
 -14   3   3 193.784 137.801   1
  14  -3  -2 19979.6 1113.01   1
 -14   3   2 20603.1 1191.22   1
 -14   3   1 4026.92 487.377   1
 -14  -3   1 3563.39 332.526   1
  14  -3  -1 3597.55 414.582   1
 -14  -3   0 369.255 90.1552   1
  14  -3   0 253.766 100.422   1
  14  -3   1 1729.97 267.384   1
  14  -3   2 8573.81 611.681   1
  14  -3   3 51.7838 68.6075   1
 -14   4   7 13409.6 1102.63   1
 -14   4   6 909.718 286.189   1
 -14   4   5 5787.91 625.644   1
  14  -4  -5 6455.51 667.030   1
 -14   4   4 10088.4 869.448   1
  14  -4  -4 9649.64 804.985   1
 -14   4   3 11314.9 894.370   1
  14  -4  -3 11244.2 852.328   1
 -14   4   2 3881.63 505.472   1
  14  -4  -2 3373.29 429.318   1
  14  -4  -1 12565.7 855.775   1
 -14  -4   0 8542.50 485.620   1
  14  -4   0 8215.89 667.949   1
  14  -4   1 12768.9 829.448   1
  14  -4   2 65.3537 82.3064   1
  14  -5  -7-209.508 291.673   1
 -14   5   6 3505.79 536.615   1
  14  -5  -6 4305.36 552.630   1
 -14   5   5 11074.5 970.936   1
  14  -5  -5 11344.7 898.547   1
 -14   5   4 364.613 194.902   1
  14  -5  -4 183.877 96.4739   1
  14  -5  -3 13780.3 987.596   1
 -14   5   3 13741.8 1044.24   1
  14  -5  -2 3394.11 445.007   1
  14  -5  -1 4610.47 519.675   1
  14  -5   0 156.967 131.921   1
  14  -5   1 617.785 172.609   1
 -14   6   6 1619.49 394.729   1
  14  -6  -6 4282.68 547.041   1
 -14   6   5 1003.29 329.097   1
  14  -6  -5 1020.21 283.902   1
  14  -6  -4 22549.1 1384.61   1
 -14   6   4 24791.6 1518.12   1
  14  -6  -3 1909.40 341.204   1
 -14   6   3 1695.71 358.588   1
  14  -6  -2 9421.27 821.485   1
  14  -6  -1 187.412 155.930   1
  14  -6   0 852.730 205.438   1
 -14   7   5 552.117 253.789   1
  14  -7  -5 1700.58 366.466   1
  14  -7  -4 82.0582 145.713   1
 -14   7   4 20.8781 162.259   1
  14  -7  -3 365.124 72.7119   1
  14  -7  -2 4531.20 565.496   1
  14  -7  -1 1724.81 338.416   1
  14  -8  -4 2972.19 477.771   1
  14  -8  -3 6761.38 766.840   1
  14  -8  -2-28.6479 91.8618   1
 -15   0   4 5690.74 560.669   1
 -15   0   3-7.54800 84.1833   1
 -15   0   2 24116.5 1200.49   1
 -15   0   1-83.6401 93.8503   1
 -15   1   5 539.129 216.066   1
 -15   1   4 4785.46 527.478   1
 -15  -1   3 11874.3 796.610   1
 -15   1   3 11477.7 822.405   1
 -15  -1   2 75.0351 96.3829   1
 -15   1   2-30.5208 54.3490   1
 -15  -1   1 7118.15 549.550   1
 -15   1   1 7426.35 609.820   1
 -15   2   6 942.551 238.487   1
 -15   2   5 7199.48 728.925   1
 -15   2   4 812.068 216.549   1
 -15   2   3 1192.53 240.659   1
 -15   2   2 1917.93 327.262   1
 -15  -2   2 1760.11 261.731   1
  15  -2  -1 7812.14 608.419   1
 -15  -2   1 6835.60 505.397   1
 -15   2   1 7766.72 666.692   1
 -15   3   6 5971.74 679.135   1
 -15   3   5-133.553 152.367   1
 -15   3   4 11365.5 907.021   1
 -15   3   3 52.4697 113.262   1
  15  -3  -3 101.418 95.7204   1
 -15   3   2 188.262 100.228   1
  15  -3  -2 256.869 102.695   1
  15  -3  -1 302.948 117.308   1
 -15  -3   1 173.610 79.7107   1
  15  -3   0 21042.4 1113.61   1
 -15   4   6 4085.99 556.209   1
  15  -4  -5 16780.3 1140.72   1
 -15   4   5 15848.4 1149.21   1
  15  -4  -4 579.749 198.244   1
 -15   4   4 737.914 208.198   1
 -15   4   3 4222.98 535.663   1
  15  -4  -3 3900.00 480.545   1
 -15   4   2 6108.57 671.733   1
  15  -4  -2 5815.52 571.878   1
  15  -4  -1 8502.14 682.083   1
  15  -4   0-106.970 106.192   1
  15  -4   1 9343.03 719.509   1
  15  -5  -6 417.992 243.639   1
  15  -5  -5 557.599 201.990   1
 -15   5   5 399.622 214.454   1
 -15   5   4 861.740 254.110   1
  15  -5  -4 1355.79 287.001   1
  15  -5  -3 15450.1 1086.54   1
 -15   5   3 16074.6 1150.71   1
  15  -5  -2-105.870 143.865   1
  15  -5  -1 8149.36 714.433   1
  15  -5   0 3027.43 436.590   1
  15  -5   1-343.267 191.026   1
 -15   6   5 59.5422 96.7357   1
  15  -6  -5 373.577 166.262   1
 -15   6   4 3778.43 560.269   1
  15  -6  -4 4044.77 534.790   1
  15  -6  -3 190.044 122.385   1
 -15   6   3 149.012 192.119   1
  15  -6  -2 11793.6 928.949   1
  15  -6  -1 69.2951 138.388   1
  15  -6   0-125.522 152.974   1
 -15   7   4 990.743 319.827   1
  15  -7  -4 2878.18 461.478   1
  15  -7  -3 3186.10 515.412   1
  15  -7  -2 265.881 112.678   1
  15  -7  -1-37.7447 127.038   1
  15  -8  -3 2271.35 468.234   1
  15  -8  -2 24.6931 110.746   1
 -16   0   3-52.3912 76.9471   1
 -16   0   2 329.619 147.866   1
 -16   1   4 299.652 135.595   1
 -16   1   3 2964.03 390.012   1
 -16   1   2 4570.25 489.632   1
 -16  -1   2 4944.27 456.880   1
 -16   2   5 1257.44 287.182   1
 -16   2   4 2041.54 343.026   1
 -16   2   3 16459.8 1067.01   1
 -16   2   2 2556.70 390.582   1
 -16   3   6 3531.77 517.448   1
 -16   3   5 136.681 170.250   1
 -16   3   4 6483.68 685.305   1
 -16   3   3 1031.58 229.882   1
 -16   3   2 10854.1 888.237   1
 -16   4   5 5144.99 655.682   1
 -16   4   4 1831.24 393.045   1
  16  -4  -4 1986.50 368.967   1
  16  -4  -3 12620.1 908.263   1
 -16   4   3 11673.9 954.741   1
  16  -4  -2 249.819 212.865   1
 -16   5   5 8127.24 864.964   1
  16  -5  -5 12131.0 982.601   1
  16  -5  -4 158.892 122.748   1
 -16   5   4 202.986 126.274   1
 -16   5   3 290.618 160.436   1
  16  -5  -3 353.804 196.885   1
  16  -5  -2 285.538 167.917   1
 -16   6   4 4654.77 664.084   1
  16  -6  -4 5104.01 618.507   1
  16  -6  -3 88.3791 66.5867   1
  16  -6  -2 1600.69 334.584   1
  16  -6  -1 722.061 208.866   1
  16  -7  -3 2317.81 409.266   1
  16  -7  -2 2880.25 471.887   1
 -17   2   5 8374.40 775.083   1
 -17   2   4 315.187 204.671   1
 -17   2   3 2401.62 384.900   1
 -17   3   5-23.9108 77.3383   1
 -17   3   4 5851.46 651.101   1
 -17   3   3-20.8970 93.2010   1
 -17   4   5 3120.36 562.759   1
 -17   4   4 657.263 227.737   1
 -17   4   3 4032.27 561.884   1
 -17   5   4-209.721 210.546   1
   0   0   0    0.00    0.00   0
TITL para_p01_cr2_s3 in P2(1)/c
REM P2(1)/c (#14 in standard setting)
CELL 0.29050   8.566328   9.565440   9.057906  90.0000  90.1832  90.0000
ZERR    4.00   0.000202   0.000579   0.000545   0.0000   0.0032   0.0000
LATT  1
SYMM -x, y+1/2,-z+1/2
SFAC O Al Si Ba
UNIT 32.00 8.00 8.00 4.00
TREF
HKLF 4
END
;
_shelx_hkl_checksum   98710

# start Validation Reply Form
_vrf_PLAT029_shelx
;
PROBLEM: _diffrn_measured_fraction_theta_full value Low .      0.489 Why?  
RESPONSE: Incomplete scans, based on small opening of the daimond anvil cell

;
_vrf_PLAT911_shelx
;
PROBLEM: Missing FCF Refl Between Thmin & STh/L=    0.600        682 Report
RESPONSE: Incomplete scans, based on small opening of the daimond anvil cell

;
# end Validation Reply Form
