# Supplementary material for: High pressure phase transitions of paracelsian BaAl2Si2O8
Source: Sci Rep. 2019 Sep 2;9:12652. doi: 10.1038/s41598-019-49112-1 (PMC6718520; doi:10.1038/s41598-019-49112-1)
Supplement: Supplementary file 2 — Dataset 2 [file 41598_2019_49112_MOESM2_ESM.zip › cifs/para_p02_3-01GPa.cif]

 
data_shelx
 
_audit_creation_method            'SHELXL-2018/3'
_shelx_SHELXL_version_number      '2018/3'
_chemical_name_systematic         ?
_chemical_name_common             ?
_chemical_melting_point           ?
_chemical_formula_moiety          ?
_chemical_formula_sum
 'Al2 Ba O8 Si2' 
_chemical_formula_weight          375.48

loop_
 _atom_type_symbol
 _atom_type_description
 _atom_type_scat_dispersion_real
 _atom_type_scat_dispersion_imag
 _atom_type_scat_source
 'O'  'O'  -0.0010   0.0008
 'International Tables Vol C Tables 4.2.6.8 and 6.1.1.4'
 'Al'  'Al'   0.0048   0.0077
 'International Tables Vol C Tables 4.2.6.8 and 6.1.1.4'
 'Si'  'Si'   0.0083   0.0108
 'International Tables Vol C Tables 4.2.6.8 and 6.1.1.4'
 'Ba'  'Ba'  -1.0855   2.8195
 'International Tables Vol C Tables 4.2.6.8 and 6.1.1.4'
 
_space_group_crystal_system       monoclinic
_space_group_IT_number            14
_space_group_name_H-M_alt         'P 21/c'
_space_group_name_Hall            '-P 2ybc'
 
_shelx_space_group_comment
;
The symmetry employed for this shelxl refinement is uniquely defined
by the following loop, which should always be used as a source of
symmetry information in preference to the above space-group names.
They are only intended as comments.
;
 
loop_
 _space_group_symop_operation_xyz
 'x, y, z'
 '-x, y+1/2, -z+1/2'
 '-x, -y, -z'
 'x, -y-1/2, z-1/2'
 
_cell_length_a                    8.5385(2)
_cell_length_b                    9.4721(5)
_cell_length_c                    8.8015(5)
_cell_angle_alpha                 90
_cell_angle_beta                  90.185(3)
_cell_angle_gamma                 90
_cell_volume                      711.85(6)
_cell_formula_units_Z             4
_cell_measurement_temperature     293(2)
_cell_measurement_reflns_used     3008
_cell_measurement_theta_min       1.616
_cell_measurement_theta_max       18.131
 
_exptl_crystal_description        'isosymmetric'
_exptl_crystal_colour             'colorless'
_exptl_crystal_density_meas       'none'
_exptl_crystal_density_method     'none'
_exptl_crystal_density_diffrn     3.504          
_exptl_crystal_F_000              696
_exptl_transmission_factor_min    ?
_exptl_transmission_factor_max    ?
_exptl_crystal_size_max           0.010
_exptl_crystal_size_mid           0.010
_exptl_crystal_size_min           0.005
_exptl_absorpt_coefficient_mu     2.750
_shelx_estimated_absorpt_T_min    ?
_shelx_estimated_absorpt_T_max    ?
_exptl_absorpt_correction_type    ?
_exptl_absorpt_correction_T_min   ?
_exptl_absorpt_correction_T_max   ?
_exptl_absorpt_process_details    ?
_exptl_absorpt_special_details    ?
_diffrn_ambient_temperature       293(2)
_diffrn_radiation_wavelength      0.2905
_diffrn_radiation_type            'synchrotron'
_diffrn_source                    ?
_diffrn_measurement_device_type   'esperanto-CrysAlisPro-abstract goniometer imported esperanto images'
_diffrn_measurement_method        ?
_diffrn_detector_area_resol_mean  ?
_diffrn_reflns_number             3008
_diffrn_reflns_av_unetI/netI      0.0350
_diffrn_reflns_av_R_equivalents   0.0249
_diffrn_reflns_limit_h_min        -17
_diffrn_reflns_limit_h_max        16
_diffrn_reflns_limit_k_min        -15
_diffrn_reflns_limit_k_max        14
_diffrn_reflns_limit_l_min        -13
_diffrn_reflns_limit_l_max        14
_diffrn_reflns_theta_min          1.616
_diffrn_reflns_theta_max          18.131
_diffrn_reflns_theta_full         10.038
_diffrn_measured_fraction_theta_max   0.254
_diffrn_measured_fraction_theta_full  0.482
_diffrn_reflns_Laue_measured_fraction_max    0.254
_diffrn_reflns_Laue_measured_fraction_full   0.482
_diffrn_reflns_point_group_measured_fraction_max   0.254
_diffrn_reflns_point_group_measured_fraction_full  0.482
_reflns_number_total              1866
_reflns_number_gt                 1757
_reflns_threshold_expression      'I > 2\s(I)'
_reflns_Friedel_coverage          0.000
_reflns_Friedel_fraction_max      .
_reflns_Friedel_fraction_full     .
 
_reflns_special_details
;
 Reflections were merged by SHELXL according to the crystal
 class for the calculation of statistics and refinement.
 
 _reflns_Friedel_fraction is defined as the number of unique
 Friedel pairs measured divided by the number that would be
 possible theoretically, ignoring centric projections and
 systematic absences.
;
 
_computing_data_collection        ?
_computing_cell_refinement        ?
_computing_data_reduction         ?
_computing_structure_solution     ?
_computing_structure_refinement 'SHELXL-2018/3 (Sheldrick, 2018)'
_computing_molecular_graphics     ?
_computing_publication_material   ?
_refine_special_details           ?
_refine_ls_structure_factor_coef  Fsqd
_refine_ls_matrix_type            full
_refine_ls_weighting_scheme       calc
_refine_ls_weighting_details
'w=1/[\s^2^(Fo^2^)+(0.0965P)^2^+1.1848P] where P=(Fo^2^+2Fc^2^)/3'
_atom_sites_solution_primary      ?
_atom_sites_solution_secondary    ?
_atom_sites_solution_hydrogens    .
_refine_ls_hydrogen_treatment     undef
_refine_ls_extinction_method      'SHELXL-2018/3 (Sheldrick 2018)'
_refine_ls_extinction_coef        0.184(13)
_refine_ls_extinction_expression
 'Fc^*^=kFc[1+0.001xFc^2^\l^3^/sin(2\q)]^-1/4^'
_refine_ls_number_reflns          1866
_refine_ls_number_parameters      119
_refine_ls_number_restraints      0
_refine_ls_R_factor_all           0.0297
_refine_ls_R_factor_gt            0.0275
_refine_ls_wR_factor_ref          0.0993
_refine_ls_wR_factor_gt           0.0825
_refine_ls_goodness_of_fit_ref    0.819
_refine_ls_restrained_S_all       0.819
_refine_ls_shift/su_max           0.001
_refine_ls_shift/su_mean          0.000
 
loop_
 _atom_site_label
 _atom_site_type_symbol
 _atom_site_fract_x
 _atom_site_fract_y
 _atom_site_fract_z
 _atom_site_U_iso_or_equiv
 _atom_site_adp_type
 _atom_site_occupancy
 _atom_site_site_symmetry_order  
 _atom_site_calc_flag
 _atom_site_refinement_flags_posn
 _atom_site_refinement_flags_adp
 _atom_site_refinement_flags_occupancy
 _atom_site_disorder_assembly
 _atom_site_disorder_group
Ba1 Ba 0.74908(2) 0.40800(2) 0.61333(2) 0.00880(8) Uani 1 1 d . . . . .
Si1 Si 0.56472(9) 0.41968(8) 0.23827(10) 0.00582(13) Uani 1 1 d . . . . .
Si2 Si 1.06148(8) 0.29978(8) 0.93699(10) 0.00544(13) Uani 1 1 d . . . . .
Al1 Al 1.07130(10) 0.57589(10) 0.76855(11) 0.00614(14) Uani 1 1 d . . . . .
Al2 Al 0.42456(9) 0.19501(9) 0.44065(11) 0.00534(14) Uani 1 1 d . . . . .
O1 O 0.7421(2) 0.4085(2) 0.3062(4) 0.0120(4) Uani 1 1 d . . . . .
O2 O 1.0091(3) 0.4048(2) 0.7992(3) 0.0110(4) Uani 1 1 d . . . . .
O3 O 1.0488(2) 0.1368(2) 0.8786(3) 0.0087(3) Uani 1 1 d . . . . .
O4 O 0.4502(2) 0.3674(3) 0.3739(3) 0.0088(3) Uani 1 1 d . . . . .
O5 O 0.5549(2) 0.3190(2) 0.0916(3) 0.0096(3) Uani 1 1 d . . . . .
O6 O 1.2347(2) 0.3371(3) 0.9939(3) 0.0122(4) Uani 1 1 d . . . . .
O7 O 0.9350(2) 0.3191(2) 1.0720(3) 0.0092(3) Uani 1 1 d . . . . .
O8 O 0.5117(3) 0.5784(2) 0.1999(3) 0.0116(4) Uani 1 1 d . . . . .
 
loop_
 _atom_site_aniso_label
 _atom_site_aniso_U_11
 _atom_site_aniso_U_22
 _atom_site_aniso_U_33
 _atom_site_aniso_U_23
 _atom_site_aniso_U_13
 _atom_site_aniso_U_12
Ba1 0.00754(9) 0.00816(17) 0.01070(18) -0.00024(3) -0.00027(8) 0.00009(4)
Si1 0.0056(2) 0.0056(5) 0.0062(5) 0.00037(16) -0.0001(3) 0.0002(2)
Si2 0.0052(2) 0.0051(5) 0.0060(5) -0.00022(15) -0.0001(2) 0.0000(2)
Al1 0.0064(3) 0.0062(6) 0.0058(6) -0.00009(19) -0.0004(3) -0.0003(2)
Al2 0.0051(2) 0.0063(6) 0.0047(6) -0.00011(17) -0.0011(3) -0.0003(2)
O1 0.0049(6) 0.0224(19) 0.0085(17) -0.0009(5) -0.0011(8) 0.0000(5)
O2 0.0170(9) 0.0068(16) 0.0093(16) 0.0023(4) -0.0009(9) -0.0019(6)
O3 0.0103(6) 0.0062(13) 0.0096(13) -0.0016(4) -0.0042(7) 0.0018(6)
O4 0.0082(6) 0.0078(14) 0.0103(14) 0.0024(5) 0.0040(7) -0.0004(6)
O5 0.0096(6) 0.0094(14) 0.0098(15) -0.0032(5) -0.0026(7) 0.0028(6)
O6 0.0069(6) 0.0163(16) 0.0135(16) -0.0058(6) 0.0008(7) -0.0024(6)
O7 0.0077(6) 0.0104(14) 0.0095(14) -0.0023(5) 0.0013(7) -0.0027(6)
O8 0.0167(8) 0.0084(15) 0.0098(15) 0.0030(5) 0.0045(8) 0.0015(7)
 
_geom_special_details
;
 All esds (except the esd in the dihedral angle between two l.s. planes)
 are estimated using the full covariance matrix.  The cell esds are taken
 into account individually in the estimation of esds in distances, angles
 and torsion angles; correlations between esds in cell parameters are only
 used when they are defined by crystal symmetry.  An approximate (isotropic)
 treatment of cell esds is used for estimating esds involving l.s. planes.
;
 
loop_
 _geom_bond_atom_site_label_1
 _geom_bond_atom_site_label_2
 _geom_bond_distance
 _geom_bond_site_symmetry_2
 _geom_bond_publ_flag
Ba1 O7 2.699(2) 4_565 ?
Ba1 O1 2.704(3) . ?
Ba1 O5 2.721(2) 4_566 ?
Ba1 O4 2.727(2) 3_666 ?
Ba1 O2 2.754(3) . ?
Ba1 O3 2.771(2) 2_756 ?
Ba1 O8 2.775(2) 3_666 ?
Ba1 O3 3.321(2) 4_565 ?
Ba1 O4 3.326(2) . ?
Ba1 Si1 3.4018(8) 3_666 ?
Ba1 Al1 3.4555(10) . ?
Ba1 Si1 3.6513(8) 4_566 ?
Si1 O8 1.606(2) . ?
Si1 O5 1.607(2) . ?
Si1 O4 1.623(2) . ?
Si1 O1 1.630(3) . ?
Si2 O6 1.600(2) . ?
Si2 O7 1.618(2) . ?
Si2 O3 1.630(2) . ?
Si2 O2 1.630(2) . ?
Al1 O7 1.721(2) 3_767 ?
Al1 O2 1.727(2) . ?
Al1 O1 1.732(2) 3_766 ?
Al1 O3 1.747(2) 2_756 ?
Al2 O6 1.716(2) 4_465 ?
Al2 O5 1.735(3) 4_566 ?
Al2 O8 1.747(2) 2_645 ?
Al2 O4 1.749(2) . ?
 
loop_
 _geom_angle_atom_site_label_1
 _geom_angle_atom_site_label_2
 _geom_angle_atom_site_label_3
 _geom_angle
 _geom_angle_site_symmetry_1
 _geom_angle_site_symmetry_3
 _geom_angle_publ_flag
O7 Ba1 O1 82.97(7) 4_565 . ?
O7 Ba1 O5 73.70(7) 4_565 4_566 ?
O1 Ba1 O5 85.38(7) . 4_566 ?
O7 Ba1 O4 174.17(8) 4_565 3_666 ?
O1 Ba1 O4 91.60(7) . 3_666 ?
O5 Ba1 O4 103.83(7) 4_566 3_666 ?
O7 Ba1 O2 66.29(7) 4_565 . ?
O1 Ba1 O2 127.53(7) . . ?
O5 Ba1 O2 121.54(6) 4_566 . ?
O4 Ba1 O2 119.09(7) 3_666 . ?
O7 Ba1 O3 105.09(7) 4_565 2_756 ?
O1 Ba1 O3 92.08(7) . 2_756 ?
O5 Ba1 O3 177.29(7) 4_566 2_756 ?
O4 Ba1 O3 77.14(7) 3_666 2_756 ?
O2 Ba1 O3 59.50(6) . 2_756 ?
O7 Ba1 O8 126.18(6) 4_565 3_666 ?
O1 Ba1 O8 125.23(7) . 3_666 ?
O5 Ba1 O8 65.70(7) 4_566 3_666 ?
O4 Ba1 O8 55.76(6) 3_666 3_666 ?
O2 Ba1 O8 107.19(8) . 3_666 ?
O3 Ba1 O8 116.69(7) 2_756 3_666 ?
O7 Ba1 O3 50.17(6) 4_565 4_565 ?
O1 Ba1 O3 52.62(6) . 4_565 ?
O5 Ba1 O3 109.01(7) 4_566 4_565 ?
O4 Ba1 O3 127.41(6) 3_666 4_565 ?
O2 Ba1 O3 75.33(7) . 4_565 ?
O3 Ba1 O3 68.59(7) 2_756 4_565 ?
O8 Ba1 O3 174.71(7) 3_666 4_565 ?
O7 Ba1 O4 105.83(7) 4_565 . ?
O1 Ba1 O4 49.63(6) . . ?
O5 Ba1 O4 53.00(6) 4_566 . ?
O4 Ba1 O4 68.82(8) 3_666 . ?
O2 Ba1 O4 172.07(6) . . ?
O3 Ba1 O4 125.67(6) 2_756 . ?
O8 Ba1 O4 76.42(7) 3_666 . ?
O3 Ba1 O4 100.50(5) 4_565 . ?
O7 Ba1 Si1 153.97(5) 4_565 3_666 ?
O1 Ba1 Si1 111.60(5) . 3_666 ?
O5 Ba1 Si1 85.73(5) 4_566 3_666 ?
O4 Ba1 Si1 28.05(5) 3_666 3_666 ?
O2 Ba1 Si1 114.31(6) . 3_666 ?
O3 Ba1 Si1 96.09(5) 2_756 3_666 ?
O8 Ba1 Si1 27.84(5) 3_666 3_666 ?
O3 Ba1 Si1 155.45(4) 4_565 3_666 ?
O4 Ba1 Si1 72.25(4) . 3_666 ?
O7 Ba1 Al1 87.26(5) 4_565 . ?
O1 Ba1 Al1 114.18(5) . . ?
O5 Ba1 Al1 151.10(5) 4_566 . ?
O4 Ba1 Al1 96.94(5) 3_666 . ?
O2 Ba1 Al1 29.63(5) . . ?
O3 Ba1 Al1 30.11(5) 2_756 . ?
O8 Ba1 Al1 112.57(6) 3_666 . ?
O3 Ba1 Al1 71.98(4) 4_565 . ?
O4 Ba1 Al1 155.76(4) . . ?
Si1 Ba1 Al1 104.74(2) 3_666 . ?
O7 Ba1 Si1 67.50(5) 4_565 4_566 ?
O1 Ba1 Si1 107.12(5) . 4_566 ?
O5 Ba1 Si1 24.00(5) 4_566 4_566 ?
O4 Ba1 Si1 112.40(4) 3_666 4_566 ?
O2 Ba1 Si1 99.17(5) . 4_566 ?
O3 Ba1 Si1 157.83(5) 2_756 4_566 ?
O8 Ba1 Si1 60.89(5) 3_666 4_566 ?
O3 Ba1 Si1 114.36(4) 4_565 4_566 ?
O4 Ba1 Si1 76.23(4) . 4_566 ?
Si1 Ba1 Si1 87.212(8) 3_666 4_566 ?
Al1 Ba1 Si1 127.99(2) . 4_566 ?
O8 Si1 O5 111.88(15) . . ?
O8 Si1 O4 105.69(12) . . ?
O5 Si1 O4 112.33(13) . . ?
O8 Si1 O1 113.53(13) . . ?
O5 Si1 O1 107.58(13) . . ?
O4 Si1 O1 105.75(14) . . ?
O8 Si1 Ba1 53.82(8) . 3_666 ?
O5 Si1 Ba1 123.65(8) . 3_666 ?
O4 Si1 Ba1 52.19(8) . 3_666 ?
O1 Si1 Ba1 128.50(10) . 3_666 ?
O8 Si1 Ba1 148.65(10) . 4_565 ?
O5 Si1 Ba1 43.53(9) . 4_565 ?
O4 Si1 Ba1 102.91(9) . 4_565 ?
O1 Si1 Ba1 69.77(9) . 4_565 ?
Ba1 Si1 Ba1 149.81(2) 3_666 4_565 ?
O8 Si1 Ba1 109.80(11) . . ?
O5 Si1 Ba1 136.79(10) . . ?
O4 Si1 Ba1 65.48(9) . . ?
O1 Si1 Ba1 43.08(11) . . ?
Ba1 Si1 Ba1 90.30(2) 3_666 . ?
Ba1 Si1 Ba1 93.523(19) 4_565 . ?
O6 Si2 O7 111.31(12) . . ?
O6 Si2 O3 111.61(12) . . ?
O7 Si2 O3 107.15(11) . . ?
O6 Si2 O2 110.45(15) . . ?
O7 Si2 O2 107.16(13) . . ?
O3 Si2 O2 108.99(13) . . ?
O6 Si2 Ba1 131.27(11) . 4_566 ?
O7 Si2 Ba1 42.40(8) . 4_566 ?
O3 Si2 Ba1 65.00(8) . 4_566 ?
O2 Si2 Ba1 116.41(10) . 4_566 ?
O7 Al1 O2 113.85(13) 3_767 . ?
O7 Al1 O1 106.95(12) 3_767 3_766 ?
O2 Al1 O1 115.04(13) . 3_766 ?
O7 Al1 O3 113.19(12) 3_767 2_756 ?
O2 Al1 O3 104.23(13) . 2_756 ?
O1 Al1 O3 103.22(14) 3_766 2_756 ?
O7 Al1 Ba1 124.15(7) 3_767 . ?
O2 Al1 Ba1 52.05(9) . . ?
O1 Al1 Ba1 128.42(11) 3_766 . ?
O3 Al1 Ba1 52.73(8) 2_756 . ?
O7 Al1 Ba1 44.27(8) 3_767 2_756 ?
O2 Al1 Ba1 153.33(10) . 2_756 ?
O1 Al1 Ba1 69.40(9) 3_766 2_756 ?
O3 Al1 Ba1 99.87(8) 2_756 2_756 ?
Ba1 Al1 Ba1 147.42(3) . 2_756 ?
O7 Al1 Ba1 136.95(9) 3_767 3_766 ?
O2 Al1 Ba1 108.00(9) . 3_766 ?
O1 Al1 Ba1 42.90(11) 3_766 3_766 ?
O3 Al1 Ba1 63.73(8) 2_756 3_766 ?
Ba1 Al1 Ba1 89.52(2) . 3_766 ?
Ba1 Al1 Ba1 92.76(2) 2_756 3_766 ?
O6 Al2 O5 112.42(12) 4_465 4_566 ?
O6 Al2 O8 112.22(14) 4_465 2_645 ?
O5 Al2 O8 107.06(13) 4_566 2_645 ?
O6 Al2 O4 112.12(11) 4_465 . ?
O5 Al2 O4 104.33(12) 4_566 . ?
O8 Al2 O4 108.23(12) 2_645 . ?
O6 Al2 Ba1 133.05(11) 4_465 . ?
O5 Al2 Ba1 42.16(7) 4_566 . ?
O8 Al2 Ba1 113.34(9) 2_645 . ?
O4 Al2 Ba1 62.62(8) . . ?
Si1 O1 Al1 135.2(2) . 3_766 ?
Si1 O1 Ba1 112.61(12) . . ?
Al1 O1 Ba1 111.24(13) 3_766 . ?
Si2 O2 Al1 127.26(17) . . ?
Si2 O2 Ba1 131.86(12) . . ?
Al1 O2 Ba1 98.32(11) . . ?
Si2 O3 Al1 125.78(14) . 2_746 ?
Si2 O3 Ba1 133.75(11) . 2_746 ?
Al1 O3 Ba1 97.16(10) 2_746 2_746 ?
Si2 O3 Ba1 88.59(9) . 4_566 ?
Al1 O3 Ba1 88.13(8) 2_746 4_566 ?
Ba1 O3 Ba1 111.41(7) 2_746 4_566 ?
Si1 O4 Al2 127.47(14) . . ?
Si1 O4 Ba1 99.77(11) . 3_666 ?
Al2 O4 Ba1 129.46(9) . 3_666 ?
Si1 O4 Ba1 88.17(9) . . ?
Al2 O4 Ba1 89.54(9) . . ?
Ba1 O4 Ba1 111.18(8) 3_666 . ?
Si1 O5 Al2 133.78(14) . 4_565 ?
Si1 O5 Ba1 112.47(12) . 4_565 ?
Al2 O5 Ba1 112.50(10) 4_565 4_565 ?
Si2 O6 Al2 138.46(15) . 4_666 ?
Si2 O7 Al1 133.38(13) . 3_767 ?
Si2 O7 Ba1 113.75(11) . 4_566 ?
Al1 O7 Ba1 109.30(11) 3_767 4_566 ?
Si1 O8 Al2 130.76(15) . 2_655 ?
Si1 O8 Ba1 98.34(10) . 3_666 ?
Al2 O8 Ba1 129.98(12) 2_655 3_666 ?
 
_refine_diff_density_max    0.819
_refine_diff_density_min   -1.234
_refine_diff_density_rms    0.228

_shelx_res_file
;

TITL para_p02_cr2_s1 in P2(1)/c
    shelx.res
    created by SHELXL-2018/3 at 13:46:18 on 17-May-2019
REM P2(1)/c (#14 in standard setting)
CELL 0.29050   8.538539   9.472109   8.801537  90.0000  90.1845  90.0000
ZERR    4.00   0.000197   0.000537   0.000514   0.0000   0.0032   0.0000
LATT  1
SYMM -x, y+1/2,-z+1/2
SFAC O Al Si Ba
DISP    Al    0.00484    0.00770        22.25
DISP    Si    0.00827    0.01077        28.21
DISP    O    -0.00099    0.00082         6.66
DISP    Ba   -1.08550    2.81945      4739.20
UNIT 32.00 8.00 8.00 4.00

OMIT    12   6   0
OMIT    10   3   2
OMIT   -16   5   1
OMIT    14   5   1
OMIT    14   2   3
OMIT     6   4   0
OMIT    14   6   0

MERG   2
FMAP   2
PLAN   100
BOND
LIST   6
L.S.  20
ACTA
WGHT    0.096500    1.184800
EXTI    0.183873
FVAR       5.78289
BA1   4    0.749081    0.407999    0.613326    11.00000    0.00754    0.00816 =
         0.01070   -0.00024   -0.00027    0.00009
SI1   3    0.564722    0.419679    0.238274    11.00000    0.00561    0.00561 =
         0.00623    0.00037   -0.00013    0.00020
SI2   3    1.061477    0.299785    0.936994    11.00000    0.00522    0.00512 =
         0.00596   -0.00022   -0.00011    0.00001
AL1   2    1.071299    0.575887    0.768551    11.00000    0.00643    0.00615 =
         0.00585   -0.00009   -0.00043   -0.00029
AL2   2    0.424558    0.195010    0.440650    11.00000    0.00508    0.00627 =
         0.00467   -0.00011   -0.00106   -0.00028
O1    1    0.742050    0.408473    0.306191    11.00000    0.00494    0.02244 =
         0.00852   -0.00089   -0.00109   -0.00003
O2    1    1.009124    0.404829    0.799203    11.00000    0.01697    0.00678 =
         0.00926    0.00231   -0.00087   -0.00188
O3    1    1.048788    0.136825    0.878571    11.00000    0.01026    0.00620 =
         0.00958   -0.00163   -0.00425    0.00182
O4    1    0.450228    0.367387    0.373924    11.00000    0.00819    0.00782 =
         0.01033    0.00245    0.00403   -0.00043
O5    1    0.554912    0.318973    0.091580    11.00000    0.00963    0.00943 =
         0.00981   -0.00317   -0.00261    0.00281
O6    1    1.234705    0.337083    0.993945    11.00000    0.00690    0.01626 =
         0.01353   -0.00581    0.00079   -0.00240
O7    1    0.935014    0.319141    1.071975    11.00000    0.00769    0.01036 =
         0.00953   -0.00229    0.00133   -0.00265
O8    1    0.511714    0.578384    0.199889    11.00000    0.01665    0.00841 =
         0.00984    0.00304    0.00452    0.00152

HKLF 4


REM  para_p02_cr2_s1 in P2(1)/c
REM wR2 = 0.0993, GooF = S = 0.819, Restrained GooF = 0.819 for all data
REM R1 = 0.0275 for 1757 Fo > 4sig(Fo) and 0.0297 for all 1866 data
REM 119 parameters refined using 0 restraints

END

WGHT      0.0317      1.4021

REM Highest difference peak  0.819,  deepest hole -1.234,  1-sigma level  0.228
Q1    1   0.8408  0.3988  0.6851  11.00000  0.05    0.82
Q2    1   0.7640  0.4483  0.6687  11.00000  0.05    0.77
Q3    1   0.6557  0.2813  0.7366  11.00000  0.05    0.77
Q4    1   0.6550  0.3928  0.5422  11.00000  0.05    0.76
Q5    1   1.1636  0.0756  0.9408  11.00000  0.05    0.74
Q6    1   0.6760  0.2526  0.1965  11.00000  0.05    0.73
Q7    1   0.3238  0.3548  0.3010  11.00000  0.05    0.73
Q8    1   0.6819  0.5749  0.1893  11.00000  0.05    0.70
Q9    1   0.8771  0.2658  1.0194  11.00000  0.05    0.70
Q10   1   0.3974  0.2168  0.4523  11.00000  0.05    0.68
Q11   1   0.5186  0.6284  0.2548  11.00000  0.05    0.68
Q12   1   0.7518  0.3556  0.5512  11.00000  0.05    0.67
Q13   1   0.8934  0.3821  0.6996  11.00000  0.05    0.66
Q14   1   0.8238  0.5293  0.5108  11.00000  0.05    0.66
Q15   1   0.6930  0.7213  0.2794  11.00000  0.05    0.66
Q16   1   0.8829  0.3035  1.0544  11.00000  0.05    0.65
Q17   1   0.8200  0.2439  1.0603  11.00000  0.05    0.62
Q18   1   0.6397  0.3977 -0.0009  11.00000  0.05    0.62
Q19   1   0.3473  0.5788  0.1687  11.00000  0.05    0.61
Q20   1   1.1777  0.4647  0.8580  11.00000  0.05    0.61
Q21   1   0.3362  0.3177  0.3317  11.00000  0.05    0.60
Q22   1   0.3506  0.4627  0.2380  11.00000  0.05    0.59
Q23   1   0.3189  0.4402  0.2598  11.00000  0.05    0.59
Q24   1   0.3400  0.4626  0.3433  11.00000  0.05    0.59
Q25   1   0.6391  0.3383  0.1111  11.00000  0.05    0.58
Q26   1   0.8743  0.3990  0.3920  11.00000  0.05    0.58
Q27   1   1.3200  0.2833  1.0239  11.00000  0.05    0.58
Q28   1   0.6589  0.4479  0.5807  11.00000  0.05    0.57
Q29   1   0.8429  0.4818  0.8689  11.00000  0.05    0.57
Q30   1   0.6560  0.4739  0.0394  11.00000  0.05    0.57
Q31   1   0.8410  0.2304  0.9553  11.00000  0.05    0.57
Q32   1   0.3282  0.6216  0.1376  11.00000  0.05    0.57
Q33   1   0.6948  0.4174  0.2931  11.00000  0.05    0.57
Q34   1   1.1128  0.6604  0.6590  11.00000  0.05    0.56
Q35   1   0.3960  0.3669  0.3560  11.00000  0.05    0.56
Q36   1   0.5054  0.5188  0.2843  11.00000  0.05    0.56
Q37   1   0.3613  0.4057  0.4836  11.00000  0.05    0.56
Q38   1   1.1362  0.7557  0.7239  11.00000  0.05    0.55
Q39   1   0.8312  0.4078  0.3391  11.00000  0.05    0.55
Q40   1   0.3793  0.4001  0.2971  11.00000  0.05    0.54
Q41   1   0.9637  0.1043  0.8410  11.00000  0.05    0.54
Q42   1   0.5024  0.1993  0.1570  11.00000  0.05    0.54
Q43   1   1.1557  0.2175  0.9202  11.00000  0.05    0.54
Q44   1   0.8237  0.3103  0.5008  11.00000  0.05    0.53
Q45   1   1.1885  0.4193  0.9428  11.00000  0.05    0.53
Q46   1   0.4812  0.7037  0.2886  11.00000  0.05    0.53
Q47   1   1.0989  0.6028  0.8184  11.00000  0.05    0.52
Q48   1   1.0175  0.4433  1.0291  11.00000  0.05    0.52
Q49   1   0.6931  0.3857  0.1429  11.00000  0.05    0.52
Q50   1   0.4627  0.2015  0.4817  11.00000  0.05    0.52
Q51   1   0.6915  0.4250  0.4482  11.00000  0.05    0.52
Q52   1   1.1436  0.5057  0.8730  11.00000  0.05    0.51
Q53   1   0.3712  0.4219  0.5156  11.00000  0.05    0.51
Q54   1   0.7207  0.4440  0.5565  11.00000  0.05    0.51
Q55   1   0.4387  0.5067  0.1076  11.00000  0.05    0.50
Q56   1   0.8628  0.4556  0.7211  11.00000  0.05    0.49
Q57   1   0.6254  0.4379  0.0646  11.00000  0.05    0.49
Q58   1   0.9816  0.2405  0.9422  11.00000  0.05    0.48
Q59   1   1.1258  0.2929  0.7963  11.00000  0.05    0.48
Q60   1   1.3205  0.4595  1.0915  11.00000  0.05    0.48
Q61   1   1.1261  0.2369  0.8490  11.00000  0.05    0.47
Q62   1   1.1087  0.0484  0.9978  11.00000  0.05    0.47
Q63   1   0.9842  0.0054  0.9857  11.00000  0.05    0.47
Q64   1   1.3422  0.4243  1.0537  11.00000  0.05    0.47
Q65   1   0.3584  0.1424  0.3710  11.00000  0.05    0.46
Q66   1   0.6051  0.4950  0.4680  11.00000  0.05    0.46
Q67   1   1.1058  0.0783  0.9646  11.00000  0.05    0.46
Q68   1   0.8621  0.3603  1.0216  11.00000  0.05    0.46
Q69   1   1.0039  0.3044  1.1183  11.00000  0.05    0.46
Q70   1   1.0388  0.0604  1.0276  11.00000  0.05    0.45
Q71   1   1.0208  0.0401  1.0522  11.00000  0.05    0.45
Q72   1   0.3414  0.3049  0.2612  11.00000  0.05    0.45
Q73   1   0.6625  0.3378  0.3389  11.00000  0.05    0.45
Q74   1   0.8580  0.3192  0.7414  11.00000  0.05    0.45
Q75   1   0.8599  0.4224  1.0645  11.00000  0.05    0.45
Q76   1   0.3413  0.3409  0.5859  11.00000  0.05    0.45
Q77   1   1.1612  0.4128  0.8036  11.00000  0.05    0.44
Q78   1   0.4238  0.3017  0.3972  11.00000  0.05    0.44
Q79   1   0.8184  0.4224  0.9655  11.00000  0.05    0.44
Q80   1   1.1565  0.2485  0.7242  11.00000  0.05    0.44
Q81   1   0.6141  0.2788  0.1989  11.00000  0.05    0.44
Q82   1   0.3787  0.2960  0.5394  11.00000  0.05    0.43
Q83   1   0.8833  0.3566  1.1146  11.00000  0.05    0.43
Q84   1   0.6639  0.4864  0.5337  11.00000  0.05    0.43
Q85   1   1.1566  0.6140  0.7540  11.00000  0.05    0.43
Q86   1   1.1959  0.3651  0.6578  11.00000  0.05    0.43
Q87   1   0.3597  0.1473  0.4124  11.00000  0.05    0.42
Q88   1   1.1848  0.3098  0.7348  11.00000  0.05    0.42
Q89   1   0.6739  0.3502  0.5912  11.00000  0.05    0.42
Q90   1   0.7820  0.2501  0.3734  11.00000  0.05    0.42
Q91   1   0.6590  0.5252  0.1058  11.00000  0.05    0.42
Q92   1   0.5031  0.4141  0.4701  11.00000  0.05    0.42
Q93   1   1.0922  0.5337  0.6581  11.00000  0.05    0.42
Q94   1   1.1677  0.3741  1.0320  11.00000  0.05    0.42
Q95   1   0.5317  0.2896  0.0491  11.00000  0.05    0.42
Q96   1   0.5864  0.3409  0.1589  11.00000  0.05    0.41
Q97   1   0.6773  0.4767  0.3610  11.00000  0.05    0.41
Q98   1   0.5348  0.4047  0.1396  11.00000  0.05    0.41
Q99   1   0.8422  0.4193  0.7643  11.00000  0.05    0.41
Q100  1   0.5232  0.3511  0.1013  11.00000  0.05    0.41
;
_shelx_res_checksum   21609

_shelx_hkl_file
;
   0   1   2 18494.8 693.252   1
   0  -1  -2 18741.0 699.520   1
   0   2   1 18578.7 668.154   1
   0  -2  -1 16835.6 659.031   1
   0   2   2 379161. 12538.3   1
   0  -2  -2 425704. 12557.1   1
   0  -2  -3 479053. 16310.2   1
   0   2   3 565953. 16320.7   1
   0   2   4 4762.02 323.588   1
   0   3   2 461453. 14141.9   1
   0  -3  -2 440893. 14153.1   1
   0  -3  -3 231419. 7415.81   1
   0   3   3 232051. 7411.52   1
   0  -3  -4 278197. 9114.36   1
   0   3   4 294993. 9152.34   1
   0  -3  -5 2427.87 249.395   1
   0   3   5 2236.59 238.578   1
   0   3   6 174718. 5801.81   1
   0   4   2 43310.3 1588.53   1
   0  -4  -2 44382.2 1601.03   1
   0   4   3 443584. 14226.2   1
   0  -4  -3 458864. 14229.2   1
   0  -4  -4 221061. 7254.76   1
   0   4   4 224717. 7227.19   1
   0   4   5 527176. 16128.4   1
   0  -4  -5 493274. 16076.9   1
   0   4   6 36122.8 1532.55   1
   0  -4  -6 35538.7 1487.07   1
   0   4   7 142943. 4898.92   1
   0  -5  -2 83728.8 2888.91   1
   0  -5  -3 23189.7 1043.78   1
   0   5   3 22910.6 1003.61   1
   0   5   4 111.371 88.0851   1
   0  -5  -4 207.516 103.512   1
   0   5   5 753631. 24867.4   1
   0  -5  -5 833316. 24903.8   1
   0  -5  -6 30751.4 1352.52   1
   0   5   6 30844.7 1368.94   1
   0  -5  -7 3286.88 347.039   1
   0   5   7 3377.17 358.886   1
   0   5   8 11794.8 785.154   1
   0   5   9 22132.2 1221.75   1
   0   6   3 25696.6 1121.40   1
   0  -6  -3 26886.4 1173.95   1
   0   6   4 66903.7 2465.56   1
   0  -6  -4 67286.6 2495.51   1
   0   6   5 27770.8 1266.68   1
   0  -6  -5 28241.1 1292.85   1
   0  -6  -6 84660.0 3295.11   1
   0   6   6 100622. 3413.27   1
   0   6   7 67212.6 2624.07   1
   0  -6  -7 67419.4 2599.49   1
   0   6   8 249990. 8423.34   1
   0  -6  -8 253293. 8391.81   1
   0   6   9 1283.63 297.382   1
   0  -6  -9 1299.71 277.972   1
   0   6  10 57069.4 2433.56   1
   0  -7  -3 6060.04 472.930   1
   0   7   4 92416.7 3414.61   1
   0  -7  -4 100942. 3503.56   1
   0   7   5 97988.0 3620.92   1
   0  -7  -5 107167. 3711.61   1
   0  -7  -6 77558.5 2960.47   1
   0   7   6 77984.0 2968.25   1
   0   7   7 147200. 5019.22   1
   0  -7  -7 132880. 4893.35   1
   0  -7  -8 17948.3 1054.15   1
   0   7   8 17584.1 1043.54   1
   0  -7  -9 44464.2 2017.84   1
   0   7   9 46173.1 2025.44   1
   0   7  10 48383.2 2188.47   1
   0  -7 -10 44979.2 2150.68   1
   0   7  11 38241.2 1906.71   1
   0  -8  -4 37974.9 1666.50   1
   0   8   5 72822.9 2757.79   1
   0  -8  -5 71173.2 2795.35   1
   0   8   6 101208. 3668.55   1
   0  -8  -6 99709.7 3700.69   1
   0  -8  -7 100973. 3824.63   1
   0   8   7 102820. 3809.22   1
   0  -8  -8 20815.2 1164.98   1
   0   8   8 19046.2 1144.88   1
   0   8   9 8284.75 712.575   1
   0  -8  -9 7511.88 686.846   1
   0  -8 -10 9241.96 763.186   1
   0   8  10 8486.88 754.743   1
   0   8  11 113260. 4343.62   1
   0   8  12 6944.44 707.612   1
   0   9   5 37170.5 1689.58   1
   0  -9  -5 38538.2 1740.52   1
   0  -9  -6 344326. 11082.6   1
   0   9   6 326604. 10971.8   1
   0  -9  -7 3463.81 439.851   1
   0   9   7 3553.18 425.107   1
   0   9   8 96581.4 3629.74   1
   0  -9  -8 91609.5 3619.53   1
   0   9   9 60730.2 2595.96   1
   0  -9  -9 60849.6 2553.67   1
   0   9  10 200009. 7339.36   1
   0  -9 -10 216729. 7321.23   1
   0  -9 -11 611.086 223.452   1
   0   9  11 160.560 214.943   1
   0   9  12 29542.7 1676.01   1
   0   9  13 6089.85 698.314   1
   0 -10  -5 95322.8 3655.27   1
   0  10   6 113657. 4214.27   1
   0 -10  -6 117739. 4307.62   1
   0 -10  -7 2581.03 397.402   1
   0  10   7 2493.39 380.976   1
   0 -10  -8 3414.61 490.735   1
   0  10   8 3350.58 444.929   1
   0  10   9 853.790 260.883   1
   0 -10  -9 985.782 272.008   1
   0 -10 -10 14415.6 1026.51   1
   0  10  10 12308.3 987.613   1
   0  10  11 60931.2 2818.56   1
   0 -10 -11 66746.9 2822.00   1
   0  10  12 22119.3 1464.87   1
   0 -10 -12 21406.8 1396.83   1
   0  10  13 3108.98 549.767   1
   0 -11  -6 32652.9 1678.23   1
   0 -11  -7 59531.2 2548.06   1
   0  11   7 56335.9 2466.34   1
   0 -11  -8 3761.03 513.082   1
   0  11   8 3464.35 460.108   1
   0  11   9 67402.4 2848.53   1
   0 -11  -9 64626.1 2876.26   1
   0  11  10 739.241 266.802   1
   0 -11 -10 929.758 332.722   1
   0  11  11 6906.48 728.812   1
   0 -11 -11 6316.36 714.980   1
   0  11  12 29014.0 1726.97   1
   0 -11 -12 28286.3 1686.64   1
   0 -12  -7 46190.2 2195.58   1
   0  12   8 89620.2 3482.82   1
   0 -12  -8 82209.6 3524.18   1
   0 -12  -9 6304.70 727.878   1
   0  12   9 5997.45 636.301   1
   0 -12 -10 39731.9 2078.05   1
   0  12  10 42338.7 2121.00   1
   0  12  11 11502.1 943.424   1
   0 -12 -11 11710.4 990.618   1
   0 -13  -8 27347.7 1614.99   1
   0  13   9 7794.13 754.749   1
   0 -13  -9 7472.15 790.781   1
   0 -13 -10 27455.2 1694.28   1
   0  13  10 29057.4 1687.09   1
   0 -14  -8 862.247 322.956   1
   0 -14  -9 339.415 241.954   1
   1  -1  -2 111392. 3526.39   1
  -1   1   2 106573. 3517.13   1
  -1   1   1 85215.5 2707.04   1
   1  -1  -1 82227.1 2703.28   1
  -1   2   4 3098.47 269.604   1
   1  -2  -4 3649.27 293.868   1
  -1   2   3 126315. 4254.03   1
   1  -2  -3 133519. 4258.17   1
   1  -2  -2 50500.5 1814.61   1
  -1   2   2 55243.8 1837.20   1
  -1   2   1 553481. 16826.2   1
   1  -2  -1 525665. 16841.2   1
  -1  -2  -2 39364.8 1365.35   1
   1   2   2 40860.3 1371.68   1
  -1  -2  -3 78612.5 2674.33   1
   1   2   3 83836.3 2690.87   1
   1   2   4 10897.9 517.098   1
  -1   3   6 138765. 4737.77   1
   1  -3  -5 28027.0 1211.98   1
  -1   3   5 28391.1 1215.05   1
  -1   3   4 317401. 10673.8   1
   1  -3  -4 354706. 10702.0   1
   1  -3  -3 2571.97 235.687   1
  -1   3   3 2303.24 225.792   1
   1  -3  -2 647.577 109.570   1
  -1   3   2 563.254 106.834   1
   1  -3  -1 3635.02 251.828   1
  -1   3   1 3640.59 248.863   1
  -1  -3  -2 16819.0 659.950   1
   1   3   2 14553.6 622.686   1
  -1  -3  -3 5874.41 352.910   1
   1   3   3 5970.26 344.070   1
   1   3   4 306104. 9914.40   1
  -1  -3  -4 319780. 9939.17   1
  -1  -3  -5 62549.8 2274.17   1
   1   3   5 63760.7 2263.75   1
  -1   4   7 38723.8 1670.66   1
   1  -4  -7 37298.7 1684.78   1
   1  -4  -6 238996. 7585.93   1
  -1   4   6 220412. 7596.63   1
  -1   4   5 246203. 7682.11   1
   1  -4  -5 223572. 7635.38   1
  -1   4   4 26272.8 1143.73   1
   1  -4  -4 26126.1 1174.86   1
   1  -4  -3 283828. 8884.91   1
  -1   4   3 269826. 8872.35   1
  -1   4   2 347315. 11261.0   1
   1  -4  -2 364570. 11292.6   1
  -1  -4  -2 316855. 9996.77   1
   1   4   3 252211. 8140.74   1
  -1  -4  -3 259509. 8163.35   1
  -1  -4  -4 29281.1 1175.53   1
   1   4   4 27982.1 1154.32   1
   1   4   5 336966. 10793.8   1
  -1  -4  -5 339508. 10807.5   1
   1   4   6 167894. 5581.97   1
  -1  -4  -6 165215. 5533.98   1
   1   4   7 28032.4 1264.12   1
  -1   5   9 3599.30 432.386   1
   1  -5  -8 20522.2 1132.78   1
  -1   5   8 19254.9 1114.01   1
   1  -5  -7 201347. 6615.98   1
  -1   5   7 190185. 6603.29   1
   1  -5  -6 2564.78 308.335   1
  -1   5   6 2660.51 326.040   1
  -1   5   5 35127.7 1479.32   1
   1  -5  -5 33824.1 1497.82   1
  -1   5   4 16997.1 861.317   1
   1  -5  -4 16870.4 866.131   1
   1  -5  -3 710297. 23190.7   1
  -1   5   3 766250. 23173.9   1
   1  -5  -2 418.459 104.596   1
  -1   5   2 393.155 114.012   1
  -1  -5  -3 732564. 22977.0   1
   1   5   3 733845. 22927.6   1
   1   5   4 656.857 138.004   1
  -1  -5  -4 581.443 130.475   1
  -1  -5  -5 52336.5 2038.56   1
   1   5   5 56053.9 2068.30   1
   1   5   6 5508.55 428.093   1
  -1  -5  -6 4515.99 388.804   1
   1   5   7 234206. 7985.97   1
  -1  -5  -7 251982. 7994.44   1
   1   5   8 59468.4 2368.05   1
   1   5   9 1161.25 253.057   1
  -1   6  10 100467. 3854.77   1
   1  -6  -9 46111.7 2111.90   1
  -1   6   9 46650.4 2096.67   1
   1  -6  -8 77343.0 2918.14   1
  -1   6   8 71216.8 2934.10   1
   1  -6  -7 13146.0 821.110   1
  -1   6   7 13927.9 860.178   1
  -1   6   6 258408. 8658.47   1
   1  -6  -6 263483. 8621.82   1
  -1   6   5 11339.6 715.686   1
   1  -6  -5 10919.0 711.646   1
   1  -6  -4 15288.0 840.959   1
  -1   6   4 15342.2 815.836   1
   1  -6  -3 57725.2 2123.77   1
  -1   6   3 52387.1 2074.78   1
  -1  -6  -3 7651.94 517.903   1
  -1  -6  -4 4008.04 348.938   1
   1   6   4 3818.32 331.597   1
  -1  -6  -5 12370.5 721.663   1
   1   6   5 13808.5 752.689   1
   1   6   6 246900. 8021.46   1
  -1  -6  -6 238214. 7961.75   1
  -1  -6  -7 2318.04 294.551   1
   1   6   7 2088.43 282.209   1
   1   6   8 111600. 4011.05   1
  -1  -6  -8 108881. 3935.08   1
   1   6   9 36724.7 1692.97   1
   1   6  10 150194. 5336.32   1
  -1   7  11 60278.3 2668.67   1
  -1   7  10 31381.9 1667.56   1
   1  -7 -10 31114.1 1648.30   1
  -1   7   9 256.956 174.737   1
   1  -7  -9 364.615 181.935   1
  -1   7   8 73144.4 2947.92   1
   1  -7  -8 76069.6 2954.60   1
   1  -7  -7 90146.4 3405.32   1
  -1   7   7 89504.5 3475.48   1
   1  -7  -6 62597.6 2487.36   1
  -1   7   6 60283.4 2458.31   1
  -1   7   5 96195.0 3343.30   1
   1  -7  -5 84494.6 3343.81   1
   1  -7  -4 128972. 4460.04   1
  -1   7   4 124845. 4412.76   1
   1  -7  -3 139912. 4807.38   1
  -1  -7  -4 148053. 4911.50   1
   1   7   4 138316. 4795.52   1
   1   7   5 63832.2 2454.09   1
  -1  -7  -5 67210.0 2501.08   1
   1   7   6 10137.1 679.299   1
  -1  -7  -6 10482.6 710.786   1
  -1  -7  -7 43995.5 1881.00   1
   1   7   7 44916.9 1924.39   1
   1   7   8 80814.8 3100.86   1
  -1  -7  -8 81318.9 3126.00   1
   1   7   9 563.740 221.148   1
  -1  -7  -9 570.140 205.702   1
   1   7  10 33656.6 1668.96   1
   1   7  11 68680.2 2838.05   1
  -1   8  12 3132.89 496.291   1
   1  -8 -11-125.603 250.350   1
  -1   8  11 169.819 166.090   1
  -1   8  10 667.198 259.743   1
   1  -8 -10 521.769 243.910   1
  -1   8   9 95633.7 3836.22   1
   1  -8  -9 103878. 3885.46   1
   1  -8  -8 3640.69 471.871   1
  -1   8   8 3935.50 476.478   1
  -1   8   7 3287.03 438.118   1
   1  -8  -7 3336.33 417.620   1
  -1   8   6 7514.44 603.021   1
   1  -8  -6 6446.11 598.174   1
  -1   8   5 242813. 8038.50   1
   1  -8  -5 238727. 8079.40   1
  -1   8   4 12561.8 769.345   1
   1  -8  -4 12627.0 824.330   1
  -1  -8  -4 12417.0 760.334   1
   1   8   5 365842. 11930.0   1
  -1  -8  -5 375054. 11996.8   1
  -1  -8  -6 4964.34 480.992   1
   1   8   6 5631.74 484.172   1
   1   8   7 8059.05 623.199   1
  -1  -8  -7 7691.76 639.899   1
  -1  -8  -8 6390.75 583.500   1
   1   8   8 6588.93 611.802   1
   1   8   9 86170.1 3409.19   1
  -1  -8  -9 87664.2 3345.08   1
  -1  -8 -10 1284.16 288.996   1
   1   8  10 1502.68 311.961   1
   1   8  11 3986.43 515.434   1
   1   8  12 2668.75 422.580   1
  -1   9  13-228.181 242.698   1
   1  -9 -12 16971.6 1236.63   1
  -1   9  12 17987.2 1242.12   1
   1  -9 -11 25479.6 1481.98   1
  -1   9  11 23740.9 1501.59   1
   1  -9 -10 60294.6 2734.15   1
  -1   9  10 63939.8 2835.16   1
   1  -9  -9 1690.32 343.045   1
  -1   9   9 1755.11 355.238   1
   1  -9  -8 162236. 5796.17   1
  -1   9   8 162862. 5844.21   1
   1  -9  -7 60081.1 2569.82   1
  -1   9   7 59539.7 2514.82   1
   1  -9  -6 23995.6 1325.00   1
  -1   9   6 24089.1 1291.09   1
  -1   9   5 6542.26 564.379   1
   1  -9  -5 6904.59 627.394   1
  -1  -9  -5 3703.57 424.684   1
   1   9   6 47424.4 2052.09   1
  -1  -9  -6 50735.4 2121.27   1
  -1  -9  -7 45356.0 1986.77   1
   1   9   7 43358.4 1947.26   1
   1   9   8 157140. 5572.15   1
  -1  -9  -8 158128. 5574.42   1
   1   9   9 2935.00 437.538   1
  -1  -9  -9 2960.63 416.158   1
  -1  -9 -10 47711.6 2198.54   1
   1   9  10 51854.0 2279.00   1
   1   9  11 13977.4 1046.72   1
  -1  -9 -11 13571.3 989.443   1
   1   9  12 17781.0 1218.86   1
   1   9  13 3454.86 534.101   1
  -1  10  12 12085.7 1087.42   1
   1 -10 -12 12442.8 1030.02   1
   1 -10 -11 1480.10 355.153   1
  -1  10  11 4593.69 601.231   1
  -1  10  10 22014.5 1430.39   1
   1 -10 -10 22705.1 1379.41   1
   1 -10  -9 29170.6 1632.10   1
  -1  10   9 30150.9 1649.53   1
  -1  10   8 14066.4 989.033   1
   1 -10  -8 15356.0 1068.06   1
   1 -10  -7 2855.12 451.744   1
  -1  10   7 3375.11 446.348   1
   1 -10  -6 90934.7 3588.20   1
  -1  10   6 93365.6 3546.34   1
   1 -10  -5 46315.3 2136.08   1
  -1 -10  -5 37185.3 1756.37   1
  -1 -10  -6 80099.8 3122.93   1
  -1 -10  -7 30652.9 1560.51   1
   1  10   7 30445.3 1516.11   1
   1  10   8 70619.9 2870.34   1
  -1 -10  -8 69099.1 2894.52   1
   1  10   9 12457.5 907.173   1
  -1 -10  -9 11888.7 894.511   1
  -1 -10 -10 34815.6 1759.69   1
   1  10  10 31377.3 1717.67   1
   1  10  11 2862.37 455.755   1
  -1 -10 -11 2229.83 381.462   1
  -1 -10 -12 11978.3 988.917   1
   1  10  12 12045.5 1003.23   1
   1  10  13 49235.1 2481.20   1
   1 -11 -12 217.162 216.778   1
  -1  11  11 82485.1 3659.71   1
   1 -11 -11 91034.8 3723.28   1
  -1  11  10 7789.51 775.122   1
   1 -11 -10 7482.83 792.305   1
   1 -11  -9 2080.57 402.943   1
  -1  11   9 1479.11 353.010   1
  -1  11   8 10151.1 822.004   1
   1 -11  -8 8934.07 825.803   1
  -1  11   7 114853. 4220.39   1
   1 -11  -7 106816. 4272.55   1
   1 -11  -6 919.669 252.168   1
  -1 -11  -6 26726.4 1428.89   1
   1  11   7 109707. 4139.55   1
  -1 -11  -7 111788. 4188.02   1
  -1 -11  -8 532.406 197.536   1
   1  11   8 640.516 224.458   1
  -1 -11  -9 2734.97 430.912   1
   1  11   9 2953.00 453.158   1
   1  11  10 4541.02 538.601   1
  -1 -11 -10 4059.01 505.950   1
  -1 -11 -11 74512.7 3179.16   1
   1  11  11 73149.5 3145.73   1
   1  11  12 713.126 311.243   1
  -1 -11 -12 651.828 277.555   1
   1  11  13 4313.50 617.000   1
  -1 -11 -13 3000.94 505.327   1
   1 -12 -11 221.852 227.796   1
   1 -12 -10 33634.0 1957.37   1
  -1  12  10 36844.9 1935.68   1
   1 -12  -9 18128.0 1325.86   1
  -1  12   9 17670.2 1203.22   1
  -1  12   8 31280.2 1681.67   1
   1 -12  -8 29418.5 1666.47   1
   1 -12  -7 409.516 255.565   1
  -1 -12  -7 1834.57 328.225   1
   1  12   8 28079.7 1519.98   1
  -1 -12  -8 26731.3 1538.84   1
   1  12   9 38257.0 1898.51   1
  -1 -12  -9 36641.7 1961.97   1
  -1 -12 -10 43657.9 2150.89   1
   1  12  10 44711.2 2152.76   1
   1  12  11 7532.98 727.112   1
  -1 -12 -11 7609.33 748.352   1
  -1 -12 -12 9918.10 903.506   1
   1  12  12 10093.0 915.004   1
   1 -13 -10 12766.6 1059.19   1
  -1  13   9 1392.51 327.291   1
   1 -13  -9 790.440 289.773   1
   1 -13  -8 52068.0 2507.38   1
   1 -13  -7 1618.45 378.899   1
  -1 -13  -8 31653.2 1746.43   1
   1  13   9 1736.05 344.339   1
  -1 -13  -9 1230.11 343.627   1
  -1 -13 -10 28729.5 1653.62   1
   1  13  10 29614.8 1654.17   1
  -1 -13 -11 2909.56 478.525   1
   1  13  11 2983.68 504.355   1
   1 -14  -8 35.3099 192.693   1
  -1 -14  -8 944.824 323.798   1
  -1 -14  -9 66412.2 3016.55   1
  -1 -14 -10-89.4066 300.310   1
  -2   0   1 151.313 38.9794   1
  -2   1   2 394313. 12139.5   1
   2  -1  -2 379184. 12134.5   1
   2  -1  -1 466275. 14070.1   1
  -2   1   1 435455. 14070.1   1
   2  -1   0 108.464 30.5099   1
  -2   1   0 92.9536 33.1209   1
   2  -2  -4 356670. 11181.1   1
  -2   2   4 346220. 11179.3   1
   2  -2  -3 611087. 18160.3   1
  -2   2   3 546046. 18171.7   1
   2  -2  -2 181405. 5979.66   1
  -2   2   2 190986. 5991.16   1
   2  -2  -1 393670. 12646.7   1
  -2   2   1 411442. 12633.7   1
   2   2   3 473985. 14771.9   1
   2  -3  -6 520842. 17247.5   1
  -2   3   6 562015. 17224.6   1
   2  -3  -5 59416.2 2188.80   1
  -2   3   5 56381.1 2178.81   1
   2  -3  -4 21922.1 989.212   1
  -2   3   4 21244.1 978.876   1
  -2   3   3 21.8494 58.6759   1
   2  -3  -3 174.379 91.2480   1
  -2   3   2 797153. 24617.4   1
   2  -3  -2 780217. 24622.3   1
  -2   3   1 70733.9 2430.63   1
   2  -3  -1 71593.9 2432.31   1
  -2  -3  -2 528998. 16889.3   1
   2   3   2 555140. 16875.2   1
   2   3   3-47.7930 46.1877   1
  -2  -3  -3 80.0637 52.5990   1
   2   3   4 12083.4 562.858   1
  -2  -3  -4 12222.1 563.162   1
   2   3   5 61155.3 2158.90   1
   2  -4  -7 251536. 8197.01   1
  -2   4   7 240286. 8186.51   1
   2  -4  -6 8802.80 610.587   1
  -2   4   6 9121.79 628.999   1
   2  -4  -5 18659.2 995.680   1
  -2   4   5 21530.2 1007.75   1
   2  -4  -4 179599. 6051.02   1
  -2   4   4 182882. 6027.15   1
   2  -4  -3 160486. 5332.53   1
  -2   4   3 160298. 5319.91   1
   2  -4  -2 88263.0 3138.26   1
  -2   4   2 93751.8 3137.30   1
  -2  -4  -2 110553. 3609.52   1
   2   4   3 233778. 7743.19   1
  -2  -4  -3 256096. 7776.95   1
  -2  -4  -4 149507. 5007.45   1
   2   4   4 158506. 5040.91   1
   2   4   5 9028.66 516.610   1
  -2  -4  -5 8964.61 506.470   1
   2   4   6 16216.3 811.959   1
   2   4   7 224918. 7359.64   1
  -2   5   9 390234. 12858.5   1
   2  -5  -8 2734.38 368.443   1
  -2   5   8 2657.52 384.334   1
  -2   5   7 21302.5 1177.82   1
   2  -5  -7 24095.3 1190.69   1
  -2   5   6 11365.7 745.360   1
   2  -5  -6 10830.6 715.654   1
  -2   5   5 20654.6 1023.50   1
   2  -5  -5 18150.9 1021.16   1
   2  -5  -4 9259.63 601.369   1
  -2   5   4 9020.26 608.752   1
  -2   5   3 409012. 13230.6   1
   2  -5  -3 422569. 13268.4   1
   2  -5  -2 22800.5 1034.87   1
  -2   5   2 23567.1 1026.50   1
   2   5   3 337655. 10632.6   1
  -2  -5  -3 334612. 10656.4   1
   2   5   4 13253.5 649.867   1
  -2  -5  -4 13609.8 671.420   1
   2   5   5 43052.2 1689.43   1
  -2  -5  -5 43915.7 1675.61   1
   2   5   6 5883.42 435.036   1
  -2  -5  -6 6162.92 444.607   1
  -2  -5  -7 29285.7 1296.61   1
   2   5   7 28325.9 1283.07   1
   2   5   8-140.588 130.363   1
   2   5   9 402835. 13031.2   1
  -2   6  10 56879.0 2509.20   1
  -2   6   9 1877.77 343.460   1
   2  -6  -9 1706.24 299.488   1
   2  -6  -8 42217.6 1900.15   1
  -2   6   8 41706.3 1920.22   1
   2  -6  -7 11965.6 802.401   1
  -2   6   7 12782.6 836.986   1
  -2   6   6 45709.2 1926.35   1
   2  -6  -6 42674.6 1868.45   1
  -2   6   5 3357.55 375.523   1
   2  -6  -5 3218.23 370.474   1
   2  -6  -4 742728. 23441.7   1
  -2   6   4 742641. 23434.1   1
   2  -6  -3 202394. 6667.83   1
  -2   6   3 197886. 6629.75   1
  -2  -6  -3 209185. 6791.79   1
   2   6   4 727572. 22752.2   1
  -2  -6  -4 724806. 22778.3   1
   2   6   5 207.320 122.672   1
  -2  -6  -5 364.862 124.054   1
  -2  -6  -6 67147.6 2589.89   1
   2   6   6 74584.2 2633.80   1
   2   6   7 16580.0 917.884   1
  -2  -6  -7 17856.2 927.064   1
  -2  -6  -8 52443.8 2178.41   1
   2   6   8 57487.5 2219.52   1
   2   6   9 2596.71 559.840   1
   2   6  10 53707.7 2242.78   1
  -2   7  11 7666.09 723.656   1
   2  -7 -10 33414.2 1811.91   1
  -2   7  10 37630.5 1888.99   1
  -2   7   9 115004. 4432.37   1
   2  -7  -9 123103. 4461.69   1
  -2   7   8 60999.9 2612.49   1
   2  -7  -8 64050.4 2606.55   1
  -2   7   7 10036.4 761.738   1
   2  -7  -7 9993.63 762.724   1
   2  -7  -6 243738. 8522.40   1
  -2   7   6 264102. 8521.37   1
  -2   7   5 58442.4 2339.57   1
   2  -7  -5 57847.7 2363.09   1
   2  -7  -4 15804.8 914.871   1
  -2   7   4 15579.0 894.201   1
   2  -7  -3 121134. 4267.04   1
  -2   7   3 119649. 4207.99   1
  -2  -7  -4 3257.88 327.299   1
  -2  -7  -5 60465.2 2243.22   1
   2   7   5 55596.7 2172.55   1
  -2  -7  -6 198310. 6571.80   1
   2   7   6 192543. 6487.93   1
   2   7   7 10841.6 704.703   1
  -2  -7  -7 10388.2 691.924   1
   2   7   8 43647.1 1880.41   1
  -2  -7  -8 43842.7 1860.42   1
  -2  -7  -9 78845.1 3059.59   1
   2   7   9 80881.3 3087.53   1
   2   7  10 83887.5 3236.17   1
   2   7  11 4861.08 540.481   1
  -2   8  12 9995.31 908.956   1
  -2   8  11 70730.7 3017.60   1
   2  -8 -11 65488.8 2978.14   1
  -2   8  10 13365.5 957.751   1
   2  -8 -10 11108.4 904.639   1
  -2   8   9 36570.9 1912.74   1
   2  -8  -9 39702.7 1914.87   1
  -2   8   8 24404.6 1363.31   1
   2  -8  -8 21381.6 1277.27   1
   2  -8  -7 316646. 10424.3   1
  -2   8   7 305676. 10393.9   1
  -2   8   6 39985.3 1852.52   1
   2  -8  -6 41756.7 1879.23   1
   2  -8  -5 26188.0 1363.53   1
  -2   8   5 27492.2 1361.54   1
  -2   8   4 40443.4 1800.43   1
   2  -8  -4 44550.9 1912.65   1
  -2  -8  -4 26045.2 1212.81   1
  -2  -8  -5 41908.6 1732.34   1
   2   8   5 40183.3 1683.10   1
   2   8   6 32598.0 1453.56   1
  -2  -8  -6 32794.5 1471.15   1
   2   8   7 359899. 11789.9   1
  -2  -8  -7 368421. 11829.4   1
   2   8   8 29830.3 1453.92   1
  -2  -8  -8 31657.1 1462.02   1
  -2  -8  -9 23954.6 1288.39   1
   2   8   9 27650.0 1412.03   1
   2   8  10 11938.5 844.688   1
  -2  -8 -10 11020.6 830.967   1
   2   8  11 56288.5 2461.85   1
   2   8  12 1347.60 290.415   1
   2  -9 -12 39124.9 2213.78   1
  -2   9  12 44075.9 2224.98   1
  -2   9  11 130.477 186.442   1
   2  -9 -11 428.620 247.553   1
   2  -9 -10 7092.25 760.736   1
  -2   9  10 11776.0 984.478   1
   2  -9  -9 25861.0 1512.07   1
  -2   9   9 26389.0 1498.05   1
  -2   9   8 4970.42 596.268   1
   2  -9  -8 5863.93 601.850   1
  -2   9   7 6584.27 632.833   1
   2  -9  -7 6568.21 643.492   1
   2  -9  -6 67948.0 2810.76   1
  -2   9   6 66938.2 2766.19   1
  -2   9   5 17289.0 1020.69   1
   2  -9  -5 16699.6 1041.20   1
   2  -9  -4 62263.2 2551.20   1
  -2  -9  -5 22744.7 1179.59   1
   2   9   6 47974.5 2053.81   1
  -2  -9  -6 54561.0 2174.31   1
   2   9   7 6245.57 552.509   1
  -2  -9  -7 5584.01 541.169   1
  -2  -9  -8 21071.0 1195.66   1
   2   9   8 21684.4 1149.87   1
  -2  -9  -9 21182.5 1190.41   1
   2   9   9 20089.3 1178.49   1
   2   9  10 7032.20 627.233   1
  -2  -9 -10 6316.61 610.433   1
  -2  -9 -11 465.266 188.486   1
   2   9  11 505.768 184.359   1
   2   9  12 22336.6 1349.42   1
   2   9  13 15279.4 1112.34   1
   2 -10 -12 30213.3 1798.14   1
  -2  10  11 503.329 302.378   1
   2 -10 -11 356.180 215.511   1
   2 -10 -10 34374.4 1839.54   1
  -2  10  10 34295.2 1853.54   1
  -2  10   9 1588.60 351.121   1
   2 -10  -9 1992.34 378.435   1
   2 -10  -8 142059. 5207.84   1
  -2  10   8 132894. 5074.48   1
   2 -10  -7 104932. 4185.83   1
  -2  10   7 115561. 4241.87   1
   2 -10  -6 2583.94 408.588   1
  -2  10   6 2498.73 399.440   1
   2 -10  -5 5826.61 595.474   1
  -2  10   5 6196.44 598.567   1
  -2 -10  -5 3084.31 391.068   1
  -2 -10  -6 3656.81 420.641   1
  -2 -10  -7 60975.9 2461.31   1
   2  10   7 57207.1 2377.40   1
  -2 -10  -8 141155. 5077.77   1
   2  10   8 139789. 5008.13   1
  -2 -10  -9 8505.29 708.775   1
   2  10   9 8510.30 698.609   1
  -2 -10 -10 65562.7 2777.68   1
   2  10  10 64207.6 2723.97   1
  -2 -10 -11 5539.03 578.708   1
   2  10  11 5583.80 631.667   1
   2  10  12 24421.4 1452.40   1
   2  10  13 6017.87 711.609   1
   2  10  14 40600.4 2181.89   1
   2 -11 -11 2477.54 471.952   1
  -2  11  11 982.059 322.053   1
  -2  11  10 1948.59 363.393   1
   2 -11 -10 1383.34 375.389   1
   2 -11  -9 126022. 5014.95   1
  -2  11   9 135622. 4985.90   1
   2 -11  -8 5169.75 606.845   1
  -2  11   8 5027.80 594.217   1
  -2  11   7 2465.30 418.105   1
   2 -11  -7 2154.34 383.601   1
   2 -11  -6 3495.00 510.105   1
  -2  11   6 3501.80 458.498   1
  -2 -11  -6 7881.05 654.707   1
  -2 -11  -7 523.937 161.203   1
  -2 -11  -8 587.781 220.592   1
   2  11   8 261.354 144.972   1
  -2 -11  -9 110621. 4200.92   1
   2  11   9 111149. 4164.20   1
   2  11  10 800.530 226.848   1
  -2 -11 -10 690.390 256.972   1
   2  11  11 281.488 221.549   1
  -2 -11 -11 332.245 215.075   1
  -2 -11 -12 5985.83 670.673   1
   2  11  12 5594.04 643.317   1
   2  11  13 52731.3 2548.52   1
  -2  12  10 19081.8 1377.33   1
   2 -12 -10 21955.1 1457.67   1
  -2  12   9 1698.68 373.084   1
   2 -12  -9 1938.30 475.950   1
   2 -12  -8 29323.8 1773.62   1
  -2  12   8 33486.3 1765.41   1
  -2  12   7 44038.6 2162.80   1
   2 -12  -7 46893.4 2281.46   1
  -2 -12  -7 45760.8 2129.98   1
  -2 -12  -8 21910.4 1335.73   1
  -2 -12  -9 1542.83 357.409   1
   2  12   9 1615.13 321.679   1
   2  12  10 16591.3 1128.52   1
  -2 -12 -10 16349.1 1125.54   1
  -2 -12 -11 26983.5 1545.71   1
   2  12  11 26252.6 1514.44   1
   2  12  12 16999.6 1183.49   1
  -2 -12 -12 17047.3 1211.73   1
  -2 -12 -13 4953.74 650.878   1
   2  12  13 4337.43 606.659   1
   2 -13  -9 32742.7 1960.59   1
   2 -13  -8 9299.59 924.442   1
  -2  13   8 9899.21 910.631   1
   2 -13  -7 179.148 202.226   1
  -2 -13  -8 31292.7 1695.96   1
  -2 -13  -9 32059.0 1803.18   1
   2  13  10 29599.2 1610.34   1
  -2 -13 -10 27880.0 1614.28   1
   2  13  11 54.5195 178.541   1
  -2 -13 -11 218.940 218.124   1
   2  13  12 28874.2 1690.91   1
  -2 -13 -12 29494.1 1705.52   1
  -2 -14  -9 3766.31 548.105   1
  -2 -14 -10 378.677 216.978   1
   2  14  11 7125.31 740.185   1
  -2 -14 -11 9204.35 867.803   1
  -2 -15 -10 8908.31 940.806   1
   3   0  -1 86.1552 39.8203   1
  -3   0   1 115.804 44.9576   1
  -3   1   3 166816. 5397.36   1
   3  -1  -3 163706. 5409.09   1
  -3   1   2 100419. 3405.80   1
   3  -1  -2 105222. 3415.69   1
  -3   1   1 566647. 17132.4   1
   3  -1  -1 530864. 17134.3   1
  -3   1   0 348698. 11336.4   1
   3  -1   0 378052. 11350.0   1
   3  -2  -4 294118. 9321.03   1
  -3   2   4 285903. 9332.42   1
  -3   2   3 429894. 13276.4   1
   3  -2  -3 409412. 13234.5   1
  -3   2   2 372397. 12133.7   1
   3  -2  -2 398099. 12165.0   1
  -3   2   1 567247. 18315.2   1
   3  -2  -1 604519. 18317.5   1
   3  -2   0 969.980 114.129   1
   3   2   3 282856. 8839.40   1
  -3   3   6 7084.38 561.568   1
   3  -3  -6 7979.17 576.084   1
   3  -3  -5 76946.6 2852.78   1
  -3   3   5 80993.0 2924.99   1
  -3   3   4 999999. 29906.7   1
   3  -3  -4 911054. 29886.8   1
  -3   3   3 262856. 8454.57   1
   3  -3  -3 260793. 8482.82   1
   3  -3  -2 45436.0 1668.53   1
  -3   3   2 43158.2 1662.45   1
   3  -3  -1 21442.0 928.644   1
  -3   3   1 22096.2 917.714   1
  -3  -3  -2 80553.0 2601.05   1
   3   3   3 198848. 6393.15   1
  -3  -3  -3 207065. 6405.02   1
   3   3   4 690652. 21506.6   1
   3   3   5 84703.1 2861.54   1
   3  -4  -7 39146.9 1729.17   1
  -3   4   7 39111.3 1794.58   1
   3  -4  -6 103789. 3608.32   1
  -3   4   6 94366.0 3575.52   1
  -3   4   5 103272. 3712.30   1
   3  -4  -5 104093. 3711.20   1
  -3   4   4 83538.0 3045.29   1
   3  -4  -4 84972.6 3089.09   1
   3  -4  -3 92103.4 3243.32   1
  -3   4   3 92029.8 3248.60   1
  -3   4   2 105510. 3611.05   1
   3  -4  -2 106117. 3663.33   1
   3  -4  -1 337810. 10816.6   1
  -3   4   1 342303. 10827.9   1
  -3  -4  -2 159434. 5088.82   1
  -3  -4  -3 147905. 4755.53   1
   3   4   3 147915. 4731.12   1
   3   4   4 116435. 3746.46   1
  -3  -4  -4 111833. 3749.49   1
   3   4   5 128327. 4169.33   1
  -3  -4  -5 123621. 4141.19   1
   3   4   6 123925. 4156.23   1
   3   4   7 61203.9 2256.54   1
  -3   5   9 48367.4 2248.11   1
  -3   5   8 621.159 214.134   1
   3  -5  -8 282.625 152.168   1
   3  -5  -7 615152. 18892.8   1
  -3   5   7 566424. 18847.9   1
   3  -5  -6 7432.49 579.100   1
  -3   5   6 7132.14 579.605   1
  -3   5   5 113515. 4038.68   1
   3  -5  -5 112624. 4024.42   1
   3  -5  -4 31848.2 1477.73   1
  -3   5   4 34653.5 1491.01   1
  -3   5   3 3444.54 340.251   1
   3  -5  -3 3578.04 351.164   1
   3  -5  -2 63419.0 2382.38   1
  -3   5   2 63608.2 2348.57   1
  -3  -5  -3 6985.54 393.427   1
  -3  -5  -4 55435.6 2039.73   1
   3   5   4 59895.9 2038.55   1
  -3  -5  -5 93792.8 3101.51   1
   3   5   5 86863.7 3080.64   1
   3   5   6 7993.09 503.783   1
  -3  -5  -6 7791.08 489.415   1
   3   5   7 457081. 14538.5   1
   3   5   8 4204.27 395.974   1
   3   5   9 80835.8 3034.12   1
  -3   6  10 14437.0 1057.46   1
  -3   6   9 217.481 171.442   1
   3  -6  -9 642.167 239.973   1
   3  -6  -8 18604.7 1084.33   1
  -3   6   8 16957.8 1112.89   1
  -3   6   7 2347.71 349.561   1
   3  -6  -7 2064.49 319.107   1
  -3   6   6 320805. 10564.2   1
   3  -6  -6 319891. 10541.3   1
  -3   6   5 58916.3 2369.25   1
   3  -6  -5 58141.7 2357.23   1
   3  -6  -4 244444. 8210.32   1
  -3   6   4 252823. 8232.76   1
  -3   6   3 124.330 100.171   1
   3  -6  -3 173.240 105.308   1
   3  -6  -2 544857. 17312.1   1
  -3  -6  -3 15507.0 724.875   1
   3   6   4 255523. 8466.93   1
  -3  -6  -4 275366. 8514.99   1
  -3  -6  -5 102515. 3484.83   1
   3   6   5 99240.7 3440.76   1
  -3  -6  -6 372752. 12239.8   1
   3   6   6 394906. 12252.1   1
   3   6   7 1088.07 205.127   1
  -3  -6  -7 711.234 161.096   1
   3   6   8 20512.8 1036.13   1
   3   6   9 70.9117 98.1654   1
   3   6  10 3008.98 377.772   1
  -3   7  11 6835.09 725.288   1
  -3   7  10 128506. 4634.74   1
   3  -7 -10 110040. 4531.54   1
  -3   7   9 25449.3 1411.89   1
   3  -7  -9 23967.8 1383.52   1
  -3   7   8 124107. 4668.05   1
   3  -7  -8 128761. 4644.68   1
  -3   7   7 173206. 6179.34   1
   3  -7  -7 176826. 6147.16   1
  -3   7   6 50.5029 142.484   1
   3  -7  -6 231.249 144.226   1
   3  -7  -5 46600.1 2072.06   1
  -3   7   5 49841.0 2082.24   1
   3  -7  -4 349547. 11725.6   1
  -3   7   4 370348. 11729.9   1
  -3   7   3 82777.0 3010.10   1
   3  -7  -3 79744.4 3056.05   1
  -3  -7  -4 251183. 8162.95   1
   3   7   5 27091.4 1157.87   1
  -3  -7  -5 26845.8 1203.99   1
  -3  -7  -6 8670.58 593.278   1
   3   7   6 8661.75 560.699   1
  -3  -7  -7 183868. 6180.25   1
   3   7   7 186624. 6224.97   1
  -3  -7  -8 120137. 4357.10   1
   3   7   8 130895. 4449.42   1
   3   7   9 11720.1 786.993   1
   3   7  10 121865. 4384.72   1
   3   7  11 6944.18 634.600   1
  -3   8  12 34849.3 1961.66   1
  -3   8  11 378.248 228.386   1
   3  -8 -11 501.113 224.600   1
  -3   8  10 2473.76 451.454   1
   3  -8 -10 2834.79 472.372   1
   3  -8  -9 237176. 7842.73   1
  -3   8   9 209668. 7790.80   1
  -3   8   8 4049.95 517.722   1
   3  -8  -8 4397.52 534.016   1
   3  -8  -7 10918.3 842.051   1
  -3   8   7 10070.7 816.670   1
   3  -8  -6 97374.9 3815.88   1
  -3   8   6 104311. 3847.90   1
   3  -8  -5 141534. 5055.22   1
  -3   8   5 141238. 5039.50   1
  -3   8   4 40301.8 1807.61   1
   3  -8  -4 40736.3 1869.02   1
  -3  -8  -4 28574.8 1278.53   1
  -3  -8  -5 96484.8 3437.57   1
   3   8   6 83835.2 3046.40   1
  -3  -8  -6 84328.8 3095.12   1
  -3  -8  -7 5593.41 485.514   1
   3   8   7 5456.21 465.768   1
   3   8   8 10629.9 738.234   1
  -3  -8  -8 10788.3 729.359   1
  -3  -8  -9 239472. 8080.64   1
   3   8   9 244597. 8120.73   1
   3   8  10 17531.3 1068.23   1
   3   8  11 1516.67 301.624   1
   3   8  12 34021.5 1700.21   1
   3  -9 -12 44296.4 2336.20   1
   3  -9 -11 16098.1 1178.48   1
  -3   9  11 16595.6 1234.85   1
   3  -9 -10 29180.5 1727.55   1
  -3   9  10 31303.1 1751.48   1
   3  -9  -9 361.507 205.232   1
  -3   9   9 291.604 195.432   1
   3  -9  -8 1740.99 336.159   1
  -3   9   8 2176.48 431.634   1
   3  -9  -7 9836.21 851.581   1
  -3   9   7 9973.21 801.479   1
  -3   9   6 4671.28 546.934   1
   3  -9  -6 4474.22 506.792   1
  -3   9   5 19251.6 1186.59   1
   3  -9  -5 21005.4 1219.46   1
   3  -9  -4 237607. 7814.29   1
  -3   9   4 218105. 7697.74   1
  -3  -9  -5 8798.72 632.995   1
  -3  -9  -6 10667.1 730.217   1
   3   9   7 19018.3 1038.71   1
  -3  -9  -7 20289.8 1117.52   1
  -3  -9  -8 1821.96 302.731   1
   3   9   8 2072.54 339.765   1
   3   9   9 1468.75 268.418   1
  -3  -9  -9 1207.86 245.225   1
   3   9  10 37557.4 1796.78   1
  -3  -9 -10 39410.2 1792.47   1
   3   9  11 27129.7 1488.57   1
   3   9  12 33976.8 1766.54   1
   3   9  13 262.906 229.480   1
   3 -10 -11 139.717 178.649   1
  -3  10  11 505.278 318.735   1
  -3  10  10 87106.7 3633.60   1
   3 -10 -10 83005.4 3553.22   1
  -3  10   9 49879.5 2371.69   1
   3 -10  -9 48171.7 2388.27   1
  -3  10   8 34797.1 1843.48   1
   3 -10  -8 37620.0 1987.77   1
   3 -10  -7 1374.29 309.072   1
  -3  10   7 1378.38 338.143   1
  -3  10   6 271140. 9340.64   1
   3 -10  -6 281695. 9427.52   1
   3 -10  -5 10687.4 848.601   1
  -3  10   5 10366.0 809.901   1
  -3 -10  -5 8301.83 631.137   1
  -3 -10  -6 290904. 9609.58   1
   3  10   7 13266.9 826.791   1
  -3 -10  -7 12270.7 841.141   1
   3  10   8 9436.65 709.575   1
  -3 -10  -8 9253.23 727.789   1
  -3 -10  -9 68386.8 2780.87   1
   3  10   9 70002.5 2808.19   1
  -3 -10 -10 78007.2 3054.79   1
   3  10  10 74141.2 3017.17   1
   3  10  11 547.484 222.453   1
  -3 -10 -11 570.989 164.225   1
   3  10  12 69307.4 2934.31   1
   3  10  13 1909.04 417.805   1
   3  10  14 7126.79 784.636   1
   3 -11 -10 10953.5 994.002   1
  -3  11  10 12225.8 1037.00   1
   3 -11  -9 7739.13 819.119   1
  -3  11   9 8458.33 806.835   1
   3 -11  -8 362.246 234.550   1
  -3  11   8 91.6827 194.969   1
  -3  11   7 186924. 6712.09   1
   3 -11  -7 188063. 6750.76   1
   3 -11  -6 15378.1 1101.33   1
  -3  11   6 14631.5 1057.80   1
  -3 -11  -6 53257.1 2264.40   1
  -3 -11  -7 199861. 6883.71   1
  -3 -11  -8 167.509 137.509   1
   3  11   8 324.085 148.419   1
  -3 -11  -9 2899.42 427.596   1
   3  11   9 3115.85 433.097   1
  -3 -11 -10 6647.25 625.349   1
   3  11  10 5437.97 575.279   1
  -3 -11 -11 36845.6 1817.10   1
   3  11  11 36719.5 1814.94   1
   3  11  12 148.394 215.456   1
  -3 -11 -12 202.726 169.908   1
   3  11  13 183.854 244.342   1
   3  11  14 1617.04 366.404   1
   3 -12  -9 49150.9 2494.14   1
  -3  12   9 49511.4 2470.06   1
  -3  12   8 1402.39 380.479   1
   3 -12  -8 1358.23 345.710   1
  -3  12   7 11934.2 950.744   1
   3 -12  -7 12015.0 982.757   1
   3 -12  -6 68155.0 3070.13   1
  -3 -12  -7 13750.9 932.272   1
  -3 -12  -8 2544.69 408.161   1
   3  12   9 26262.6 1485.02   1
  -3 -12  -9 34634.8 1786.24   1
   3  12  10 6495.27 632.319   1
  -3 -12 -10 5951.74 600.943   1
  -3 -12 -11 16474.0 1129.88   1
   3  12  11 15112.6 1073.16   1
  -3 -12 -12 26394.6 1510.97   1
   3  12  12 26483.7 1523.83   1
   3  12  13 19995.2 1309.75   1
   3 -13  -8 37683.9 2088.55   1
   3 -13  -7 61030.4 2869.94   1
  -3 -13  -8 51505.1 2327.91   1
  -3 -13  -9 9416.54 872.871   1
  -3 -13 -10 30913.0 1684.04   1
   3  13  11 10099.8 842.757   1
  -3 -13 -11 11112.8 904.992   1
   3  13  12 21426.6 1380.69   1
  -3 -13 -12 22254.1 1391.49   1
  -3 -13 -13 6526.96 736.411   1
  -3 -14  -9 32648.4 1786.13   1
  -3 -14 -10 13429.9 1016.94   1
  -3 -14 -11 846.771 322.533   1
  -3 -14 -12 98.0287 191.219   1
  -3 -15 -10 28179.3 1663.52   1
  -3 -15 -11 49820.9 2456.55   1
  -4   0   2 369.565 92.6275   1
  -4   0   1 91.3302 49.9110   1
   4   0  -1 92.9320 44.0388   1
  -4   0   0 740835. 23085.1   1
   4   0   0 746368. 23079.9   1
   4  -1  -3 147417. 4906.57   1
  -4   1   3 149301. 4910.23   1
   4  -1  -2 163902. 5303.32   1
  -4   1   2 161523. 5317.85   1
  -4   1   1 258571. 8399.62   1
   4  -1  -1 272283. 8425.43   1
  -4   1   0 733.151 96.5110   1
   4  -1   0 741.321 107.323   1
  -4   2   5 68330.9 2553.66   1
   4  -2  -4 74456.5 2649.65   1
  -4   2   4 72360.2 2662.01   1
   4  -2  -3 145970. 4795.84   1
  -4   2   3 142224. 4799.54   1
  -4   2   2 1337.36 175.265   1
   4  -2  -2 1320.68 175.885   1
  -4   2   1 289601. 9283.25   1
   4  -2  -1 293361. 9267.36   1
   4  -2   0 187683. 6052.59   1
  -4   2   0 189779. 6048.26   1
   4  -3  -6 430373. 14241.3   1
  -4   3   6 456519. 14262.4   1
   4  -3  -5 26729.0 1243.93   1
  -4   3   5 28363.1 1304.40   1
  -4   3   4 106775. 3721.81   1
   4  -3  -4 104552. 3682.38   1
  -4   3   3 19141.4 927.866   1
   4  -3  -3 18936.6 942.483   1
   4  -3  -2 321051. 10011.5   1
  -4   3   2 303368. 9982.89   1
   4  -3  -1 6045.76 405.639   1
  -4   3   1 6333.51 401.835   1
   4   3   4 177262. 5630.58   1
   4   3   5 40975.6 1468.20   1
   4  -4  -7 118172. 4297.79   1
  -4   4   7 120117. 4388.86   1
   4  -4  -6 9993.91 683.275   1
  -4   4   6 8553.54 667.359   1
  -4   4   5 10963.0 743.118   1
   4  -4  -5 11974.0 756.089   1
  -4   4   4 183190. 6070.97   1
   4  -4  -4 177753. 6071.22   1
   4  -4  -3 238383. 7657.28   1
  -4   4   3 228020. 7650.53   1
   4  -4  -2 3117.76 312.071   1
  -4   4   2 2784.37 284.722   1
   4  -4  -1 292242. 9469.15   1
  -4   4   1 297487. 9459.03   1
  -4  -4  -3 145124. 4632.37   1
   4   4   4 192751. 6093.82   1
  -4  -4  -4 189965. 6090.67   1
   4   4   5 21246.5 877.459   1
   4   4   6 18324.2 812.733   1
   4   4   7 176420. 5804.05   1
  -4   5   9 185531. 6587.85   1
  -4   5   8 916.889 261.027   1
   4  -5  -8 770.674 218.653   1
  -4   5   7 54874.1 2353.10   1
   4  -5  -7 58286.4 2380.16   1
  -4   5   6 40729.8 1784.77   1
   4  -5  -6 37946.9 1750.08   1
  -4   5   5 388520. 12131.4   1
   4  -5  -5 358573. 12093.1   1
  -4   5   4 5971.31 510.210   1
   4  -5  -4 5320.00 487.885   1
  -4   5   3 119560. 4213.52   1
   4  -5  -3 121697. 4224.76   1
  -4   5   2 10035.1 625.821   1
   4  -5  -2 9946.33 637.866   1
  -4  -5  -3 112138. 3669.40   1
   4   5   4 21048.4 845.122   1
  -4  -5  -4 20987.6 863.572   1
   4   5   5 232889. 7555.59   1
  -4  -5  -5 239637. 7559.96   1
  -4  -5  -6 38351.2 1513.56   1
   4   5   6 40574.9 1528.17   1
   4   5   7 26472.2 1169.76   1
   4   5   8 911.478 179.125   1
   4   5   9 214763. 7164.44   1
  -4   6  10 57241.5 2641.74   1
  -4   6   9 702.352 241.087   1
   4  -6  -9 460.477 192.199   1
  -4   6   8 48494.8 2251.20   1
   4  -6  -8 51833.0 2254.59   1
  -4   6   7 13317.1 883.661   1
   4  -6  -7 11876.7 839.522   1
  -4   6   6 28973.5 1513.54   1
   4  -6  -6 30602.4 1466.84   1
  -4   6   5 399.162 184.369   1
   4  -6  -5 515.581 165.379   1
   4  -6  -4 342576. 11309.4   1
  -4   6   4 348498. 11255.5   1
   4  -6  -3 29687.1 1415.86   1
  -4   6   3 31196.5 1400.30   1
  -4   6   2 3154.77 353.459   1
   4  -6  -2 3483.08 374.615   1
  -4  -6  -3 49031.3 1757.95   1
  -4  -6  -4 332306. 10546.9   1
   4   6   5 4834.70 347.885   1
  -4  -6  -5 5257.18 378.233   1
   4   6   6 36776.0 1503.58   1
  -4  -6  -6 40525.2 1531.74   1
  -4  -6  -7 16356.5 832.412   1
   4   6   7 17100.5 869.929   1
   4   6   8 39226.8 1622.48   1
   4   6   9-40.6702 110.124   1
   4   6  10 87887.8 3273.68   1
  -4   7  11 74.1578 167.106   1
  -4   7  10 71308.6 3085.46   1
   4  -7 -10 71962.9 3059.82   1
  -4   7   9 31294.0 1658.18   1
   4  -7  -9 28571.8 1607.68   1
  -4   7   8 16095.1 1109.90   1
   4  -7  -8 16595.8 1094.78   1
   4  -7  -7 10662.2 840.697   1
  -4   7   7 10334.2 839.204   1
   4  -7  -6 171116. 6020.81   1
  -4   7   6 166489. 5931.68   1
   4  -7  -5 71868.7 2849.49   1
  -4   7   5 70852.1 2844.51   1
   4  -7  -4 9599.05 709.157   1
  -4   7   4 8919.75 686.194   1
   4  -7  -3 6274.22 549.050   1
  -4   7   3 5906.19 510.527   1
  -4  -7  -4 81838.4 2881.97   1
  -4  -7  -5 92371.0 3220.84   1
   4   7   6 190311. 6115.50   1
  -4  -7  -6 180560. 6119.01   1
   4   7   7 2091.47 262.665   1
  -4  -7  -7 2126.93 280.884   1
  -4  -7  -8 22729.3 1097.90   1
   4   7   8 22729.6 1109.75   1
   4   7   9 81625.6 3062.09   1
   4   7  10 25005.4 1275.88   1
   4   7  11-26.5809 143.272   1
  -4   8  11 96131.7 4039.16   1
   4  -8 -11 100824. 4040.72   1
  -4   8  10 5698.90 660.719   1
   4  -8 -10 6040.04 662.344   1
  -4   8   9 950.205 317.366   1
   4  -8  -9 1043.37 278.029   1
  -4   8   8 219.465 196.443   1
   4  -8  -8 458.097 239.956   1
  -4   8   7 204534. 7179.25   1
   4  -8  -7 203922. 7183.94   1
  -4   8   6 335.369 207.302   1
   4  -8  -6 318.238 180.016   1
   4  -8  -5 45686.6 2114.93   1
  -4   8   5 47278.0 2084.74   1
   4  -8  -4 1172.82 268.612   1
  -4   8   4 1037.78 243.352   1
   4  -8  -3 185948. 6403.01   1
  -4  -8  -4 906.799 183.824   1
  -4  -8  -5 37305.5 1545.47   1
  -4  -8  -6 3774.20 367.229   1
   4   8   6 3535.98 342.456   1
   4   8   7 184677. 6071.99   1
  -4  -8  -7 174431. 6027.79   1
   4   8   8 93.5840 116.170   1
  -4  -8  -8 29.4505 94.0852   1
  -4  -8  -9 1219.33 246.404   1
   4   8   9 1370.98 267.048   1
   4   8  10 3549.48 430.982   1
   4   8  11 109331. 4054.38   1
   4   8  12 2145.42 345.369   1
  -4   9  11 1070.67 327.645   1
   4  -9 -11 618.634 270.393   1
  -4   9  10 55731.6 2761.27   1
   4  -9 -10 57988.1 2727.36   1
   4  -9  -9 24536.0 1495.91   1
  -4   9   9 22974.7 1458.30   1
  -4   9   8 26576.7 1658.56   1
   4  -9  -8 33318.7 1714.99   1
  -4   9   7 10543.6 833.720   1
   4  -9  -7 8576.32 845.550   1
   4  -9  -6 160070. 5754.40   1
  -4   9   6 157751. 5710.14   1
  -4   9   5 34104.5 1715.11   1
   4  -9  -5 35287.9 1727.66   1
   4  -9  -4 57482.7 2502.36   1
  -4   9   4 57365.4 2419.22   1
  -4  -9  -5 35293.5 1535.77   1
  -4  -9  -6 211614. 7059.41   1
  -4  -9  -7 6309.98 526.607   1
   4   9   7 5613.23 483.519   1
  -4  -9  -8 10399.7 717.764   1
   4   9   8 10726.3 720.735   1
  -4  -9  -9 34876.3 1593.41   1
   4   9   9 34768.8 1578.99   1
   4   9  10 31952.8 1561.76   1
  -4  -9 -10 31750.7 1557.20   1
   4   9  11 885.648 235.090   1
   4   9  12 42127.5 2004.55   1
   4   9  13 12120.1 927.516   1
  -4  10  10 60409.5 2838.96   1
   4 -10 -10 59303.8 2793.74   1
  -4  10   9 1397.13 341.502   1
   4 -10  -9 1258.74 336.693   1
  -4  10   8 43953.6 2132.63   1
   4 -10  -8 40303.5 2177.65   1
  -4  10   7 23928.5 1425.64   1
   4 -10  -7 21624.4 1360.16   1
  -4  10   6 17977.9 1165.89   1
   4 -10  -6 17981.5 1233.57   1
   4 -10  -5 10119.7 855.406   1
  -4  10   5 11172.5 848.761   1
  -4 -10  -5 2574.90 333.742   1
  -4 -10  -6 17427.4 971.648   1
  -4 -10  -7 48258.9 2016.62   1
  -4 -10  -8 47829.8 2023.98   1
   4  10   8 47019.4 1977.33   1
   4  10   9 16.2382 120.767   1
  -4 -10  -9 54.7997 116.826   1
   4  10  10 32793.4 1580.69   1
  -4 -10 -10 32569.8 1565.74   1
   4  10  11 15070.1 983.603   1
  -4 -10 -11 14039.8 952.616   1
   4  10  12 27861.4 1529.96   1
   4  10  13 849.438 245.532   1
   4  10  14 17221.6 1179.48   1
   4 -11  -9 45687.7 2358.63   1
  -4  11   9 48206.2 2371.43   1
   4 -11  -8 658.606 271.930   1
  -4  11   8 929.403 306.423   1
   4 -11  -7 13408.1 1110.87   1
  -4  11   7 15573.0 1105.12   1
   4 -11  -6 600.285 272.060   1
  -4  11   6 522.638 242.587   1
  -4 -11  -6 99.0714 102.546   1
  -4 -11  -7 2057.50 321.368   1
  -4 -11  -8 2587.03 401.285   1
  -4 -11  -9 86219.3 3267.84   1
   4  11   9 82437.0 3212.60   1
   4  11  10 1254.09 281.271   1
  -4 -11 -10 1544.34 315.829   1
  -4 -11 -11 138.696 162.377   1
   4  11  11 186.251 164.793   1
   4  11  12 101.873 171.431   1
   4  11  13 26089.8 1482.72   1
   4  11  14 496.397 295.514   1
  -4  12   8 15124.7 1178.81   1
   4 -12  -8 17012.6 1245.48   1
   4 -12  -7 40152.0 2173.06   1
  -4  12   7 44007.2 2148.20   1
   4 -12  -6 2346.91 448.895   1
  -4 -12  -7 41909.4 1935.77   1
  -4 -12  -8 24673.0 1360.42   1
  -4 -12  -9 1008.85 270.302   1
  -4 -12 -10 44572.7 2036.39   1
   4  12  10 44947.5 2036.39   1
   4  12  11 20919.7 1265.65   1
  -4 -12 -11 23057.4 1306.40   1
   4  12  12 11611.7 889.642   1
  -4 -12 -12 10672.2 878.167   1
   4  12  13-135.759 158.688   1
   4 -13  -7 1847.58 475.884   1
  -4 -13  -8 7196.75 701.283   1
  -4 -13  -9 11463.8 904.086   1
  -4 -13 -10 33185.5 1720.41   1
   4  13  11 819.506 277.766   1
  -4 -13 -11 967.421 264.571   1
   4  13  12 21730.1 1301.97   1
  -4 -13 -12 20677.4 1291.86   1
  -4 -13 -13 1454.61 420.630   1
  -4 -14  -9 559.881 268.540   1
  -4 -14 -10 587.106 218.957   1
  -4 -14 -11 49765.1 2311.11   1
  -4 -14 -12 76.2394 206.505   1
  -4 -14 -13 781.714 389.244   1
  -4 -15 -10 1858.05 395.494   1
  -4 -15 -11-4.48527 197.974   1
  -4 -15 -12 5748.36 740.326   1
  -5   0   2 816952. 25480.8   1
  -5   0   1-45.1200 58.5506   1
   5   0  -1 78.9667 63.5206   1
   5   0   0-2.15057 44.2786   1
  -5   0   0 79.4003 51.3567   1
   5   0   1 100.555 40.3237   1
   5  -1  -3 537158. 16421.5   1
  -5   1   3 503415. 16392.0   1
   5  -1  -2 119078. 3930.84   1
  -5   1   2 114687. 3908.28   1
  -5   1   1 15295.6 682.789   1
   5  -1  -1 14345.2 669.169   1
   5  -1   0 77952.6 2555.31   1
  -5   1   0 71910.7 2531.36   1
  -5  -1   0 76933.2 2478.36   1
   5  -1   1 1291.54 129.822   1
  -5   2   5 114654. 4044.41   1
   5  -2  -4 46903.3 1868.02   1
  -5   2   4 48554.4 1927.74   1
   5  -2  -3 23738.1 1053.86   1
  -5   2   3 21986.6 1055.72   1
   5  -2  -2 5648.32 388.746   1
  -5   2   2 5906.36 404.762   1
  -5   2   1 361115. 11465.0   1
   5  -2  -1 360752. 11458.1   1
  -5   2   0 11513.8 559.070   1
   5  -2   0 11809.8 579.414   1
   5  -3  -6 196426. 6498.81   1
  -5   3   6 183473. 6475.66   1
   5  -3  -5 70081.0 2593.55   1
  -5   3   5 65133.2 2580.80   1
   5  -3  -4 88372.4 3139.81   1
  -5   3   4 85912.4 3166.10   1
  -5   3   3 20393.6 978.411   1
   5  -3  -3 19674.4 968.080   1
   5  -3  -2 10449.7 607.996   1
  -5   3   2 10108.3 604.575   1
   5  -3  -1 8110.17 520.434   1
  -5   3   1 9093.56 521.599   1
   5  -3   0 859139. 26830.3   1
   5   3   4 122888. 3907.68   1
   5   3   5 122346. 3952.94   1
   5   3   6 226903. 7232.88   1
   5  -4  -7 61087.1 2484.44   1
  -5   4   7 59500.6 2490.62   1
  -5   4   6 176017. 6382.84   1
   5  -4  -6 197984. 6422.33   1
   5  -4  -5 283538. 9365.22   1
  -5   4   5 286201. 9410.67   1
   5  -4  -4 1494.61 255.728   1
  -5   4   4 1593.76 262.379   1
  -5   4   3 270904. 8553.60   1
   5  -4  -3 250683. 8523.14   1
   5  -4  -2 331605. 10441.3   1
  -5   4   2 315247. 10376.1   1
   5  -4  -1 59443.3 2205.86   1
  -5   4   1 58410.3 2173.15   1
  -5  -4  -3 109687. 3502.25   1
  -5  -4  -4 11068.3 465.728   1
   5   4   4 11357.4 462.342   1
   5   4   5 196848. 6284.48   1
   5   4   6 171277. 5548.90   1
   5   4   7 81569.7 2835.30   1
  -5   5   9 1328.21 321.014   1
   5  -5  -8 76543.9 3033.58   1
  -5   5   8 72575.7 3008.67   1
   5  -5  -7 135553. 4671.24   1
  -5   5   7 119001. 4609.01   1
  -5   5   6 4458.22 491.446   1
   5  -5  -6 4799.24 477.914   1
  -5   5   5 34379.4 1544.78   1
   5  -5  -5 28142.8 1472.50   1
  -5   5   4 1050.40 209.233   1
   5  -5  -4 909.134 198.375   1
   5  -5  -3 962756. 29164.1   1
  -5   5   3 893293. 29112.1   1
  -5   5   2 5919.92 480.113   1
   5  -5  -2 6225.86 500.184   1
   5  -5  -1 91928.6 3279.85   1
  -5  -5  -3 835679. 25958.0   1
  -5  -5  -4 3483.65 252.152   1
  -5  -5  -5 23032.7 939.199   1
   5   5   5 25054.0 951.823   1
   5   5   6 14929.9 696.923   1
   5   5   7 139146. 4622.12   1
   5   5   8 58488.9 2177.64   1
   5   5   9 5765.27 470.446   1
  -5   6  10 169476. 6186.70   1
  -5   6   9 37437.6 1978.27   1
   5  -6  -9 41433.4 1969.92   1
  -5   6   8 93256.3 3709.98   1
   5  -6  -8 98232.8 3718.62   1
  -5   6   7 8562.74 743.635   1
   5  -6  -7 9270.64 724.892   1
  -5   6   6 133064. 4922.81   1
   5  -6  -6 134369. 4853.17   1
   5  -6  -5 5610.17 555.205   1
  -5   6   5 6002.27 553.907   1
  -5   6   4 1417.14 242.802   1
   5  -6  -4 1756.07 293.925   1
   5  -6  -3 32446.7 1556.13   1
  -5   6   3 36363.3 1588.39   1
  -5   6   2 201547. 6824.98   1
   5  -6  -2 207777. 6883.37   1
  -5  -6  -3 8336.93 434.256   1
  -5  -6  -4 5792.14 354.025   1
  -5  -6  -5 332.022 98.4399   1
  -5  -6  -6 151560. 4967.45   1
   5   6   6 150790. 4967.19   1
   5   6   7 6211.86 431.337   1
   5   6   8 91958.0 3253.92   1
   5   6   9 64059.0 2421.60   1
   5   6  10 136239. 4744.93   1
  -5   7  11 62222.5 2912.45   1
   5  -7 -10 6579.54 714.469   1
  -5   7  10 6936.48 731.264   1
  -5   7   9 2910.21 460.713   1
   5  -7  -9 2689.63 416.441   1
   5  -7  -8 58558.4 2577.84   1
  -5   7   8 58075.4 2609.47   1
  -5   7   7 22160.3 1330.43   1
   5  -7  -7 20705.4 1287.63   1
   5  -7  -6 20493.1 1269.80   1
  -5   7   6 21175.5 1256.39   1
  -5   7   5 161195. 5557.58   1
   5  -7  -5 150713. 5520.01   1
   5  -7  -4 39807.5 1809.50   1
  -5   7   4 39221.3 1798.14   1
  -5   7   3 98520.3 3634.64   1
   5  -7  -3 98957.1 3713.04   1
  -5  -7  -4 109632. 3705.63   1
  -5  -7  -5 96544.7 3315.64   1
   5   7   6 43653.4 1702.16   1
  -5  -7  -6 47096.3 1740.79   1
  -5  -7  -7 28749.0 1245.44   1
   5   7   7 30138.1 1248.80   1
   5   7   8 40795.2 1674.92   1
   5   7   9 88.7498 134.356   1
   5   7  10 13829.4 840.978   1
   5   7  11 73779.1 2855.17   1
   5  -8 -11 2107.04 427.019   1
  -5   8  11 2617.98 507.185   1
  -5   8  10 692.867 251.053   1
   5  -8 -10 488.009 235.785   1
  -5   8   9 44790.8 2265.61   1
   5  -8  -9 43382.3 2185.26   1
   5  -8  -8 13925.1 1068.72   1
  -5   8   8 15568.0 1121.82   1
   5  -8  -7 7560.11 736.043   1
  -5   8   7 7032.57 698.364   1
  -5   8   6 36796.7 1783.75   1
   5  -8  -6 32837.2 1729.22   1
   5  -8  -5 281172. 9244.04   1
  -5   8   5 263430. 9152.30   1
  -5   8   4 32655.4 1601.20   1
   5  -8  -4 32737.6 1637.91   1
   5  -8  -3 109762. 3996.62   1
  -5   8   3 102694. 3920.63   1
  -5  -8  -4 25360.1 1125.52   1
  -5  -8  -5 286116. 9219.28   1
  -5  -8  -6 33990.6 1452.54   1
   5   8   7 840.360 169.431   1
  -5  -8  -7 1110.06 203.916   1
   5   8   8 11940.9 716.654   1
  -5  -8  -8 12035.9 701.512   1
   5   8   9 67792.8 2595.22   1
   5   8  10 7563.69 598.341   1
   5   8  11 539.113 178.472   1
   5   8  12 9681.05 745.035   1
   5  -9 -10 45232.3 2383.96   1
  -5   9  10 47478.3 2474.76   1
  -5   9   9 3359.56 507.698   1
   5  -9  -9 2663.43 466.242   1
  -5   9   8 236960. 8606.89   1
   5  -9  -8 253904. 8595.53   1
  -5   9   7 78483.0 3341.50   1
   5  -9  -7 85947.2 3474.66   1
   5  -9  -6 47981.2 2261.27   1
  -5   9   6 46834.6 2226.35   1
   5  -9  -5 1883.90 349.665   1
  -5   9   5 1651.04 333.828   1
   5  -9  -4 139249. 5197.56   1
  -5   9   4 144653. 5138.94   1
  -5  -9  -5 7038.50 511.809   1
  -5  -9  -6 35257.7 1508.66   1
  -5  -9  -7 39053.2 1659.50   1
  -5  -9  -8 252035. 8218.23   1
   5   9   8 246408. 8196.87   1
  -5  -9  -9 864.890 199.285   1
   5   9   9 1021.86 239.339   1
   5   9  10 47874.0 2037.66   1
   5   9  11 18622.6 1096.81   1
   5   9  12 25164.4 1419.86   1
   5   9  13 3502.79 460.156   1
   5 -10 -10 13546.6 1176.70   1
  -5  10   9 12596.4 1062.60   1
   5 -10  -9 13496.4 1090.21   1
  -5  10   8 27386.8 1585.32   1
   5 -10  -8 23924.0 1602.61   1
  -5  10   7 31301.1 1732.91   1
   5 -10  -7 28902.1 1712.07   1
  -5  10   6 26681.4 1524.93   1
   5 -10  -6 24594.6 1512.69   1
   5 -10  -5 29167.6 1629.32   1
  -5  10   5 28401.7 1550.62   1
  -5 -10  -5 59568.1 2368.50   1
  -5 -10  -6 40789.1 1726.69   1
  -5 -10  -7 23025.4 1179.42   1
  -5 -10  -8 49939.7 2080.39   1
   5  10   9 13787.3 841.809   1
  -5 -10  -9 13693.9 872.274   1
  -5 -10 -10 10236.8 721.280   1
   5  10  10 8702.95 687.589   1
   5  10  11 4126.06 457.759   1
   5  10  12 2649.81 410.258   1
   5  10  13 31879.6 1653.92   1
   5 -11  -9 728.898 272.726   1
   5 -11  -8 3926.54 648.285   1
  -5  11   8 5003.90 657.370   1
  -5  11   7 64534.8 2900.76   1
   5 -11  -7 64415.0 2941.01   1
   5 -11  -6 22181.1 1417.95   1
  -5  11   6 21118.0 1340.63   1
  -5 -11  -6 32754.2 1525.10   1
  -5 -11  -7 52510.7 2207.76   1
  -5 -11  -8 5103.49 500.776   1
  -5 -11  -9 1592.17 279.993   1
   5  11  10 10773.7 764.018   1
  -5 -11 -10 10447.1 765.565   1
  -5 -11 -11 66825.6 2778.41   1
   5  11  11 69359.4 2779.53   1
   5  11  12 30.3944 141.213   1
  -5  12   7 2804.28 468.590   1
   5 -12  -7 3157.56 536.506   1
   5 -12  -6 39475.3 2082.36   1
  -5 -12  -7 1175.92 262.919   1
  -5 -12  -8 29795.0 1520.19   1
  -5 -12  -9 33368.2 1637.54   1
  -5 -12 -10 41903.0 1933.56   1
   5  12  11 5413.91 559.557   1
  -5 -12 -11 5740.42 567.372   1
  -5 -12 -12 17531.4 1163.60   1
  -5 -13  -8 33755.7 1666.45   1
  -5 -13  -9 6634.32 631.932   1
  -5 -13 -10 12021.6 892.224   1
  -5 -13 -11 310.152 199.781   1
  -5 -13 -12 16082.0 1073.87   1
  -5 -14  -9 89978.2 3642.07   1
  -5 -14 -10 385.368 211.160   1
  -5 -14 -11 2754.01 443.161   1
  -5 -14 -12 2409.97 409.936   1
  -5 -15 -10 3397.47 511.091   1
  -5 -15 -11 1955.97 401.522   1
  -6   0   2 41286.8 1572.74   1
   6   0  -1 40.8044 55.2223   1
  -6   0   1 58.0194 61.3450   1
   6   0   0 982610. 29715.3   1
  -6   0   0 925868. 29755.6   1
   6   0   1 104.015 49.7486   1
  -6   0  -1-16.8190 48.2063   1
   6   0   2 22894.4 835.349   1
  -6   1   4 13195.3 757.089   1
   6  -1  -3 277349. 8833.26   1
  -6   1   3 267990. 8837.58   1
  -6   1   2 108824. 3717.04   1
   6  -1  -2 109089. 3696.96   1
   6  -1  -1 159122. 5421.49   1
  -6  -1   1 170027. 5361.23   1
  -6   1   1 169609. 5448.04   1
   6  -1   0 26104.7 1108.35   1
  -6   1   0 26835.8 1102.84   1
  -6  -1  -1 104577. 3410.28   1
   6  -1   1 111393. 3528.50   1
  -6   2   5 58514.2 2306.20   1
  -6   2   4 39214.5 1697.75   1
   6  -2  -4 41448.0 1685.68   1
  -6   2   3 604883. 18659.3   1
   6  -2  -3 575161. 18637.2   1
  -6   2   2 102894. 3516.26   1
   6  -2  -2 99713.2 3475.03   1
   6  -2  -1 1266.46 185.289   1
  -6   2   1 1394.14 178.561   1
  -6   2   0 14136.0 674.692   1
   6  -2   0 14115.8 686.722   1
   6  -2   1 11992.5 583.336   1
   6  -3  -6 68594.6 2682.24   1
  -6   3   6 65576.1 2711.91   1
  -6   3   5 3971.90 430.237   1
   6  -3  -5 4527.09 458.308   1
  -6   3   4 38057.0 1607.95   1
   6  -3  -4 33834.3 1537.96   1
  -6   3   3 74461.2 2639.48   1
   6  -3  -3 64815.8 2575.62   1
  -6   3   2 532271. 16260.4   1
   6  -3  -2 493217. 16230.3   1
   6  -3  -1 45684.2 1813.31   1
  -6   3   1 47761.6 1813.29   1
   6  -3   0 568.948 126.918   1
   6   3   5 1588.75 124.821   1
   6   3   6 62320.8 2118.77   1
  -6   4   8 135372. 5009.33   1
   6  -4  -7 152190. 5392.25   1
  -6   4   7 150523. 5403.20   1
  -6   4   6 22999.0 1239.98   1
   6  -4  -6 23417.0 1252.76   1
  -6   4   5 257867. 8466.91   1
   6  -4  -5 249362. 8430.42   1
  -6   4   4 132845. 4489.42   1
   6  -4  -4 119893. 4400.06   1
   6  -4  -3 254829. 8607.76   1
  -6   4   3 270902. 8669.35   1
   6  -4  -2 1705.21 238.482   1
  -6   4   2 1645.10 242.368   1
  -6   4   1 2949.29 307.503   1
   6  -4  -1 2445.41 312.827   1
   6  -4   0 43687.6 1736.46   1
   6   4   5 221598. 6983.76   1
   6   4   6 31661.7 1177.56   1
   6   4   7 106596. 3564.36   1
   6   4   8 122965. 4116.24   1
  -6   5   9 32853.7 1714.50   1
  -6   5   8 12235.3 926.543   1
   6  -5  -8 12565.8 943.820   1
  -6   5   7 94.2623 120.463   1
   6  -5  -7 444.908 203.947   1
  -6   5   6 4499.70 509.778   1
   6  -5  -6 4913.32 495.684   1
  -6   5   5 171872. 6098.76   1
   6  -5  -5 178646. 6087.62   1
   6  -5  -4 1966.71 290.729   1
  -6   5   4 1899.26 299.661   1
   6  -5  -3 73285.1 2786.06   1
  -6   5   3 71633.7 2755.64   1
   6  -5  -2 30982.9 1423.49   1
  -6   5   2 30661.0 1389.94   1
   6  -5  -1 606185. 19208.8   1
  -6  -5  -3 72150.5 2371.72   1
  -6  -5  -4 2344.41 164.284   1
   6   5   6 414.175 95.4919   1
   6   5   7 3512.96 280.559   1
   6   5   8 8773.68 533.429   1
   6   5   9 40397.5 1619.52   1
  -6   6  10 16838.3 1201.17   1
   6  -6  -9 1019.06 304.909   1
  -6   6   9 692.920 209.950   1
  -6   6   8 229644. 7968.07   1
   6  -6  -8 228263. 7949.34   1
  -6   6   7 63940.1 2841.68   1
   6  -6  -7 71999.8 2831.34   1
  -6   6   6 84482.6 3373.81   1
   6  -6  -6 81613.4 3288.50   1
   6  -6  -5 43087.3 1998.22   1
  -6   6   5 42245.9 1938.67   1
   6  -6  -4 128157. 4733.10   1
  -6   6   4 136345. 4751.63   1
   6  -6  -3 408.547 162.251   1
  -6   6   3 298.012 142.843   1
   6  -6  -2 60866.6 2441.18   1
  -6   6   2 58252.0 2328.66   1
  -6  -6  -3 2104.44 172.645   1
  -6  -6  -4 101492. 3346.36   1
  -6  -6  -5 10598.2 512.602   1
   6   6   6 79935.0 2684.62   1
  -6  -6  -6 77352.6 2695.91   1
   6   6   7 34865.5 1360.95   1
   6   6   8 243062. 7931.97   1
   6   6   9 6413.36 480.965   1
   6   6  10 26672.0 1246.35   1
  -6   7  11 25042.6 1643.48   1
  -6   7  10 34232.9 1914.40   1
   6  -7 -10 36686.6 1926.96   1
  -6   7   9 67392.0 2877.79   1
   6  -7  -9 60281.0 2803.26   1
  -6   7   8 28156.6 1608.51   1
   6  -7  -8 26514.4 1558.26   1
  -6   7   7 36526.5 1905.91   1
   6  -7  -7 34054.0 1785.49   1
  -6   7   6 43005.0 1965.16   1
   6  -7  -6 38332.8 1972.62   1
  -6   7   5 49363.2 2115.26   1
   6  -7  -5 43754.5 2101.55   1
   6  -7  -4 33038.3 1638.03   1
  -6   7   4 33602.2 1613.69   1
  -6   7   3 85340.6 3291.62   1
   6  -7  -3 87526.6 3348.17   1
   6  -7  -2 172721. 5979.34   1
  -6  -7  -4 24122.6 991.814   1
  -6  -7  -5 36418.1 1402.33   1
  -6  -7  -6 42679.3 1601.61   1
   6   7   7 47205.6 1787.86   1
  -6  -7  -7 48136.7 1801.81   1
   6   7   8 32889.7 1357.48   1
   6   7   9 35440.3 1496.57   1
   6   7  10 44845.7 1862.38   1
   6   7  11 19847.3 1068.16   1
  -6   8  10 10772.0 992.432   1
   6  -8 -10 9983.60 959.105   1
  -6   8   9 3358.85 560.665   1
   6  -8  -9 3275.25 488.097   1
   6  -8  -8-181.213 208.863   1
  -6   8   8 513.283 253.036   1
  -6   8   7 80427.3 3314.59   1
   6  -8  -7 75117.9 3218.95   1
  -6   8   6 39212.3 1912.07   1
   6  -8  -6 36664.9 1893.08   1
   6  -8  -5 35787.5 1728.69   1
  -6   8   5 29727.2 1643.24   1
  -6   8   4 14623.0 993.922   1
   6  -8  -4 14650.2 1001.97   1
   6  -8  -3 433174. 14215.9   1
  -6   8   3 433491. 14116.4   1
  -6  -8  -4 2172.58 224.165   1
  -6  -8  -5 55715.9 2074.80   1
  -6  -8  -6 59516.4 2195.70   1
  -6  -8  -7 154161. 5174.04   1
   6   8   8 2558.42 277.643   1
  -6  -8  -8 2337.39 276.878   1
   6   8   9 374.914 165.242   1
   6   8  10 3292.29 372.499   1
   6   8  12 6563.46 587.404   1
   6  -9 -10 90805.8 3915.73   1
   6  -9  -9 43529.2 2205.69   1
  -6   9   9 44236.0 2291.19   1
  -6   9   8 73221.9 3226.44   1
   6  -9  -8 73940.4 3214.84   1
  -6   9   7 1768.95 351.574   1
   6  -9  -7 1766.92 355.005   1
  -6   9   6 135690. 5143.78   1
   6  -9  -6 138102. 5153.08   1
  -6   9   5 17763.0 1155.78   1
   6  -9  -5 17326.1 1150.97   1
   6  -9  -4 7303.48 711.565   1
  -6   9   4 6799.59 673.531   1
  -6  -9  -5 16422.9 846.279   1
  -6  -9  -6 70607.9 2585.66   1
  -6  -9  -7 233.586 124.756   1
  -6  -9  -8 72391.6 2694.98   1
   6   9   9 36196.7 1569.55   1
  -6  -9  -9 36872.8 1600.63   1
   6   9  10 120304. 4245.44   1
   6   9  11 65.2358 105.897   1
   6   9  12 24566.7 1295.14   1
   6 -10  -9-201.245 261.010   1
  -6  10   8 19990.7 1352.43   1
   6 -10  -8 18803.2 1380.12   1
   6 -10  -7 12386.3 1037.02   1
  -6  10   7 12323.0 999.838   1
  -6  10   6 44056.1 2113.29   1
   6 -10  -6 41991.9 2129.12   1
   6 -10  -5 32301.1 1760.91   1
  -6  10   5 32359.9 1708.00   1
  -6 -10  -5 42659.0 1760.20   1
  -6 -10  -6 96193.6 3453.21   1
  -6 -10  -7 5997.35 511.750   1
  -6 -10  -8 15430.4 878.784   1
   6  10   9 1793.61 264.525   1
  -6 -10  -9 1698.81 274.400   1
   6  10  10 15265.6 900.019   1
  -6 -10 -10 15337.7 938.536   1
   6  10  11 27227.8 1359.64   1
   6 -11  -8 395.865 285.852   1
  -6  11   7 14476.1 1125.46   1
   6 -11  -7 12643.3 1131.11   1
   6 -11  -6 28963.0 1743.01   1
  -6  11   6 29340.3 1672.71   1
   6 -11  -5 57077.0 2659.19   1
  -6 -11  -6 16309.0 916.012   1
  -6 -11  -7 20727.7 1094.26   1
  -6 -11  -8 11406.5 743.299   1
  -6 -11  -9 73392.2 2840.82   1
   6  11  10 1053.39 230.048   1
  -6 -11 -10 773.433 205.440   1
   6 -12  -6 25931.4 1607.01   1
  -6 -12  -7 43767.0 1899.80   1
  -6 -12  -8 84928.3 3279.62   1
  -6 -12  -9 5064.99 498.477   1
  -6 -12 -10 13575.7 893.193   1
  -6 -12 -11 7032.77 627.506   1
  -6 -13  -8 36066.8 1727.10   1
  -6 -13  -9 1987.37 327.905   1
  -6 -13 -10 14522.3 945.587   1
  -6 -13 -11 4535.79 495.519   1
  -6 -14  -9 5287.62 572.842   1
  -6 -14 -10 5999.17 609.248   1
  -7   0   3 238.254 111.639   1
  -7   0   2 111715. 3819.51   1
   7   0  -1 40.5881 64.5490   1
  -7   0   1-89.1797 63.1438   1
  -7   0   0 229.226 85.1875   1
   7   0   0 263.877 83.3787   1
   7   0   1 54.3384 48.3410   1
  -7   0  -1 155.620 63.6477   1
   7   0   2 223657. 7076.68   1
  -7   1   4 147612. 5050.76   1
   7  -1  -3 132105. 4465.94   1
  -7   1   3 128279. 4463.33   1
   7  -1  -2-172.987 107.187   1
  -7   1   2 115.075 94.7315   1
   7  -1  -1 176127. 5637.09   1
  -7   1   1 184356. 5678.29   1
  -7  -1   0 183248. 5698.83   1
  -7   1   0 176679. 5756.52   1
   7  -1   0 170559. 5757.82   1
   7  -1   1 98123.9 3401.35   1
  -7  -1  -1 104824. 3307.95   1
   7  -1   2 37.2518 50.2100   1
   7   1   2 69.9132 28.8401   1
  -7   2   5 227096. 7640.21   1
   7  -2  -4 25172.5 1178.13   1
  -7   2   4 23010.7 1176.81   1
  -7   2   3 155500. 5201.23   1
   7  -2  -3 149881. 5190.11   1
   7  -2  -2 96178.6 3523.92   1
  -7   2   2 106558. 3575.73   1
  -7   2   1 330949. 10753.9   1
   7  -2  -1 341774. 10776.2   1
   7  -2   0 1799.19 207.911   1
  -7   2   0 1760.94 202.179   1
   7  -2   1 313651. 9171.22   1
  -7  -2  -1 276994. 8947.93   1
   7  -3  -6 12806.9 885.683   1
  -7   3   6 11896.6 839.511   1
  -7   3   5 1568.26 262.980   1
   7  -3  -5 1599.83 262.116   1
  -7   3   4 420051. 13257.2   1
   7  -3  -4 401453. 13235.7   1
  -7   3   3 19543.6 1063.03   1
   7  -3  -3 21896.3 1078.67   1
   7  -3  -2 2901.43 326.741   1
  -7   3   2 3120.58 327.309   1
  -7   3   1 6351.85 470.199   1
   7  -3  -1 6041.55 456.968   1
   7  -3   0 529992. 16799.7   1
   7   3   6 41175.8 1422.13   1
  -7   4   8 12107.7 930.605   1
  -7   4   7 7044.18 638.581   1
   7  -4  -7 6471.73 633.844   1
  -7   4   6 87534.5 3482.34   1
   7  -4  -6 92114.9 3460.24   1
  -7   4   5 84822.4 3250.81   1
   7  -4  -5 84438.2 3246.94   1
   7  -4  -4 21106.6 1172.18   1
  -7   4   4 23807.8 1228.61   1
  -7   4   3 68977.1 2700.75   1
   7  -4  -3 71596.7 2729.29   1
  -7   4   2 57018.0 2205.91   1
   7  -4  -2 55883.9 2243.35   1
  -7   4   1 89724.2 3179.82   1
   7  -4  -1 87514.8 3209.45   1
   7  -4   0 3250.77 332.541   1
   7   4   6 60574.3 2046.75   1
   7   4   7 306.256 83.0281   1
   7   4   8 12962.3 643.673   1
  -7   5   9 13156.7 1024.29   1
   7  -5  -8 520.445 224.615   1
  -7   5   8 407.316 199.611   1
  -7   5   7 151205. 5416.05   1
   7  -5  -7 147591. 5379.27   1
  -7   5   6 532.474 185.271   1
   7  -5  -6 789.184 255.434   1
   7  -5  -5 33253.5 1641.30   1
  -7   5   5 35374.0 1734.03   1
   7  -5  -4 6899.74 622.428   1
  -7   5   4 7490.12 629.004   1
   7  -5  -3 80110.4 3090.99   1
  -7   5   3 82240.0 3071.48   1
  -7   5   2 1721.45 289.340   1
   7  -5  -2 1634.90 267.618   1
   7  -5  -1 122328. 4318.07   1
   7   5   6-7.16316 41.2785   1
   7   5   7 180450. 5810.58   1
   7   5   8 1969.14 220.937   1
   7   5   9 3349.72 303.335   1
  -7   6  10 37354.0 2048.84   1
  -7   6   9 24564.1 1476.53   1
   7  -6  -9 25095.5 1455.29   1
  -7   6   8 22254.0 1373.97   1
   7  -6  -8 21355.3 1329.42   1
  -7   6   7 3750.30 508.266   1
   7  -6  -7 3400.09 468.332   1
   7  -6  -6 207231. 7438.26   1
  -7   6   6 225080. 7554.83   1
  -7   6   5 23091.2 1277.50   1
   7  -6  -5 23565.3 1305.13   1
  -7   6   4 68317.9 2645.85   1
   7  -6  -4 59505.7 2604.55   1
   7  -6  -3 19967.3 1109.34   1
  -7   6   3 18195.5 1069.21   1
  -7   6   2 252077. 8402.03   1
   7  -6  -2 255513. 8499.99   1
  -7  -6  -3 9649.28 441.997   1
  -7  -6  -4 41767.7 1456.96   1
  -7  -6  -5 36845.5 1300.26   1
   7   6   7 1857.93 188.975   1
   7   6   8 53941.4 1978.56   1
   7   6   9 7763.83 515.529   1
   7   6  10 43414.3 1737.28   1
  -7   7  10 49286.0 2389.74   1
   7  -7 -10 41866.6 2317.42   1
  -7   7   9 3438.18 522.055   1
   7  -7  -9 3515.49 535.161   1
   7  -7  -8 50627.0 2399.31   1
  -7   7   8 48940.7 2395.60   1
   7  -7  -7 114200. 4521.45   1
  -7   7   7 124295. 4630.95   1
  -7   7   6 14531.5 1022.91   1
   7  -7  -6 13935.9 1005.28   1
  -7   7   5 8605.82 740.219   1
   7  -7  -5 8049.20 727.609   1
   7  -7  -4 176741. 6348.59   1
  -7   7   4 184014. 6343.63   1
  -7   7   3 64122.3 2730.01   1
   7  -7  -3 64751.2 2655.37   1
   7  -7  -2 3928.96 471.781   1
  -7  -7  -4 104102. 3449.97   1
  -7  -7  -5 6871.75 392.593   1
  -7  -7  -6 13923.4 641.840   1
   7   7   8 64241.3 2310.39   1
   7   7   9 2322.13 269.155   1
   7   7  10 57789.2 2213.09   1
   7   7  11 34689.9 1529.05   1
   7  -8 -10 2447.92 477.300   1
   7  -8  -9 96194.8 3979.94   1
  -7   8   9 89941.8 3980.66   1
   7  -8  -8 1361.40 347.629   1
  -7   8   8 1175.09 303.996   1
   7  -8  -7 5999.63 677.330   1
  -7   8   7 5456.48 665.999   1
  -7   8   6 9993.25 869.061   1
   7  -8  -6 11535.4 949.151   1
  -7   8   5 99795.9 3808.25   1
   7  -8  -5 93012.9 3801.18   1
   7  -8  -4 631.495 234.380   1
  -7   8   4 387.512 197.061   1
   7  -8  -3 77981.9 3167.07   1
  -7   8   3 76958.6 3093.51   1
  -7  -8  -4 151.515 82.3554   1
  -7  -8  -5 180376. 5866.32   1
  -7  -8  -6 7106.62 450.135   1
  -7  -8  -7 8105.99 480.877   1
   7   8   8 266.126 103.386   1
   7   8   9 86652.6 3078.04   1
   7   8  10 6211.90 474.308   1
   7   8  11 3577.10 393.954   1
  -7   9   9 2225.95 542.025   1
   7  -9  -9-139.871 200.006   1
  -7   9   8 21378.6 1454.77   1
   7  -9  -8 20918.9 1397.51   1
  -7   9   7 16930.9 1173.63   1
   7  -9  -7 16114.7 1188.21   1
   7  -9  -6 3054.27 483.792   1
  -7   9   6 3186.23 476.656   1
  -7   9   5 18129.3 1173.58   1
   7  -9  -5 16639.4 1169.75   1
   7  -9  -4 89699.8 3632.84   1
  -7   9   4 89393.7 3533.21   1
  -7  -9  -5 300.684 119.106   1
  -7  -9  -6 21092.0 992.730   1
  -7  -9  -7 21978.2 1002.30   1
  -7  -9  -8 17238.9 873.691   1
   7   9   9 2960.37 324.535   1
   7   9  10 32659.4 1449.99   1
   7 -10  -8 7386.19 828.161   1
  -7  10   8 7339.86 856.216   1
   7 -10  -7 103.397 216.229   1
  -7  10   7 126.852 244.034   1
   7 -10  -6 104243. 4389.03   1
  -7  10   6 116776. 4419.21   1
   7 -10  -5 22133.7 1426.56   1
  -7  10   5 20548.4 1329.18   1
   7 -10  -4 5671.20 650.874   1
  -7 -10  -5 13113.3 742.144   1
  -7 -10  -6 134068. 4578.64   1
  -7 -10  -7 1215.08 216.072   1
  -7 -10  -8 24911.9 1163.88   1
  -7 -10  -9 15868.0 869.837   1
   7 -11  -7 108163. 4459.67   1
  -7  11   6 340.786 201.108   1
   7 -11  -6 513.550 279.186   1
   7 -11  -5 18596.1 1320.85   1
  -7 -11  -6 889.131 205.321   1
  -7 -11  -7 133222. 4644.77   1
  -7 -11  -8 235.323 127.964   1
  -7 -11  -9 1653.46 243.353   1
  -7 -11 -10 134.277 135.774   1
  -7 -12  -7 3448.40 389.699   1
  -7 -12  -8 9125.32 664.122   1
  -7 -12  -9 15911.9 912.205   1
  -7 -12 -10 24106.0 1234.46   1
  -7 -13  -8 22767.2 1228.46   1
  -7 -13  -9-50.0763 134.638   1
  -8   0   3 44.4115 89.4319   1
  -8   0   2 256.810 113.868   1
  -8   0   1 54.2913 67.6377   1
   8   0  -1-77.1996 89.0526   1
  -8   0   0 13792.3 656.306   1
   8   0   0 13359.8 632.367   1
   8   0   1 46.3781 54.5766   1
  -8   0  -1 4.57588 52.2357   1
   8   0   2 8610.38 430.789   1
   8   0   3 94.6942 52.1386   1
  -8   1   4 105803. 3834.11   1
   8  -1  -3 51277.4 2022.95   1
  -8   1   3 49963.1 2008.32   1
  -8   1   2 131278. 4268.93   1
   8  -1  -2 116117. 4207.66   1
  -8  -1   2 125998. 4192.38   1
   8  -1  -1 166711. 5582.81   1
  -8  -1   1 170116. 5563.63   1
  -8   1   1 174050. 5638.45   1
   8  -1   0 4752.72 355.731   1
  -8   1   0 5159.89 350.621   1
   8  -1   1 223319. 7244.96   1
  -8  -1  -1 226274. 7137.07   1
   8   1   2 192306. 5980.39   1
   8  -1   2 184114. 6103.84   1
   8   1   3 69714.3 2260.07   1
  -8   2   5 34492.2 1608.63   1
  -8   2   4 113292. 4064.86   1
   8  -2  -4 113985. 4044.49   1
  -8   2   3 32760.6 1475.60   1
   8  -2  -3 33740.3 1475.51   1
   8  -2  -2 83942.3 3131.02   1
  -8   2   2 91290.9 3216.42   1
  -8   2   1 440459. 14272.8   1
   8  -2  -1 459192. 14331.2   1
   8  -2   0 152213. 5142.46   1
  -8   2   0 158680. 5117.88   1
  -8  -2   0 152589. 4995.23   1
   8  -2   1 318011. 9723.20   1
  -8  -2  -1 296002. 9500.44   1
  -8   3   7 25893.0 1417.89   1
   8  -3  -6 436095. 14310.5   1
  -8   3   6 440031. 14276.2   1
  -8   3   5 17279.4 1029.60   1
   8  -3  -5 16363.8 1004.17   1
  -8   3   4 31055.1 1490.12   1
   8  -3  -4 31700.4 1498.75   1
   8  -3  -3 3303.53 372.963   1
  -8   3   3 3832.74 422.881   1
  -8   3   2 209735. 7189.30   1
   8  -3  -2 224364. 7261.04   1
   8  -3  -1 71358.0 2646.97   1
  -8   3   1 71036.8 2629.64   1
   8  -3   0 4546.24 392.693   1
   8  -3   1 44946.3 1909.56   1
  -8  -3  -1 52508.5 1710.63   1
   8   3   6 367866. 11462.8   1
  -8   4   8 6084.07 671.138   1
  -8   4   7 69216.0 2872.58   1
   8  -4  -7 67875.4 2859.22   1
   8  -4  -6 546.758 212.778   1
  -8   4   6 629.524 220.332   1
  -8   4   5 41321.0 1933.55   1
   8  -4  -5 44029.1 1954.58   1
   8  -4  -4 89640.7 3430.91   1
  -8   4   4 93488.4 3524.56   1
  -8   4   3 35041.9 1586.22   1
   8  -4  -3 33028.8 1590.70   1
  -8   4   2 21267.2 1070.05   1
   8  -4  -2 19591.4 1070.34   1
   8  -4  -1 233791. 7714.82   1
  -8   4   1 231804. 7671.99   1
   8  -4   0 125122. 4349.88   1
   8   4   7 140170. 4504.65   1
   8   4   8 4930.41 314.844   1
  -8   5   9 238145. 8366.99   1
   8  -5  -8 1371.02 332.375   1
  -8   5   8 1379.78 324.667   1
  -8   5   7 46859.9 2223.94   1
   8  -5  -7 48892.4 2209.62   1
  -8   5   6 21767.6 1295.04   1
   8  -5  -6 23577.7 1323.95   1
   8  -5  -5 79666.7 3246.96   1
  -8   5   5 87527.4 3396.99   1
   8  -5  -4 7250.92 643.880   1
  -8   5   4 7285.15 643.847   1
   8  -5  -3 147997. 5238.39   1
  -8   5   3 149999. 5225.47   1
  -8   5   2 3991.45 430.698   1
   8  -5  -2 3346.75 395.613   1
   8  -5  -1 11682.5 779.977   1
   8   5   7 43191.3 1504.71   1
   8   5   8 1457.99 176.598   1
   8   5   9 284725. 9103.23   1
  -8   6  10 67664.6 3179.91   1
  -8   6   9 3129.60 469.942   1
   8  -6  -9 1640.59 387.843   1
  -8   6   8 3022.22 489.315   1
   8  -6  -8 2931.77 477.269   1
  -8   6   7 431.569 174.388   1
   8  -6  -7 595.458 249.206   1
  -8   6   6 2735.36 445.167   1
   8  -6  -6 2369.61 409.216   1
   8  -6  -5 1475.42 298.524   1
  -8   6   5 1282.60 290.383   1
  -8   6   4 420499. 13414.8   1
   8  -6  -4 398619. 13413.0   1
   8  -6  -3 74973.0 3056.38   1
  -8   6   3 78710.1 3041.48   1
   8  -6  -2 63314.1 2588.44   1
  -8   6   2 64305.1 2553.38   1
   8  -6  -1 8805.64 693.587   1
  -8  -6  -3 133544. 4255.30   1
   8   6   8 5358.85 335.143   1
   8   6   9 368.713 120.354   1
   8   6  10 76004.3 2741.24   1
   8  -7 -10 18946.8 1401.21   1
   8  -7  -9 42474.8 2240.31   1
  -8   7   9 47814.9 2316.36   1
   8  -7  -8 32314.0 1778.95   1
  -8   7   8 29307.7 1768.09   1
   8  -7  -7 677.319 274.458   1
  -8   7   7 420.533 244.136   1
  -8   7   6 221840. 7629.51   1
   8  -7  -6 210030. 7532.38   1
  -8   7   5 51886.0 2307.83   1
   8  -7  -5 49038.7 2368.62   1
   8  -7  -4 5000.05 563.462   1
  -8   7   4 5045.67 564.163   1
   8  -7  -3 8837.97 737.456   1
  -8   7   3 9669.04 733.768   1
   8  -7  -2 111892. 4169.90   1
  -8  -7  -4 27087.6 1016.33   1
  -8  -7  -5 78457.9 2606.61   1
   8   7   9 54996.9 2020.38   1
  -8   8   9 12734.9 1199.53   1
   8  -8  -9 13918.2 1101.21   1
  -8   8   8 4735.43 653.025   1
   8  -8  -8 5206.18 626.673   1
  -8   8   7 171851. 6194.07   1
   8  -8  -7 160456. 6169.51   1
  -8   8   6 38741.6 1904.30   1
   8  -8  -6 35309.7 1948.91   1
  -8   8   5 13291.5 984.546   1
   8  -8  -5 12121.4 965.448   1
  -8   8   4 42812.1 2002.07   1
   8  -8  -4 41521.5 2056.61   1
   8  -8  -3 14539.5 1005.36   1
  -8   8   3 14876.1 988.959   1
  -8  -8  -4 8666.12 466.148   1
  -8  -8  -5 19401.2 832.497   1
  -8  -8  -6 53371.2 1906.76   1
  -8   9   8 546.950 271.354   1
   8  -9  -8-54.2719 201.753   1
   8  -9  -7 8377.28 847.115   1
  -8   9   7 7859.41 791.982   1
  -8   9   6 48776.8 2333.78   1
   8  -9  -6 44798.9 2337.84   1
   8  -9  -5 12443.3 999.032   1
  -8   9   5 11906.3 956.884   1
   8  -9  -4 79101.5 3313.02   1
  -8   9   4 80940.1 3264.91   1
  -8  -9  -5 26269.4 1099.14   1
  -8  -9  -6 86485.5 2990.16   1
  -8  -9  -7 5602.04 379.427   1
  -8  10   7 54778.6 2704.46   1
   8 -10  -7 59563.7 2853.22   1
  -8  10   6 777.155 292.425   1
   8 -10  -6 818.772 326.610   1
  -8  10   5 2430.17 415.596   1
   8 -10  -5 2521.55 467.730   1
   8 -10  -4 143240. 5425.07   1
  -8 -10  -5 10190.3 602.357   1
  -8 -10  -6 764.781 170.431   1
  -8 -10  -7 33164.0 1376.70   1
  -8 -10  -8 77834.9 2790.43   1
   8 -11  -6 7277.12 840.657   1
   8 -11  -5 110672. 4456.11   1
  -8 -11  -6 11064.9 672.080   1
  -8 -11  -7 1232.41 233.462   1
  -8 -11  -8 7492.35 523.155   1
  -8 -12  -7 18783.7 1003.50   1
  -8 -12  -8 5176.21 457.974   1
  -8 -12  -9 486.320 205.429   1
  -9   0   3 142.691 125.541   1
  -9   0   2 218147. 7160.72   1
  -9   0   1-45.6914 97.8923   1
  -9   0   0 1408.88 185.452   1
   9   0   0 1657.40 180.803   1
   9   0   1 58.1764 68.9758   1
   9   0   2 132687. 4325.03   1
   9   0   3-6.67230 58.7807   1
  -9   1   4 65014.0 2547.73   1
  -9   1   3 102294. 3665.91   1
   9  -1  -2 44712.5 1707.08   1
  -9   1   2 43134.0 1721.00   1
  -9  -1   1 176680. 5868.90   1
   9  -1  -1 181850. 5950.04   1
  -9   1   1 180396. 5940.30   1
  -9  -1   0 96917.7 3124.63   1
  -9   1   0 92072.3 3154.38   1
   9  -1   1 129944. 4482.16   1
  -9  -1  -1 138805. 4390.07   1
   9  -1   2 13677.5 700.961   1
   9   1   2 16856.8 637.913   1
   9  -1   3 131016. 4128.50   1
   9   1   3 122525. 3985.29   1
   9   1   4 133095. 4230.78   1
  -9   2   6 2770.93 413.467   1
  -9   2   5 62731.2 2558.34   1
  -9   2   4 28073.3 1411.77   1
   9  -2  -4 30040.1 1391.78   1
  -9   2   3 123746. 4364.48   1
   9  -2  -3 123153. 4321.50   1
   9  -2  -2 64625.9 2454.00   1
  -9   2   2 65906.9 2502.13   1
  -9   2   1 87595.7 3076.79   1
  -9  -2   1 85950.2 2955.77   1
   9  -2  -1 84325.3 3079.97   1
  -9   2   0 634.167 146.094   1
   9  -2   0 775.276 161.059   1
  -9  -2  -1 157278. 4918.96   1
   9  -2   1 144727. 5094.54   1
   9  -2   2 83498.9 2909.82   1
  -9   3   7 517.471 187.328   1
   9  -3  -6 693.680 219.134   1
  -9   3   6 546.998 219.566   1
  -9   3   5 9054.43 726.469   1
   9  -3  -5 9593.88 713.188   1
   9  -3  -4 396603. 12676.1   1
  -9   3   4 381104. 12650.7   1
   9  -3  -3 39046.0 1757.75   1
  -9   3   3 43733.2 1846.70   1
  -9   3   2 11376.9 722.524   1
   9  -3  -2 10365.9 701.785   1
   9  -3  -1 7058.47 537.133   1
  -9   3   1 7643.66 533.295   1
   9  -3   0 85510.5 3090.82   1
  -9  -3   0 85675.3 2866.98   1
  -9  -3  -1 9756.38 443.690   1
   9  -3   1 10778.0 670.940   1
   9   3   7 7858.27 360.240   1
  -9   4   8 13575.9 1029.54   1
   9  -4  -7 3334.25 474.150   1
  -9   4   7 2783.79 445.497   1
  -9   4   6 68550.7 2769.50   1
   9  -4  -6 64127.3 2764.02   1
   9  -4  -5 59964.1 2528.06   1
  -9   4   5 57102.6 2491.02   1
   9  -4  -4 7625.65 677.294   1
  -9   4   4 9139.11 687.680   1
  -9   4   3 35730.6 1643.05   1
   9  -4  -3 34204.9 1632.04   1
  -9   4   2 121503. 4186.99   1
   9  -4  -2 111238. 4143.36   1
   9  -4  -1 153219. 5185.86   1
  -9   4   1 144907. 5094.21   1
   9  -4   0 2816.03 342.432   1
   9   4   8 14890.8 625.490   1
  -9   5   9 12070.5 1030.67   1
  -9   5   8 6823.38 698.572   1
   9  -5  -8 6073.29 658.534   1
  -9   5   7 296890. 10203.6   1
   9  -5  -7 301781. 10155.0   1
  -9   5   6 3202.89 453.112   1
   9  -5  -6 3200.46 464.286   1
   9  -5  -5 49576.0 2263.87   1
  -9   5   5 51180.4 2311.43   1
  -9   5   4 32997.2 1671.48   1
   9  -5  -4 33464.4 1656.33   1
  -9   5   3 41613.7 1825.48   1
   9  -5  -3 39847.0 1861.55   1
  -9   5   2 15169.3 919.839   1
   9  -5  -2 14860.0 920.069   1
   9  -5  -1 128539. 4573.17   1
   9  -5   0 6095.09 536.973   1
   9   5   8 1747.89 148.008   1
   9   5   9 30871.0 1201.10   1
  -9   6   9 573.591 269.301   1
   9  -6  -9 592.851 274.315   1
   9  -6  -8 13340.0 1044.76   1
  -9   6   8 13322.5 1077.77   1
  -9   6   7-131.092 231.219   1
   9  -6  -7 240.438 196.359   1
   9  -6  -6 68983.8 2979.91   1
  -9   6   6 71817.5 3036.60   1
   9  -6  -5 5502.30 607.268   1
  -9   6   5 6623.87 659.082   1
  -9   6   4 28949.7 1533.78   1
   9  -6  -4 31008.3 1624.23   1
  -9   6   3 255.938 181.205   1
   9  -6  -3 334.750 181.137   1
   9  -6  -2 228134. 7658.61   1
  -9   6   2 221710. 7575.75   1
   9  -6  -1 52696.9 2265.95   1
   9   6   9-190.102 57.9626   1
  -9   7   9 8389.21 960.601   1
   9  -7  -9 9648.37 912.880   1
   9  -7  -8 63227.8 2932.10   1
  -9   7   8 64432.2 2979.92   1
   9  -7  -7 41352.7 2079.80   1
  -9   7   7 42639.4 2115.47   1
   9  -7  -6 724.575 271.652   1
  -9   7   6 719.494 281.153   1
   9  -7  -5 3167.58 487.677   1
  -9   7   5 3955.04 469.608   1
  -9   7   4 117014. 4302.97   1
   9  -7  -4 107629. 4248.36   1
   9  -7  -3 23236.7 1376.74   1
  -9   7   3 23063.3 1307.50   1
   9  -7  -2 79.5887 177.745   1
  -9  -7  -4 80817.4 2626.40   1
  -9   8   8 2865.28 512.883   1
   9  -8  -8 2504.34 446.988   1
  -9   8   7 7323.56 806.408   1
   9  -8  -7 6982.07 753.250   1
   9  -8  -6 10616.2 947.175   1
  -9   8   6 11344.5 929.986   1
  -9   8   5 103043. 4118.88   1
   9  -8  -5 105075. 4120.76   1
  -9   8   4 5283.40 603.483   1
   9  -8  -4 5899.53 640.517   1
  -9   8   3 118940. 4484.67   1
   9  -8  -3 118087. 4507.33   1
  -9  -8  -4 3431.57 248.854   1
  -9  -8  -5 45610.5 1592.50   1
  -9   9   7 22255.2 1443.46   1
   9  -9  -7 20990.9 1406.94   1
   9  -9  -6 4288.17 624.053   1
  -9   9   6 4523.73 585.371   1
  -9   9   5 4480.32 582.156   1
   9  -9  -5 4335.05 625.609   1
   9  -9  -4 147431. 5436.58   1
  -9   9   4 140827. 5324.09   1
   9  -9  -3 12461.8 958.974   1
  -9  -9  -5 11446.8 565.734   1
  -9  -9  -6 19501.6 824.185   1
  -9  10   6 77964.2 3504.40   1
   9 -10  -6 84059.3 3581.90   1
  -9  10   5 9583.13 885.130   1
   9 -10  -5 10610.6 918.897   1
   9 -10  -4-13.6086 165.951   1
  -9 -10  -5 5886.08 410.755   1
  -9 -10  -6 79562.4 2783.47   1
   9 -11  -5 16.1463 213.420   1
  -9 -11  -6 9022.33 561.869   1
  -9 -11  -7 78346.1 2797.48   1
 -10   0   3 121.206 110.136   1
 -10   0   2 7487.96 528.901   1
 -10   0   1-5.40014 82.1955   1
 -10   0   0 552111. 17493.8   1
  10   0   0 560888. 17503.0   1
  10   0   1-20.2052 78.7125   1
  10   0   2 15983.6 705.888   1
  10   0   3 7.42886 71.4109   1
  10   0   4 188616. 6040.60   1
 -10   1   5 92352.4 3500.67   1
 -10   1   4 1279.06 260.727   1
 -10   1   3 108289. 3882.62   1
  10  -1  -2 62437.6 2457.47   1
 -10   1   2 68692.3 2519.10   1
 -10  -1   2 65819.2 2430.51   1
 -10   1   1 93373.1 3414.32   1
 -10  -1   1 97491.3 3349.89   1
  10  -1  -1 97949.7 3388.44   1
  10  -1   0 8155.44 533.769   1
 -10   1   0 8538.87 542.328   1
 -10  -1  -1 82823.4 2840.70   1
  10  -1   1 87050.9 2972.39   1
  10  -1   2 24623.5 1038.67   1
  10   1   3 68174.4 2238.28   1
  10  -1   3 65980.8 2386.09   1
  10   1   4 200.630 52.3686   1
  10   1   5 87695.2 2839.95   1
 -10   2   6 2581.72 408.926   1
 -10   2   5 31316.1 1546.17   1
 -10   2   4 15429.6 933.319   1
  10  -2  -4 15399.3 950.432   1
  10  -2  -3 116665. 4217.35   1
 -10   2   3 121334. 4278.68   1
 -10   2   2 10099.8 655.839   1
  10  -2  -2 9854.54 673.570   1
  10  -2  -1 4550.32 418.150   1
 -10   2   1 5092.33 435.182   1
 -10  -2   0 14173.4 657.003   1
 -10   2   0 13588.5 723.103   1
  10  -2   0 13364.7 784.399   1
  10  -2   1 17775.0 891.194   1
 -10  -2  -1 17813.5 732.120   1
  10  -2   2 3126.17 296.591   1
 -10   3   7 6870.73 669.844   1
 -10   3   6 57750.1 2504.00   1
 -10   3   5 3934.17 462.880   1
  10  -3  -5 4097.97 453.868   1
 -10   3   4 6875.11 624.611   1
  10  -3  -4 7330.38 599.981   1
  10  -3  -3 13262.0 850.658   1
 -10   3   3 13594.9 864.489   1
 -10   3   2 193798. 6431.31   1
  10  -3  -2 185513. 6436.91   1
 -10   3   1 1349.42 222.940   1
  10  -3  -1 1440.73 271.897   1
 -10  -3   0 1548.72 175.620   1
  10  -3   1 123.478 99.2107   1
 -10  -3  -1 69.4973 47.4413   1
  10  -3   2 4894.07 400.831   1
 -10   4   8 69737.8 3054.71   1
 -10   4   7 83393.9 3304.82   1
  10  -4  -7 74004.5 3326.76   1
 -10   4   6 8767.47 737.454   1
  10  -4  -6 7746.18 708.394   1
  10  -4  -5 50963.1 2222.63   1
 -10   4   5 48598.5 2251.23   1
  10  -4  -4 91868.1 3478.33   1
 -10   4   4 90573.4 3522.45   1
 -10   4   3 148872. 5179.54   1
  10  -4  -3 142748. 5169.29   1
  10  -4  -2 151.947 148.290   1
 -10   4   2 369.163 153.055   1
  10  -4  -1 32680.8 1519.86   1
 -10   4   1 33701.7 1501.97   1
  10  -4   0 155038. 5347.73   1
 -10  -4  -1 1003.36 122.826   1
  10  -4   1 1277.89 254.438   1
  10   4   8 64684.8 2110.60   1
 -10   5   9 51735.0 2550.36   1
 -10   5   8 2270.05 440.085   1
  10  -5  -8 1362.33 310.739   1
 -10   5   7 6265.82 692.702   1
  10  -5  -7 5770.12 640.107   1
  10  -5  -6 11917.2 913.189   1
 -10   5   6 11721.3 961.973   1
  10  -5  -5 131969. 4922.44   1
 -10   5   5 137519. 4977.39   1
 -10   5   4 1098.25 271.217   1
  10  -5  -4 1044.52 280.881   1
 -10   5   3 67182.0 2705.83   1
  10  -5  -3 65334.9 2783.32   1
 -10   5   2 11451.4 803.116   1
  10  -5  -2 10071.1 775.068   1
  10  -5  -1 209469. 7110.38   1
  10  -5   0 1141.34 260.984   1
  10  -6  -9 246.903 229.851   1
  10  -6  -8 83320.8 3592.37   1
 -10   6   8 89661.9 3727.46   1
  10  -6  -7 14821.4 1107.35   1
 -10   6   7 14714.0 1151.80   1
 -10   6   6 24572.9 1484.20   1
 -10   6   5 3233.72 455.902   1
  10  -6  -5 3307.58 493.882   1
 -10   6   4 81056.7 3229.93   1
  10  -6  -4 79858.3 3263.34   1
 -10   6   3 1331.83 277.451   1
  10  -6  -3 1232.01 250.924   1
 -10   6   2 5816.79 548.653   1
  10  -6  -2 5688.93 575.871   1
  10  -6  -1 3149.22 429.259   1
 -10   7   8 14007.4 1130.21   1
  10  -7  -8 11638.8 1023.52   1
 -10   7   7 8188.38 793.405   1
  10  -7  -7 9568.37 858.501   1
 -10   7   6 25541.5 1602.63   1
  10  -7  -6 30079.2 1636.66   1
 -10   7   5 12747.2 971.052   1
  10  -7  -5 13232.3 1028.44   1
 -10   7   4 732.400 258.382   1
  10  -7  -4 667.366 264.011   1
  10  -7  -3 18993.8 1217.40   1
 -10   7   3 20048.1 1196.72   1
  10  -7  -2 55006.1 2415.71   1
 -10   8   7 83870.1 3551.87   1
  10  -8  -7 78709.9 3522.85   1
  10  -8  -6 10858.0 936.630   1
 -10   8   6 12044.0 991.280   1
  10  -8  -5 24337.3 1529.48   1
 -10   8   5 22741.3 1420.61   1
  10  -8  -4 2832.29 478.335   1
 -10   8   4 3234.17 469.693   1
  10  -8  -3 185248. 6653.14   1
 -10   8   3 184409. 6571.89   1
  10  -8  -2-22.7668 138.798   1
 -10  -8  -4 17.3243 32.4295   1
  10  -9  -6 72259.3 3483.84   1
 -10   9   6 84784.2 3492.01   1
 -10   9   5 15590.1 1157.81   1
  10  -9  -5 14668.8 1150.85   1
  10  -9  -4 116.570 144.294   1
 -10   9   4 83.8103 175.113   1
  10  -9  -3 6931.22 707.690   1
 -10  -9  -5 15173.8 639.387   1
 -10  10   5 14128.8 1147.77   1
  10 -10  -5 16494.0 1246.10   1
  10 -10  -4 65185.2 3004.16   1
 -10 -10  -5 15451.9 707.393   1
 -11   0   4 67436.0 2657.55   1
 -11   0   3-6.97461 114.117   1
 -11   0   2 204089. 6803.72   1
 -11   0   1 48.3849 124.407   1
 -11   0   0 134.936 84.8185   1
  11   0   1 10.1897 66.5622   1
  11   0   2 458493. 14415.3   1
  11   0   3-3.19489 68.9078   1
  11   0   4 105386. 3474.56   1
 -11   1   5 90887.2 3508.61   1
 -11   1   4 56833.5 2366.23   1
 -11   1   3 142681. 5103.81   1
 -11  -1   3 151142. 5095.73   1
 -11  -1   2 61855.0 2264.12   1
 -11   1   2 62487.7 2365.73   1
 -11   1   1 18546.4 918.571   1
  11  -1  -1 16963.1 895.347   1
 -11  -1   1 15961.3 829.886   1
 -11  -1   0 50586.1 1853.13   1
 -11   1   0 49095.6 1894.86   1
  11  -1   0 47478.8 1909.29   1
 -11  -1  -1 929.197 143.053   1
  11  -1   1 810.606 143.681   1
  11  -1   2 8398.16 506.322   1
  11  -1   3 132931. 4414.60   1
  11  -1   4-68.1138 104.337   1
  11   1   4 3929.70 204.089   1
  11   1   5 89547.4 2895.69   1
 -11   2   6 47675.6 2206.63   1
 -11   2   5 82349.5 3248.50   1
 -11   2   4 4840.86 504.124   1
  11  -2  -3 11195.9 769.134   1
 -11   2   3 11727.6 797.826   1
  11  -2  -2 9773.61 658.079   1
 -11  -2   2 8310.54 579.886   1
 -11   2   2 8050.32 635.482   1
 -11  -2   1 162988. 5308.91   1
  11  -2  -1 151134. 5390.92   1
 -11   2   1 165268. 5461.48   1
 -11  -2   0 11622.0 607.558   1
  11  -2   0 11402.2 704.498   1
 -11   2   0 11864.8 699.366   1
 -11  -2  -1 89459.8 2964.55   1
  11  -2   1 86618.6 3139.95   1
  11  -2   2 1122.21 185.990   1
  11  -2   3 13745.9 748.401   1
 -11   3   7 12186.0 987.332   1
 -11   3   6 58500.6 2555.66   1
  11  -3  -5 16864.1 1083.03   1
 -11   3   5 17141.9 1106.31   1
  11  -3  -4 31227.1 1571.80   1
 -11   3   4 33910.0 1662.93   1
 -11   3   3 2765.26 388.156   1
  11  -3  -3 2494.17 346.074   1
  11  -3  -2 5529.19 515.185   1
 -11   3   2 5091.93 477.492   1
  11  -3  -1 5124.52 479.401   1
 -11   3   1 5265.55 475.087   1
 -11  -3   0 487834. 15372.5   1
  11  -3   0 491315. 15627.5   1
 -11  -3  -1 7189.44 381.329   1
  11  -3   1 6716.31 520.056   1
  11  -3   2 10528.2 683.168   1
 -11   4   8 18492.9 1281.73   1
 -11   4   7 34746.1 1836.17   1
  11  -4  -6 65786.5 2946.92   1
 -11   4   6 74061.2 2984.53   1
  11  -4  -5 121939. 4517.79   1
 -11   4   5 122090. 4656.36   1
 -11   4   4 1543.47 311.486   1
  11  -4  -4 1240.18 258.430   1
 -11   4   3 98507.7 3648.57   1
  11  -4  -3 95024.8 3673.19   1
  11  -4  -2 49615.9 2193.67   1
 -11   4   2 53379.6 2188.32   1
 -11   4   1 12691.3 796.549   1
  11  -4  -1 10951.7 771.710   1
  11  -4   0 3348.32 387.093   1
 -11  -4  -1 12685.5 561.196   1
  11  -4   1 13079.4 809.919   1
  11  -5  -8 15439.9 1162.24   1
 -11   5   8 16542.1 1217.64   1
  11  -5  -7 17537.7 1242.06   1
 -11   5   7 17893.3 1241.39   1
 -11   5   6 5331.75 640.054   1
  11  -5  -6 4081.30 526.722   1
 -11   5   5 14104.7 1018.80   1
  11  -5  -5 14024.3 1022.64   1
  11  -5  -4 722.299 209.069   1
 -11   5   4 1070.58 283.020   1
  11  -5  -3 246678. 8640.91   1
 -11   5   3 264405. 8665.97   1
  11  -5  -2 7087.78 635.204   1
 -11   5   2 7132.50 612.936   1
  11  -5  -1 26747.3 1369.39   1
  11  -5   0 49277.3 2111.73   1
  11  -6  -8 28374.4 1690.90   1
 -11   6   8 28928.5 1756.73   1
 -11   6   7 4866.53 670.933   1
  11  -6  -7 4667.39 603.455   1
 -11   6   6 84984.5 3628.42   1
  11  -6  -6 93449.8 3699.34   1
  11  -6  -5 9850.83 891.129   1
 -11   6   5 11458.0 906.955   1
  11  -6  -4 2411.84 416.174   1
 -11   6   4 2730.81 420.443   1
 -11   6   3 25444.0 1418.22   1
  11  -6  -3 25911.6 1460.58   1
  11  -6  -2 72584.7 3014.23   1
 -11   6   2 75384.6 3008.66   1
  11  -6  -1 3007.23 393.812   1
 -11   7   7 24633.5 1588.97   1
  11  -7  -7 25948.8 1608.73   1
  11  -7  -6 5907.21 719.921   1
 -11   7   6 6413.26 712.743   1
 -11   7   5 73826.4 3174.39   1
  11  -7  -5 74816.6 3175.18   1
  11  -7  -4 22544.5 1451.70   1
 -11   7   4 23642.2 1393.72   1
 -11   7   3 38780.5 1848.04   1
  11  -7  -3 36562.1 1888.93   1
  11  -7  -2 3987.59 541.357   1
  11  -7  -1-3.48046 159.567   1
  11  -8  -6 5115.10 687.828   1
 -11   8   6 6234.72 706.416   1
  11  -8  -5 95503.6 4002.35   1
 -11   8   5 98128.6 3948.40   1
 -11   8   4 12798.8 977.962   1
  11  -8  -4 11600.8 987.977   1
  11  -8  -3 25265.1 1513.03   1
  11  -8  -2 5978.01 659.890   1
  11  -9  -5 5309.02 729.264   1
 -11   9   5 6791.20 772.483   1
 -11   9   4 54213.3 2498.49   1
  11  -9  -4 48649.9 2491.31   1
  11  -9  -3 6519.79 748.694   1
 -11  -9  -4 12778.6 534.619   1
  11 -10  -4 31147.9 1850.17   1
 -12   0   4 39843.2 1794.61   1
 -12   0   3-43.7956 134.889   1
 -12   0   2 708.964 191.817   1
 -12   0   1 16.2528 120.085   1
 -12   0   0 278632. 9011.32   1
  12   0   1 7.06174 85.8266   1
  12   0   2 389.376 99.8572   1
  12   0   3-6.59411 61.5861   1
  12   0   4 62835.7 2175.50   1
  12   0   5 97.7115 81.8225   1
 -12   1   5 70698.6 2874.80   1
 -12   1   4 1830.60 309.427   1
 -12   1   3 47457.4 1929.85   1
 -12  -1   3 38962.5 1777.36   1
 -12  -1   2 47566.3 1880.65   1
 -12   1   2 45133.7 1922.21   1
  12  -1  -1 42431.7 1831.89   1
 -12   1   1 44664.9 1823.04   1
 -12   1   0 9509.42 581.170   1
  12  -1   0 9055.18 595.860   1
  12  -1   1 36026.6 1466.41   1
  12  -1   2 24233.9 1071.66   1
  12  -1   3 6737.20 445.038   1
  12  -1   4 241.120 102.761   1
  12   1   5 81570.1 2639.28   1
 -12   2   6 3945.76 512.231   1
 -12   2   5 31216.8 1605.00   1
 -12   2   4 35056.7 1709.73   1
  12  -2  -3 119032. 4312.12   1
 -12   2   3 117981. 4294.74   1
 -12   2   2 8955.10 644.479   1
  12  -2  -2 8059.79 604.928   1
 -12  -2   2 6912.57 530.227   1
 -12  -2   1 50147.0 1878.14   1
  12  -2  -1 46918.1 2001.60   1
 -12   2   1 48610.5 1982.25   1
  12  -2   0 33526.8 1441.81   1
 -12  -2   0 31976.4 1306.98   1
 -12  -2  -1 63935.9 2212.07   1
  12  -2   1 63542.7 2434.65   1
  12  -2   2 679.188 156.491   1
  12  -2   3 193719. 6396.54   1
 -12   3   7 74.9282 164.651   1
 -12   3   6 99553.2 3938.64   1
  12  -3  -5 3667.12 511.091   1
 -12   3   5 3816.62 512.231   1
  12  -3  -4 29058.8 1481.63   1
 -12   3   4 28442.2 1505.32   1
 -12   3   3 8352.92 711.452   1
  12  -3  -3 8948.26 679.165   1
  12  -3  -2 110060. 3887.59   1
 -12   3   2 99432.5 3828.45   1
  12  -3  -1 849.848 215.123   1
 -12  -3   1 1392.96 203.229   1
 -12   3   1 983.875 228.510   1
 -12  -3   0 2490.46 240.022   1
  12  -3   0 2329.07 321.785   1
 -12  -3  -1 114.166 61.1511   1
  12  -3   1 461.293 177.107   1
  12  -3   2 195417. 6533.74   1
 -12   4   8 17299.7 1239.00   1
 -12   4   7 34486.4 1850.12   1
  12  -4  -6 2722.55 469.661   1
 -12   4   6 3699.14 529.797   1
  12  -4  -5 31809.3 1674.37   1
 -12   4   5 33286.7 1739.10   1
 -12   4   4 28778.4 1620.18   1
  12  -4  -4 33060.0 1643.74   1
 -12   4   3 43233.3 1966.56   1
  12  -4  -3 43975.0 1969.99   1
  12  -4  -2 1280.75 273.504   1
 -12   4   2 1182.25 262.732   1
 -12   4   1 28252.7 1422.12   1
  12  -4  -1 29955.1 1495.41   1
 -12  -4   0 68361.0 2345.77   1
  12  -4   0 63432.0 2612.04   1
  12  -4   1 1683.87 286.602   1
 -12  -4  -1 2292.20 189.122   1
 -12   5   8 6007.21 792.639   1
  12  -5  -7 7656.98 822.644   1
 -12   5   7 8325.21 857.648   1
 -12   5   6 3566.13 494.167   1
  12  -5  -6 4265.97 573.764   1
 -12   5   5 46409.4 2213.54   1
  12  -5  -5 47334.2 2260.09   1
 -12   5   4 619.307 248.784   1
  12  -5  -4 473.157 207.127   1
  12  -5  -3 19563.3 1178.52   1
 -12   5   3 18467.3 1175.34   1
 -12   5   2 1016.53 244.090   1
  12  -5  -2 921.517 264.524   1
  12  -5  -1 94634.0 3639.80   1
  12  -5   0 169.403 156.732   1
 -12  -5  -1 67292.2 2264.98   1
  12  -6  -7 21062.0 1470.45   1
 -12   6   7 25522.4 1535.33   1
  12  -6  -6 14730.2 1120.12   1
 -12   6   6 12158.6 1074.16   1
 -12   6   5 9887.77 851.764   1
  12  -6  -5 9486.30 845.359   1
  12  -6  -4 94111.7 3859.77   1
 -12   6   4 101179. 3895.22   1
  12  -6  -3 3216.67 472.958   1
 -12   6   3 4110.21 498.454   1
  12  -6  -2 5744.60 592.567   1
  12  -6  -1 15645.1 1030.31   1
  12  -6   0 1532.57 366.525   1
 -12   7   6 58386.1 2675.35   1
  12  -7  -6 54754.9 2623.91   1
  12  -7  -5 45970.2 2308.41   1
 -12   7   5 47400.7 2297.37   1
 -12   7   4 15464.9 1061.99   1
  12  -7  -4 12759.8 1021.87   1
 -12   7   3 28021.6 1573.88   1
  12  -7  -3 29510.3 1627.55   1
  12  -7  -2 56850.6 2541.05   1
  12  -7  -1 16181.6 1089.52   1
  12  -8  -5 9318.62 874.262   1
 -12   8   5 9802.77 895.331   1
 -12   8   4-342.442 220.127   1
  12  -8  -4 175.224 235.965   1
  12  -8  -3 58879.3 2746.28   1
  12  -8  -2 817.582 321.406   1
 -12   9   4 2649.29 455.699   1
  12  -9  -4 2048.57 421.762   1
  12  -9  -3 9687.99 920.410   1
 -13   0   4 1262.70 273.169   1
 -13   0   3 72.9946 105.682   1
 -13   0   2 44794.4 1924.62   1
 -13   0   1-50.5437 111.801   1
 -13   0   0 508.791 131.685   1
  13   0   3 1.18038 66.0796   1
  13   0   4 3238.18 260.808   1
 -13   1   5 201.661 174.348   1
 -13   1   4 39081.9 1797.51   1
 -13  -1   3 37022.2 1653.87   1
 -13   1   3 37007.5 1760.90   1
 -13   1   2 14636.5 902.524   1
 -13  -1   2 14714.7 829.741   1
  13  -1  -1 64011.7 2634.99   1
 -13   1   1 73353.8 2660.02   1
 -13  -1   1 70448.0 2571.65   1
  13  -1   0 38908.4 1681.95   1
 -13  -1   0 43153.9 1635.27   1
 -13   1   0 41752.6 1676.08   1
  13  -1   1 37356.4 1559.51   1
  13  -1   2 3129.92 312.764   1
  13  -1   3 60610.7 2231.80   1
  13  -1   4 65081.1 2342.30   1
 -13   2   6 5755.01 611.863   1
 -13   2   5 53504.9 2399.63   1
 -13   2   4 12924.4 952.315   1
 -13   2   3 88110.9 3363.58   1
 -13  -2   2 39339.3 1727.70   1
  13  -2  -2 45235.5 1848.56   1
 -13   2   2 42121.8 1812.90   1
 -13   2   1 66550.2 2621.22   1
  13  -2  -1 64582.5 2609.87   1
 -13  -2   1 71862.7 2531.85   1
 -13  -2   0 76.3766 91.6831   1
  13  -2   0-33.7001 114.053   1
  13  -2   1 92357.9 3317.53   1
  13  -2   2 40117.5 1678.57   1
  13  -2   3 37958.8 1558.81   1
 -13   3   7-202.163 218.392   1
 -13   3   6 343.850 161.334   1
 -13   3   5 5869.62 656.132   1
 -13   3   4 205916. 7054.59   1
  13  -3  -4 200030. 7060.03   1
 -13   3   3 17178.5 1055.96   1
  13  -3  -3 16520.2 1022.57   1
  13  -3  -2 7989.08 653.642   1
 -13   3   2 6870.92 606.772   1
 -13   3   1 3941.23 428.670   1
  13  -3  -1 2953.18 397.380   1
  13  -3   0 48835.2 2238.89   1
 -13  -3   0 62770.7 2121.98   1
  13  -3   1 1089.47 219.306   1
  13  -3   2 17832.3 962.574   1
 -13   4   7 18.4302 222.491   1
  13  -4  -6 23209.7 1437.28   1
 -13   4   6 25083.5 1568.07   1
 -13   4   5 9903.61 853.079   1
  13  -4  -5 9329.13 826.623   1
 -13   4   4 3114.63 455.983   1
  13  -4  -4 3291.16 444.474   1
  13  -4  -3 13650.3 950.085   1
 -13   4   3 13157.5 932.216   1
 -13   4   2 29132.2 1454.86   1
  13  -4  -2 27649.4 1469.36   1
  13  -4  -1 47855.2 2065.63   1
 -13  -4   0 65.5371 67.5076   1
  13  -4   0-250.312 186.034   1
  13  -4   1 49241.2 1965.36   1
 -13  -4  -1 44449.6 1597.09   1
  13  -5  -7 100272. 4337.39   1
 -13   5   7 112862. 4477.04   1
 -13   5   6-457.100 287.540   1
  13  -5  -6 50.7987 182.884   1
 -13   5   5 14810.5 1079.31   1
  13  -5  -5 14856.7 1074.91   1
  13  -5  -4 15476.3 1064.28   1
 -13   5   4 14197.8 1028.63   1
  13  -5  -3 9566.84 769.872   1
 -13   5   3 8502.12 734.689   1
  13  -5  -2 5174.22 549.971   1
 -13   5   2 5345.76 551.908   1
  13  -5  -1 42790.6 2008.47   1
  13  -5   0 813.864 227.353   1
  13  -5   1 299.902 454.886   1
 -13  -5  -1 19025.3 650.375   1
 -13   6   6 50829.2 2472.54   1
  13  -6  -6 49233.8 2427.99   1
 -13   6   5 3170.63 490.671   1
  13  -6  -5 3396.85 493.480   1
  13  -6  -4 16636.1 1174.13   1
 -13   6   4 17790.9 1203.06   1
  13  -6  -3 339.004 256.457   1
 -13   6   3 1184.16 305.102   1
  13  -6  -2 123637. 4699.63   1
  13  -6  -1 24806.8 1416.88   1
  13  -6   0 349.394 226.399   1
  13  -7  -5-85.6498 264.823   1
 -13   7   5-36.3604 176.023   1
 -13   7   4 90675.4 3672.46   1
  13  -7  -4 88859.4 3676.02   1
 -13   7   3 17474.6 1169.31   1
  13  -7  -3 17788.0 1245.97   1
  13  -7  -2 178.789 167.402   1
  13  -7  -1 32244.8 1742.83   1
  13  -8  -4 3334.00 534.292   1
 -13   8   4 4190.50 583.465   1
  13  -8  -3 47234.4 2346.35   1
  13  -8  -2-51.5281 218.742   1
  13  -9  -3 5148.03 684.486   1
 -14   0   4 215420. 7389.66   1
 -14   0   3 160.530 176.284   1
 -14   0   2 1187.95 218.493   1
 -14   0   1-34.6129 117.130   1
 -14   0   0 14787.4 783.783   1
 -14   1   5 33435.8 1694.30   1
 -14   1   4 14585.3 1006.96   1
 -14  -1   3 27480.7 1367.90   1
 -14   1   3 29073.0 1427.44   1
 -14   1   2 32645.5 1515.34   1
 -14  -1   2 32891.0 1523.55   1
 -14  -1   1 60226.3 2301.39   1
 -14   1   1 60235.4 2346.42   1
 -14  -1   0 1290.34 199.711   1
  14  -1   0 1815.03 257.905   1
  14  -1   1 78271.7 2836.71   1
 -14   2   6-16.0625 152.234   1
 -14   2   5 9710.19 795.057   1
 -14   2   4 17068.3 1094.70   1
 -14   2   3 6560.25 625.344   1
 -14  -2   2 24735.6 1201.44   1
  14  -2  -2 25075.8 1285.27   1
 -14   2   2 23205.9 1259.06   1
 -14   2   1 65276.8 2680.20   1
  14  -2  -1 68775.0 2678.82   1
 -14  -2   1 74635.9 2609.24   1
  14  -2   0 22278.6 1141.25   1
 -14  -2   0 22530.6 985.518   1
  14  -2   1 29878.4 1354.92   1
  14  -2   2 11648.2 686.878   1
  14  -2   3-1.89700 112.035   1
 -14   3   6 93391.9 3841.68   1
 -14   3   5 2133.07 417.946   1
  14  -3  -4 177.097 192.663   1
 -14   3   4 437.228 192.198   1
 -14   3   3 1008.61 253.835   1
  14  -3  -3 680.398 248.425   1
  14  -3  -2 82976.3 3310.11   1
 -14   3   2 91057.8 3348.02   1
 -14  -3   1 18944.6 918.590   1
  14  -3  -1 19583.4 1089.31   1
 -14   3   1 17101.3 1026.69   1
  14  -3   0 2376.18 321.506   1
 -14  -3   0 1990.74 246.012   1
  14  -3   1 12725.7 804.555   1
  14  -3   2 31581.0 1449.74   1
 -14   4   7 29779.3 1814.82   1
 -14   4   6 563.841 236.529   1
  14  -4  -5 8828.01 820.222   1
 -14   4   5 9578.60 857.152   1
 -14   4   4 49751.9 2307.66   1
  14  -4  -4 51504.0 2284.79   1
  14  -4  -3 18981.5 1160.86   1
 -14   4   3 19263.3 1188.49   1
  14  -4  -2 8537.29 702.162   1
 -14   4   2 7892.34 671.941   1
  14  -4  -1 45576.8 2007.24   1
 -14  -4   0 43238.3 1605.95   1
  14  -4   0 37370.5 1838.28   1
  14  -4   1 55840.6 2316.45   1
  14  -4   2-176.809 161.506   1
  14  -5  -6 11222.9 949.267   1
 -14   5   6 9895.99 942.926   1
 -14   5   5 44245.9 2171.56   1
  14  -5  -5 43069.5 2151.88   1
 -14   5   4 208.871 224.699   1
  14  -5  -4-199.845 216.226   1
 -14   5   3 74874.0 3134.45   1
  14  -5  -3 77527.5 3126.23   1
  14  -5  -2 6373.69 642.164   1
 -14   5   2 6945.24 647.689   1
  14  -5  -1 11724.7 885.907   1
  14  -5   0 414.545 159.672   1
  14  -5   1 480.930 189.439   1
 -14   6   5 493.048 236.711   1
  14  -6  -5 650.135 274.405   1
 -14   6   4 110700. 4227.06   1
  14  -6  -4 104055. 4186.05   1
  14  -6  -3 11625.2 942.002   1
 -14   6   3 11748.3 905.274   1
  14  -6  -2 21398.4 1295.17   1
  14  -6  -1 55.5861 156.075   1
  14  -6   0 8080.35 721.736   1
  14  -7  -5 3629.32 571.147   1
  14  -7  -4-49.6637 156.771   1
 -14   7   4 324.863 274.837   1
  14  -7  -3 2543.70 450.098   1
  14  -7  -2 33065.9 1813.79   1
  14  -7  -1 18244.0 1238.96   1
  14  -8  -3 18429.8 1369.00   1
  14  -8  -2 218.936 205.785   1
 -15   0   4 5212.90 554.371   1
 -15   0   3 125.517 137.454   1
 -15   0   2 85783.2 3226.67   1
 -15   0   1 59.8085 141.406   1
 -15   1   4 17972.2 1154.77   1
 -15   1   3 30542.3 1606.98   1
 -15  -1   3 34223.6 1579.89   1
 -15  -1   2 222.197 146.799   1
 -15   1   2 414.572 179.553   1
 -15   1   1 40448.0 1778.53   1
 -15  -1   1 42226.7 1699.50   1
 -15   2   5 33186.5 1779.85   1
 -15   2   4 1327.78 297.980   1
 -15   2   3 14305.1 943.762   1
 -15   2   2 7818.52 635.216   1
 -15  -2   2 5625.96 530.211   1
 -15  -2   1 18874.3 966.153   1
  15  -2  -1 18303.7 1055.14   1
 -15   2   1 19201.9 1036.13   1
  15  -2   0 68.6151 174.043   1
 -15   3   6 2900.85 511.779   1
 -15   3   5 308.064 207.654   1
 -15   3   4 64508.6 2759.43   1
  15  -3  -3 3624.28 457.804   1
 -15   3   3 3858.47 485.202   1
 -15   3   2 11.9976 134.869   1
  15  -3  -2 42.3586 146.303   1
  15  -3  -1 2074.72 314.018   1
 -15  -3   1 2413.09 304.423   1
  15  -3   0 76711.2 2950.61   1
 -15   4   6 35954.9 1940.82   1
 -15   4   5 40452.2 2043.93   1
 -15   4   4 1682.05 355.973   1
  15  -4  -4 1213.42 304.323   1
  15  -4  -3 14305.6 973.456   1
 -15   4   3 14785.3 1015.44   1
  15  -4  -2 31730.6 1686.18   1
 -15   4   2 32635.2 1610.76   1
  15  -4  -1 29745.2 1469.96   1
  15  -4   0-97.0888 187.593   1
  15  -4   1 35408.8 1667.34   1
  15  -5  -5 16798.3 1197.92   1
 -15   5   5 16585.7 1166.17   1
 -15   5   4 4711.04 574.937   1
  15  -5  -4 4759.62 581.341   1
 -15   5   3 40862.3 1976.95   1
  15  -5  -3 42142.7 2059.36   1
  15  -5  -2 25.1946 151.584   1
  15  -5  -1 49890.1 2257.54   1
  15  -5   0 7879.61 729.319   1
  15  -6  -5 1106.12 327.119   1
 -15   6   4 6947.96 756.158   1
  15  -6  -4 7341.52 770.492   1
  15  -6  -3 34.2768 165.491   1
 -15   6   3 322.041 211.567   1
  15  -6  -2 43993.2 2128.85   1
  15  -6  -1 1829.86 357.457   1
  15  -6   0 21.1796 153.293   1
  15  -7  -3 3258.90 536.382   1
  15  -7  -2 231.057 266.877   1
  15  -7  -1-106.645 171.652   1
  15  -8  -2-158.517 271.903   1
 -16   0   3-245.314 148.960   1
 -16   0   2 156.436 107.065   1
 -16   1   4 791.403 237.328   1
 -16   1   3 24550.4 1318.84   1
 -16  -1   2 23510.3 1197.69   1
 -16   1   2 22554.8 1227.88   1
 -16   2   5 14665.2 1060.99   1
 -16   2   4 6551.67 650.828   1
 -16   2   3 41671.8 1928.03   1
 -16   2   2 9363.24 710.074   1
 -16   3   6 24607.4 1531.15   1
 -16   3   5 812.457 258.467   1
 -16   3   4 8303.12 750.083   1
 -16   3   3 4851.37 506.579   1
 -16   3   2 42037.2 1889.07   1
 -16   4   5 29845.2 1668.65   1
  16  -4  -4 20242.6 1327.00   1
 -16   4   4 22271.9 1364.32   1
 -16   4   3 39784.3 2029.83   1
  16  -4  -3 47906.7 2105.86   1
  16  -4  -2 873.195 250.242   1
  16  -5  -5 32891.4 1882.14   1
 -16   5   4-230.428 232.370   1
  16  -5  -4 212.865 200.472   1
 -16   5   3 10753.5 851.877   1
  16  -5  -3 11112.1 877.529   1
  16  -5  -2 547.692 250.293   1
  16  -5  -1 61.6277 214.769   1
  16  -6  -4 22893.9 1475.56   1
  16  -6  -3 557.866 224.761   1
  16  -6  -2 7011.98 726.521   1
  16  -6  -1 5737.18 633.549   1
  16  -7  -2 14158.3 1083.46   1
 -17   2   4 119.691 170.752   1
 -17   2   3 19672.6 1189.25   1
 -17   3   5 1218.63 320.679   1
 -17   3   4 25567.7 1467.90   1
 -17   3   3-46.0572 151.396   1
 -17   3   2 150.777 160.487   1
 -17   4   4-129.864 229.841   1
 -17   4   3 28506.3 1532.11   1
 -17   5   3 35910.0 1889.90   1
   0   0   0    0.00    0.00   0
TITL para_p02_cr2_s1 in P2(1)/c
REM P2(1)/c (#14 in standard setting)
CELL 0.29050   8.538539   9.472109   8.801537  90.0000  90.1845  90.0000
ZERR    4.00   0.000197   0.000537   0.000514   0.0000   0.0032   0.0000
LATT  1
SYMM -x, y+1/2,-z+1/2
SFAC O Al Si Ba
UNIT 32.00 8.00 8.00 4.00
TREF
HKLF 4
END
;
_shelx_hkl_checksum   79447

# start Validation Reply Form
_vrf_PLAT029_shelx
;
PROBLEM: _diffrn_measured_fraction_theta_full value Low .      0.482 Why?  
RESPONSE: Incomplete scans, based on small opening of the daimond anvil cell
;
_vrf_PLAT911_shelx
;
PROBLEM: Missing FCF Refl Between Thmin & STh/L=    0.600        666 Report
RESPONSE: Incomplete scans, based on small opening of the daimond anvil cell

;
# end Validation Reply Form
