# Supplementary material for: High pressure phase transitions of paracelsian BaAl2Si2O8
Source: Sci Rep. 2019 Sep 2;9:12652. doi: 10.1038/s41598-019-49112-1 (PMC6718520; doi:10.1038/s41598-019-49112-1)
Supplement: Supplementary file 2 — Dataset 2 [file 41598_2019_49112_MOESM2_ESM.zip › cifs/para_p03_6-84GPa.cif]

 
data_shelx
 
_audit_creation_method            'SHELXL-2014/7'
_shelx_SHELXL_version_number      '2014/7'
_chemical_name_systematic         ?
_chemical_name_common             ?
_chemical_melting_point           ?
_chemical_formula_moiety          ?
_chemical_formula_sum
 'Al2 Ba O8 Si2' 
_chemical_formula_weight          375.48

loop_
 _atom_type_symbol
 _atom_type_description
 _atom_type_scat_dispersion_real
 _atom_type_scat_dispersion_imag
 _atom_type_scat_source
 'O'  'O'  -0.0010   0.0008
 'International Tables Vol C Tables 4.2.6.8 and 6.1.1.4'
 'Al'  'Al'   0.0048   0.0077
 'International Tables Vol C Tables 4.2.6.8 and 6.1.1.4'
 'Si'  'Si'   0.0083   0.0108
 'International Tables Vol C Tables 4.2.6.8 and 6.1.1.4'
 'Ba'  'Ba'  -1.0855   2.8195
 'International Tables Vol C Tables 4.2.6.8 and 6.1.1.4'
 
_space_group_crystal_system       monoclinic
_space_group_IT_number            14
_space_group_name_H-M_alt         'P 21/c'
_space_group_name_Hall            '-P 2ybc'
 
_shelx_space_group_comment
;
The symmetry employed for this shelxl refinement is uniquely defined
by the following loop, which should always be used as a source of
symmetry information in preference to the above space-group names.
They are only intended as comments.
;
 
loop_
 _space_group_symop_operation_xyz
 'x, y, z'
 '-x, y+1/2, -z+1/2'
 '-x, -y, -z'
 'x, -y-1/2, z-1/2'
 
_cell_length_a                    8.9406(3)
_cell_length_b                    9.0353(6)
_cell_length_c                    7.1777(6)
_cell_angle_alpha                 90
_cell_angle_beta                  90.243(4)
_cell_angle_gamma                 90
_cell_volume                      579.81(6)
_cell_formula_units_Z             4
_cell_measurement_temperature     293(2)
_cell_measurement_reflns_used     2449
_cell_measurement_theta_min       1.747
_cell_measurement_theta_max       18.044
 
_exptl_crystal_description        'isosymmetric'
_exptl_crystal_colour             'colorless'
_exptl_crystal_density_meas       'none'
_exptl_crystal_density_method     'none'
_exptl_crystal_density_diffrn     4.301          
_exptl_crystal_F_000              696
_exptl_transmission_factor_min    ?
_exptl_transmission_factor_max    ?
_exptl_crystal_size_max           0.010
_exptl_crystal_size_mid           0.010
_exptl_crystal_size_min           0.005
_exptl_absorpt_coefficient_mu     3.376
_shelx_estimated_absorpt_T_min    ?
_shelx_estimated_absorpt_T_max    ?
_exptl_absorpt_correction_type    ?
_exptl_absorpt_correction_T_min   ?
_exptl_absorpt_correction_T_max   ?
_exptl_absorpt_process_details    ?
_exptl_absorpt_special_details    ?
_diffrn_ambient_temperature       293(2)
_diffrn_radiation_wavelength      0.2905
_diffrn_radiation_type            'synchrotron'
_diffrn_source                    ?
_diffrn_measurement_device_type   'esperanto-CrysAlisPro-abstract goniometer imported esperanto images'
_diffrn_measurement_method        ?
_diffrn_detector_area_resol_mean  ?
_diffrn_reflns_number             2449
_diffrn_reflns_av_unetI/netI      0.0336
_diffrn_reflns_av_R_equivalents   0.0205
_diffrn_reflns_limit_h_min        -17
_diffrn_reflns_limit_h_max        18
_diffrn_reflns_limit_k_min        -15
_diffrn_reflns_limit_k_max        14
_diffrn_reflns_limit_l_min        -11
_diffrn_reflns_limit_l_max        10
_diffrn_reflns_theta_min          1.747
_diffrn_reflns_theta_max          18.044
_diffrn_reflns_theta_full         10.038
_diffrn_measured_fraction_theta_max   0.252
_diffrn_measured_fraction_theta_full  0.477
_diffrn_reflns_Laue_measured_fraction_max    0.252
_diffrn_reflns_Laue_measured_fraction_full   0.477
_diffrn_reflns_point_group_measured_fraction_max   0.252
_diffrn_reflns_point_group_measured_fraction_full  0.477
_reflns_number_total              1483
_reflns_number_gt                 1400
_reflns_threshold_expression      'I > 2\s(I)'
_reflns_Friedel_coverage          0.000
_reflns_Friedel_fraction_max      .
_reflns_Friedel_fraction_full     .
 
_reflns_special_details
;
 Reflections were merged by SHELXL according to the crystal
 class for the calculation of statistics and refinement.
 
 _reflns_Friedel_fraction is defined as the number of unique
 Friedel pairs measured divided by the number that would be
 possible theoretically, ignoring centric projections and
 systematic absences.
;
 
_computing_data_collection        ?
_computing_cell_refinement        ?
_computing_data_reduction         ?
_computing_structure_solution     ?
_computing_structure_refinement 'SHELXL-2014/7 (Sheldrick, 2014)'
_computing_molecular_graphics     ?
_computing_publication_material   ?
_refine_special_details           ?
_refine_ls_structure_factor_coef  Fsqd
_refine_ls_matrix_type            full
_refine_ls_weighting_scheme       calc
_refine_ls_weighting_details
'w=1/[\s^2^(Fo^2^)+(0.0241P)^2^+0.5613P] where P=(Fo^2^+2Fc^2^)/3'
_atom_sites_solution_primary      ?
_atom_sites_solution_secondary    ?
_atom_sites_solution_hydrogens    .
_refine_ls_hydrogen_treatment     undef
_refine_ls_extinction_method      'SHELXL-2014/7 (Sheldrick 2014'
_refine_ls_extinction_coef        0.099(6)
_refine_ls_extinction_expression
 'Fc^*^=kFc[1+0.001xFc^2^\l^3^/sin(2\q)]^-1/4^'
_refine_ls_number_reflns          1483
_refine_ls_number_parameters      119
_refine_ls_number_restraints      0
_refine_ls_R_factor_all           0.0256
_refine_ls_R_factor_gt            0.0240
_refine_ls_wR_factor_ref          0.0648
_refine_ls_wR_factor_gt           0.0633
_refine_ls_goodness_of_fit_ref    1.143
_refine_ls_restrained_S_all       1.143
_refine_ls_shift/su_max           0.002
_refine_ls_shift/su_mean          0.000
 
loop_
 _atom_site_label
 _atom_site_type_symbol
 _atom_site_fract_x
 _atom_site_fract_y
 _atom_site_fract_z
 _atom_site_U_iso_or_equiv
 _atom_site_adp_type
 _atom_site_occupancy
 _atom_site_site_symmetry_order  
 _atom_site_calc_flag
 _atom_site_refinement_flags_posn
 _atom_site_refinement_flags_adp
 _atom_site_refinement_flags_occupancy
 _atom_site_disorder_assembly
 _atom_site_disorder_group
Ba1 Ba 0.74891(2) 0.39279(2) 0.25990(3) 0.00761(6) Uani 1 1 d . . . . .
Si1 Si 0.58412(7) 0.45062(8) 0.77649(12) 0.00539(14) Uani 1 1 d . . . . .
Si2 Si 0.07615(7) 0.28757(9) 0.49080(13) 0.00557(14) Uani 1 1 d . . . . .
Al1 Al 0.91546(8) 0.45928(11) 0.80611(15) 0.00750(17) Uani 1 1 d . . . . .
Al2 Al 0.41216(8) 0.27593(10) 0.48856(15) 0.00732(17) Uani 1 1 d . . . . .
O1 O 0.73822(19) 0.4035(2) 0.8808(3) 0.0069(3) Uani 1 1 d . . . . .
O2 O 0.9441(2) 0.6269(2) 0.7042(4) 0.0097(4) Uani 1 1 d . . . . .
O3 O 1.0669(2) 0.3895(2) 0.9406(4) 0.0079(4) Uani 1 1 d . . . . .
O4 O 0.43853(19) 0.1017(2) 0.3914(3) 0.0065(3) Uani 1 1 d . . . . .
O5 O 0.5779(2) 0.3549(2) 0.5834(3) 0.0084(3) Uani 1 1 d . . . . .
O6 O 0.23839(18) 0.3314(2) 0.5736(3) 0.0069(3) Uani 1 1 d . . . . .
O7 O 0.92880(19) 0.3411(2) 0.6050(3) 0.0086(4) Uani 1 1 d . . . . .
O8 O 0.4262(2) 0.3741(2) 0.2657(4) 0.0098(4) Uani 1 1 d . . . . .
 
loop_
 _atom_site_aniso_label
 _atom_site_aniso_U_11
 _atom_site_aniso_U_22
 _atom_site_aniso_U_33
 _atom_site_aniso_U_23
 _atom_site_aniso_U_13
 _atom_site_aniso_U_12
Ba1 0.00641(7) 0.00700(12) 0.00942(16) 0.00050(3) 0.00001(7) -0.00006(4)
Si1 0.0041(2) 0.0048(5) 0.0073(6) 0.00009(17) -0.0007(3) 0.0001(2)
Si2 0.0047(2) 0.0051(5) 0.0069(6) 0.00024(17) -0.0005(3) -0.0006(2)
Al1 0.0041(2) 0.0072(6) 0.0112(8) 0.0044(2) -0.0007(3) -0.0001(2)
Al2 0.0043(2) 0.0071(6) 0.0106(8) -0.0034(2) 0.0001(3) -0.0002(2)
O1 0.0050(5) 0.0077(12) 0.0080(16) 0.0005(5) 0.0003(7) -0.0002(5)
O2 0.0125(7) 0.0073(14) 0.0095(18) 0.0021(5) -0.0001(8) -0.0011(6)
O3 0.0081(6) 0.0060(13) 0.0097(17) 0.0014(4) 0.0001(8) 0.0003(5)
O4 0.0052(5) 0.0061(12) 0.0083(16) -0.0001(4) 0.0008(7) 0.0005(5)
O5 0.0069(5) 0.0096(13) 0.0088(17) -0.0020(5) 0.0008(7) -0.0013(6)
O6 0.0049(5) 0.0086(12) 0.0072(16) -0.0013(5) 0.0000(7) -0.0003(5)
O7 0.0054(5) 0.0074(13) 0.0131(17) 0.0000(5) 0.0000(7) 0.0024(6)
O8 0.0096(6) 0.0052(13) 0.0146(18) 0.0025(5) -0.0004(8) -0.0003(6)
 
_geom_special_details
;
 All esds (except the esd in the dihedral angle between two l.s. planes)
 are estimated using the full covariance matrix.  The cell esds are taken
 into account individually in the estimation of esds in distances, angles
 and torsion angles; correlations between esds in cell parameters are only
 used when they are defined by crystal symmetry.  An approximate (isotropic)
 treatment of cell esds is used for estimating esds involving l.s. planes.
;
 
loop_
 _geom_bond_atom_site_label_1
 _geom_bond_atom_site_label_2
 _geom_bond_distance
 _geom_bond_site_symmetry_2
 _geom_bond_publ_flag
Ba1 O1 2.724(2) 1_554 ?
Ba1 O4 2.745(2) 2_655 ?
Ba1 O2 2.762(2) 3_766 ?
Ba1 O6 2.766(2) 3_666 ?
Ba1 O5 2.807(2) . ?
Ba1 O1 2.816(2) 4_565 ?
Ba1 O7 2.881(2) 4_565 ?
Ba1 O8 2.891(2) . ?
Ba1 O3 2.9445(19) 3_766 ?
Ba1 O7 2.984(2) . ?
Ba1 O5 2.989(2) 4_565 ?
Ba1 Si1 3.3059(7) 3_666 ?
Si1 O4 1.614(2) 4_566 ?
Si1 O8 1.615(2) 3_666 ?
Si1 O1 1.622(2) . ?
Si1 O5 1.634(2) . ?
Si1 Ba1 3.3059(7) 3_666 ?
Si1 Ba1 3.4371(8) 4_566 ?
Si1 Ba1 3.7999(9) 1_556 ?
Si2 O2 1.608(3) 3_666 ?
Si2 O6 1.615(2) . ?
Si2 O7 1.6280(19) 1_455 ?
Si2 O3 1.642(2) 4_465 ?
Si2 Ba1 3.4884(8) 1_455 ?
Si2 Ba1 3.7370(9) 3_666 ?
Al1 O2 1.702(2) . ?
Al1 O1 1.7493(19) . ?
Al1 O3 1.775(2) . ?
Al1 O7 1.800(3) . ?
Al1 O3 2.279(3) 3_767 ?
Al1 Ba1 3.3208(8) 3_766 ?
Al1 Ba1 3.5273(10) 4_566 ?
Al1 Ba1 3.6371(10) 1_556 ?
Al2 O4 1.739(2) . ?
Al2 O6 1.7451(18) . ?
Al2 O5 1.777(2) . ?
Al2 O8 1.834(3) . ?
Al2 Ba1 3.7835(9) 3_666 ?
Al2 Ba1 3.8900(10) 4_566 ?
O1 Ba1 2.724(2) 1_556 ?
O1 Ba1 2.816(2) 4_566 ?
O2 Si2 1.608(3) 3_666 ?
O2 Ba1 2.762(2) 3_766 ?
O3 Si2 1.642(2) 4_666 ?
O3 Al1 2.279(3) 3_767 ?
O3 Ba1 2.9445(19) 3_766 ?
O4 Si1 1.6145(19) 4_565 ?
O4 Ba1 2.745(2) 2_645 ?
O5 Ba1 2.989(2) 4_566 ?
O6 Ba1 2.766(2) 3_666 ?
O7 Si2 1.6280(19) 1_655 ?
O7 Ba1 2.881(2) 4_566 ?
O8 Si1 1.615(2) 3_666 ?
 
loop_
 _geom_angle_atom_site_label_1
 _geom_angle_atom_site_label_2
 _geom_angle_atom_site_label_3
 _geom_angle
 _geom_angle_site_symmetry_1
 _geom_angle_site_symmetry_3
 _geom_angle_publ_flag
O1 Ba1 O4 64.01(6) 1_554 2_655 ?
O1 Ba1 O2 97.25(6) 1_554 3_766 ?
O4 Ba1 O2 133.33(6) 2_655 3_766 ?
O1 Ba1 O6 113.63(6) 1_554 3_666 ?
O4 Ba1 O6 64.86(6) 2_655 3_666 ?
O2 Ba1 O6 88.78(6) 3_766 3_666 ?
O1 Ba1 O5 144.47(6) 1_554 . ?
O4 Ba1 O5 94.44(7) 2_655 . ?
O2 Ba1 O5 117.36(7) 3_766 . ?
O6 Ba1 O5 76.95(6) 3_666 . ?
O1 Ba1 O1 109.91(6) 1_554 4_565 ?
O4 Ba1 O1 138.95(5) 2_655 4_565 ?
O2 Ba1 O1 86.85(6) 3_766 4_565 ?
O6 Ba1 O1 136.45(7) 3_666 4_565 ?
O5 Ba1 O1 67.02(6) . 4_565 ?
O1 Ba1 O7 69.99(6) 1_554 4_565 ?
O4 Ba1 O7 133.83(7) 2_655 4_565 ?
O2 Ba1 O7 55.44(6) 3_766 4_565 ?
O6 Ba1 O7 143.65(5) 3_666 4_565 ?
O5 Ba1 O7 122.45(6) . 4_565 ?
O1 Ba1 O7 56.05(6) 4_565 4_565 ?
O1 Ba1 O8 89.19(6) 1_554 . ?
O4 Ba1 O8 55.81(6) 2_655 . ?
O2 Ba1 O8 170.62(7) 3_766 . ?
O6 Ba1 O8 94.90(6) 3_666 . ?
O5 Ba1 O8 55.50(7) . . ?
O1 Ba1 O8 84.54(5) 4_565 . ?
O7 Ba1 O8 121.44(6) 4_565 . ?
O1 Ba1 O3 60.36(6) 1_554 3_766 ?
O4 Ba1 O3 71.89(5) 2_655 3_766 ?
O2 Ba1 O3 62.03(6) 3_766 3_766 ?
O6 Ba1 O3 65.62(6) 3_666 3_766 ?
O5 Ba1 O3 142.52(6) . 3_766 ?
O1 Ba1 O3 143.65(5) 4_565 3_766 ?
O7 Ba1 O3 89.26(5) 4_565 3_766 ?
O8 Ba1 O3 127.33(6) . 3_766 ?
O1 Ba1 O7 148.33(5) 1_554 . ?
O4 Ba1 O7 139.64(6) 2_655 . ?
O2 Ba1 O7 51.72(6) 3_766 . ?
O6 Ba1 O7 76.21(6) 3_666 . ?
O5 Ba1 O7 65.65(6) . . ?
O1 Ba1 O7 67.30(6) 4_565 . ?
O7 Ba1 O7 84.59(5) 4_565 . ?
O8 Ba1 O7 120.88(6) . . ?
O3 Ba1 O7 102.11(6) 3_766 . ?
O1 Ba1 O5 65.64(6) 1_554 4_565 ?
O4 Ba1 O5 92.11(6) 2_655 4_565 ?
O2 Ba1 O5 119.86(6) 3_766 4_565 ?
O6 Ba1 O5 151.36(5) 3_666 4_565 ?
O5 Ba1 O5 88.83(5) . 4_565 ?
O1 Ba1 O5 53.20(6) 4_565 4_565 ?
O7 Ba1 O5 64.72(5) 4_565 4_565 ?
O8 Ba1 O5 56.88(6) . 4_565 ?
O3 Ba1 O5 125.39(6) 3_766 4_565 ?
O7 Ba1 O5 120.49(6) . 4_565 ?
O1 Ba1 Si1 83.00(4) 1_554 3_666 ?
O4 Ba1 Si1 29.11(4) 2_655 3_666 ?
O2 Ba1 Si1 158.35(5) 3_766 3_666 ?
O6 Ba1 Si1 71.57(4) 3_666 3_666 ?
O5 Ba1 Si1 67.91(5) . 3_666 ?
O1 Ba1 Si1 113.55(4) 4_565 3_666 ?
O7 Ba1 Si1 141.94(5) 4_565 3_666 ?
O8 Ba1 Si1 29.24(4) . 3_666 ?
O3 Ba1 Si1 100.42(4) 3_766 3_666 ?
O7 Ba1 Si1 127.92(4) . 3_666 ?
O5 Ba1 Si1 80.09(4) 4_565 3_666 ?
O4 Si1 O8 109.72(11) 4_566 3_666 ?
O4 Si1 O1 111.86(12) 4_566 . ?
O8 Si1 O1 113.07(12) 3_666 . ?
O4 Si1 O5 104.67(11) 4_566 . ?
O8 Si1 O5 110.99(14) 3_666 . ?
O1 Si1 O5 106.16(11) . . ?
O4 Si1 Ba1 55.79(8) 4_566 3_666 ?
O8 Si1 Ba1 60.98(8) 3_666 3_666 ?
O1 Si1 Ba1 155.74(9) . 3_666 ?
O5 Si1 Ba1 97.59(8) . 3_666 ?
O4 Si1 Ba1 95.75(7) 4_566 4_566 ?
O8 Si1 Ba1 154.53(8) 3_666 4_566 ?
O1 Si1 Ba1 54.24(8) . 4_566 ?
O5 Si1 Ba1 60.38(9) . 4_566 ?
Ba1 Si1 Ba1 140.32(2) 3_666 4_566 ?
O4 Si1 Ba1 78.68(9) 4_566 1_556 ?
O8 Si1 Ba1 109.14(10) 3_666 1_556 ?
O1 Si1 Ba1 38.48(8) . 1_556 ?
O5 Si1 Ba1 135.49(9) . 1_556 ?
Ba1 Si1 Ba1 118.46(2) 3_666 1_556 ?
Ba1 Si1 Ba1 75.103(16) 4_566 1_556 ?
O2 Si2 O6 107.46(12) 3_666 . ?
O2 Si2 O7 101.96(12) 3_666 1_455 ?
O6 Si2 O7 118.00(12) . 1_455 ?
O2 Si2 O3 105.79(13) 3_666 4_465 ?
O6 Si2 O3 111.33(11) . 4_465 ?
O7 Si2 O3 111.09(11) 1_455 4_465 ?
O2 Si2 Ba1 50.56(8) 3_666 1_455 ?
O6 Si2 Ba1 149.15(8) . 1_455 ?
O7 Si2 Ba1 58.63(9) 1_455 1_455 ?
O3 Si2 Ba1 96.90(8) 4_465 1_455 ?
O2 Si2 Ba1 95.19(9) 3_666 3_666 ?
O6 Si2 Ba1 42.33(7) . 3_666 ?
O7 Si2 Ba1 82.38(8) 1_455 3_666 ?
O3 Si2 Ba1 151.48(9) 4_465 3_666 ?
Ba1 Si2 Ba1 111.43(2) 1_455 3_666 ?
O2 Al1 O1 121.76(11) . . ?
O2 Al1 O3 115.72(11) . . ?
O1 Al1 O3 114.89(11) . . ?
O2 Al1 O7 99.94(12) . . ?
O1 Al1 O7 97.93(11) . . ?
O3 Al1 O7 99.93(11) . . ?
O2 Al1 O3 78.44(11) . 3_767 ?
O1 Al1 O3 89.30(10) . 3_767 ?
O3 Al1 O3 74.28(10) . 3_767 ?
O7 Al1 O3 172.23(8) . 3_767 ?
O2 Al1 Ba1 56.14(8) . 3_766 ?
O1 Al1 Ba1 168.53(9) . 3_766 ?
O3 Al1 Ba1 62.15(7) . 3_766 ?
O7 Al1 Ba1 93.52(6) . 3_766 ?
O3 Al1 Ba1 79.23(5) 3_767 3_766 ?
O2 Al1 Ba1 145.72(10) . 4_566 ?
O1 Al1 Ba1 52.14(7) . 4_566 ?
O3 Al1 Ba1 92.97(7) . 4_566 ?
O7 Al1 Ba1 54.47(7) . 4_566 ?
O3 Al1 Ba1 130.04(6) 3_767 4_566 ?
Ba1 Al1 Ba1 136.96(3) 3_766 4_566 ?
O2 Al1 Ba1 126.51(9) . 1_556 ?
O1 Al1 Ba1 45.81(8) . 1_556 ?
O3 Al1 Ba1 76.63(8) . 1_556 ?
O7 Al1 Ba1 130.46(8) . 1_556 ?
O3 Al1 Ba1 53.97(5) 3_767 1_556 ?
Ba1 Al1 Ba1 124.60(3) 3_766 1_556 ?
Ba1 Al1 Ba1 76.172(17) 4_566 1_556 ?
O4 Al2 O6 121.52(10) . . ?
O4 Al2 O5 113.76(10) . . ?
O6 Al2 O5 119.52(11) . . ?
O4 Al2 O8 94.49(12) . . ?
O6 Al2 O8 103.33(11) . . ?
O5 Al2 O8 94.60(12) . . ?
O4 Al2 Ba1 88.14(7) . . ?
O6 Al2 Ba1 145.51(8) . . ?
O5 Al2 Ba1 50.09(8) . . ?
O8 Al2 Ba1 53.07(7) . . ?
O4 Al2 Ba1 163.84(7) . 3_666 ?
O6 Al2 Ba1 42.67(7) . 3_666 ?
O5 Al2 Ba1 79.52(7) . 3_666 ?
O8 Al2 Ba1 93.50(8) . 3_666 ?
Ba1 Al2 Ba1 107.87(2) . 3_666 ?
O4 Al2 Ba1 74.93(8) . 4_566 ?
O6 Al2 Ba1 128.72(9) . 4_566 ?
O5 Al2 Ba1 47.41(8) . 4_566 ?
O8 Al2 Ba1 124.80(7) . 4_566 ?
Ba1 Al2 Ba1 72.282(15) . 4_566 ?
Ba1 Al2 Ba1 111.50(3) 3_666 4_566 ?
Si1 O1 Al1 123.46(14) . . ?
Si1 O1 Ba1 119.77(10) . 1_556 ?
Al1 O1 Ba1 106.77(10) . 1_556 ?
Si1 O1 Ba1 97.89(10) . 4_566 ?
Al1 O1 Ba1 98.49(9) . 4_566 ?
Ba1 O1 Ba1 105.85(7) 1_556 4_566 ?
Si2 O2 Al1 141.76(17) 3_666 . ?
Si2 O2 Ba1 102.72(10) 3_666 3_766 ?
Al1 O2 Ba1 93.08(9) . 3_766 ?
Si2 O3 Al1 120.18(13) 4_666 . ?
Si2 O3 Al1 113.94(13) 4_666 3_767 ?
Al1 O3 Al1 105.72(10) . 3_767 ?
Si2 O3 Ba1 136.92(10) 4_666 3_766 ?
Al1 O3 Ba1 85.64(8) . 3_766 ?
Al1 O3 Ba1 87.28(6) 3_767 3_766 ?
Si1 O4 Al2 125.52(12) 4_565 . ?
Si1 O4 Ba1 95.11(10) 4_565 2_645 ?
Al2 O4 Ba1 134.25(9) . 2_645 ?
Si1 O5 Al2 124.24(11) . . ?
Si1 O5 Ba1 128.32(10) . . ?
Al2 O5 Ba1 100.85(10) . . ?
Si1 O5 Ba1 91.23(10) . 4_566 ?
Al2 O5 Ba1 106.63(10) . 4_566 ?
Ba1 O5 Ba1 99.35(6) . 4_566 ?
Si2 O6 Al2 126.91(14) . . ?
Si2 O6 Ba1 114.52(9) . 3_666 ?
Al2 O6 Ba1 112.01(9) . 3_666 ?
Si2 O7 Al1 129.53(13) 1_655 . ?
Si2 O7 Ba1 115.52(10) 1_655 4_566 ?
Al1 O7 Ba1 94.98(9) . 4_566 ?
Si2 O7 Ba1 93.61(11) 1_655 . ?
Al1 O7 Ba1 122.37(9) . . ?
Ba1 O7 Ba1 97.78(6) 4_566 . ?
Si1 O8 Al2 129.35(16) 3_666 . ?
Si1 O8 Ba1 89.77(9) 3_666 . ?
Al2 O8 Ba1 96.47(10) . . ?
 
_refine_diff_density_max    0.820
_refine_diff_density_min   -0.949
_refine_diff_density_rms    0.201

_shelx_res_file
;

    shelx.res created by SHELXL-2014/7


TITL para_p03_cr1_s2 in P2(1)/c
REM P2(1)/c (#14 in standard setting)
CELL 0.29050   8.940611   9.035256   7.177676  90.0000  90.2427  90.0000
ZERR    4.00   0.000258   0.000553   0.000576   0.0000   0.0043   0.0000
LATT  1
SYMM -x, y+1/2,-z+1/2
SFAC O Al Si Ba

DISP    Al    0.00484    0.00770        22.25
DISP    Si    0.00827    0.01077        28.21
DISP    O    -0.00099    0.00082         6.66
DISP    Ba   -1.08550    2.81945      4739.20

UNIT 32.00 8.00 8.00 4.00
MERG   2
FMAP   2
PLAN   100
BOND
LIST   6
L.S.  20
ACTA

OMIT 12 6 0
OMIT 16 6  0

WGHT    0.024100    0.561300
EXTI    0.098978
FVAR       4.23990
BA1   4    0.748910    0.392792    0.259900    11.00000    0.00641    0.00700 =
         0.00942    0.00050    0.00001   -0.00006
SI1   3    0.584122    0.450621    0.776492    11.00000    0.00410    0.00477 =
         0.00732    0.00009   -0.00074    0.00008
SI2   3    0.076146    0.287570    0.490797    11.00000    0.00466    0.00511 =
         0.00694    0.00024   -0.00053   -0.00062
AL1   2    0.915460    0.459275    0.806108    11.00000    0.00410    0.00721 =
         0.01119    0.00444   -0.00073   -0.00010
AL2   2    0.412163    0.275929    0.488557    11.00000    0.00427    0.00707 =
         0.01061   -0.00337    0.00010   -0.00016
O1    1    0.738225    0.403463    0.880838    11.00000    0.00503    0.00771 =
         0.00803    0.00054    0.00030   -0.00017
O2    1    0.944072    0.626876    0.704151    11.00000    0.01250    0.00725 =
         0.00949    0.00210   -0.00010   -0.00110
O3    1    1.066928    0.389528    0.940585    11.00000    0.00808    0.00596 =
         0.00972    0.00137    0.00014    0.00025
O4    1    0.438528    0.101676    0.391355    11.00000    0.00517    0.00611 =
         0.00826   -0.00007    0.00083    0.00053
O5    1    0.577880    0.354855    0.583429    11.00000    0.00686    0.00962 =
         0.00882   -0.00201    0.00076   -0.00127
O6    1    0.238394    0.331365    0.573637    11.00000    0.00491    0.00862 =
         0.00720   -0.00129    0.00000   -0.00033
O7    1    0.928796    0.341054    0.605007    11.00000    0.00536    0.00742 =
         0.01313    0.00005    0.00000    0.00240
O8    1    0.426159    0.374104    0.265747    11.00000    0.00960    0.00516 =
         0.01464    0.00245   -0.00036   -0.00030
HKLF 4

REM  para_p03_cr1_s2 in P2(1)/c
REM R1 =  0.0240 for    1400 Fo > 4sig(Fo)  and  0.0256 for all    1483 data
REM    119 parameters refined using      0 restraints

END

WGHT      0.0241      0.5615

REM Highest difference peak  0.820,  deepest hole -0.949,  1-sigma level  0.201
Q1    1   0.8258  0.3562  0.3129  11.00000  0.05    0.82
Q2    1   0.8327  0.2140  0.6431  11.00000  0.05    0.77
Q3    1   0.6642  0.2813  0.4129  11.00000  0.05    0.77
Q4    1   0.8345  0.3909  0.3550  11.00000  0.05    0.76
Q5    1   0.6622  0.2932  0.7822  11.00000  0.05    0.63
Q6    1   0.3402  0.4489  0.6718  11.00000  0.05    0.62
Q7    1   1.0063  0.5274  0.5448  11.00000  0.05    0.61
Q8    1   0.1670  0.2346  0.6402  11.00000  0.05    0.60
Q9    1   1.1656  0.4470  0.8497  11.00000  0.05    0.60
Q10   1   1.1544  0.4639  1.0452  11.00000  0.05    0.60
Q11   1   0.6751  0.4119  0.1197  11.00000  0.05    0.59
Q12   1   0.3246  0.2956  0.3906  11.00000  0.05    0.59
Q13   1   0.3561  0.1018  0.2414  11.00000  0.05    0.59
Q14   1   0.6559  0.5005  0.3933  11.00000  0.05    0.58
Q15   1   0.6729  0.3730  0.1768  11.00000  0.05    0.57
Q16   1   0.6899  0.3412  0.2269  11.00000  0.05    0.57
Q17   1   1.0028  0.4699  1.0503  11.00000  0.05    0.56
Q18   1   1.1627  0.4825  0.8971  11.00000  0.05    0.56
Q19   1   0.2525  0.3178  0.2434  11.00000  0.05    0.55
Q20   1   0.6760  0.5452  0.9583  11.00000  0.05    0.55
Q21   1   1.1624  0.4111  0.9856  11.00000  0.05    0.54
Q22   1   0.6716  0.4561  0.4578  11.00000  0.05    0.54
Q23   1   1.1668  0.4129  0.7942  11.00000  0.05    0.54
Q24   1   0.4963  0.0996  0.3280  11.00000  0.05    0.53
Q25   1   0.8025  0.6611  0.8213  11.00000  0.05    0.51
Q26   1   0.6613  0.3077  1.0222  11.00000  0.05    0.51
Q27   1   0.6645  0.2544  0.8489  11.00000  0.05    0.51
Q28   1   0.8254  0.5988  0.6244  11.00000  0.05    0.51
Q29   1   0.5003  0.2202  0.2630  11.00000  0.05    0.51
Q30   1   0.8249  0.5671  0.6810  11.00000  0.05    0.51
Q31   1   0.5000  0.5000  0.5000  10.50000  0.05    0.50
Q32   1   0.1777  0.4439  0.4442  11.00000  0.05    0.50
Q33   1   0.8324  0.4626  1.0223  11.00000  0.05    0.50
Q34   1   0.7560  0.3383  0.1997  11.00000  0.05    0.50
Q35   1   0.3213  0.4203  0.0907  11.00000  0.05    0.49
Q36   1   0.3250  0.3205  0.6889  11.00000  0.05    0.49
Q37   1   0.6804  0.4971  1.0158  11.00000  0.05    0.48
Q38   1   0.8206  0.6129  0.7504  11.00000  0.05    0.48
Q39   1   1.0431  0.5979  0.7408  11.00000  0.05    0.48
Q40   1   0.3323  0.3653  0.2845  11.00000  0.05    0.47
Q41   1   0.6795  0.4284  0.5140  11.00000  0.05    0.47
Q42   1   0.3437  0.3971  0.4909  11.00000  0.05    0.47
Q43   1   0.9872  0.2270  0.6824  11.00000  0.05    0.47
Q44   1   0.5164  0.0403  0.5415  11.00000  0.05    0.46
Q45   1   0.4725  0.0751  0.4292  11.00000  0.05    0.46
Q46   1   0.4749  0.0541  0.3853  11.00000  0.05    0.46
Q47   1   0.8201  0.4886  0.9008  11.00000  0.05    0.46
Q48   1   0.9015  0.4331  0.7636  11.00000  0.05    0.46
Q49   1   0.3366  0.1855  0.2830  11.00000  0.05    0.46
Q50   1   0.8184  0.4214  0.2928  11.00000  0.05    0.45
Q51   1   0.5123  0.2616  0.5882  11.00000  0.05    0.45
Q52   1   0.5188  0.4485  0.4248  11.00000  0.05    0.45
Q53   1   0.6762  0.2732  0.9764  11.00000  0.05    0.45
Q54   1   0.6598  0.3346  0.4967  11.00000  0.05    0.44
Q55   1   0.3239  0.3826  0.6258  11.00000  0.05    0.44
Q56   1   0.9562  0.4472  0.8347  11.00000  0.05    0.44
Q57   1   0.3426  0.4684  0.4314  11.00000  0.05    0.44
Q58   1   0.8277  0.3077  0.3599  11.00000  0.05    0.44
Q59   1   0.8363  0.4037  0.8252  11.00000  0.05    0.43
Q60   1   0.1902  0.2914  0.5289  11.00000  0.05    0.43
Q61   1   0.9858  0.2629  0.6333  11.00000  0.05    0.43
Q62   1   0.3359  0.4115  0.2021  11.00000  0.05    0.43
Q63   1   0.5028  0.4854  0.7841  11.00000  0.05    0.43
Q64   1   1.0023  0.6598  0.6704  11.00000  0.05    0.43
Q65   1   0.6374  0.3852  0.6601  11.00000  0.05    0.42
Q66   1   0.3386  0.1098  0.4952  11.00000  0.05    0.42
Q67   1   0.5112  0.5364  0.8659  11.00000  0.05    0.42
Q68   1   0.8550  0.3038  0.6477  11.00000  0.05    0.41
Q69   1   0.8234  0.2801  0.5409  11.00000  0.05    0.41
Q70   1   0.8806  0.3444  0.4005  11.00000  0.05    0.41
Q71   1   0.6789  0.4707  0.1384  11.00000  0.05    0.41
Q72   1   0.6630  0.3397  0.7214  11.00000  0.05    0.40
Q73   1   0.4897  0.2017  0.5314  11.00000  0.05    0.40
Q74   1   0.4857  0.2974  0.1365  11.00000  0.05    0.40
Q75   1   0.4830  0.1345  0.4598  11.00000  0.05    0.40
Q76   1   0.9886  0.3090  0.7012  11.00000  0.05    0.40
Q77   1   0.2816  0.3083  0.2966  11.00000  0.05    0.40
Q78   1   0.8352  0.3252  0.7314  11.00000  0.05    0.40
Q79   1   0.7688  0.4355  0.3257  11.00000  0.05    0.40
Q80   1   0.9775  0.4083  0.7890  11.00000  0.05    0.39
Q81   1   0.5065  0.3943  0.3505  11.00000  0.05    0.39
Q82   1   0.2576  0.2286  0.4299  11.00000  0.05    0.39
Q83   1   0.7429  0.4654  0.2800  11.00000  0.05    0.39
Q84   1   0.5062  0.3559  0.1480  11.00000  0.05    0.39
Q85   1   1.0333  0.4299  0.5970  11.00000  0.05    0.39
Q86   1  -0.0117  0.2841  0.3844  11.00000  0.05    0.38
Q87   1   0.6810  0.3692  0.7646  11.00000  0.05    0.38
Q88   1  -0.0033  0.3013  0.4312  11.00000  0.05    0.38
Q89   1   0.8549  0.6814  0.8012  11.00000  0.05    0.38
Q90   1   0.8341  0.6489  0.6804  11.00000  0.05    0.38
Q91   1   1.0182  0.4190  0.5418  11.00000  0.05    0.38
Q92   1   0.9927  0.4096  0.6476  11.00000  0.05    0.37
Q93   1   0.5234  0.3047  0.2958  11.00000  0.05    0.37
Q94   1   0.1624  0.2935  0.4211  11.00000  0.05    0.37
Q95   1   0.5070  0.2512  0.4606  11.00000  0.05    0.37
Q96   1   1.0166  0.4809  0.6151  11.00000  0.05    0.36
Q97   1   0.3240  0.0495  0.2924  11.00000  0.05    0.36
Q98   1   0.9978  0.4571  0.7167  11.00000  0.05    0.35
Q99   1   0.5153  0.1922  0.2979  11.00000  0.05    0.35
Q100  1   0.6690  0.3618  0.0769  11.00000  0.05    0.35
;
_shelx_res_checksum    1395

_shelx_hkl_file
;
   0   2  -1 206475. 6117.32   1
   0  -2   1 202080. 6115.16   1
   0  -2   2 396027. 11842.1   1
   0   2  -2 399203. 11823.4   1
   0   2  -3 747956. 22183.4   1
   0  -3   1 179460. 5564.55   1
   0   3  -1 189583. 5578.41   1
   0  -3   2 154140. 4713.18   1
   0   3  -2 153470. 4711.03   1
   0  -3   3 6842.54 397.684   1
   0   3  -3 6834.64 380.166   1
   0   3  -4 108031. 3488.22   1
   0   4  -2 421560. 12758.1   1
   0  -4   2 432211. 12766.5   1
   0   4  -3 5189.12 342.529   1
   0  -4   3 5524.23 350.437   1
   0   4  -4 43648.1 1537.56   1
   0  -4   4 39706.6 1573.91   1
   0   4  -5 18141.8 860.728   1
   0  -5   2 56590.6 1923.54   1
   0   5  -2 55038.7 1920.72   1
   0   5  -3 110673. 3496.01   1
   0  -5   3 104886. 3471.20   1
   0  -5   4 75.9691 65.1041   1
   0   5  -4-2.14160 50.4049   1
   0   5  -5 23442.9 1039.13   1
   0  -5   5 23249.2 1059.13   1
   0   5  -6 8543.04 566.611   1
   0   6  -2 90654.4 2982.08   1
   0  -6   2 90354.6 3004.20   1
   0   6  -3 552836. 16189.4   1
   0  -6   3 525834. 16189.5   1
   0   6  -4 137198. 4433.71   1
   0  -6   4 137281. 4437.80   1
   0  -6   5 96035.9 3433.02   1
   0   6  -5 106935. 3445.59   1
   0  -6   6 23201.3 1110.89   1
   0   6  -6 22969.5 1088.20   1
   0   6  -7 67507.0 2497.69   1
   0   7  -3 77240.9 2727.76   1
   0  -7   3 81766.6 2741.27   1
   0  -7   4 10064.8 605.221   1
   0   7  -4 10131.7 619.265   1
   0  -7   5 20845.0 991.348   1
   0   7  -5 18538.8 956.737   1
   0  -7   6 700.007 192.598   1
   0   7  -6 954.913 191.654   1
   0   7  -7 46145.0 1879.92   1
   0  -7   7 44959.7 1864.01   1
   0   7  -8 18086.5 1021.25   1
   0  -8   3 131909. 4280.15   1
   0   8  -3 126855. 4231.02   1
   0  -8   4 40041.1 1593.51   1
   0   8  -4 37859.6 1586.05   1
   0  -8   5 137973. 4500.89   1
   0   8  -5 131064. 4487.87   1
   0   8  -6 45376.4 1897.46   1
   0  -8   6 48742.7 1928.54   1
   0  -8   7 20382.3 1089.13   1
   0   8  -7 18587.0 1038.22   1
   0   8  -8 22157.4 1175.13   1
   0  -8   8 21875.8 1184.83   1
   0   8  -9 18050.1 1081.99   1
   0  -9   3-36.9188 122.608   1
   0   9  -4 14379.5 815.690   1
   0  -9   4 14424.6 820.377   1
   0   9  -5 180363. 5968.61   1
   0  -9   5 187750. 5965.10   1
   0   9  -6 3876.49 431.720   1
   0  -9   6 4490.00 452.524   1
   0   9  -7 7818.72 634.542   1
   0  -9   7 8071.66 676.584   1
   0   9  -8 134.152 87.9438   1
   0  -9   8 36.2437 134.094   1
   0   9  -9 49337.3 2172.56   1
   0 -10   4 67822.9 2557.07   1
   0  10  -5 36295.8 1619.72   1
   0 -10   5 36821.7 1611.64   1
   0  10  -6 29235.3 1383.70   1
   0 -10   6 28102.1 1381.86   1
   0  10  -7 12869.6 882.145   1
   0 -10   7 15289.5 954.496   1
   0  10  -8 63991.0 2661.79   1
   0 -10   8 71425.2 2780.87   1
   0  10  -9 15082.9 984.232   1
   0 -10   9 15814.7 1012.32   1
   0  10 -10 20100.2 1243.89   1
   0 -11   4 173.756 94.0750   1
   0 -11   5 4485.59 470.321   1
   0  11  -5 5261.62 482.616   1
   0  11  -6 14097.0 908.135   1
   0 -11   6 14001.0 881.643   1
   0  11  -7 21751.6 1198.57   1
   0 -11   7 22891.5 1242.82   1
   0  11  -8 11419.8 855.048   1
   0 -11   8 11954.8 933.198   1
   0  11  -9 54.2744 135.742   1
   0 -11   9-231.151 138.288   1
   0  11 -10 9157.50 798.627   1
   0 -12   5 65392.3 2602.85   1
   0 -12   6 75.9515 113.577   1
   0  12  -6 220.542 107.686   1
   0  12  -7 48911.5 2192.94   1
   0 -12   7 51325.8 2208.68   1
   0 -12   8 2581.32 418.638   1
   0  12  -8 2492.99 373.403   1
   0  12  -9 15623.1 1085.21   1
   0 -12   9 17126.6 1139.82   1
   0 -13   6 2972.46 404.431   1
   0 -13   7 2349.68 390.513   1
   0  13  -7 2062.58 345.563   1
   0 -13   8 1567.87 302.144   1
   0  13  -8 1132.56 270.735   1
   0 -14   6 58590.4 2511.97   1
   0 -14   7 1458.07 302.263   1
   1   1  -1 123441. 3677.51   1
  -1  -1   1 119553. 3673.18   1
  -1  -2   3 3636.33 269.082   1
   1   2  -3 3800.92 285.584   1
  -1  -2   2 20973.6 801.370   1
   1   2  -2 21475.0 799.824   1
  -1  -2   1 12328.6 497.554   1
   1   2  -1 12513.0 500.835   1
  -1   2  -2 9171.46 378.047   1
   1  -2   2 8591.25 386.432   1
  -1  -3   4 305658. 9285.76   1
   1   3  -4 304327. 9288.45   1
   1   3  -3 137389. 4144.58   1
  -1  -3   3 125536. 4166.27   1
  -1  -3   2 324510. 9640.32   1
   1   3  -2 317122. 9643.05   1
   1   3  -1 155967. 4699.64   1
  -1  -3   1 150563. 4703.96   1
   1  -3   1 78280.7 2439.78   1
   1  -3   2 237807. 7524.25   1
  -1   3  -2 265518. 7537.82   1
   1  -3   3 40228.2 1416.34   1
  -1   3  -3 41071.0 1397.96   1
  -1   3  -4 291425. 8857.22   1
   1   4  -5 688.698 145.043   1
  -1  -4   5 657.378 147.075   1
  -1  -4   4-7.42620 63.2110   1
   1   4  -4 99.6610 34.3893   1
  -1  -4   3 30786.6 1197.28   1
   1   4  -3 31081.7 1200.18   1
  -1  -4   2 5254.73 335.423   1
   1   4  -2 4525.65 319.315   1
   1   4  -1 2639.21 220.944   1
  -1  -4   1 2867.70 232.253   1
  -1   4  -2 1073.26 121.529   1
   1  -4   2 1012.45 114.449   1
  -1   4  -3 19489.3 798.737   1
   1  -4   3 19777.7 793.442   1
   1  -4   4 10001.6 523.681   1
  -1   4  -4 9076.72 491.067   1
  -1   4  -5 11378.7 599.515   1
  -1  -5   6 6615.68 499.331   1
   1   5  -6 7097.97 527.719   1
   1   5  -5 180932. 5827.01   1
  -1  -5   5 186171. 5890.01   1
   1   5  -4 2073.47 238.675   1
  -1  -5   4 2135.11 245.967   1
   1   5  -3 391151. 11704.2   1
  -1  -5   3 382334. 11691.3   1
   1   5  -2 4761.45 337.665   1
  -1  -5   2 4649.05 340.370   1
  -1   5  -2 3578.92 252.733   1
   1  -5   2 3078.25 252.375   1
  -1   5  -3 152126. 4845.74   1
   1  -5   3 158159. 4845.64   1
   1  -5   4 14944.0 686.147   1
  -1   5  -4 12724.9 655.541   1
  -1   5  -5 203756. 6364.89   1
   1  -5   5 203624. 6384.13   1
  -1   5  -6 1185.89 199.447   1
   1   6  -7 32163.4 1445.52   1
  -1  -6   6 1664.04 259.792   1
   1   6  -6 1718.30 246.267   1
   1   6  -5 106851. 3711.75   1
  -1  -6   5 113091. 3733.42   1
   1   6  -4 14089.4 758.196   1
  -1  -6   4 13870.4 743.014   1
  -1  -6   3 6869.52 458.451   1
   1   6  -3 6373.37 445.410   1
  -1  -6   2 4729.99 364.673   1
   1   6  -2 4796.79 358.920   1
   1  -6   2 3109.18 260.872   1
  -1   6  -3 2718.54 251.293   1
   1  -6   3 2714.66 256.251   1
   1  -6   4 15368.1 743.124   1
  -1   6  -4 14390.2 725.237   1
  -1   6  -5 11469.3 654.606   1
   1  -6   5 11497.9 680.400   1
  -1   6  -6 3670.63 349.210   1
   1  -6   6 3635.35 344.286   1
  -1   6  -7 2550.04 296.051   1
   1   7  -8 86318.8 3202.05   1
   1   7  -7 1668.29 264.943   1
  -1  -7   7 1512.80 264.789   1
   1   7  -6 152593. 4973.25   1
  -1  -7   6 145347. 5027.47   1
   1   7  -5 484.533 147.447   1
  -1  -7   5 610.416 146.950   1
   1   7  -4 82231.5 2906.30   1
  -1  -7   4 81299.7 2854.68   1
   1   7  -3 725.419 149.826   1
  -1  -7   3 845.059 163.998   1
  -1   7  -3 1053.89 166.825   1
   1  -7   3 1164.24 172.202   1
   1  -7   4 142059. 4429.48   1
  -1   7  -4 130858. 4382.10   1
   1  -7   5 2415.04 276.218   1
  -1   7  -5 2304.76 271.708   1
  -1   7  -6 102027. 3436.97   1
   1  -7   6 97171.6 3482.30   1
   1  -7   7 420.187 113.803   1
  -1   7  -7 222.323 82.4340   1
  -1   7  -8 55907.0 2209.09   1
   1   8  -9 5085.23 545.206   1
   1   8  -8 4865.24 510.973   1
  -1  -8   8 4809.34 497.457   1
  -1  -8   7 46197.3 2061.92   1
   1   8  -7 48839.9 2024.01   1
  -1  -8   6 931.660 210.670   1
   1   8  -6 856.468 185.469   1
  -1  -8   5 29302.9 1326.88   1
   1   8  -5 27394.3 1316.14   1
   1   8  -4 1156.90 200.111   1
  -1  -8   4 1360.05 220.853   1
   1   8  -3 37086.8 1526.00   1
  -1  -8   3 37239.9 1543.42   1
   1  -8   3 17800.6 880.113   1
   1  -8   4 1677.14 232.293   1
  -1   8  -4 1390.05 202.273   1
  -1   8  -5 234.987 69.1466   1
   1  -8   5 100.316 71.3848   1
  -1   8  -6 2217.65 287.381   1
   1  -8   6 2185.04 306.885   1
   1  -8   7 41990.7 1781.88   1
  -1   8  -7 41876.0 1749.97   1
  -1   8  -8 495.204 187.058   1
  -1   8  -9 1176.70 231.168   1
   1   9  -9 24519.7 1391.93   1
  -1  -9   8 2520.33 368.552   1
   1   9  -8 2788.41 382.683   1
   1   9  -7 49494.7 2115.67   1
  -1  -9   7 50582.0 2198.94   1
  -1  -9   6 4202.98 443.126   1
   1   9  -6 4701.15 464.453   1
  -1  -9   5 97483.1 3372.06   1
   1   9  -5 93094.4 3357.71   1
   1   9  -4 880.161 197.428   1
  -1  -9   4 1000.22 206.768   1
  -1  -9   3 201742. 6488.03   1
   1  -9   4 6810.04 515.173   1
  -1   9  -4 7247.69 518.990   1
  -1   9  -5 97657.1 3353.69   1
   1  -9   5 94150.6 3322.80   1
  -1   9  -6 6294.36 519.257   1
   1  -9   6 6311.98 518.395   1
  -1   9  -7 98162.7 3454.27   1
   1  -9   7 94390.3 3541.45   1
   1  -9   8 7847.34 628.847   1
  -1   9  -8 7366.76 617.579   1
  -1   9  -9 29785.0 1506.41   1
  -1   9 -10 182.943 73.3598   1
   1  10 -10 5103.02 583.624   1
  -1 -10   9 280.586 118.202   1
   1  10  -9 188.906 155.629   1
  -1 -10   8 5447.73 613.476   1
   1  10  -8 5508.90 573.403   1
   1  10  -7 3972.99 489.423   1
  -1 -10   7 5035.97 523.684   1
   1  10  -6 357.598 155.583   1
  -1 -10   6 418.251 151.376   1
   1  10  -5 1263.76 249.990   1
  -1 -10   5 1650.32 276.191   1
  -1 -10   4 5344.41 495.444   1
   1  10  -4 5081.97 466.273   1
   1 -10   4 23703.2 1159.97   1
  -1  10  -5 5417.71 472.876   1
   1 -10   5 5934.46 502.606   1
  -1  10  -6 753.115 176.113   1
   1 -10   6 840.739 203.909   1
  -1  10  -7 11341.3 777.432   1
   1 -10   7 10449.6 769.314   1
  -1  10  -8 14405.2 939.468   1
   1 -10   8 15492.1 981.876   1
   1 -10   9 98.3685 123.116   1
  -1  10  -9 172.321 118.561   1
  -1  10 -10 13203.2 920.795   1
  -1 -11   9 1558.00 337.014   1
   1  11  -9 1529.54 304.294   1
   1  11  -8 17245.9 1153.07   1
  -1 -11   8 18320.9 1211.93   1
   1  11  -7 2404.39 351.950   1
  -1 -11   7 2660.51 370.829   1
  -1 -11   6 65834.2 2684.28   1
   1  11  -6 72056.1 2760.96   1
  -1 -11   5 23282.9 1220.68   1
   1  11  -5 22165.2 1210.08   1
  -1 -11   4 52410.9 2160.86   1
   1 -11   4 46670.5 1930.99   1
   1 -11   5 42227.8 1803.00   1
   1 -11   6 37880.2 1649.05   1
  -1  11  -6 34652.3 1631.46   1
   1 -11   7 10148.9 738.596   1
  -1  11  -7 10126.6 730.451   1
  -1  11  -8 23514.9 1290.48   1
   1 -11   8 22925.4 1355.83   1
  -1  11  -9 5083.93 561.308   1
   1 -11   9 4407.92 508.172   1
  -1  11 -10 22428.9 1312.93   1
  -1 -12   9 9594.01 887.620   1
  -1 -12   8 5042.08 595.526   1
   1  12  -8 4871.48 544.469   1
   1  12  -7 5431.78 590.154   1
  -1 -12   7 5530.61 576.550   1
   1  12  -6 11632.1 854.430   1
  -1 -12   6 11788.1 854.127   1
  -1 -12   5 30569.3 1516.77   1
   1 -12   5 9534.41 716.196   1
   1 -12   6 3698.31 431.994   1
  -1  12  -6 3544.98 408.730   1
   1 -12   7 12292.7 864.011   1
  -1  12  -7 11313.0 846.493   1
  -1  12  -8-44.3588 93.6967   1
   1 -12   8-55.2810 181.164   1
   1 -12   9 17721.5 1156.49   1
  -1  12  -9 18067.6 1117.85   1
  -1  12 -10 548.336 250.059   1
   1 -12  10 360.356 143.444   1
  -1 -13   8 21245.2 1303.80   1
  -1 -13   7 18732.9 1188.77   1
   1  13  -7 18490.2 1165.90   1
   1  13  -6 10789.0 809.293   1
  -1 -13   6 10337.8 805.185   1
   1 -13   6 2133.46 322.826   1
   1 -13   7 29409.9 1514.49   1
  -1  13  -7 30625.1 1530.22   1
   1 -13   8 23247.2 1330.75   1
  -1  13  -8 21733.8 1303.03   1
   1 -13   9 8012.88 785.310   1
  -1  13  -9 8530.86 762.575   1
  -1 -14   6 7282.74 713.465   1
   1 -14   6 11534.1 869.695   1
   1 -14   7 1650.97 335.938   1
  -1  14  -8 935.786 236.974   1
   1 -14   8 634.558 210.584   1
   1 -15   7 13704.6 987.614   1
  -2  -1   2 4587.91 275.579   1
   2   1  -2 5211.04 297.682   1
  -2  -1   1 1058.00 100.288   1
   2   1  -1 984.939 97.6327   1
  -2  -1   0 596.641 64.8616   1
   2   1   0 629.033 66.0453   1
  -2  -2   3 248673. 7366.18   1
   2   2  -3 233553. 7373.66   1
   2   2  -2 694.264 101.029   1
  -2  -2   2 794.029 106.572   1
   2   2  -1 362236. 10947.2   1
  -2  -2   1 372247. 10954.9   1
  -2   2  -2 14124.1 522.446   1
   2  -2   2 15408.5 529.332   1
  -2  -3   4 9500.52 553.866   1
   2   3  -4 10572.1 576.149   1
   2   3  -3 339.979 88.0497   1
  -2  -3   3 527.737 118.458   1
   2   3  -2 299.613 84.7278   1
  -2  -3   2 173.369 78.7504   1
   2   3  -1 11619.2 521.746   1
  -2  -3   1 11736.6 533.538   1
   2  -3   2 3978.16 212.561   1
  -2   3  -2 4080.32 217.892   1
   2  -3   3 3384.37 224.660   1
  -2   3  -3 3922.04 234.815   1
  -2   3  -4 4354.51 307.069   1
  -2  -4   5 99782.8 3373.82   1
   2   4  -5 99543.5 3373.19   1
  -2  -4   4 244946. 7313.37   1
   2   4  -4 223978. 7208.43   1
  -2  -4   3 45167.4 1642.73   1
   2   4  -3 44108.9 1645.55   1
   2   4  -2 179189. 5572.72   1
  -2  -4   2 178932. 5565.25   1
   2   4  -1 151323. 4759.12   1
  -2  -4   1 154801. 4768.75   1
   2  -4   2 230120. 6844.85   1
  -2   4  -2 224272. 6841.61   1
  -2   4  -3 132048. 4113.19   1
   2  -4   3 134112. 4120.22   1
   2  -4   4 301150. 9071.98   1
  -2   4  -4 298987. 9060.30   1
  -2   4  -5 70156.8 2378.28   1
   2   5  -6 774.105 178.700   1
  -2  -5   6 537.413 150.963   1
   2   5  -5 23601.9 1086.69   1
  -2  -5   5 22332.8 1132.20   1
   2   5  -4 1466.30 211.070   1
  -2  -5   4 1544.87 215.001   1
   2   5  -3 3804.16 330.426   1
  -2  -5   3 3628.63 311.042   1
   2   5  -2 1591.97 189.898   1
  -2  -5   2 1340.03 178.739   1
   2  -5   2 21413.3 848.975   1
  -2   5  -3 5088.21 318.361   1
   2  -5   3 4669.68 312.578   1
  -2   5  -4 12091.9 599.567   1
   2  -5   4 12831.8 620.956   1
   2  -5   5 44548.9 1600.28   1
  -2   5  -5 41769.2 1586.66   1
  -2   5  -6 23128.5 1029.55   1
   2   6  -7 29989.8 1432.10   1
  -2  -6   7 31079.0 1435.52   1
   2   6  -6 28728.4 1379.76   1
  -2  -6   6 33553.9 1458.99   1
  -2  -6   5 137696. 4491.83   1
   2   6  -5 131566. 4470.35   1
  -2  -6   4 39398.5 1518.48   1
   2   6  -4 34782.3 1507.23   1
   2   6  -3 31581.0 1318.60   1
  -2  -6   3 31079.9 1296.15   1
   2   6  -2 131526. 4304.38   1
  -2  -6   2 134302. 4317.92   1
   2  -6   2 127165. 4003.75   1
   2  -6   3 39201.9 1406.89   1
  -2   6  -3 36619.8 1388.25   1
  -2   6  -4 39891.7 1552.66   1
   2  -6   4 44781.5 1571.46   1
  -2   6  -5 89236.3 2921.57   1
   2  -6   5 82995.5 2961.34   1
   2  -6   6 69249.4 2423.18   1
  -2   6  -6 66916.0 2407.59   1
  -2   6  -7 61819.4 2277.58   1
   2   7  -8 4136.28 480.526   1
   2   7  -7 10210.6 740.738   1
  -2  -7   7 10464.6 760.392   1
   2   7  -6 14522.8 886.782   1
  -2  -7   6 15617.6 945.869   1
  -2  -7   5 946.727 200.156   1
   2   7  -5 962.101 201.199   1
  -2  -7   4 5469.91 453.329   1
   2   7  -4 4804.99 444.098   1
   2   7  -3 11267.2 682.342   1
  -2  -7   3 11139.4 678.106   1
  -2  -7   2 12058.4 694.587   1
   2   7  -2 9931.71 622.680   1
   2  -7   3 35119.5 1347.89   1
   2  -7   4 55478.0 1975.36   1
  -2   7  -4 54445.4 1961.34   1
  -2   7  -5 1441.10 208.520   1
   2  -7   5 1568.76 211.048   1
   2  -7   6 40814.2 1588.47   1
  -2   7  -6 35739.8 1525.90   1
  -2   7  -7 11966.3 725.889   1
  -2   7  -8 60902.1 2325.26   1
   2   8  -9 5201.88 549.173   1
   2   8  -8 42655.1 1937.29   1
  -2  -8   8 43968.7 1960.77   1
   2   8  -7 60053.6 2381.03   1
  -2  -8   7 55614.9 2424.54   1
   2   8  -6 26261.5 1317.19   1
  -2  -8   6 26514.1 1313.13   1
   2   8  -5 86475.3 3214.80   1
  -2  -8   5 91288.2 3216.84   1
  -2  -8   4 66435.7 2445.28   1
   2   8  -4 63974.8 2418.12   1
   2   8  -3 92010.8 3216.38   1
  -2  -8   3 91272.3 3206.45   1
   2  -8   3 81050.3 2772.79   1
   2  -8   4 71368.2 2486.52   1
  -2   8  -4 70228.6 2476.80   1
  -2   8  -5 60029.1 2217.73   1
   2  -8   5 62418.1 2232.49   1
   2  -8   6 24617.2 1185.13   1
  -2   8  -6 25225.7 1169.55   1
   2  -8   7 37881.3 1612.91   1
  -2   8  -7 39109.9 1621.55   1
  -2   8  -8 20311.5 1076.69   1
  -2   8  -9 40913.1 1783.45   1
   2   9  -9 5596.10 619.628   1
  -2  -9   9 5178.68 570.704   1
  -2  -9   8 4105.07 500.127   1
   2   9  -8 3813.41 464.740   1
  -2  -9   7 25268.8 1362.73   1
   2   9  -7 21954.5 1269.62   1
   2   9  -6 60.9822 138.883   1
  -2  -9   6 118.741 115.361   1
   2   9  -5 222.002 125.701   1
  -2  -9   5 193.846 104.323   1
   2   9  -4 20652.7 1116.19   1
  -2  -9   4 22143.8 1112.53   1
  -2  -9   3 20077.3 1070.19   1
   2  -9   4 3148.81 328.915   1
  -2   9  -5 2948.01 319.354   1
   2  -9   5 2385.92 290.817   1
  -2   9  -6 16184.4 876.208   1
   2  -9   6 15906.6 879.150   1
   2  -9   7 5273.50 495.410   1
  -2   9  -7 4961.88 462.683   1
  -2   9  -8 1202.79 237.325   1
   2  -9   8 710.190 171.616   1
  -2   9  -9 2860.19 385.181   1
  -2   9 -10 4195.46 493.756   1
  -2 -10   9 2000.85 353.619   1
   2  10  -9 1559.14 310.577   1
  -2 -10   8 44943.6 2201.84   1
   2  10  -8 49521.1 2185.58   1
   2  10  -7 9467.00 788.830   1
  -2 -10   7 10260.8 786.576   1
   2  10  -6 62946.7 2524.96   1
  -2 -10   6 63183.2 2538.53   1
   2  10  -5 11011.7 796.511   1
  -2 -10   5 11677.5 786.395   1
   2  10  -4 86016.9 3100.25   1
  -2 -10   4 81754.8 3105.40   1
   2 -10   4 64059.9 2374.62   1
   2 -10   5 16975.1 901.334   1
  -2  10  -5 17277.7 914.414   1
   2 -10   6 85757.9 3044.59   1
  -2  10  -6 81801.1 3021.18   1
  -2  10  -7 14074.7 850.949   1
   2 -10   7 13784.6 892.934   1
  -2  10  -8 20122.9 1121.09   1
   2 -10   8 19837.8 1122.64   1
  -2  10  -9 2280.31 346.399   1
  -2  10 -10 5167.72 536.643   1
  -2 -11   9 6821.22 711.397   1
   2  11  -8 11312.2 918.436   1
  -2 -11   8 13370.2 1023.35   1
   2  11  -7 7788.22 681.122   1
  -2 -11   7 8456.43 735.099   1
   2  11  -6 1621.05 297.020   1
  -2 -11   6 1874.43 309.171   1
  -2 -11   5 9486.57 734.309   1
   2  11  -5 8434.35 700.987   1
  -2 -11   4 9754.81 746.450   1
   2 -11   4 2505.74 296.558   1
   2 -11   5 375.102 147.455   1
   2 -11   6 9718.11 680.277   1
  -2  11  -6 8487.72 633.630   1
   2 -11   7 1019.04 202.252   1
  -2  11  -7 925.243 198.554   1
  -2  11  -8 6033.38 555.532   1
   2 -11   8 6122.21 615.013   1
  -2  11  -9 270.554 145.838   1
   2 -11   9 176.006 107.094   1
  -2  11 -10 8210.65 721.783   1
  -2  11 -11 1266.63 325.272   1
   2  12  -8 1123.18 273.989   1
  -2 -12   8 1490.92 312.368   1
  -2 -12   7 34556.9 1743.43   1
   2  12  -7 33918.4 1734.95   1
  -2 -12   6 2374.27 467.663   1
   2  12  -6 1538.62 311.118   1
  -2 -12   5 46089.7 2060.48   1
   2  12  -5 45215.5 2014.50   1
   2 -12   5 83169.5 3077.54   1
   2 -12   6 7251.14 602.969   1
  -2  12  -7 20406.6 1151.97   1
   2 -12   7 21926.6 1191.63   1
   2 -12   8 3109.94 423.820   1
  -2  12  -8 3183.16 410.678   1
  -2  12  -9 40362.2 1865.16   1
   2 -12   9 40580.0 1913.53   1
  -2  12 -10 6357.84 652.467   1
  -2 -13   7 1073.49 235.947   1
   2  13  -7 776.144 288.279   1
  -2 -13   6 6401.27 633.076   1
   2  13  -6 7211.78 694.523   1
   2 -13   6 5437.71 525.675   1
   2 -13   7 12402.0 856.509   1
  -2  13  -7 11631.4 829.755   1
   2 -13   8 6089.87 616.348   1
  -2  13  -8 6141.03 525.805   1
   2 -13   9 13540.0 982.798   1
  -2  13  -9 10826.7 870.407   1
   2 -13  10 5819.95 602.527   1
   2 -14   6 32410.2 1595.00   1
   2 -14   7 1950.60 327.478   1
   2 -14   8 36793.8 1789.84   1
  -2  14  -8 34744.2 1726.37   1
   2 -14   9-133.091 165.488   1
   2 -15   7 5805.54 593.595   1
   2 -15   8 374.072 251.288   1
   3   0  -1 94.0011 33.7910   1
   3   0   0 8014.73 317.885   1
  -3   0   0 8226.51 320.932   1
  -3  -1   2 37141.4 1285.92   1
   3   1  -2 35333.3 1296.47   1
   3   1  -1 589926. 17146.6   1
  -3  -1   1 567114. 17159.2   1
  -3  -1   0 380194. 11155.8   1
   3   1   0 371407. 11148.9   1
  -3  -2   3 16041.5 738.258   1
   3   2  -3 16295.0 734.929   1
   3   2  -2 16320.3 707.554   1
  -3  -2   2 17725.7 724.477   1
  -3  -2   1 24802.5 912.168   1
   3   2  -1 24260.6 915.425   1
   3   2   0 226.939 51.9775   1
  -3  -2   0 237.260 54.4028   1
   3   3  -4 22508.6 981.247   1
  -3  -3   4 20654.0 968.262   1
   3   3  -3 2215.17 221.954   1
  -3  -3   3 2180.97 232.865   1
   3   3  -2 379445. 11672.6   1
  -3  -3   2 394601. 11648.6   1
  -3  -3   1 82911.6 2710.31   1
   3   3  -1 84567.1 2706.52   1
  -3   3  -2 343061. 9734.04   1
   3  -3   2 313899. 9732.76   1
  -3   3  -3 5162.82 263.122   1
  -3   3  -4 28421.7 1060.79   1
  -3  -4   5 1988.09 269.634   1
   3   4  -5 1996.96 266.492   1
   3   4  -4 19888.4 956.892   1
  -3  -4   4 22787.9 1033.41   1
   3   4  -3 121302. 3964.99   1
  -3  -4   3 122834. 3965.21   1
   3   4  -2 182012. 5610.38   1
  -3  -4   2 175627. 5579.19   1
  -3  -4   1 3700.09 294.728   1
   3   4  -1 3691.65 294.432   1
   3  -4   2 121079. 3698.27   1
  -3   4  -3 101408. 3287.05   1
   3  -4   3 111502. 3312.13   1
  -3   4  -4 21562.8 839.716   1
  -3   4  -5 6095.51 379.359   1
  -3  -5   6 11559.2 734.231   1
   3   5  -6 10450.6 692.808   1
   3   5  -5 141558. 4588.08   1
  -3  -5   5 133518. 4647.87   1
   3   5  -4 40834.1 1657.50   1
  -3  -5   4 44099.0 1682.10   1
  -3  -5   3 433407. 13337.8   1
   3   5  -3 447856. 13368.4   1
  -3  -5   2 303538. 9212.35   1
   3   5  -2 297906. 9188.57   1
  -3  -5   1 224303. 6883.86   1
   3   5  -1 221109. 6885.04   1
   3  -5   2 330958. 9918.82   1
   3  -5   3 479146. 14244.2   1
  -3   5  -3 477099. 14243.0   1
   3  -5   4 46799.7 1623.36   1
  -3   5  -4 43909.8 1567.26   1
  -3   5  -5 128745. 4092.80   1
  -3   5  -6 20807.9 933.262   1
  -3  -6   7 19144.0 1050.11   1
   3   6  -7 16514.0 984.351   1
  -3  -6   6 4952.45 485.240   1
   3   6  -6 3845.06 410.959   1
  -3  -6   5 9946.03 660.784   1
   3   6  -5 8797.09 632.762   1
   3   6  -4 9263.32 642.525   1
  -3  -6   4 10413.0 641.130   1
  -3  -6   3 26462.3 1178.28   1
   3   6  -3 26552.8 1199.04   1
   3   6  -2 360.534 106.100   1
  -3  -6   2 204.779 94.8410   1
  -3   6  -3 13565.4 607.813   1
   3  -6   3 13236.7 617.880   1
   3  -6   4 3746.81 293.676   1
  -3   6  -4 3671.57 288.671   1
   3  -6   5 7671.99 474.023   1
  -3   6  -5 7238.23 449.227   1
  -3   6  -6 3790.44 331.458   1
  -3   6  -7 12416.5 700.145   1
   3   7  -8 52740.9 2250.85   1
   3   7  -7 6224.76 583.756   1
  -3  -7   7 7120.79 625.517   1
  -3  -7   6 135848. 4754.63   1
   3   7  -6 139285. 4703.80   1
   3   7  -5 2098.78 305.829   1
  -3  -7   5 2226.99 307.684   1
   3   7  -4 179716. 5897.59   1
  -3  -7   4 182471. 5871.15   1
  -3  -7   3 12063.3 719.833   1
   3   7  -3 11151.5 703.995   1
   3   7  -2 293488. 9163.43   1
  -3  -7   2 298533. 9186.05   1
   3  -7   3 1692.75 187.797   1
  -3   7  -4 202665. 6329.13   1
   3  -7   4 204808. 6312.67   1
  -3   7  -5 3097.54 302.420   1
   3  -7   5 3473.87 307.035   1
  -3   7  -6 159436. 5030.96   1
   3  -7   6 153675. 5043.74   1
  -3   7  -7 11550.0 684.043   1
  -3   7  -8 53202.7 2056.87   1
   3   8  -9 18112.0 1155.70   1
  -3  -8   8 22322.7 1285.30   1
   3   8  -8 22983.4 1301.20   1
   3   8  -7 184.219 90.3085   1
  -3  -8   7 117.857 123.654   1
  -3  -8   6 30105.3 1475.70   1
   3   8  -6 30664.9 1474.44   1
   3   8  -5 12523.9 840.941   1
  -3  -8   5 14689.8 858.091   1
   3   8  -4 22024.5 1129.68   1
  -3  -8   4 24926.3 1187.02   1
   3   8  -3 40641.3 1729.22   1
  -3  -8   3 41466.1 1703.59   1
   3  -8   3 45424.3 1685.98   1
   3  -8   4 19506.2 892.705   1
  -3   8  -4 19178.4 877.034   1
  -3   8  -5 13056.4 712.144   1
   3  -8   5 14140.5 734.253   1
   3  -8   6 29547.5 1322.29   1
  -3   8  -6 28931.9 1273.12   1
  -3   8  -7 1396.46 224.644   1
   3  -8   7 1322.50 219.975   1
  -3   8  -8 31892.6 1438.59   1
  -3   8  -9 14152.2 854.654   1
   3   9  -9 60529.2 2631.27   1
  -3  -9   9 60489.7 2588.23   1
   3   9  -8 3092.13 425.791   1
  -3  -9   8 3251.20 443.330   1
   3   9  -7 27084.2 1435.78   1
  -3  -9   7 26580.5 1475.73   1
   3   9  -6 2390.11 371.151   1
  -3  -9   6 2789.14 382.118   1
   3   9  -5 73821.5 2822.41   1
  -3  -9   5 75133.4 2810.58   1
   3   9  -4 3499.45 403.256   1
  -3  -9   4 3558.45 403.765   1
  -3  -9   3 145594. 4880.77   1
   3   9  -3 146237. 4894.75   1
   3  -9   4 2358.91 259.698   1
  -3   9  -5 93449.1 3226.70   1
   3  -9   5 95990.9 3229.40   1
   3  -9   6 1350.29 220.184   1
  -3   9  -6 1370.16 218.666   1
   3  -9   7 29869.0 1328.72   1
  -3   9  -7 25500.1 1261.65   1
  -3   9  -8 1951.16 301.029   1
   3  -9   8 1204.72 615.147   1
  -3   9  -9 74913.5 2829.38   1
  -3   9 -10 1043.56 314.071   1
  -3 -10   9 12648.3 981.183   1
   3  10  -9 11996.3 953.917   1
  -3 -10   8 13000.2 1041.19   1
   3  10  -8 14285.1 1021.25   1
   3  10  -7 58.4864 182.621   1
  -3 -10   7 339.643 141.533   1
   3  10  -6 32804.6 1569.73   1
  -3 -10   6 30814.5 1556.32   1
  -3 -10   5 27861.4 1403.05   1
   3  10  -5 27528.4 1421.66   1
   3  10  -4 26995.9 1372.56   1
  -3 -10   4 28817.5 1408.66   1
   3 -10   4 17365.8 900.860   1
   3 -10   5 29954.3 1313.07   1
  -3  10  -6 31411.9 1437.58   1
   3 -10   6 34983.1 1483.51   1
   3 -10   7 621.713 179.159   1
  -3  10  -7 378.724 156.139   1
  -3  10  -8 13898.7 888.600   1
   3 -10   8 16021.9 923.537   1
  -3  10  -9 15055.7 939.863   1
  -3  10 -10 26570.0 1364.48   1
   3  11  -8 45402.4 2203.42   1
  -3 -11   8 48976.2 2318.18   1
   3  11  -7 7410.15 702.157   1
  -3 -11   7 7932.90 721.482   1
  -3 -11   6 56891.7 2409.11   1
   3  11  -6 55860.3 2405.60   1
  -3 -11   5 4272.73 497.091   1
   3  11  -5 4253.37 479.968   1
  -3 -11   4 96340.7 3576.56   1
   3 -11   5 1194.64 221.703   1
   3 -11   6 73510.5 2681.77   1
  -3  11  -6 70125.3 2632.24   1
   3 -11   7 8157.38 655.575   1
  -3  11  -7 9018.47 642.489   1
  -3  11  -8 41895.0 1861.49   1
   3 -11   8 47349.5 1974.74   1
   3 -11   9 3714.40 437.987   1
  -3  11  -9 3849.44 458.209   1
  -3  11 -10 10077.2 796.722   1
  -3  11 -11 11989.2 879.219   1
  -3 -12   7 15859.9 1095.83   1
   3  12  -7 14082.5 1044.58   1
   3  12  -6 305.400 156.239   1
  -3 -12   6 742.243 206.941   1
   3  12  -5 453.578 174.555   1
  -3 -12   5 66.9424 109.399   1
   3 -12   5 574.609 167.873   1
   3 -12   6 844.221 190.748   1
  -3  12  -7 9069.05 670.910   1
   3 -12   7 9495.52 696.374   1
  -3  12  -8 1720.73 298.564   1
   3 -12   8 1158.36 267.543   1
  -3  12  -9 1217.11 251.862   1
   3 -12   9 1505.26 296.253   1
  -3  12 -10 1928.87 335.106   1
  -3  12 -11 5855.96 641.122   1
  -3 -13   6 38646.2 1919.27   1
   3 -13   6 37392.7 1684.82   1
   3 -13   7 17958.1 1058.66   1
  -3  13  -8 6270.50 585.502   1
   3 -13   8 5903.68 600.533   1
   3 -13   9 11331.6 846.829   1
  -3  13  -9 9986.39 816.835   1
   3 -13  10 5484.98 473.539   1
  -3  13 -10 6951.11 654.906   1
   3 -14   6 107.857 115.726   1
   3 -14   7 6026.03 577.247   1
   3 -14   8 10066.0 801.573   1
   3 -14   9 3984.42 503.442   1
  -3  14  -9 3524.02 452.343   1
   3 -15   7 7070.13 668.697   1
   3 -15   8 3409.04 477.219   1
   4   0  -1-5.53578 29.7653   1
  -4   0   1 37.7954 21.4765   1
   4   0   0 227559. 6852.13   1
  -4   0   0 231442. 6854.27   1
  -4   0  -1 8.08965 16.6727   1
  -4  -1   2 6602.93 387.498   1
   4   1  -2 7096.30 390.538   1
   4   1  -1 45.8864 30.1603   1
  -4  -1   1-20.2988 27.7155   1
  -4  -1   0 244.462 52.1053   1
   4   1   0 223.548 41.5644   1
   4   2  -3 496150. 14887.3   1
  -4  -2   3 494957. 14907.0   1
   4   2  -2 20159.4 839.746   1
  -4  -2   2 20528.2 846.621   1
  -4  -2   1 390043. 11869.7   1
   4   2  -1 404036. 11891.3   1
   4   2   0 20200.0 773.823   1
  -4  -2   0 19955.8 783.370   1
  -4  -3   4 2773.34 302.002   1
   4   3  -4 2958.00 293.201   1
  -4  -3   3 762.205 138.136   1
   4   3  -3 664.064 123.365   1
   4   3  -2 17003.7 770.886   1
  -4  -3   2 16712.2 753.277   1
   4   3  -1 5478.44 355.533   1
  -4  -3   1 5895.06 363.169   1
  -4  -3   0 1302.23 176.547   1
  -4   3  -3 34.3212 19.0204   1
  -4   3  -4 6809.95 362.453   1
   4   4  -5 37153.8 1514.12   1
  -4  -4   5 32976.6 1487.73   1
   4   4  -4 241735. 7540.12   1
  -4  -4   4 239993. 7602.03   1
   4   4  -3 131102. 4404.26   1
  -4  -4   3 140800. 4411.53   1
   4   4  -2 215483. 6755.52   1
  -4  -4   2 218625. 6739.48   1
   4   4  -1 131046. 4154.22   1
  -4  -4   1 128829. 4150.84   1
   4  -4   2 177875. 5333.18   1
  -4   4  -3 33646.9 1113.31   1
   4  -4   3 32036.5 1130.49   1
  -4   4  -4 192489. 5848.27   1
  -4   4  -5 118272. 3732.09   1
   4   5  -6 35053.3 1566.20   1
  -4  -5   6 37434.9 1619.25   1
   4   5  -5 80744.8 2800.74   1
  -4  -5   5 72396.6 2843.06   1
   4   5  -4 20978.0 1041.89   1
  -4  -5   4 22504.5 1052.23   1
   4   5  -3 196.276 85.9313   1
  -4  -5   3 193.301 73.8174   1
   4   5  -2 15499.7 777.763   1
  -4  -5   2 15595.2 790.259   1
  -4  -5   1 7230.36 481.083   1
   4   5  -1 7858.29 482.556   1
   4  -5   2 69.7069 31.2269   1
  -4   5  -3 1887.26 153.846   1
   4  -5   3 1789.93 157.903   1
   4  -5   4 4478.15 283.480   1
  -4   5  -4 3808.41 263.309   1
  -4   5  -5 19517.6 818.837   1
  -4   5  -6 51.1655 45.4760   1
   4   6  -7 61302.2 2470.89   1
  -4  -6   7 64986.2 2525.76   1
  -4  -6   6 80381.2 2914.39   1
   4   6  -6 70428.6 2785.42   1
   4   6  -5 62510.9 2433.89   1
  -4  -6   5 64645.0 2445.20   1
  -4  -6   4 39138.0 1624.60   1
   4   6  -4 37444.9 1611.17   1
   4   6  -3 84568.4 3031.76   1
  -4  -6   3 86047.9 2984.56   1
  -4  -6   2 76069.4 2726.54   1
   4   6  -2 80629.8 2766.09   1
   4  -6   3 46449.7 1595.32   1
  -4   6  -4 24449.3 969.440   1
   4  -6   4 25747.9 980.202   1
   4  -6   5 125699. 4016.84   1
  -4   6  -5 126477. 4010.14   1
  -4   6  -6 25590.2 1069.69   1
  -4   6  -7 22414.0 1010.37   1
   4   7  -8 84180.9 3253.15   1
  -4  -7   8 84248.2 3238.53   1
  -4  -7   7 5550.35 560.589   1
   4   7  -7 4958.50 526.473   1
  -4  -7   6 42232.8 1864.88   1
   4   7  -6 39105.8 1780.43   1
  -4  -7   5 1187.98 235.495   1
   4   7  -5 1064.26 231.163   1
  -4  -7   4 47240.4 1868.78   1
   4   7  -4 44100.2 1887.88   1
  -4  -7   3 19993.7 1018.23   1
   4   7  -3 19412.8 1007.67   1
  -4  -7   2 25773.0 1215.28   1
   4   7  -2 28165.7 1235.92   1
   4  -7   3 3194.67 257.931   1
   4  -7   4 5058.95 333.239   1
  -4   7  -4 4453.66 315.381   1
  -4   7  -5 463.697 92.3913   1
   4  -7   5 492.671 117.270   1
   4  -7   6 14420.6 721.117   1
  -4   7  -6 12942.0 695.968   1
  -4   7  -7 5882.06 444.719   1
  -4   7  -8 2892.22 327.611   1
   4   8  -9 47816.5 2215.09   1
  -4  -8   8 12644.3 923.263   1
   4   8  -8 12633.7 925.592   1
  -4  -8   7 26340.1 1530.43   1
   4   8  -7 31240.5 1519.66   1
   4   8  -6 30655.5 1553.45   1
  -4  -8   6 34324.6 1585.74   1
   4   8  -5 48282.1 2042.29   1
  -4  -8   5 47635.2 2034.04   1
  -4  -8   4 66758.6 2554.25   1
   4   8  -4 67815.9 2562.15   1
  -4  -8   3 79065.9 2806.80   1
   4   8  -3 71710.9 2779.66   1
   4  -8   3 93524.0 3082.28   1
   4  -8   4 57652.9 2028.21   1
   4  -8   5 91339.0 2905.68   1
  -4   8  -5 79418.2 2861.79   1
  -4   8  -6 31666.0 1325.64   1
   4  -8   6 32956.8 1373.91   1
  -4   8  -7 58164.1 2158.10   1
  -4   8  -8 34903.5 1491.35   1
  -4   8  -9 2892.88 361.280   1
  -4  -9   9 2956.41 459.467   1
   4   9  -9 3730.64 528.240   1
   4   9  -8 593.833 184.804   1
  -4  -9   8 512.394 198.795   1
  -4  -9   7 5569.08 619.891   1
   4   9  -7 5144.57 561.694   1
   4   9  -6 10887.5 827.222   1
  -4  -9   6 11783.5 830.321   1
   4   9  -5 944.180 223.393   1
  -4  -9   5 1495.75 264.531   1
  -4  -9   4 32.3216 117.050   1
   4   9  -4 158.947 125.811   1
  -4  -9   3 1821.77 276.167   1
   4   9  -3 1818.42 279.085   1
   4  -9   4 16133.6 792.374   1
  -4   9  -5 249.708 107.849   1
   4  -9   5 246.879 111.290   1
  -4   9  -6 1790.17 236.896   1
   4  -9   6 1606.81 246.846   1
   4  -9   7 17152.0 915.973   1
  -4   9  -7 17749.6 920.811   1
  -4   9  -8 3372.55 355.410   1
  -4   9  -9 5158.26 475.823   1
  -4   9 -10 926.785 248.632   1
  -4 -10   8 13106.0 1071.19   1
   4  10  -8 14633.0 1085.46   1
   4  10  -7 11380.6 909.208   1
  -4 -10   7 12062.1 916.720   1
   4  10  -6 76149.6 3105.40   1
  -4 -10   6 82706.5 3137.49   1
  -4 -10   5 16950.5 1014.96   1
   4  10  -5 16336.1 1049.60   1
   4  10  -4 58227.2 2391.31   1
  -4 -10   4 59303.3 2419.60   1
   4 -10   4 83182.3 2888.71   1
   4 -10   5 9150.65 597.990   1
  -4  10  -6 48075.3 1905.84   1
   4 -10   6 51413.7 1937.61   1
  -4  10  -7 9126.96 627.017   1
   4 -10   7 9060.94 672.476   1
  -4  10  -8 62223.9 2328.79   1
   4 -10   8 57411.3 2299.65   1
  -4  10  -9 1067.46 219.617   1
  -4  10 -10 28554.7 1428.02   1
   4  11  -7 4012.14 526.989   1
  -4 -11   7 3484.95 484.170   1
  -4 -11   6 13599.4 963.505   1
   4  11  -6 11950.9 935.789   1
  -4 -11   5 221.439 135.404   1
   4  11  -5 42.0562 102.827   1
  -4 -11   4 2346.65 364.900   1
   4  11  -4 1670.69 315.932   1
   4 -11   5 6087.04 492.584   1
   4 -11   6 1347.80 226.571   1
  -4  11  -7 6442.48 523.936   1
   4 -11   7 6948.15 572.614   1
  -4  11  -8 11081.0 755.014   1
   4 -11   8 12404.9 799.681   1
  -4  11  -9 2665.00 356.056   1
  -4  11 -10 4224.12 478.616   1
   4  12  -6 4986.74 603.795   1
  -4 -12   6 5424.55 571.990   1
   4  12  -5 64928.0 2663.31   1
  -4 -12   5 62634.3 2666.09   1
   4 -12   5 49895.5 1981.73   1
   4 -12   6 843.470 198.902   1
   4 -12   7 34927.2 1576.37   1
   4 -12   8 1216.65 251.438   1
  -4  12  -8 1061.39 227.483   1
  -4  12  -9 12034.3 819.390   1
   4 -12   9 12129.1 824.856   1
  -4  12 -10 278.932 121.940   1
  -4 -13   5 20783.2 1300.39   1
   4 -13   6 3220.02 382.121   1
   4 -13   7 1428.90 278.759   1
  -4  13  -8 696.165 185.595   1
   4 -13   8 559.093 164.961   1
   4 -13   9 3753.13 442.747   1
  -4  13  -9 3682.44 451.607   1
   4 -14   6 28962.0 1417.63   1
   4 -14   7 1376.54 282.881   1
   4 -14   8 27630.6 1469.02   1
   4 -14   9 10.4059 147.227   1
   4 -14  10 13242.8 947.399   1
   4 -15   7 13569.6 945.014   1
   4 -15   8 70.5880 117.502   1
   4 -15   9 404.222 116.023   1
  -5   0   1 34.4348 31.5289   1
   5   0  -1-2.40704 22.6221   1
   5   0   0 1747.10 135.543   1
  -5   0   0 1840.31 141.914   1
  -5   0  -1 104.776 32.1261   1
   5   1  -2 204070. 6316.95   1
  -5  -1   2 207279. 6340.11   1
   5   1  -1 114346. 3565.42   1
  -5  -1   1 112959. 3565.16   1
  -5  -1   0 31134.4 1119.75   1
   5   1   0 32031.2 1122.32   1
   5  -1   0 32962.0 1064.33   1
  -5  -1  -1 40840.3 1361.51   1
   5   2  -3 4792.49 367.082   1
  -5  -2   3 4762.63 378.028   1
  -5  -2   2 1807.30 199.856   1
   5   2  -2 1686.58 191.970   1
   5   2  -1 454.562 90.5920   1
  -5  -2   1 446.983 90.4402   1
  -5  -2   0 2787.06 222.488   1
   5   2   0 3056.01 224.186   1
  -5  -3   4 267793. 8462.09   1
   5   3  -4 274952. 8451.14   1
   5   3  -3 34096.3 1375.00   1
  -5  -3   3 35507.0 1426.88   1
  -5  -3   2 145740. 4620.89   1
   5   3  -2 145197. 4625.19   1
   5   3  -1 61351.3 2130.03   1
  -5  -3   1 62672.7 2134.98   1
  -5  -3   0 381800. 11491.0   1
  -5   3  -4 226481. 6817.37   1
   5   4  -5 13286.8 794.345   1
  -5  -4   5 14006.3 824.271   1
   5   4  -4 8810.47 598.554   1
  -5  -4   4 9400.38 639.891   1
  -5  -4   3 3705.17 338.015   1
   5   4  -3 3838.92 340.414   1
   5   4  -2 9537.32 570.868   1
  -5  -4   2 9445.52 561.022   1
   5   4  -1 13574.3 696.090   1
  -5  -4   1 13862.0 696.204   1
  -5   4  -3 36372.2 1173.37   1
  -5   4  -4 461.029 73.1100   1
  -5   4  -5 211.965 55.9249   1
  -5  -5   6 46.9471 76.9404   1
   5   5  -6 11.2209 76.0026   1
  -5  -5   5 128885. 4585.48   1
   5   5  -5 137265. 4510.34   1
   5   5  -4 10378.2 675.918   1
  -5  -5   4 11032.8 687.357   1
  -5  -5   3 120105. 3983.20   1
   5   5  -3 120302. 4015.41   1
   5   5  -2 4979.84 393.947   1
  -5  -5   2 4868.59 399.284   1
   5   5  -1 226011. 7022.25   1
  -5  -5   1 223849. 7028.15   1
   5  -5   2 5679.75 275.999   1
   5  -5   3 174455. 5268.12   1
  -5   5  -4 121.417 46.2151   1
  -5   5  -5 165656. 5111.18   1
  -5   5  -6 4168.66 306.175   1
   5   6  -7 1134.72 262.653   1
  -5  -6   7 980.800 238.206   1
  -5  -6   6 8198.83 682.931   1
   5   6  -6 7593.69 624.466   1
   5   6  -5 7971.61 635.957   1
  -5  -6   5 8686.88 647.644   1
   5   6  -4 5141.84 467.560   1
  -5  -6   4 5283.20 467.145   1
  -5  -6   3 3983.61 382.368   1
   5   6  -3 3905.78 393.352   1
   5   6  -2 2178.06 270.965   1
  -5  -6   2 2254.67 272.831   1
   5  -6   3 1085.63 116.085   1
  -5   6  -4 18463.8 743.200   1
   5  -6   4 18671.7 761.930   1
  -5   6  -5 47230.3 1656.41   1
  -5   6  -6 175.366 74.5811   1
  -5   6  -7 22583.9 989.552   1
   5   7  -8 62013.3 2656.38   1
  -5  -7   8 61773.0 2675.07   1
  -5  -7   7-169.639 124.540   1
   5   7  -7-256.253 133.055   1
  -5  -7   6 86556.6 3290.17   1
   5   7  -6 84046.5 3223.45   1
  -5  -7   5 1470.02 261.026   1
   5   7  -5 1308.97 253.660   1
  -5  -7   4 113263. 3893.00   1
   5   7  -4 111997. 3949.72   1
  -5  -7   3-13.6017 77.8720   1
   5   7  -3-51.0208 87.1600   1
  -5  -7   2 117810. 4062.72   1
   5   7  -2 121224. 4053.37   1
   5  -7   3 1.44823 47.5747   1
   5  -7   4 85369.2 2783.59   1
   5  -7   5 128.906 74.4378   1
  -5   7  -5 167.377 57.6101   1
  -5   7  -6 78526.6 2654.76   1
  -5   7  -7 5127.24 398.004   1
  -5   7  -8 79534.8 2787.06   1
   5   8  -9 1328.92 326.276   1
   5   8  -8 88.8545 96.6547   1
  -5  -8   8 39.5561 123.748   1
   5   8  -7 30292.7 1519.07   1
  -5  -8   7 26274.8 1544.88   1
  -5  -8   6 2380.26 355.406   1
   5   8  -6 2352.19 365.155   1
   5   8  -5 497.991 179.133   1
  -5  -8   5 210.214 126.238   1
  -5  -8   4 805.068 186.750   1
   5   8  -4 824.356 191.717   1
   5   8  -3 29073.4 1377.55   1
  -5  -8   3 27806.3 1359.83   1
  -5  -8   2-35.9882 115.007   1
   5  -8   3 17098.4 762.666   1
   5  -8   4 683.371 125.122   1
  -5   8  -5 15297.8 730.334   1
   5  -8   5 16012.4 744.771   1
   5  -8   6 2867.72 289.258   1
  -5   8  -6 3068.12 285.738   1
  -5   8  -7 47887.2 1825.82   1
  -5   8  -8 471.188 143.196   1
  -5   8  -9 4324.41 427.961   1
  -5  -9   8 2579.98 426.642   1
   5   9  -8 2594.92 411.214   1
  -5  -9   7 68098.8 2990.91   1
   5   9  -7 74935.7 2967.84   1
   5   9  -6 5044.34 563.799   1
  -5  -9   6 5802.90 590.127   1
  -5  -9   5 88145.6 3311.86   1
   5   9  -5 89927.1 3344.91   1
   5   9  -4 6528.32 585.550   1
  -5  -9   4 6528.49 582.076   1
  -5  -9   3 103733. 3803.05   1
   5   9  -3 110555. 3818.97   1
   5  -9   4 2639.81 255.253   1
   5  -9   5 71962.3 2494.58   1
   5  -9   6 3414.71 344.665   1
  -5   9  -6 3217.56 314.389   1
   5  -9   7 60618.4 2184.30   1
  -5   9  -7 57406.3 2136.59   1
  -5   9  -8 2359.74 295.835   1
  -5   9  -9 13515.1 813.553   1
  -5   9 -10 7722.64 589.757   1
  -5 -10   8 16087.0 1219.76   1
   5  10  -7 9764.11 858.154   1
  -5 -10   7 10373.6 880.243   1
   5  10  -6 2658.34 415.803   1
  -5 -10   6 2876.34 420.948   1
  -5 -10   5 6041.97 661.997   1
   5  10  -5 6438.86 624.096   1
   5  10  -4 16267.3 1042.38   1
  -5 -10   4 15875.6 1021.76   1
   5 -10   4 890.744 169.484   1
   5 -10   5 2564.51 277.202   1
   5 -10   6 434.883 110.088   1
   5 -10   7 2321.00 294.524   1
  -5  10  -7 1904.49 264.851   1
  -5  10  -8 2700.15 317.258   1
  -5  10  -9 175.513 81.2500   1
  -5  10 -10 5666.93 504.882   1
  -5 -11   7 9873.72 859.151   1
  -5 -11   6 37266.2 1821.13   1
   5  11  -6 34572.3 1782.48   1
   5  11  -5 23123.8 1348.03   1
  -5 -11   5 22009.3 1293.22   1
  -5 -11   4 35968.1 1753.01   1
   5  11  -4 34876.3 1719.94   1
   5 -11   5 30578.1 1333.52   1
   5 -11   6 52343.6 2017.15   1
   5 -11   7 3757.16 408.095   1
  -5  11  -7 3446.47 352.913   1
   5 -11   8 18408.9 981.444   1
  -5  11  -8 17269.7 966.249   1
  -5  11  -9 812.015 196.324   1
  -5 -12   6 4191.85 535.018   1
  -5 -12   5 10829.2 885.043   1
   5  12  -5 11025.3 867.763   1
   5 -12   5 15749.3 868.145   1
   5 -12   6 3161.24 351.620   1
   5 -12   7 7628.62 605.238   1
   5 -12   8 4189.23 438.821   1
  -5  12  -8 3636.20 389.948   1
   5 -13   6 7046.50 566.566   1
   5 -13   7 21116.2 1123.29   1
   5 -13   8 20801.9 1195.77   1
   5 -13   9 22328.5 1196.91   1
   5 -14   7 1300.33 262.684   1
   5 -14   8 14670.9 982.082   1
   5 -14   9 2710.34 379.003   1
   5 -15   8 7694.76 678.083   1
   6   0  -2 188777. 5876.00   1
  -6   0   1 10.9059 32.0928   1
   6   0  -1 5.37715 41.8862   1
   6   0   0 999999. 29507.7   1
  -6   0  -1-3.43432 24.0629   1
   6   1  -3 4824.33 369.510   1
   6   1  -2 817.717 127.943   1
  -6  -1   2 951.237 142.036   1
  -6  -1   1 2205.26 202.724   1
   6   1  -1 2477.39 203.030   1
  -6  -1   0 9961.60 503.072   1
   6   1   0 10098.2 506.576   1
   6  -1   1 320.752 51.9132   1
  -6   1  -1 419.496 56.4425   1
   6   2  -4 259.761 139.275   1
   6   2  -3 380530. 11591.6   1
  -6  -2   3 382414. 11632.2   1
   6   2  -2 253927. 8071.80   1
  -6  -2   2 274647. 8125.67   1
   6   2  -1 94704.3 3134.59   1
  -6  -2   1 97957.5 3122.49   1
  -6  -2   0 7132.16 397.706   1
   6   2   0 6956.35 395.430   1
   6   3  -5 35327.4 1515.85   1
   6   3  -4 56183.0 2144.30   1
  -6  -3   4 60823.0 2217.43   1
   6   3  -3 3870.94 334.389   1
  -6  -3   3 3237.41 340.101   1
   6   3  -2 61864.8 2224.25   1
  -6  -3   2 64923.3 2247.31   1
  -6  -3   1 82042.2 2769.92   1
   6   3  -1 83477.0 2773.29   1
   6   3   0 185.273 59.5764   1
  -6  -3   0 90.0477 47.7806   1
  -6   3  -4 62738.2 1974.76   1
   6   4  -6 224682. 7257.84   1
   6   4  -5 16684.9 911.346   1
  -6  -4   5 15390.5 912.824   1
  -6  -4   4 25440.1 1242.74   1
   6   4  -4 24946.9 1181.45   1
  -6  -4   3 643.714 139.886   1
   6   4  -3 801.160 162.253   1
   6   4  -2 217949. 6889.42   1
  -6  -4   2 220861. 6875.13   1
  -6  -4   1 4947.98 379.715   1
   6   4  -1 5148.58 394.628   1
  -6  -4   0 207913. 6474.04   1
  -6   4  -4 43343.3 1393.88   1
  -6   4  -5 5274.11 292.366   1
   6   5  -6 4146.08 442.779   1
  -6  -5   6 3521.75 400.238   1
  -6  -5   5 7410.57 638.787   1
   6   5  -5 7291.90 585.479   1
  -6  -5   4 609.102 163.100   1
   6   5  -4 363.494 136.309   1
   6   5  -3 75254.5 2726.67   1
  -6  -5   3 75768.6 2702.49   1
  -6  -5   2 20255.0 990.042   1
   6   5  -2 21080.2 993.077   1
   6   5  -1 34986.0 1406.06   1
  -6  -5   1 33516.0 1398.98   1
   6  -5   2 37964.2 1232.01   1
   6  -5   3 50704.3 1614.36   1
  -6   5  -4 293.968 58.5940   1
  -6   5  -5 10434.7 472.803   1
  -6   5  -6 11214.7 536.577   1
  -6  -6   7 38978.1 1817.87   1
   6   6  -7 38793.1 1806.21   1
  -6  -6   6 13686.8 913.663   1
   6   6  -6 11992.6 833.021   1
   6   6  -5 74962.0 2907.02   1
  -6  -6   5 80693.3 2966.88   1
   6   6  -4 101653. 3597.71   1
  -6  -6   4 102167. 3580.66   1
  -6  -6   3 248865. 7886.89   1
   6   6  -3 249750. 7924.11   1
  -6  -6   2 58185.1 2195.75   1
   6   6  -2 56681.0 2190.42   1
  -6  -6   1 298435. 9270.67   1
   6  -6   3 352280. 10496.0   1
   6  -6   4 91678.6 2889.87   1
  -6   6  -5 69292.1 2254.03   1
  -6   6  -6 23891.5 955.292   1
  -6   6  -7 67986.2 2331.49   1
   6   7  -8 11780.1 901.964   1
  -6  -7   8 13523.0 978.836   1
   6   7  -7 29948.9 1541.42   1
  -6  -7   7 29216.2 1549.03   1
  -6  -7   6 729.827 230.685   1
   6   7  -6 874.291 216.209   1
  -6  -7   5 20833.4 1135.61   1
   6   7  -5 20083.6 1134.80   1
   6   7  -4 2235.27 317.831   1
  -6  -7   4 2076.09 292.283   1
  -6  -7   3 51558.3 2045.21   1
   6   7  -3 49331.6 2021.83   1
   6   7  -2 10716.7 702.398   1
  -6  -7   2 10692.1 699.731   1
   6  -7   3 38918.3 1354.26   1
   6  -7   4 10411.4 493.941   1
  -6   7  -5 8463.20 450.944   1
   6  -7   5 9250.89 472.479   1
  -6   7  -6 426.610 102.089   1
  -6   7  -7 24712.1 1045.89   1
  -6   7  -8 12221.5 683.467   1
   6   8  -8 15781.2 1105.92   1
  -6  -8   8 15521.3 1084.73   1
  -6  -8   7 22099.0 1416.60   1
   6   8  -7 25272.3 1375.09   1
  -6  -8   6 24121.4 1332.44   1
   6   8  -6 22898.5 1319.11   1
   6   8  -5 80243.9 3097.82   1
  -6  -8   5 80343.0 3062.76   1
  -6  -8   4 24197.7 1232.93   1
   6   8  -4 23126.7 1230.34   1
  -6  -8   3 102347. 3596.46   1
   6   8  -3 98368.9 3609.14   1
   6   8  -2 24687.9 1231.48   1
  -6  -8   2 25271.8 1268.15   1
   6  -8   3 82204.0 2681.98   1
   6  -8   4 31076.6 1165.51   1
   6  -8   5 111428. 3620.27   1
  -6   8  -6 43022.0 1567.81   1
   6  -8   6 41430.9 1547.28   1
  -6   8  -7 9015.31 553.006   1
  -6   8  -8 19306.2 934.738   1
  -6   8  -9 23365.4 1109.27   1
  -6  -9   8 964.223 276.630   1
  -6  -9   7 6542.68 696.980   1
   6   9  -7 6024.69 652.618   1
   6   9  -6 2068.66 368.966   1
  -6  -9   6 1939.37 343.282   1
  -6  -9   5 121001. 4415.32   1
   6   9  -5 126945. 4432.17   1
   6   9  -4 5544.91 557.622   1
  -6  -9   4 5850.12 558.955   1
  -6  -9   3 645.227 204.159   1
   6   9  -3 591.831 201.390   1
   6  -9   4 9519.92 529.037   1
   6  -9   5 117002. 3792.00   1
   6  -9   6 1872.23 229.500   1
  -6   9  -6 1667.33 204.655   1
  -6   9  -7 5978.67 429.578   1
  -6   9  -9 37610.6 1572.19   1
   6  10  -7 13884.6 1047.72   1
  -6 -10   7 15097.6 1080.76   1
   6  10  -6 15547.9 1075.75   1
  -6 -10   6 14894.7 1060.92   1
   6  10  -5 15867.5 1069.10   1
  -6 -10   5 17854.6 1107.75   1
   6  10  -4 54267.4 2351.62   1
  -6 -10   4 55472.6 2339.50   1
  -6 -10   3 13177.7 900.136   1
   6 -10   4 48612.2 1793.42   1
   6 -10   5 40902.1 1572.66   1
   6 -10   6 29195.0 1272.53   1
  -6  10  -7 8755.37 566.426   1
   6 -10   7 9582.69 595.282   1
  -6  10  -8 40691.7 1655.03   1
  -6 -11   6 7752.51 748.508   1
   6  11  -6 6530.01 723.986   1
  -6 -11   5 3247.64 488.416   1
   6  11  -5 3913.04 510.594   1
   6  11  -4 1072.23 253.536   1
  -6 -11   4 1036.72 264.195   1
   6 -11   5 4266.03 366.353   1
   6 -11   6 11291.4 676.988   1
   6 -11   7 16145.8 879.787   1
  -6  11  -8 6456.51 498.317   1
  -6 -12   5 56147.1 2493.55   1
   6 -12   5 42194.3 1710.00   1
   6 -12   6 641.285 147.251   1
   6 -12   7 40942.4 1749.89   1
   6 -12   8 2425.21 308.915   1
   6 -13   6 3214.20 357.961   1
   6 -13   7 880.015 197.190   1
   6 -13   8 2137.86 321.377   1
   6 -14   7 1417.00 253.445   1
   7   0  -2 102857. 3348.11   1
  -7   0   1-46.0353 47.2266   1
   7   0  -1 10.3895 38.2851   1
  -7   0   0 59.1841 45.1901   1
   7   0   0 74.7844 41.1226   1
  -7   0  -1 85.4028 43.3588   1
  -7   0  -2 6778.50 323.608   1
   7   1  -3 115111. 3786.00   1
   7   1  -2 162787. 5008.44   1
  -7  -1   2 154854. 5024.02   1
  -7  -1   1 79578.1 2658.72   1
   7   1  -1 78939.7 2641.68   1
   7  -1  -1 81451.4 2592.82   1
  -7  -1   0 78116.6 2636.05   1
   7  -1   0 84966.8 2580.96   1
   7   1   0 81607.4 2658.62   1
   7  -1   1 61133.7 1869.77   1
  -7   1  -1 56523.1 1883.47   1
  -7  -1  -1 60334.5 1969.09   1
  -7   1  -2 203180. 6058.77   1
   7   2  -4 15872.9 842.417   1
   7   2  -3 7499.81 497.719   1
  -7  -2   3 7170.99 512.220   1
   7   2  -2 6512.52 426.060   1
  -7  -2   2 5354.43 411.695   1
  -7  -2   1 5707.69 380.906   1
   7   2  -1 5400.16 375.627   1
  -7  -2   0 4671.18 322.666   1
   7   2   0 4567.03 327.865   1
   7  -2   0 3680.72 222.965   1
  -7  -2  -1 8057.16 446.769   1
   7   3  -5 36973.1 1608.83   1
   7   3  -4 164507. 5349.83   1
  -7  -3   4 164419. 5402.00   1
   7   3  -3 70142.5 2544.36   1
  -7  -3   3 72173.0 2606.43   1
   7   3  -2 154095. 5056.08   1
  -7  -3   2 162462. 5073.97   1
  -7  -3   1 121754. 3924.39   1
   7   3  -1 120076. 3936.52   1
  -7  -3   0 441048. 13557.3   1
   7   3   0 459620. 13561.5   1
   7   4  -6 13322.1 862.782   1
   7   4  -5 287.029 116.560   1
  -7  -4   5 174.651 109.241   1
  -7  -4   4 1225.46 222.913   1
   7   4  -4 893.810 184.310   1
   7   4  -3 7078.24 527.632   1
  -7  -4   3 7832.44 551.819   1
  -7  -4   2 18786.1 904.365   1
   7   4  -2 17925.8 908.266   1
   7   4  -1 17.8778 70.7247   1
  -7  -4   1 172.427 94.8686   1
  -7  -4   0 2168.06 244.230   1
  -7   4  -5 3529.42 204.432   1
  -7  -5   6 2993.03 393.297   1
   7   5  -6 2944.71 392.705   1
   7   5  -5 94806.5 3345.08   1
  -7  -5   5 87593.7 3412.34   1
   7   5  -4 4579.51 447.654   1
  -7  -5   4 5296.30 475.533   1
  -7  -5   3 292905. 9102.18   1
   7   5  -3 288862. 9107.37   1
  -7  -5   2 1607.76 229.199   1
   7   5  -2 1660.86 241.955   1
   7   5  -1 132376. 4348.86   1
  -7  -5   1 131521. 4343.76   1
  -7   5  -5 148129. 4513.18   1
  -7   5  -6 207.902 53.4986   1
  -7   5  -7 41772.6 1507.90   1
   7   6  -7 27296.2 1438.43   1
  -7  -6   7 27692.3 1468.21   1
  -7  -6   6 4039.50 499.155   1
   7   6  -6 3336.69 408.061   1
  -7  -6   5 90564.6 3484.28   1
   7   6  -5 99076.7 3489.97   1
  -7  -6   4 4610.91 458.899   1
   7   6  -4 4606.92 460.287   1
  -7  -6   3 14702.0 863.072   1
   7   6  -3 15242.3 894.760   1
   7   6  -2 3697.22 395.701   1
  -7  -6   2 4473.78 408.160   1
   7   6  -1 12905.5 770.534   1
  -7  -6   1 13526.0 786.059   1
   7  -6   3 185.584 36.2876   1
  -7   6  -5 11206.7 487.761   1
  -7   6  -6 839.375 117.361   1
  -7   6  -7 4933.70 335.935   1
  -7   6  -8 2111.00 226.815   1
   7   7  -8 52465.1 2375.50   1
  -7  -7   8 52849.0 2385.03   1
  -7  -7   7 244.358 154.282   1
   7   7  -7 133.874 108.129   1
   7   7  -6 113016. 4072.74   1
  -7  -7   6 110404. 4174.73   1
  -7  -7   5-129.611 132.959   1
   7   7  -5-45.8216 125.657   1
  -7  -7   4 44055.3 1833.96   1
   7   7  -4 38995.0 1820.04   1
  -7  -7   3 1208.33 231.390   1
   7   7  -3 1105.60 224.640   1
   7   7  -2 89328.0 3251.64   1
  -7  -7   2 91967.9 3266.11   1
   7  -7   3 460.059 77.3781   1
   7  -7   4 92839.5 2939.17   1
  -7   7  -6 75630.0 2478.67   1
  -7   7  -7 35.9578 49.8561   1
  -7   7  -8 37502.3 1468.29   1
  -7  -8   8 6043.07 664.870   1
  -7  -8   7 25908.9 1547.88   1
   7   8  -7 26558.4 1478.44   1
  -7  -8   6 449.028 172.689   1
   7   8  -6 236.193 139.996   1
   7   8  -5 23966.5 1350.49   1
  -7  -8   5 24455.6 1343.64   1
   7   8  -4 1659.11 303.866   1
  -7  -8   4 2004.91 330.917   1
  -7  -8   3 31720.7 1511.75   1
   7   8  -3 31618.4 1534.51   1
  -7  -8   2 1230.77 236.621   1
   7   8  -2 1206.41 240.599   1
   7  -8   3 4434.20 286.521   1
   7  -8   4 832.856 109.714   1
   7  -8   5 402.098 96.3612   1
  -7   8  -6 2022.42 201.632   1
  -7   8  -7 21786.0 923.496   1
  -7   8  -8 64.1780 65.7304   1
  -7   8  -9 1130.24 183.255   1
   7   9  -7 21098.6 1312.64   1
  -7  -9   7 21579.2 1400.82   1
   7   9  -6 3931.79 537.689   1
  -7  -9   6 3923.90 487.356   1
  -7  -9   5 70933.7 2856.24   1
   7   9  -5 68859.6 2830.27   1
   7   9  -4 349.058 149.757   1
  -7  -9   4 535.383 157.887   1
   7   9  -3 152119. 5278.08   1
  -7  -9   3 157278. 5307.74   1
   7  -9   4 1915.62 193.625   1
   7  -9   5 64550.6 2200.97   1
   7  -9   6 3232.79 276.953   1
  -7   9  -7 73013.0 2513.75   1
  -7   9  -8 7695.56 497.861   1
   7  10  -6 697.759 231.015   1
  -7 -10   6 947.669 274.523   1
  -7 -10   5-100.457 120.712   1
   7  10  -5-116.970 145.463   1
  -7 -10   4 6160.83 647.441   1
   7  10  -4 6410.03 657.427   1
   7  10  -3 7945.52 702.456   1
  -7 -10   3 9564.27 790.977   1
   7 -10   4 13929.5 681.678   1
   7 -10   5 906.656 147.217   1
   7 -10   6 164.301 57.9828   1
  -7 -11   5 8959.49 801.088   1
   7  11  -5 10097.2 870.995   1
  -7 -11   4 32832.8 1698.25   1
   7  11  -4 34204.6 1727.35   1
   7 -11   5 33189.8 1327.38   1
   7 -11   6 28670.6 1233.38   1
   7 -11   7 4170.41 369.116   1
   7 -12   5 5555.94 423.592   1
   7 -12   6 1063.89 181.338   1
   7 -12   7 7458.27 560.659   1
   7 -13   6 3071.97 328.210   1
   7 -13   7 22408.7 1137.63   1
   8   0  -2 239347. 7373.88   1
  -8   0   1-59.9345 50.4410   1
   8   0  -1-52.0522 48.2437   1
   8   0   0 13939.5 636.912   1
  -8   0   0 14662.4 662.526   1
  -8   0  -1 53.4404 35.3544   1
  -8   0  -2 164864. 5019.75   1
   8   1  -3 10185.1 613.720   1
  -8  -1   2-13.5291 65.9830   1
   8   1  -2-115.779 81.9635   1
   8   1  -1-11.3212 41.8364   1
  -8  -1   1 327.788 217.723   1
   8  -1  -1 185.691 62.2290   1
   8   1   0 182.676 63.8605   1
  -8  -1   0 160.552 65.2261   1
   8  -1   1 3899.28 232.537   1
  -8  -1  -1 3375.68 261.979   1
  -8   1  -2 219.983 41.5920   1
   8   2  -4 28946.8 1311.45   1
   8   2  -3 125541. 4047.77   1
  -8  -2   3 117949. 4066.71   1
  -8  -2   2 2865.98 307.628   1
   8   2  -2 2487.18 275.983   1
   8   2  -1 199917. 6339.16   1
  -8  -2   1 205364. 6320.41   1
  -8  -2   0 15172.3 705.112   1
   8  -2   0 15307.8 598.122   1
   8   2   0 13498.4 702.168   1
  -8  -2  -1 195685. 6123.27   1
   8  -2   1 199617. 5941.97   1
   8   3  -5 1368.58 251.833   1
   8   3  -4 5544.92 474.848   1
  -8  -3   4 5557.20 488.563   1
  -8  -3   3 3072.71 358.213   1
   8   3  -3 3279.82 350.311   1
  -8  -3   2 53.8875 52.3347   1
   8   3  -2-46.0340 81.0335   1
  -8  -3   1 11965.8 650.838   1
   8   3  -1 11437.5 639.119   1
   8   3   0 6638.02 436.745   1
  -8  -3   0 6761.10 444.783   1
   8   4  -6 30213.7 1470.05   1
   8   4  -5 34446.1 1540.48   1
  -8  -4   5 30784.9 1501.28   1
   8   4  -4 138421. 4400.47   1
  -8  -4   4 116908. 4415.13   1
   8   4  -3 33194.8 1455.60   1
  -8  -4   3 34379.4 1462.96   1
  -8  -4   2 90504.6 3003.48   1
   8   4  -2 81047.3 3012.80   1
  -8  -4   1 74449.0 2628.17   1
   8   4  -1 74733.3 2648.15   1
  -8  -4   0 123432. 4061.06   1
  -8   4  -5 48117.0 1521.62   1
  -8   4  -6 25912.3 941.461   1
  -8  -5   6 602.223 206.949   1
   8   5  -6 454.088 145.335   1
   8   5  -5 22985.1 1222.87   1
  -8  -5   5 23530.4 1298.70   1
   8   5  -4-15.0292 81.5818   1
  -8  -5   4 108.430 100.963   1
   8   5  -3 653.473 171.128   1
  -8  -5   3 643.819 153.522   1
  -8  -5   2 735.710 155.696   1
   8   5  -2 1047.88 196.888   1
   8   5  -1 8126.50 565.166   1
  -8  -5   1 8260.80 574.471   1
  -8   5  -5 7969.66 336.029   1
  -8   5  -6 7187.59 361.307   1
  -8   5  -7 2718.31 218.128   1
   8   6  -7 25143.8 1393.37   1
  -8  -6   7 25681.4 1424.84   1
   8   6  -6 25995.8 1410.07   1
  -8  -6   6 27660.7 1470.33   1
   8   6  -5 63800.7 2576.33   1
  -8  -6   5 66947.5 2673.37   1
   8   6  -4 26023.4 1322.26   1
  -8  -6   4 25584.7 1304.89   1
  -8  -6   3 27642.0 1330.92   1
   8   6  -3 28640.7 1370.81   1
  -8  -6   2 46540.6 1923.69   1
   8   6  -2 48754.8 1955.66   1
  -8  -6   1 47963.8 1914.44   1
   8   6  -1 48823.2 1937.43   1
  -8   6  -6 30375.7 1074.41   1
  -8   6  -7 38116.0 1369.19   1
  -8   6  -8 29730.4 1175.66   1
  -8  -7   8 7403.40 728.054   1
  -8  -7   7 7097.71 694.283   1
   8   7  -7 5932.82 647.997   1
   8   7  -6 9731.03 801.229   1
  -8  -7   6 11094.1 919.558   1
  -8  -7   5 1597.90 302.111   1
   8   7  -5 1718.60 309.931   1
   8   7  -4 3191.86 425.496   1
  -8  -7   4 3746.30 425.421   1
  -8  -7   3 8599.66 656.909   1
   8   7  -3 9070.45 680.905   1
   8   7  -2 4180.52 437.300   1
  -8  -7   2 4081.20 434.523   1
   8  -7   3 18479.9 672.023   1
  -8   7  -7 9321.86 494.983   1
  -8   7  -8 18928.2 843.268   1
   8   8  -7 29443.1 1615.05   1
  -8  -8   7 28783.2 1643.96   1
   8   8  -6 17462.7 1129.22   1
  -8  -8   6 15919.9 1134.32   1
   8   8  -5 41675.3 2013.39   1
  -8  -8   5 44902.6 2016.36   1
  -8  -8   4 45657.9 1963.55   1
   8   8  -4 42058.6 1929.38   1
  -8  -8   3 54569.0 2301.14   1
   8   8  -3 58187.7 2359.92   1
   8   8  -2 50212.0 2061.44   1
  -8  -8   2 46871.0 2040.53   1
   8  -8   3 48246.0 1611.24   1
   8  -8   4 37092.5 1277.99   1
  -8   8  -7 26291.4 1044.50   1
   8   9  -6-24.3263 165.325   1
  -8  -9   6-63.9112 151.367   1
   8   9  -5 404.606 156.755   1
  -8  -9   5 599.437 233.768   1
  -8  -9   4 9497.16 765.503   1
   8   9  -4 9992.93 815.170   1
   8   9  -3 11574.2 864.406   1
  -8  -9   3 13294.6 884.599   1
   8  -9   4 4492.39 294.821   1
   8  -9   5 6276.88 389.988   1
  -8 -10   5 10095.4 850.628   1
   8  10  -5 10777.5 871.812   1
   8  10  -4 49259.7 2228.16   1
  -8 -10   4 47510.7 2181.95   1
   8  10  -3 1449.52 267.851   1
  -8 -10   3 1527.90 252.293   1
   8 -10   4 36393.7 1350.57   1
   8 -10   5 9210.96 499.457   1
   8  11  -4 6600.26 686.926   1
  -8 -11   4 7148.44 686.132   1
   8 -11   5 661.101 133.130   1
   8 -11   6 3936.79 352.272   1
   8 -12   5 66445.2 2336.02   1
   8 -12   6 3734.37 341.790   1
   9   0  -2 8670.99 509.413   1
   9   0  -1 9.32822 36.7051   1
   9   0   0 10309.0 525.604   1
  -9   0   0 10597.7 552.999   1
  -9   0  -1 3.91971 32.5030   1
  -9   0  -2 19901.3 769.838   1
   9   1  -3 153464. 4963.13   1
  -9  -1   2 4087.30 357.238   1
   9   1  -2 3842.97 331.887   1
   9  -1  -1 264738. 7975.30   1
  -9  -1   1 262900. 8121.22   1
   9   1  -1 258273. 8056.05   1
   9   1   0 134604. 4241.90   1
   9  -1   0 133837. 4162.34   1
  -9  -1   0 132971. 4239.50   1
   9  -1   1 254073. 7640.56   1
  -9  -1  -1 261811. 7751.90   1
  -9   1  -1 249827. 7649.29   1
  -9  -1  -2 12000.2 586.540   1
  -9   1  -2 13749.4 521.816   1
  -9   1  -3 179132. 5390.07   1
   9   2  -4 3788.12 393.126   1
   9   2  -3 6323.77 479.765   1
  -9  -2   3 6669.45 514.889   1
  -9  -2   2 1426.19 226.308   1
   9   2  -2 1509.79 206.035   1
   9   2  -1 1838.53 214.322   1
   9  -2  -1 2132.55 201.796   1
  -9  -2   1 1804.22 227.365   1
  -9  -2   0 1606.03 196.592   1
   9   2   0 1574.29 210.260   1
  -9  -2  -1 1004.57 151.675   1
   9  -2   1 1024.77 102.314   1
   9   3  -5 17793.6 995.863   1
   9   3  -4 15032.9 876.776   1
  -9  -3   4 15221.9 903.932   1
  -9  -3   3 1610.14 263.218   1
   9   3  -2 132292. 4464.20   1
  -9  -3   2 138025. 4467.15   1
  -9  -3   1 10142.5 599.135   1
   9   3  -1 10202.9 594.795   1
  -9  -3   0 24545.9 1076.15   1
   9   3   0 24440.9 1070.02   1
   9  -3   0 25498.1 921.949   1
  -9  -3  -1 19729.3 901.152   1
   9  -3   1 19996.5 696.618   1
   9   4  -6 15577.3 980.949   1
  -9  -4   5 450.083 156.322   1
   9   4  -5 429.469 134.100   1
  -9  -4   4 7905.86 656.152   1
   9   4  -4 8749.60 643.625   1
   9   4  -3 56868.3 2230.23   1
  -9  -4   3 57973.1 2237.74   1
   9   4  -2 43120.0 1781.77   1
  -9  -4   2 44221.3 1778.38   1
  -9  -4   1 1109.12 180.657   1
   9   4  -1 990.310 196.063   1
  -9  -4   0-18.3799 47.9168   1
   9  -4   1 1567.17 114.722   1
  -9   4  -6 6989.56 329.957   1
  -9  -5   6 3856.48 456.654   1
   9   5  -6 3343.19 433.834   1
   9   5  -5 85751.2 3330.72   1
  -9  -5   5 95442.9 3431.82   1
   9   5  -4 13876.5 874.618   1
  -9  -5   4 13439.9 898.762   1
   9   5  -3 127641. 4351.88   1
  -9  -5   3 124138. 4310.46   1
  -9  -5   2 98509.4 3357.38   1
   9   5  -2 93182.0 3346.24   1
   9   5  -1 128789. 4350.35   1
  -9  -5   1 131049. 4350.72   1
  -9  -5   0 12956.8 767.376   1
  -9   5  -6 14099.8 536.803   1
  -9   5  -7 88010.9 2790.33   1
   9   6  -7 10212.6 838.681   1
  -9  -6   7 10218.6 848.689   1
  -9  -6   6 3390.02 464.261   1
   9   6  -6 3539.74 455.299   1
  -9  -6   5 8099.77 720.648   1
   9   6  -5 7793.27 676.209   1
  -9  -6   4 8533.79 680.376   1
   9   6  -4 7923.18 649.715   1
  -9  -6   3 11043.0 768.875   1
   9   6  -3 11795.0 793.275   1
  -9  -6   2 51.4387 112.228   1
   9   6  -2-30.6832 70.0831   1
   9   6  -1 27555.2 1297.97   1
  -9  -6   1 27597.8 1302.76   1
  -9   6  -7 2438.21 200.585   1
  -9  -7   7 1879.83 328.720   1
   9   7  -7 1661.46 350.098   1
  -9  -7   6 57853.6 2678.73   1
   9   7  -6 62641.4 2576.80   1
  -9  -7   5 340.375 163.789   1
   9   7  -5 60.4266 89.5720   1
   9   7  -4 96865.5 3590.56   1
  -9  -7   4 94878.8 3544.83   1
  -9  -7   3 12698.6 815.468   1
   9   7  -3 11966.6 831.750   1
   9   7  -2 136049. 4645.05   1
  -9  -7   2 134093. 4627.99   1
  -9  -7   1 583.115 63.0834   1
   9   8  -6 13896.4 1013.53   1
  -9  -8   6 12665.0 1011.15   1
   9   8  -5 4994.35 592.009   1
  -9  -8   5 6542.52 613.061   1
  -9  -8   4 10366.7 799.299   1
   9   8  -4 10340.0 806.655   1
  -9  -8   3 10965.6 815.907   1
   9   8  -3 12175.5 874.349   1
   9   8  -2 5571.39 558.692   1
  -9  -8   2 6257.92 586.443   1
   9  -8   3 19396.5 717.841   1
  -9  -9   6 1505.10 340.383   1
   9   9  -5 34757.0 1763.78   1
  -9  -9   5 34975.8 1781.25   1
   9   9  -4 3162.76 469.862   1
  -9  -9   4 3481.79 462.196   1
   9   9  -3 77011.4 2965.63   1
  -9  -9   3 72309.0 2948.75   1
   9  -9   3 53698.0 1793.91   1
   9  -9   4 2220.29 173.935   1
  -9 -10   5 6371.85 702.813   1
   9  10  -4 23842.3 1400.83   1
  -9 -10   4 23420.9 1364.92   1
  -9 -10   3 70.6022 90.3566   1
   9  10  -3-75.2863 148.821   1
   9 -10   4 6370.81 369.144   1
   9 -10   5 13269.6 634.366   1
   9 -11   5 367.125 96.2277   1
  10   0  -3 79.2318 78.2399   1
  10   0  -2 104236. 3457.15   1
  10   0  -1-8.31092 42.5026   1
 -10   0   0 128318. 3960.48   1
  10   0   0 118386. 3918.26   1
 -10   0  -1 51.6988 46.1200   1
 -10   0  -2 133615. 4142.36   1
 -10   0  -3 58.1945 41.1738   1
  10   1  -3 36026.3 1489.11   1
  10   1  -2 7059.03 493.664   1
 -10  -1   2 6586.73 485.451   1
  10  -1  -2 7750.06 482.621   1
  10  -1  -1 956.063 144.720   1
 -10  -1   1 1320.00 205.673   1
  10   1  -1 1269.75 180.800   1
 -10  -1   0 312.784 101.266   1
  10  -1   0 401.291 78.8645   1
  10   1   0 258.938 77.5721   1
 -10   1  -1 196.747 58.0348   1
  10  -1   1 215.322 59.6908   1
 -10  -1  -1 312.199 85.6680   1
 -10  -1  -2 506.306 83.3677   1
 -10   1  -2 751.268 92.4004   1
 -10   1  -3 1409.13 118.399   1
  10   2  -4 5952.32 509.936   1
  10   2  -3 208048. 6705.03   1
 -10  -2   3 211908. 6714.49   1
 -10  -2   2 4939.62 438.690   1
  10   2  -2 5254.99 425.898   1
  10   2  -1 159076. 5257.66   1
 -10  -2   1 167499. 5252.52   1
  10  -2  -1 164809. 5106.47   1
 -10  -2   0 4976.72 373.018   1
  10   2   0 5331.56 396.599   1
  10  -2   0 4633.05 300.441   1
 -10  -2  -1 142678. 4471.54   1
  10  -2   1 138537. 4273.92   1
 -10  -2  -2-47.6275 93.2407   1
  10   3  -5 247.052 119.422   1
 -10  -3   4 63.9854 119.738   1
  10   3  -4 129.014 98.9209   1
  10   3  -3 2673.67 316.542   1
 -10  -3   3 2020.80 302.620   1
  10   3  -2 8566.33 586.605   1
 -10  -3   2 7541.13 563.950   1
 -10  -3   1 476.083 143.780   1
  10   3  -1 486.521 132.365   1
  10   3   0 2280.23 261.578   1
 -10  -3   0 2483.96 267.945   1
  10  -3   0 2176.36 185.212   1
 -10  -3  -1 751.695 129.305   1
  10  -3   1 1078.27 105.440   1
  10   4  -6 52474.6 2260.32   1
  10   4  -5 10125.8 752.949   1
 -10  -4   5 10347.4 769.355   1
  10   4  -4 89792.8 3352.59   1
 -10  -4   4 95636.5 3455.36   1
 -10  -4   3 59765.4 2346.27   1
  10   4  -3 58772.7 2328.55   1
  10   4  -2 88822.3 3142.82   1
 -10  -4   2 86236.4 3099.97   1
 -10  -4   1 47599.7 1893.92   1
  10   4  -1 50238.3 1939.03   1
 -10  -4   0 233461. 7349.29   1
  10  -4   1 45236.2 1443.72   1
  10   5  -6 20282.8 1211.64   1
 -10  -5   6 21624.7 1252.47   1
  10   5  -5 46629.8 2125.86   1
 -10  -5   5 52844.8 2233.52   1
 -10  -5   4 14110.3 959.631   1
  10   5  -4 13515.5 901.040   1
  10   5  -3 1373.90 260.350   1
 -10  -5   3 1222.00 245.524   1
 -10  -5   2 7036.97 558.170   1
  10   5  -2 6349.91 532.638   1
 -10  -5   1 3292.89 371.026   1
  10   5  -1 5236.51 498.930   1
 -10  -5   0 749.650 169.291   1
  10   6  -7 28339.4 1577.89   1
 -10  -6   7 27423.4 1559.86   1
  10   6  -6 39578.0 1894.72   1
 -10  -6   6 37530.8 1893.28   1
 -10  -6   5 21511.5 1315.37   1
  10   6  -5 21122.0 1244.38   1
  10   6  -4 19200.3 1154.23   1
 -10  -6   4 20205.8 1151.02   1
  10   6  -3 62438.1 2457.48   1
 -10  -6   3 61719.5 2475.15   1
 -10  -6   2 29749.8 1446.41   1
  10   6  -2 32023.1 1497.86   1
 -10  -6   1 23726.3 1184.40   1
 -10  -7   6 19469.5 1308.83   1
  10   7  -6 20232.7 1256.08   1
 -10  -7   5 126.098 132.768   1
  10   7  -5 225.632 140.268   1
  10   7  -4 23237.9 1303.18   1
 -10  -7   4 21661.5 1255.23   1
 -10  -7   3 3183.34 383.735   1
  10   7  -3 3191.27 406.298   1
  10   7  -2 25768.0 1337.93   1
 -10  -7   2 26688.2 1341.85   1
 -10  -7   1 2703.32 368.528   1
 -10  -8   6 18108.0 1276.56   1
  10   8  -5 21774.6 1350.98   1
 -10  -8   5 23380.8 1342.64   1
  10   8  -4 29106.5 1576.81   1
 -10  -8   4 32044.4 1587.36   1
  10   8  -3 35673.0 1749.31   1
 -10  -8   3 34986.5 1703.62   1
 -10  -8   2 44243.4 1966.13   1
  10   8  -2 42969.7 1934.02   1
  10  -8   3 46749.5 1473.07   1
 -10  -9   5 6268.91 664.892   1
  10   9  -4 525.237 176.369   1
 -10  -9   4 392.818 153.653   1
 -10  -9   3 1719.08 316.876   1
  10   9  -3 1323.10 284.124   1
  10  -9   3 5000.17 280.756   1
 -10 -10   3 16352.7 1119.40   1
  10 -10   4 46279.5 1564.22   1
  11   0  -3 5.73126 83.5517   1
  11   0  -2 645.903 134.931   1
  11   0  -1 34.7223 49.8121   1
 -11   0   0 1025.00 153.594   1
  11   0   0 1258.80 162.739   1
 -11   0  -1 147.753 68.2908   1
 -11   0  -2 493.933 91.8318   1
 -11   0  -3 15.7981 38.3144   1
  11   1  -3 48921.4 1912.86   1
  11  -1  -2 65175.6 2250.19   1
  11   1  -2 63858.0 2321.99   1
 -11  -1   2 60908.0 2291.93   1
  11   1  -1 55062.8 2047.41   1
  11  -1  -1 54363.6 1966.67   1
 -11  -1   1 59537.3 2092.08   1
  11  -1   0 18773.9 805.227   1
  11   1   0 18516.9 853.699   1
 -11  -1   0 18372.7 872.884   1
 -11  -1  -1 19792.3 848.611   1
  11  -1   1 18525.7 758.020   1
 -11  -1  -2 99850.7 3117.93   1
 -11   1  -2 92574.0 3041.91   1
 -11   1  -3 25143.8 888.782   1
 -11   1  -4 5264.94 277.317   1
  11   2  -4 1007.22 212.981   1
 -11  -2   3 6052.52 505.359   1
  11   2  -3 5871.67 504.392   1
 -11  -2   2 16.3292 82.6178   1
  11   2  -2 121.431 85.0741   1
  11   2  -1 580.318 146.885   1
 -11  -2   1 770.031 169.782   1
  11  -2  -1 689.208 118.164   1
  11  -2   0 2270.35 207.163   1
  11   2   0 3007.68 289.151   1
 -11  -2   0 3062.01 296.943   1
 -11  -2  -1 372.605 104.840   1
  11  -2   1 238.163 60.6190   1
 -11  -2  -2 6112.25 401.038   1
  11   3  -5 8777.98 695.927   1
  11   3  -4 109219. 3874.03   1
 -11  -3   4 111089. 3888.60   1
 -11  -3   3 22923.1 1156.32   1
  11   3  -3 19429.3 1062.45   1
  11   3  -2 50501.7 1993.32   1
 -11  -3   2 48785.7 1988.30   1
  11   3  -1 29788.9 1311.53   1
 -11  -3   1 30485.6 1326.39   1
 -11  -3   0 133132. 4499.32   1
  11  -3   0 140523. 4281.49   1
  11   3   0 138241. 4516.14   1
  11  -3   1 13705.8 540.262   1
 -11  -3  -1 13083.5 715.269   1
  11   4  -6 4465.08 513.341   1
  11   4  -5 10118.0 761.123   1
 -11  -4   5 10306.9 771.798   1
  11   4  -4 6936.50 606.664   1
 -11  -4   4 7870.64 666.931   1
 -11  -4   3-47.3905 74.8700   1
  11   4  -3-42.5748 92.5071   1
  11   4  -2 1584.20 245.434   1
 -11  -4   2 1935.20 287.565   1
  11   4  -1 3548.76 383.592   1
 -11  -4   1 3975.80 384.877   1
 -11  -4   0 344.778 102.551   1
  11  -4   0 493.050 92.4343   1
 -11  -4  -1 1452.19 213.037   1
  11  -4   1 2590.06 164.079   1
 -11  -5   6 357.193 168.139   1
  11   5  -6 396.471 181.207   1
  11   5  -5 52424.5 2261.43   1
 -11  -5   5 52277.3 2291.44   1
 -11  -5   4 4600.03 526.238   1
  11   5  -4 4623.11 491.341   1
  11   5  -3 62997.6 2536.28   1
 -11  -5   3 63566.9 2501.12   1
 -11  -5   2 1212.63 222.005   1
  11   5  -2 1027.14 195.491   1
 -11  -5   1 88378.3 3233.18   1
  11   5  -1 93527.2 3260.80   1
 -11  -5   0 1625.64 257.724   1
  11  -5   1 89213.2 2734.51   1
 -11  -6   6 6683.45 668.689   1
  11   6  -6 6172.24 642.591   1
 -11  -6   5 6183.18 680.351   1
  11   6  -5 7011.34 651.496   1
  11   6  -4 546.479 175.526   1
 -11  -6   4 521.507 178.021   1
  11   6  -3 763.024 196.097   1
 -11  -6   3 625.377 178.268   1
  11   6  -2 1862.83 302.343   1
 -11  -6   2 1550.78 279.546   1
 -11  -6   1 11390.0 763.521   1
 -11  -7   6 50762.8 2417.08   1
  11   7  -5 338.190 214.143   1
 -11  -7   5 576.065 244.498   1
  11   7  -4 57276.3 2435.76   1
 -11  -7   4 57820.3 2452.26   1
  11   7  -3 779.580 219.728   1
 -11  -7   3 972.359 217.264   1
 -11  -7   2 56082.4 2333.21   1
  11   7  -2 57709.1 2355.56   1
 -11  -7   1 149.512 91.1522   1
  11   8  -5 1035.76 302.178   1
 -11  -8   5 1082.42 281.438   1
 -11  -8   4 923.827 251.949   1
  11   8  -4 714.045 220.444   1
  11   8  -3 19643.8 1204.44   1
 -11  -8   3 18860.8 1150.36   1
 -11  -8   2 157.433 149.332   1
  11   8  -2-4.80916 120.533   1
  11   9  -4 1775.34 392.583   1
 -11  -9   4 2637.01 428.960   1
 -11  -9   3 46797.2 2179.76   1
  11   9  -3 50924.7 2249.94   1
  11  -9   3 42799.2 1370.70   1
  12   0  -3 54.2847 67.2932   1
  12   0  -2 67450.4 2428.12   1
  12   0  -1-16.8068 62.4830   1
  12   0   0 421251. 12670.6   1
 -12   0   0 418037. 12679.0   1
 -12   0  -1-17.0547 59.5685   1
 -12   0  -2 97092.1 3124.42   1
 -12   0  -3 71.5017 45.3171   1
  12   1  -4 15804.1 924.226   1
  12   1  -3 482.468 135.051   1
  12  -1  -2 646.219 125.469   1
  12   1  -2 1025.27 179.419   1
 -12  -1   1 1184.56 196.764   1
  12   1  -1 1046.02 182.052   1
  12  -1  -1 706.086 133.974   1
  12  -1   0 8809.51 492.271   1
 -12  -1   0 8494.60 552.650   1
  12   1   0 7594.68 512.161   1
 -12  -1  -1 37.3197 45.3130   1
 -12  -1  -2 5897.48 399.805   1
 -12   1  -2 5850.96 336.007   1
 -12  -1  -3 6998.77 431.410   1
 -12   1  -3 8756.25 393.257   1
 -12   1  -4 39.3316 33.4875   1
  12   2  -4 503.874 142.777   1
  12   2  -3 95331.6 3331.08   1
 -12  -2   3 91105.7 3301.73   1
  12   2  -2 64458.0 2443.25   1
 -12  -2   2 67307.7 2474.82   1
  12  -2  -1 38812.8 1426.94   1
  12   2  -1 35935.7 1514.48   1
 -12  -2   1 38375.7 1609.51   1
 -12  -2   0 3679.98 336.110   1
  12  -2   0 2978.62 253.177   1
  12   2   0 3847.95 342.513   1
 -12  -2  -1 53065.7 1938.48   1
 -12  -2  -2 66032.4 2307.28   1
 -12   2  -5 65143.1 2002.45   1
  12   3  -5 6574.55 596.402   1
  12   3  -4 15162.2 963.010   1
 -12  -3   4 16529.6 986.466   1
 -12  -3   3 1256.51 247.181   1
  12   3  -3 968.923 207.252   1
  12   3  -2 14450.3 868.801   1
 -12  -3   2 15766.3 930.190   1
  12   3  -1 18189.5 964.509   1
 -12  -3   1 17611.4 964.093   1
  12  -3  -1 20131.9 852.186   1
  12  -3   0 4.39002 33.3422   1
 -12  -3   0 77.1816 63.5590   1
 -12  -3  -1 13371.9 705.608   1
  12  -3   1 11500.1 497.924   1
  12   4  -6 74721.0 3001.07   1
 -12  -4   5 10327.3 795.528   1
  12   4  -5 9891.73 765.520   1
 -12  -4   4 17349.7 1060.83   1
  12   4  -4 16518.6 1014.76   1
 -12  -4   3 147.417 125.309   1
  12   4  -3 221.383 130.732   1
  12   4  -2 67789.2 2639.59   1
 -12  -4   2 74482.9 2699.37   1
  12   4  -1 6635.81 533.483   1
 -12  -4   1 7123.63 552.942   1
  12  -4   0 42512.6 1445.91   1
 -12  -4   0 40777.7 1699.90   1
  12  -4   1 606.199 85.9198   1
 -12  -4  -1 1019.49 228.835   1
 -12  -5   6 600.131 307.568   1
  12   5  -6 788.194 196.078   1
 -12  -5   5 1727.44 347.368   1
  12   5  -5 1299.09 281.768   1
 -12  -5   4 718.683 207.326   1
  12   5  -4 501.402 165.201   1
  12   5  -3 26767.0 1391.61   1
 -12  -5   3 28391.5 1411.33   1
  12   5  -2 5260.82 515.309   1
 -12  -5   2 5396.22 505.184   1
  12   5  -1 4026.26 421.322   1
 -12  -5   1 3970.28 413.407   1
 -12  -5   0 41.8777 64.2783   1
  12  -5   1 10166.4 415.160   1
 -12  -6   6 4766.03 558.364   1
  12   6  -6 2145.09 400.565   1
  12   6  -5 38797.8 1867.71   1
 -12  -6   5 36381.3 1897.78   1
  12   6  -4 44460.7 2025.41   1
 -12  -6   4 41473.0 2012.42   1
  12   6  -3 65411.3 2643.34   1
 -12  -6   3 66121.8 2652.79   1
 -12  -6   2 24394.5 1261.65   1
  12   6  -2 23718.4 1285.00   1
 -12  -6   1 116793. 4097.78   1
 -12  -6   0 6759.13 581.418   1
  12   7  -5 8513.54 786.273   1
 -12  -7   5 8329.35 795.521   1
 -12  -7   4 154.923 95.5030   1
  12   7  -4 218.929 151.300   1
  12   7  -3 11982.6 901.620   1
 -12  -7   3 12379.0 870.480   1
  12   7  -2 1716.89 301.891   1
 -12  -7   2 1699.66 297.263   1
 -12  -7   1 2594.30 363.037   1
  12   8  -4 12786.4 970.119   1
 -12  -8   4 13189.6 975.267   1
 -12  -8   3 39021.4 1878.06   1
  12   8  -3 40291.7 1934.34   1
 -12  -8   2 8661.57 727.152   1
  12   9  -3 530.450 186.123   1
 -12  -9   3 485.012 178.699   1
 -12  -9   2 481.060 205.607   1
  13   0  -3 48.7454 65.5747   1
  13   0  -2 54524.1 2066.02   1
  13   0  -1 18.1284 57.8215   1
  13   0   0 519.124 116.186   1
 -13   0  -1 87.5437 71.2886   1
 -13   0  -2 1034.02 146.961   1
 -13   0  -3 80.6051 41.7728   1
 -13   0  -4 4662.94 303.340   1
  13   1  -4 14721.9 910.076   1
  13   1  -3 37557.5 1633.07   1
  13  -1  -2 44083.7 1688.22   1
  13   1  -2 41457.7 1731.81   1
  13   1  -1 30301.8 1301.64   1
 -13  -1   1 31877.7 1321.30   1
  13  -1  -1 28276.0 1217.24   1
  13   1   0 33239.6 1396.44   1
  13  -1   0 35197.3 1330.18   1
 -13  -1   0 35452.0 1463.31   1
 -13  -1  -1 24307.3 1051.48   1
 -13  -1  -2 66268.6 2278.15   1
 -13  -1  -3 42780.5 1542.56   1
 -13   1  -3 41108.7 1450.79   1
 -13   1  -4 22104.1 811.213   1
  13   2  -4 5920.38 546.781   1
  13   2  -3 4313.03 433.752   1
 -13  -2   2 1057.73 197.134   1
  13   2  -2 1318.91 246.177   1
 -13  -2   1 283.107 109.063   1
  13  -2  -1 269.051 85.8333   1
  13   2  -1 545.793 138.293   1
  13   2   0 2650.96 284.894   1
  13  -2   0 2153.27 226.155   1
 -13  -2  -1 6892.67 474.835   1
 -13  -2  -2 2086.91 241.838   1
  13   3  -5 10405.8 795.639   1
  13   3  -4 52558.9 2183.26   1
  13   3  -3 18651.8 1031.41   1
 -13  -3   3 16891.6 1016.07   1
  13   3  -2 58086.0 2179.17   1
 -13  -3   2 49603.0 2203.52   1
  13  -3  -1 46420.1 1621.53   1
 -13  -3   1 44676.2 1813.52   1
  13  -3   0 145775. 4550.68   1
 -13  -3   0 145576. 4818.29   1
 -13  -3  -1 16839.5 861.955   1
 -13  -3  -2 64349.2 2334.46   1
  13   4  -6 5811.69 625.973   1
  13   4  -5 60.3398 114.823   1
 -13  -4   4 1251.11 269.137   1
  13   4  -4 1546.32 291.749   1
  13   4  -3 268.195 128.030   1
 -13  -4   3 586.870 169.217   1
  13   4  -2 11265.5 778.643   1
 -13  -4   2 12426.4 816.319   1
  13   4  -1 204.733 101.055   1
 -13  -4   1 154.580 107.950   1
  13  -4   0 3498.61 252.354   1
 -13  -4   0 3330.61 364.091   1
 -13  -4  -1 587.074 143.519   1
 -13  -5   5 31701.0 1644.84   1
  13   5  -5 31673.7 1652.17   1
 -13  -5   4 2800.86 434.073   1
  13   5  -4 2946.88 389.023   1
  13   5  -3 108936. 3743.19   1
 -13  -5   3 93641.9 3722.28   1
  13   5  -2 269.819 151.828   1
 -13  -5   2 114.864 127.575   1
 -13  -5   1 42332.0 1811.64   1
  13   5  -1 43219.7 1838.52   1
 -13  -5   0 853.967 211.947   1
  13  -5   1 75764.5 2364.77   1
  13   6  -5 43017.7 2092.76   1
 -13  -6   5 44733.5 2155.70   1
  13   6  -4 1257.57 277.709   1
 -13  -6   4 1381.78 295.533   1
  13   6  -3 10683.4 828.999   1
 -13  -6   3 11594.4 851.241   1
  13   6  -2 3286.49 482.551   1
 -13  -6   2 1870.09 315.030   1
 -13  -6   1 3873.42 416.690   1
 -13  -6   0 4839.19 452.316   1
  13  -6   1 68.0398 21.2114   1
  13   7  -4 13085.9 964.678   1
 -13  -7   4 14167.4 1012.68   1
  13   7  -3 452.433 193.163   1
 -13  -7   3 215.108 145.034   1
 -13  -7   2 36336.1 1735.64   1
  13   7  -2 37692.1 1762.24   1
 -13  -7   1 604.084 231.567   1
  13   8  -3 11734.9 918.425   1
 -13  -8   3 13325.6 968.242   1
 -13  -8   2-20.6170 135.023   1
 -13  -9   2-526.751 308.857   1
  14   0  -3 123.043 96.9518   1
  14   0  -2 77537.8 2766.02   1
  14   0  -1 168.944 88.9178   1
  14   0   0 11482.9 642.091   1
 -14   0  -1 45.7403 57.3501   1
 -14   0  -2 61857.5 2172.26   1
 -14   0  -3-21.2650 41.3127   1
  14   1  -4 88.4493 99.5207   1
  14   1  -3 6393.05 542.538   1
  14  -1  -2 1740.44 247.168   1
  14   1  -2 1459.74 260.386   1
 -14  -1   1 47.4689 242.461   1
  14   1  -1 153.438 84.9803   1
  14  -1  -1 363.639 118.291   1
 -14  -1   0 379.761 127.291   1
  14   1   0 459.005 112.884   1
  14  -1   0 499.832 108.907   1
 -14  -1  -1 1094.86 182.141   1
 -14  -1  -2 38.6502 62.4793   1
 -14  -1  -3 903.577 138.545   1
  14   2  -4 8674.48 696.538   1
  14   2  -3 46035.2 1939.80   1
 -14  -2   2 966.583 201.823   1
  14   2  -2 1437.53 285.637   1
  14  -2  -1 74077.6 2598.30   1
 -14  -2   1 79233.6 2813.53   1
  14   2  -1 74957.6 2740.16   1
 -14  -2   0 5273.16 463.464   1
  14  -2   0 5372.58 357.685   1
 -14  -2  -1 71558.2 2543.56   1
 -14  -2  -2 78.5561 57.2029   1
  14   3  -5 131.884 158.245   1
  14   3  -4 2524.19 382.423   1
 -14  -3   3 3285.34 392.427   1
  14   3  -3 3277.90 402.229   1
 -14  -3   2 241.569 134.358   1
  14   3  -2 354.607 154.412   1
 -14  -3   1 4414.02 449.571   1
  14  -3  -1 3407.47 312.814   1
  14   3  -1 4047.08 400.539   1
  14  -3   0 4922.60 333.808   1
 -14  -3   0 5326.19 469.694   1
 -14  -3  -1 343.476 91.4843   1
 -14  -3  -2 113.366 88.9866   1
  14   4  -5 6664.82 642.516   1
  14   4  -4 45627.0 2089.32   1
 -14  -4   4 50759.8 2155.87   1
  14   4  -3 16672.6 1054.82   1
 -14  -4   3 19011.3 1100.19   1
  14   4  -2 34508.5 1620.29   1
 -14  -4   2 37207.9 1704.38   1
  14   4  -1 23335.2 1200.83   1
 -14  -4   1 24977.4 1228.05   1
 -14  -4   0 43506.8 1868.43   1
  14  -4   0 46891.9 1597.34   1
 -14  -4  -1 13941.1 820.118   1
  14   5  -5 15188.9 1070.53   1
 -14  -5   5 15933.4 1085.04   1
  14   5  -4 43.3510 111.548   1
 -14  -5   4 103.510 165.129   1
 -14  -5   3 193.032 124.675   1
  14   5  -3 475.298 178.804   1
 -14  -5   2 106.642 151.516   1
  14   5  -2 580.200 199.342   1
 -14  -5   1 3092.77 385.087   1
 -14  -5   0 492.513 170.770   1
 -14  -6   4 11102.4 943.844   1
  14   6  -4 11036.3 859.504   1
  14   6  -3 17902.4 1128.70   1
 -14  -6   3 18154.8 1143.73   1
  14   6  -2 9693.58 763.720   1
 -14  -6   2 11733.1 831.509   1
 -14  -6   1 19637.1 1114.64   1
 -14  -6   0 19955.4 1125.97   1
 -14  -7   3 2383.04 400.098   1
  14   7  -3 2440.97 393.569   1
 -14  -7   2 2817.22 405.522   1
  14   7  -2 2404.23 358.247   1
 -14  -7   1 556.741 188.821   1
 -14  -8   2 18501.0 1168.59   1
  15   0  -3 88.2385 88.2217   1
  15   0  -2-29.1629 98.1528   1
  15   0  -1-8.31870 60.1766   1
  15   0   0 4798.93 382.578   1
  15   1  -4 47275.7 2030.75   1
  15   1  -3 41234.7 1771.60   1
  15   1  -2 2505.23 323.900   1
  15  -1  -2 3108.80 322.104   1
  15  -1  -1 77024.7 2686.35   1
  15   1  -1 75537.5 2744.67   1
  15   1   0 26357.9 1189.19   1
 -15  -1   0 28326.8 1233.56   1
  15  -1   0 28264.4 1167.28   1
 -15  -1  -1 70823.0 2550.04   1
  15   2  -4 1488.26 262.371   1
  15   2  -3 2921.52 375.064   1
  15   2  -2 22.1033 97.1682   1
 -15  -2   1 1520.64 242.568   1
  15   2  -1 1931.67 277.610   1
  15  -2  -1 1428.25 197.286   1
 -15  -2   0 331.599 104.440   1
  15  -2   0 1079.48 156.252   1
 -15  -2  -1 129.917 96.5190   1
 -15  -2  -2 7257.07 493.187   1
  15   3  -5 4786.42 530.222   1
  15   3  -4 12188.9 877.147   1
 -15  -3   3 1351.33 261.132   1
  15   3  -3 1377.11 270.555   1
  15   3  -2 36505.0 1689.91   1
 -15  -3   2 41509.5 1769.98   1
  15   3  -1 3392.50 359.501   1
  15  -3  -1 3578.43 316.839   1
  15  -3   0 7187.52 431.277   1
 -15  -3   0 7354.23 563.723   1
 -15  -3  -1 5774.66 461.180   1
 -15  -3  -2 41137.1 1653.03   1
  15   4  -5-27.9100 133.911   1
 -15  -4   4 2295.69 380.822   1
  15   4  -4 2117.51 328.896   1
  15   4  -3 16699.0 1043.44   1
 -15  -4   3 17841.8 1089.47   1
 -15  -4   2 6781.58 655.933   1
  15   4  -2 7488.68 642.870   1
  15   4  -1-120.680 117.583   1
 -15  -4   1-48.7937 95.6782   1
 -15  -4   0-106.931 100.650   1
  15  -4   0 64.4105 43.4793   1
 -15  -4  -1 96.6335 58.5832   1
 -15  -5   4 5115.73 562.136   1
  15   5  -4 4940.25 561.236   1
  15   5  -3 31154.4 1524.09   1
 -15  -5   3 27190.0 1576.90   1
  15   5  -2 21799.6 1239.60   1
 -15  -5   2 22779.9 1266.68   1
 -15  -5   1 55623.5 2292.87   1
 -15  -5   0 3446.74 417.367   1
 -15  -6   3 2724.77 420.685   1
  15   6  -3 3119.75 436.952   1
  15   6  -2 122.322 101.572   1
 -15  -6   2-19.9806 124.031   1
 -15  -6   1 4915.55 520.550   1
 -15  -6   0 974.008 183.581   1
 -15  -7   2 46637.1 2137.35   1
 -15  -7   1 566.669 245.127   1
  16   0  -3 144.659 130.771   1
  16   0  -2 30190.3 1378.18   1
  16   0  -1-2.93277 83.2364   1
  16   1  -3 12564.1 828.631   1
  16   1  -2 3176.57 381.014   1
  16  -1  -2 3232.86 349.943   1
  16   1  -1 1109.98 209.668   1
  16  -1  -1 908.003 168.522   1
  16   2  -4 1919.66 300.673   1
  16   2  -3 63385.6 2541.38   1
  16   2  -2 1139.35 217.378   1
  16   2  -1 46104.4 1907.03   1
  16  -2  -1 45712.0 1786.94   1
 -16  -2   1 49642.9 1940.06   1
 -16  -2   0 1084.10 196.223   1
  16   3  -5 228.622 164.335   1
  16   3  -4 256.399 151.610   1
  16   3  -3 1186.43 247.729   1
  16   3  -2 3533.33 424.981   1
 -16  -3   2 3651.79 433.709   1
 -16  -3   1 41.8916 127.937   1
  16   3  -1 74.8608 70.2190   1
 -16  -3   0 2265.59 321.862   1
 -16  -3  -1 49.6054 78.0890   1
  16   4  -4 21845.9 1310.38   1
  16   4  -3 18201.8 1089.67   1
 -16  -4   3 17508.7 1101.26   1
  16   4  -2 25980.4 1394.64   1
 -16  -4   2 28910.0 1457.67   1
 -16  -4   1 14818.5 972.580   1
 -16  -4   0 75091.4 2831.95   1
 -16  -4  -1 12719.6 813.557   1
 -16  -5   4 4276.64 543.151   1
  16   5  -3 1475.59 307.067   1
 -16  -5   3 1888.53 346.288   1
 -16  -5   2 1515.61 318.911   1
  16   5  -2 1519.50 281.964   1
 -16  -5   1 1100.30 258.025   1
 -16  -5   0 842.061 209.818   1
 -16  -6   3 23125.0 1442.03   1
 -16  -6   2 9505.38 788.125   1
  16   6  -2 10057.4 799.136   1
 -16  -6   1 8578.19 709.802   1
 -16  -6   0 308.239 191.474   1
 -16  -7   1 678.365 169.843   1
  17   0  -2 2323.76 295.550   1
  17   0  -1-15.7768 83.3592   1
  17   1  -3 22422.1 1223.07   1
  17   1  -2 14037.1 834.118   1
  17   1  -1 21781.2 1104.92   1
  17   2  -4 211.163 155.026   1
  17   2  -3 3094.23 408.812   1
  17   2  -2-16.2105 82.2072   1
  17   2  -1 749.500 172.514   1
  17   3  -4 30496.9 1604.96   1
  17   3  -3 8599.63 679.439   1
 -17  -3   2 16530.1 1007.93   1
  17   3  -2 16005.5 994.917   1
  17   3  -1 12186.3 788.852   1
 -17  -4   3 435.314 167.611   1
  17   4  -3 284.185 115.136   1
  17   4  -2-69.4484 93.4781   1
 -17  -4   2-103.285 128.090   1
 -17  -4   1 197.127 135.477   1
 -17  -5   3 31716.3 1658.58   1
 -17  -5   2 35.9558 117.090   1
  17   5  -2 284.552 115.666   1
 -17  -5   1 29180.2 1512.44   1
 -17  -6   2 727.445 231.281   1
 -17  -6   1 3731.03 451.411   1
  18   2  -3 25220.4 1325.79   1
  18   2  -2 13266.1 856.987   1
  18   3  -3 634.304 199.987   1
  18   3  -2 3199.42 420.030   1
  18   4  -3 64.2189 95.5236   1
  18   4  -2 22307.4 1251.39   1
   0   0   0    0.00    0.00   0
TITL para_p03_cr1_s2 in P2(1)/c
REM P2(1)/c (#14 in standard setting)
CELL 0.29050   8.940611   9.035256   7.177676  90.0000  90.2427  90.0000
ZERR    4.00   0.000258   0.000553   0.000576   0.0000   0.0043   0.0000
LATT  1
SYMM -x, y+1/2,-z+1/2
SFAC O Al Si Ba
UNIT 32.00 8.00 8.00 4.00
TREF
HKLF 4
END
;
_shelx_hkl_checksum    5971

# start Validation Reply Form
_vrf_PLAT029_shelx
;
PROBLEM: _diffrn_measured_fraction_theta_full value Low .      0.477 Why?  
RESPONSE: Incomplete scans, based on small opening of the daimond anvil cell

;
_vrf_PLAT911_shelx
;
PROBLEM: Missing FCF Refl Between Thmin & STh/L=    0.600        545 Report
RESPONSE: Incomplete scans, based on small opening of the daimond anvil cell

;
# end Validation Reply Form
