# Supplementary material for: High pressure phase transitions of paracelsian BaAl2Si2O8
Source: Sci Rep. 2019 Sep 2;9:12652. doi: 10.1038/s41598-019-49112-1 (PMC6718520; doi:10.1038/s41598-019-49112-1)
Supplement: Supplementary file 2 — Dataset 2 [file 41598_2019_49112_MOESM2_ESM.zip › cifs/para_p04_10-66GPa.cif]

 
data_shelx
 
_audit_creation_method            'SHELXL-2014/7'
_shelx_SHELXL_version_number      '2014/7'
_chemical_name_systematic         ?
_chemical_name_common             ?
_chemical_melting_point           ?
_chemical_formula_moiety          ?
_chemical_formula_sum
 'Al2 Ba O8 Si2' 
_chemical_formula_weight          375.48

loop_
 _atom_type_symbol
 _atom_type_description
 _atom_type_scat_dispersion_real
 _atom_type_scat_dispersion_imag
 _atom_type_scat_source
 'O'  'O'  -0.0010   0.0008
 'International Tables Vol C Tables 4.2.6.8 and 6.1.1.4'
 'Al'  'Al'   0.0048   0.0077
 'International Tables Vol C Tables 4.2.6.8 and 6.1.1.4'
 'Si'  'Si'   0.0083   0.0108
 'International Tables Vol C Tables 4.2.6.8 and 6.1.1.4'
 'Ba'  'Ba'  -1.0855   2.8195
 'International Tables Vol C Tables 4.2.6.8 and 6.1.1.4'
 
_space_group_crystal_system       monoclinic
_space_group_IT_number            14
_space_group_name_H-M_alt         'P 21/c'
_space_group_name_Hall            '-P 2ybc'
 
_shelx_space_group_comment
;
The symmetry employed for this shelxl refinement is uniquely defined
by the following loop, which should always be used as a source of
symmetry information in preference to the above space-group names.
They are only intended as comments.
;
 
loop_
 _space_group_symop_operation_xyz
 'x, y, z'
 '-x, y+1/2, -z+1/2'
 '-x, -y, -z'
 'x, -y-1/2, z-1/2'
 
_cell_length_a                    8.9359(2)
_cell_length_b                    8.9109(4)
_cell_length_c                    6.9954(5)
_cell_angle_alpha                 90
_cell_angle_beta                  90.041(4)
_cell_angle_gamma                 90
_cell_volume                      557.02(5)
_cell_formula_units_Z             4
_cell_measurement_temperature     293(2)
_cell_measurement_reflns_used     2383
_cell_measurement_theta_min       1.777
_cell_measurement_theta_max       18.153
 
_exptl_crystal_description        'isosymmetric'
_exptl_crystal_colour             'colorless'
_exptl_crystal_density_meas       'none'
_exptl_crystal_density_method     'none'
_exptl_crystal_density_diffrn     4.477          
_exptl_crystal_F_000              696
_exptl_transmission_factor_min    ?
_exptl_transmission_factor_max    ?
_exptl_crystal_size_max           0.010
_exptl_crystal_size_mid           0.010
_exptl_crystal_size_min           0.005
_exptl_absorpt_coefficient_mu     3.514
_shelx_estimated_absorpt_T_min    ?
_shelx_estimated_absorpt_T_max    ?
_exptl_absorpt_correction_type    ?
_exptl_absorpt_correction_T_min   ?
_exptl_absorpt_correction_T_max   ?
_exptl_absorpt_process_details    ?
_exptl_absorpt_special_details    ?
_diffrn_ambient_temperature       293(2)
_diffrn_radiation_wavelength      0.2905
_diffrn_radiation_type            'synchrotron'
_diffrn_source                    ?
_diffrn_measurement_device_type   'esperanto-CrysAlisPro-abstract goniometer imported esperanto images'
_diffrn_measurement_method        ?
_diffrn_detector_area_resol_mean  ?
_diffrn_reflns_number             2383
_diffrn_reflns_av_unetI/netI      0.0454
_diffrn_reflns_av_R_equivalents   0.0291
_diffrn_reflns_limit_h_min        -17
_diffrn_reflns_limit_h_max        18
_diffrn_reflns_limit_k_min        -14
_diffrn_reflns_limit_k_max        15
_diffrn_reflns_limit_l_min        -9
_diffrn_reflns_limit_l_max        10
_diffrn_reflns_theta_min          1.777
_diffrn_reflns_theta_max          18.153
_diffrn_reflns_theta_full         10.038
_diffrn_measured_fraction_theta_max   0.248
_diffrn_measured_fraction_theta_full  0.475
_diffrn_reflns_Laue_measured_fraction_max    0.248
_diffrn_reflns_Laue_measured_fraction_full   0.475
_diffrn_reflns_point_group_measured_fraction_max   0.248
_diffrn_reflns_point_group_measured_fraction_full  0.475
_reflns_number_total              1427
_reflns_number_gt                 1304
_reflns_threshold_expression      'I > 2\s(I)'
_reflns_Friedel_coverage          0.000
_reflns_Friedel_fraction_max      .
_reflns_Friedel_fraction_full     .
 
_reflns_special_details
;
 Reflections were merged by SHELXL according to the crystal
 class for the calculation of statistics and refinement.
 
 _reflns_Friedel_fraction is defined as the number of unique
 Friedel pairs measured divided by the number that would be
 possible theoretically, ignoring centric projections and
 systematic absences.
;
 
_computing_data_collection        ?
_computing_cell_refinement        ?
_computing_data_reduction         ?
_computing_structure_solution     ?
_computing_structure_refinement 'SHELXL-2014/7 (Sheldrick, 2014)'
_computing_molecular_graphics     ?
_computing_publication_material   ?
_refine_special_details           ?
_refine_ls_structure_factor_coef  Fsqd
_refine_ls_matrix_type            full
_refine_ls_weighting_scheme       calc
_refine_ls_weighting_details
'w=1/[\s^2^(Fo^2^)+(0.0076P)^2^+0.0173P] where P=(Fo^2^+2Fc^2^)/3'
_atom_sites_solution_primary      ?
_atom_sites_solution_secondary    ?
_atom_sites_solution_hydrogens    .
_refine_ls_hydrogen_treatment     undef
_refine_ls_extinction_method      'SHELXL-2014/7 (Sheldrick 2014'
_refine_ls_extinction_coef        0.022(3)
_refine_ls_extinction_expression
 'Fc^*^=kFc[1+0.001xFc^2^\l^3^/sin(2\q)]^-1/4^'
_refine_ls_number_reflns          1427
_refine_ls_number_parameters      119
_refine_ls_number_restraints      0
_refine_ls_R_factor_all           0.0270
_refine_ls_R_factor_gt            0.0227
_refine_ls_wR_factor_ref          0.0599
_refine_ls_wR_factor_gt           0.0556
_refine_ls_goodness_of_fit_ref    1.109
_refine_ls_restrained_S_all       1.109
_refine_ls_shift/su_max           0.002
_refine_ls_shift/su_mean          0.000
 
loop_
 _atom_site_label
 _atom_site_type_symbol
 _atom_site_fract_x
 _atom_site_fract_y
 _atom_site_fract_z
 _atom_site_U_iso_or_equiv
 _atom_site_adp_type
 _atom_site_occupancy
 _atom_site_site_symmetry_order  
 _atom_site_calc_flag
 _atom_site_refinement_flags_posn
 _atom_site_refinement_flags_adp
 _atom_site_refinement_flags_occupancy
 _atom_site_disorder_assembly
 _atom_site_disorder_group
Ba1 Ba 1.24954(2) 0.38904(2) 0.26773(3) 0.00554(6) Uani 1 1 d . . . . .
Al1 Al 1.08564(9) 0.46592(11) 0.81477(18) 0.00482(19) Uani 1 1 d . . . . .
Al2 Al 0.58754(9) 0.26647(12) 0.51068(18) 0.0061(2) Uani 1 1 d . . . . .
Si1 Si 1.41583(8) 0.45734(10) 0.77980(15) 0.00358(16) Uani 1 1 d . . . . .
Si2 Si 0.92323(8) 0.28620(10) 0.49832(15) 0.00413(16) Uani 1 1 d . . . . .
O1 O 1.2636(2) 0.4058(2) 0.8857(4) 0.0045(4) Uani 1 1 d . . . . .
O2 O 0.9419(3) 0.3652(3) 0.2938(4) 0.0085(4) Uani 1 1 d . . . . .
O3 O 0.9301(2) 0.1067(2) 0.4439(4) 0.0051(4) Uani 1 1 d . . . . .
O4 O 1.5645(2) 0.4033(3) 0.8901(4) 0.0049(4) Uani 1 1 d . . . . .
O5 O 1.4219(2) 0.3618(3) 0.5807(4) 0.0063(4) Uani 1 1 d . . . . .
O6 O 0.76143(19) 0.3356(3) 0.5783(4) 0.0064(4) Uani 1 1 d . . . . .
O7 O 1.0731(2) 0.3458(3) 0.6072(4) 0.0066(4) Uani 1 1 d . . . . .
O8 O 1.4231(2) 0.6368(3) 0.7399(4) 0.0064(4) Uani 1 1 d . . . . .
 
loop_
 _atom_site_aniso_label
 _atom_site_aniso_U_11
 _atom_site_aniso_U_22
 _atom_site_aniso_U_33
 _atom_site_aniso_U_23
 _atom_site_aniso_U_13
 _atom_site_aniso_U_12
Ba1 0.00552(7) 0.00511(12) 0.00599(17) 0.00075(4) 0.00000(7) 0.00004(5)
Al1 0.0038(3) 0.0036(6) 0.0070(9) 0.0019(2) -0.0002(4) 0.0002(3)
Al2 0.0038(3) 0.0049(6) 0.0095(9) -0.0036(3) 0.0000(4) -0.0002(3)
Si1 0.0033(2) 0.0030(5) 0.0044(7) 0.0003(2) 0.0004(3) 0.0004(2)
Si2 0.0040(2) 0.0028(5) 0.0056(8) -0.0002(2) 0.0001(3) 0.0002(3)
O1 0.0040(6) 0.0053(13) 0.0041(19) 0.0007(5) 0.0015(8) 0.0009(6)
O2 0.0114(8) 0.0081(16) 0.006(2) 0.0031(6) 0.0014(10) 0.0010(8)
O3 0.0064(6) 0.0046(14) 0.0042(19) 0.0001(5) 0.0001(9) 0.0007(7)
O4 0.0047(6) 0.0054(14) 0.0045(19) 0.0004(5) -0.0001(8) 0.0022(6)
O5 0.0068(6) 0.0048(15) 0.007(2) -0.0023(6) -0.0011(9) 0.0015(7)
O6 0.0039(6) 0.0028(14) 0.013(2) -0.0017(6) -0.0002(8) 0.0004(6)
O7 0.0055(6) 0.0066(14) 0.007(2) -0.0014(6) 0.0012(9) -0.0006(7)
O8 0.0088(7) 0.0026(14) 0.008(2) 0.0020(5) 0.0006(9) 0.0008(7)
 
_geom_special_details
;
 All esds (except the esd in the dihedral angle between two l.s. planes)
 are estimated using the full covariance matrix.  The cell esds are taken
 into account individually in the estimation of esds in distances, angles
 and torsion angles; correlations between esds in cell parameters are only
 used when they are defined by crystal symmetry.  An approximate (isotropic)
 treatment of cell esds is used for estimating esds involving l.s. planes.
;
 
loop_
 _geom_bond_atom_site_label_1
 _geom_bond_atom_site_label_2
 _geom_bond_distance
 _geom_bond_site_symmetry_2
 _geom_bond_publ_flag
Ba1 O1 2.680(3) 1_554 ?
Ba1 O6 2.681(2) 3_766 ?
Ba1 O5 2.687(2) . ?
Ba1 O4 2.722(2) 3_866 ?
Ba1 O1 2.756(2) 4_565 ?
Ba1 O2 2.763(2) . ?
Ba1 O7 2.850(2) 4_565 ?
Ba1 O7 2.877(3) . ?
Ba1 O3 2.920(2) 2_755 ?
Ba1 O8 2.935(2) 3_866 ?
Ba1 O5 3.014(2) 4_565 ?
Ba1 Si1 3.3056(8) 3_866 ?
Al1 O2 1.704(3) 3_766 ?
Al1 O1 1.749(2) . ?
Al1 O3 1.780(3) 4_566 ?
Al1 O7 1.807(3) . ?
Al1 O3 2.108(3) 2_756 ?
Al1 Ba1 3.3124(9) 3_766 ?
Al1 Ba1 3.5013(10) 4_566 ?
Al1 Ba1 3.5564(11) 1_556 ?
Al2 O6 1.737(2) . ?
Al2 O4 1.744(3) 4_465 ?
Al2 O5 1.776(2) 1_455 ?
Al2 O8 1.956(3) 3_766 ?
Al2 O8 2.095(3) 2_746 ?
Al2 Ba1 3.6327(10) 1_455 ?
Al2 Ba1 3.7339(10) 3_766 ?
Al2 Ba1 3.7794(11) 4_466 ?
Si1 O4 1.610(2) . ?
Si1 O1 1.616(2) . ?
Si1 O8 1.625(2) . ?
Si1 O5 1.633(3) . ?
Si1 Ba1 3.3056(8) 3_866 ?
Si1 Ba1 3.4267(9) 4_566 ?
Si1 Ba1 3.7730(10) 1_556 ?
Si2 O2 1.603(3) . ?
Si2 O6 1.612(2) . ?
Si2 O7 1.629(2) . ?
Si2 O3 1.646(2) . ?
Si2 Ba1 3.6661(10) 3_766 ?
Si2 Ba1 3.8059(8) 4_566 ?
O1 Ba1 2.680(3) 1_556 ?
O1 Ba1 2.756(2) 4_566 ?
O2 Al1 1.704(3) 3_766 ?
O3 Al1 1.780(3) 4_565 ?
O3 Al1 2.108(3) 2_746 ?
O3 Ba1 2.920(2) 2_745 ?
O4 Al2 1.744(3) 4_666 ?
O4 Ba1 2.722(2) 3_866 ?
O5 Al2 1.776(2) 1_655 ?
O5 Ba1 3.014(2) 4_566 ?
O6 Ba1 2.681(2) 3_766 ?
O7 Ba1 2.850(2) 4_566 ?
O8 Al2 1.956(3) 3_766 ?
O8 Al2 2.095(3) 2_756 ?
O8 Ba1 2.935(2) 3_866 ?
 
loop_
 _geom_angle_atom_site_label_1
 _geom_angle_atom_site_label_2
 _geom_angle_atom_site_label_3
 _geom_angle
 _geom_angle_site_symmetry_1
 _geom_angle_site_symmetry_3
 _geom_angle_publ_flag
O1 Ba1 O6 110.57(8) 1_554 3_766 ?
O1 Ba1 O5 142.23(6) 1_554 . ?
O6 Ba1 O5 77.09(7) 3_766 . ?
O1 Ba1 O4 61.87(7) 1_554 3_866 ?
O6 Ba1 O4 64.11(7) 3_766 3_866 ?
O5 Ba1 O4 92.42(7) . 3_866 ?
O1 Ba1 O1 110.45(7) 1_554 4_565 ?
O6 Ba1 O1 138.90(8) 3_766 4_565 ?
O5 Ba1 O1 69.15(7) . 4_565 ?
O4 Ba1 O1 137.88(6) 3_866 4_565 ?
O1 Ba1 O2 96.75(7) 1_554 . ?
O6 Ba1 O2 90.41(7) 3_766 . ?
O5 Ba1 O2 120.58(8) . . ?
O4 Ba1 O2 133.38(7) 3_866 . ?
O1 Ba1 O2 87.24(6) 4_565 . ?
O1 Ba1 O7 70.98(7) 1_554 4_565 ?
O6 Ba1 O7 144.07(6) 3_766 4_565 ?
O5 Ba1 O7 124.84(7) . 4_565 ?
O4 Ba1 O7 132.61(8) 3_866 4_565 ?
O1 Ba1 O7 56.17(7) 4_565 4_565 ?
O2 Ba1 O7 54.51(7) . 4_565 ?
O1 Ba1 O7 148.94(6) 1_554 . ?
O6 Ba1 O7 76.75(8) 3_766 . ?
O5 Ba1 O7 68.26(7) . . ?
O4 Ba1 O7 139.55(7) 3_866 . ?
O1 Ba1 O7 69.53(7) 4_565 . ?
O2 Ba1 O7 52.36(7) . . ?
O7 Ba1 O7 85.62(6) 4_565 . ?
O1 Ba1 O3 58.91(7) 1_554 2_755 ?
O6 Ba1 O3 64.89(7) 3_766 2_755 ?
O5 Ba1 O3 141.97(7) . 2_755 ?
O4 Ba1 O3 71.24(6) 3_866 2_755 ?
O1 Ba1 O3 144.06(6) 4_565 2_755 ?
O2 Ba1 O3 62.48(7) . 2_755 ?
O7 Ba1 O3 89.09(6) 4_565 2_755 ?
O7 Ba1 O3 101.88(7) . 2_755 ?
O1 Ba1 O8 86.49(7) 1_554 3_866 ?
O6 Ba1 O8 96.66(6) 3_766 3_866 ?
O5 Ba1 O8 55.74(8) . 3_866 ?
O4 Ba1 O8 55.75(6) 3_866 3_866 ?
O1 Ba1 O8 83.42(6) 4_565 3_866 ?
O2 Ba1 O8 170.66(7) . 3_866 ?
O7 Ba1 O8 119.09(7) 4_565 3_866 ?
O7 Ba1 O8 123.46(7) . 3_866 ?
O3 Ba1 O8 126.20(7) 2_755 3_866 ?
O1 Ba1 O5 65.43(6) 1_554 4_565 ?
O6 Ba1 O5 150.68(6) 3_766 4_565 ?
O5 Ba1 O5 89.65(5) . 4_565 ?
O4 Ba1 O5 90.91(7) 3_866 4_565 ?
O1 Ba1 O5 53.12(7) 4_565 4_565 ?
O2 Ba1 O5 118.71(7) . 4_565 ?
O7 Ba1 O5 64.35(6) 4_565 4_565 ?
O7 Ba1 O5 122.64(7) . 4_565 ?
O3 Ba1 O5 123.61(7) 2_755 4_565 ?
O8 Ba1 O5 54.84(6) 3_866 4_565 ?
O1 Ba1 Si1 80.42(5) 1_554 3_866 ?
O6 Ba1 Si1 72.23(4) 3_766 3_866 ?
O5 Ba1 Si1 66.51(5) . 3_866 ?
O4 Ba1 Si1 28.96(5) 3_866 3_866 ?
O1 Ba1 Si1 112.57(4) 4_565 3_866 ?
O2 Ba1 Si1 159.80(5) . 3_866 ?
O7 Ba1 Si1 139.87(5) 4_565 3_866 ?
O7 Ba1 Si1 129.40(5) . 3_866 ?
O3 Ba1 Si1 99.85(4) 2_755 3_866 ?
O8 Ba1 Si1 29.42(5) 3_866 3_866 ?
O5 Ba1 Si1 78.51(4) 4_565 3_866 ?
O2 Al1 O1 121.89(12) 3_766 . ?
O2 Al1 O3 115.76(12) 3_766 4_566 ?
O1 Al1 O3 117.04(13) . 4_566 ?
O2 Al1 O7 98.97(14) 3_766 . ?
O1 Al1 O7 95.87(12) . . ?
O3 Al1 O7 98.31(12) 4_566 . ?
O2 Al1 O3 79.73(13) 3_766 2_756 ?
O1 Al1 O3 90.95(11) . 2_756 ?
O3 Al1 O3 75.94(11) 4_566 2_756 ?
O7 Al1 O3 172.61(10) . 2_756 ?
O2 Al1 Ba1 56.44(8) 3_766 3_766 ?
O1 Al1 Ba1 172.10(11) . 3_766 ?
O3 Al1 Ba1 61.57(8) 4_566 3_766 ?
O7 Al1 Ba1 92.03(7) . 3_766 ?
O3 Al1 Ba1 81.16(6) 2_756 3_766 ?
O2 Al1 Ba1 144.74(11) 3_766 4_566 ?
O1 Al1 Ba1 50.93(8) . 4_566 ?
O3 Al1 Ba1 92.64(8) 4_566 4_566 ?
O7 Al1 Ba1 54.21(8) . 4_566 ?
O3 Al1 Ba1 129.87(8) 2_756 4_566 ?
Ba1 Al1 Ba1 135.59(3) 3_766 4_566 ?
O2 Al1 Ba1 128.81(11) 3_766 1_556 ?
O1 Al1 Ba1 46.74(10) . 1_556 ?
O3 Al1 Ba1 78.40(9) 4_566 1_556 ?
O7 Al1 Ba1 128.84(9) . 1_556 ?
O3 Al1 Ba1 55.16(7) 2_756 1_556 ?
Ba1 Al1 Ba1 127.02(4) 3_766 1_556 ?
Ba1 Al1 Ba1 74.79(2) 4_566 1_556 ?
O6 Al2 O4 123.00(11) . 4_465 ?
O6 Al2 O5 120.05(12) . 1_455 ?
O4 Al2 O5 116.76(11) 4_465 1_455 ?
O6 Al2 O8 97.52(13) . 3_766 ?
O4 Al2 O8 86.74(13) 4_465 3_766 ?
O5 Al2 O8 89.80(12) 1_455 3_766 ?
O6 Al2 O8 90.56(12) . 2_746 ?
O4 Al2 O8 85.35(12) 4_465 2_746 ?
O5 Al2 O8 89.75(12) 1_455 2_746 ?
O8 Al2 O8 170.90(11) 3_766 2_746 ?
O6 Al2 Ba1 139.83(10) . 1_455 ?
O4 Al2 Ba1 86.37(8) 4_465 1_455 ?
O5 Al2 Ba1 44.96(9) 1_455 1_455 ?
O8 Al2 Ba1 53.72(7) 3_766 1_455 ?
O8 Al2 Ba1 121.15(7) 2_746 1_455 ?
O6 Al2 Ba1 41.13(8) . 3_766 ?
O4 Al2 Ba1 163.67(8) 4_465 3_766 ?
O5 Al2 Ba1 79.45(8) 1_455 3_766 ?
O8 Al2 Ba1 91.64(8) 3_766 3_766 ?
O8 Al2 Ba1 97.21(7) 2_746 3_766 ?
Ba1 Al2 Ba1 105.71(3) 1_455 3_766 ?
O6 Al2 Ba1 135.68(11) . 4_466 ?
O4 Al2 Ba1 79.51(9) 4_465 4_466 ?
O5 Al2 Ba1 51.51(9) 1_455 4_466 ?
O8 Al2 Ba1 123.34(7) 3_766 4_466 ?
O8 Al2 Ba1 50.56(6) 2_746 4_466 ?
Ba1 Al2 Ba1 70.632(16) 1_455 4_466 ?
Ba1 Al2 Ba1 114.54(3) 3_766 4_466 ?
O4 Si1 O1 112.96(14) . . ?
O4 Si1 O8 110.11(12) . . ?
O1 Si1 O8 113.10(13) . . ?
O4 Si1 O5 103.00(13) . . ?
O1 Si1 O5 105.73(13) . . ?
O8 Si1 O5 111.43(15) . . ?
O4 Si1 Ba1 54.95(9) . 3_866 ?
O1 Si1 Ba1 157.77(11) . 3_866 ?
O8 Si1 Ba1 62.54(8) . 3_866 ?
O5 Si1 Ba1 95.71(9) . 3_866 ?
O4 Si1 Ba1 95.74(9) . 4_566 ?
O1 Si1 Ba1 52.41(9) . 4_566 ?
O8 Si1 Ba1 154.13(9) . 4_566 ?
O5 Si1 Ba1 61.58(9) . 4_566 ?
Ba1 Si1 Ba1 139.71(3) 3_866 4_566 ?
O4 Si1 Ba1 80.99(11) . 1_556 ?
O1 Si1 Ba1 37.57(9) . 1_556 ?
O8 Si1 Ba1 109.26(11) . 1_556 ?
O5 Si1 Ba1 134.48(10) . 1_556 ?
Ba1 Si1 Ba1 120.97(3) 3_866 1_556 ?
Ba1 Si1 Ba1 72.900(18) 4_566 1_556 ?
O2 Si2 O6 106.51(14) . . ?
O2 Si2 O7 100.82(14) . . ?
O6 Si2 O7 119.07(13) . . ?
O2 Si2 O3 102.49(15) . . ?
O6 Si2 O3 112.31(12) . . ?
O7 Si2 O3 113.22(12) . . ?
O2 Si2 Ba1 51.59(8) . . ?
O6 Si2 Ba1 147.85(10) . . ?
O7 Si2 Ba1 55.83(10) . . ?
O3 Si2 Ba1 96.78(9) . . ?
O2 Si2 Ba1 95.51(10) . 3_766 ?
O6 Si2 Ba1 41.52(8) . 3_766 ?
O7 Si2 Ba1 83.12(9) . 3_766 ?
O3 Si2 Ba1 152.44(10) . 3_766 ?
Ba1 Si2 Ba1 110.77(2) . 3_766 ?
O2 Si2 Ba1 122.79(9) . 4_566 ?
O6 Si2 Ba1 128.84(11) . 4_566 ?
O7 Si2 Ba1 43.37(9) . 4_566 ?
O3 Si2 Ba1 71.75(8) . 4_566 ?
Ba1 Si2 Ba1 72.160(14) . 4_566 ?
Ba1 Si2 Ba1 115.19(3) 3_766 4_566 ?
Si1 O1 Al1 123.25(16) . . ?
Si1 O1 Ba1 120.85(12) . 1_556 ?
Al1 O1 Ba1 104.87(12) . 1_556 ?
Si1 O1 Ba1 99.90(11) . 4_566 ?
Al1 O1 Ba1 99.55(10) . 4_566 ?
Ba1 O1 Ba1 104.08(8) 1_556 4_566 ?
Si2 O2 Al1 140.40(19) . 3_766 ?
Si2 O2 Ba1 101.38(11) . . ?
Al1 O2 Ba1 92.64(10) 3_766 . ?
Si2 O3 Al1 120.01(14) . 4_565 ?
Si2 O3 Al1 112.99(16) . 2_746 ?
Al1 O3 Al1 104.06(11) 4_565 2_746 ?
Si2 O3 Ba1 137.92(11) . 2_745 ?
Al1 O3 Ba1 86.02(10) 4_565 2_745 ?
Al1 O3 Ba1 88.50(7) 2_746 2_745 ?
Si1 O4 Al2 126.05(14) . 4_666 ?
Si1 O4 Ba1 96.09(11) . 3_866 ?
Al2 O4 Ba1 135.56(10) 4_666 3_866 ?
Si1 O5 Al2 120.86(13) . 1_655 ?
Si1 O5 Ba1 128.93(11) . . ?
Al2 O5 Ba1 107.20(12) 1_655 . ?
Si1 O5 Ba1 89.96(11) . 4_566 ?
Al2 O5 Ba1 101.03(10) 1_655 4_566 ?
Ba1 O5 Ba1 97.34(6) . 4_566 ?
Si2 O6 Al2 127.65(16) . . ?
Si2 O6 Ba1 114.99(11) . 3_766 ?
Al2 O6 Ba1 113.64(10) . 3_766 ?
Si2 O7 Al1 128.25(14) . . ?
Si2 O7 Ba1 113.52(12) . 4_566 ?
Al1 O7 Ba1 94.83(10) . 4_566 ?
Si2 O7 Ba1 96.24(12) . . ?
Al1 O7 Ba1 123.37(11) . . ?
Ba1 O7 Ba1 96.90(6) 4_566 . ?
Si1 O8 Al2 125.86(17) . 3_766 ?
Si1 O8 Al2 113.46(15) . 2_756 ?
Al2 O8 Al2 120.09(11) 3_766 2_756 ?
Si1 O8 Ba1 88.04(9) . 3_866 ?
Al2 O8 Ba1 93.79(9) 3_766 3_866 ?
Al2 O8 Ba1 95.99(9) 2_756 3_866 ?
 
_refine_diff_density_max    0.647
_refine_diff_density_min   -0.835
_refine_diff_density_rms    0.168

_shelx_res_file
;

    shelx.res created by SHELXL-2014/7

TITL para_p04_cr1_s2 in P2(1)/c
REM P2(1)/c (#14 in standard setting)
CELL 0.29050   8.935926   8.910934   6.995384  90.0000  90.0412  90.0000
ZERR    4.00   0.000231   0.000415   0.000458   0.0000   0.0037   0.0000
LATT  1
SYMM -x, y+1/2,-z+1/2
SFAC O Al Si Ba

DISP    Al    0.00484    0.00770        22.25
DISP    Si    0.00827    0.01077        28.21
DISP    O    -0.00099    0.00082         6.66
DISP    Ba   -1.08550    2.81945      4739.20

UNIT 32.00 8.00 8.00 4.00

OMIT   -10   4   6
OMIT    -5  11   9
OMIT   -16   4   1
OMIT    17   3   4
OMIT    13   6   5
OMIT     3   2   1

MERG   2
FMAP   2
PLAN   20
BOND
LIST   6
L.S.  20
ACTA

WGHT    0.007600    0.017300
EXTI    0.022139
FVAR       2.77252
BA1   4    1.249541    0.389045    0.267725    11.00000    0.00552    0.00511 =
         0.00599    0.00075    0.00000    0.00004
AL1   2    1.085640    0.465921    0.814766    11.00000    0.00381    0.00359 =
         0.00705    0.00193   -0.00021    0.00019
AL2   2    0.587543    0.266465    0.510679    11.00000    0.00376    0.00488 =
         0.00954   -0.00357    0.00002   -0.00021
SI1   3    1.415831    0.457342    0.779804    11.00000    0.00335    0.00298 =
         0.00441    0.00027    0.00043    0.00044
SI2   3    0.923228    0.286201    0.498315    11.00000    0.00398    0.00282 =
         0.00558   -0.00025    0.00012    0.00022
O1    1    1.263579    0.405779    0.885664    11.00000    0.00398    0.00533 =
         0.00406    0.00067    0.00151    0.00092
O2    1    0.941948    0.365169    0.293837    11.00000    0.01139    0.00810 =
         0.00614    0.00314    0.00136    0.00095
O3    1    0.930133    0.106672    0.443889    11.00000    0.00640    0.00455 =
         0.00424    0.00009    0.00012    0.00067
O4    1    1.564499    0.403298    0.890124    11.00000    0.00475    0.00545 =
         0.00455    0.00035   -0.00010    0.00222
O5    1    1.421908    0.361806    0.580747    11.00000    0.00678    0.00476 =
         0.00726   -0.00230   -0.00111    0.00155
O6    1    0.761432    0.335601    0.578341    11.00000    0.00387    0.00282 =
         0.01255   -0.00168   -0.00023    0.00041
O7    1    1.073092    0.345814    0.607168    11.00000    0.00554    0.00663 =
         0.00750   -0.00139    0.00123   -0.00058
O8    1    1.423098    0.636820    0.739924    11.00000    0.00882    0.00258 =
         0.00783    0.00204    0.00065    0.00079
HKLF 4

REM  para_p04_cr1_s2 in P2(1)/c
REM R1 =  0.0227 for    1304 Fo > 4sig(Fo)  and  0.0270 for all    1427 data
REM    119 parameters refined using      0 restraints

END

WGHT      0.0076      0.0174

REM Highest difference peak  0.647,  deepest hole -0.835,  1-sigma level  0.168
Q1    1   0.9994  0.0162  0.4718  11.00000  0.05    0.65
Q2    1   1.2436  0.3281  0.2125  11.00000  0.05    0.64
Q3    1   1.5207  0.3856  0.7767  11.00000  0.05    0.63
Q4    1   1.3338  0.3768  0.7579  11.00000  0.05    0.60
Q5    1   1.5439  0.4312  0.7246  11.00000  0.05    0.60
Q6    1   0.6221  0.2954  0.4798  11.00000  0.05    0.60
Q7    1   1.5021  0.5502  0.6384  11.00000  0.05    0.59
Q8    1   1.2429  0.6728  0.7373  11.00000  0.05    0.55
Q9    1   0.9611  0.3807  0.7025  11.00000  0.05    0.55
Q10   1   1.3197  0.3460  0.7975  11.00000  0.05    0.54
Q11   1   1.3253  0.2974  0.1186  11.00000  0.05    0.54
Q12   1   1.0622  0.3847  0.6041  11.00000  0.05    0.53
Q13   1   1.6597  0.3921  0.7395  11.00000  0.05    0.53
Q14   1   1.7188  0.4168  0.9767  11.00000  0.05    0.52
Q15   1   0.8384  0.0206  0.3657  11.00000  0.05    0.52
Q16   1   1.4706  0.3060  0.5801  11.00000  0.05    0.52
Q17   1   1.3179  0.3745  0.8564  11.00000  0.05    0.51
Q18   1   0.7828  0.0786  0.5271  11.00000  0.05    0.51
Q19   1   1.1679  0.2966  0.1198  11.00000  0.05    0.50
Q20   1   1.3229  0.4053  0.4120  11.00000  0.05    0.50
;
_shelx_res_checksum   97678

_shelx_hkl_file
;
   0  -2   1 97118.2 2970.04   1
   0   2  -1 96653.8 2967.16   1
   0   2  -2 175792. 5248.75   1
   0  -2   2 171449. 5208.98   1
   0  -3   1 94878.4 2984.38   1
   0   3  -1 97348.0 2988.96   1
   0   3  -2 95096.4 3014.62   1
   0  -3   2 94872.8 3018.57   1
   0  -3   3 17150.1 770.337   1
   0   3  -3 15751.7 799.594   1
   0  -3   4 41514.2 1593.70   1
   0   4  -2 185880. 5839.31   1
   0  -4   2 195370. 5831.13   1
   0  -4   3 125.822 62.4245   1
   0   4  -3 106.626 47.1490   1
   0  -4   4 14722.6 801.548   1
   0   4  -4 17051.0 892.116   1
   0  -4   5 8263.32 550.863   1
   0   5  -2 19154.2 916.917   1
   0  -5   2 18872.9 867.888   1
   0   5  -3 70046.4 2443.00   1
   0  -5   3 69167.9 2485.32   1
   0   5  -4 86.0680 63.9835   1
   0  -5   4 52.4157 37.6238   1
   0  -5   5 30988.8 1390.53   1
   0   5  -5 31672.8 1478.52   1
   0  -5   6 1280.07 232.005   1
   0  -6   2 4825.94 394.773   1
   0   6  -2 4930.54 420.703   1
   0  -6   3 251008. 7696.69   1
   0   6  -3 249374. 7741.58   1
   0  -6   4 36189.3 1616.43   1
   0   6  -4 36249.3 1544.92   1
   0  -6   5 57459.6 2211.35   1
   0   6  -5 53172.9 2232.36   1
   0  -6   6 2095.72 299.476   1
   0   6  -6 2231.18 353.428   1
   0  -6   7 11165.3 830.983   1
   0   7  -3 29353.1 1337.29   1
   0  -7   3 28752.6 1307.35   1
   0  -7   4 208.169 79.5633   1
   0   7  -4 179.055 106.743   1
   0   7  -5 10034.3 687.820   1
   0  -7   5 10611.7 772.990   1
   0  -7   6 2621.28 372.151   1
   0   7  -6 2735.98 411.021   1
   0  -7   7 22205.3 1313.10   1
   0   7  -7 26713.5 1450.80   1
   0  -7   8 28393.1 1527.35   1
   0  -8   3 50801.7 1978.13   1
   0   8  -3 47473.3 2029.64   1
   0   8  -4 41299.7 1783.82   1
   0  -8   4 38909.0 1708.32   1
   0   8  -5 19787.4 1089.05   1
   0  -8   5 17565.8 1065.03   1
   0   8  -6 23975.8 1325.35   1
   0  -8   6 22753.0 1334.56   1
   0  -8   7 4921.98 555.415   1
   0   8  -7 5138.73 604.847   1
   0  -8   8 9351.32 812.998   1
   0   9  -3 1023.65 236.105   1
   0   9  -4 19441.3 1112.50   1
   0  -9   4 18696.4 1070.73   1
   0   9  -5 94975.4 3498.80   1
   0  -9   5 90847.4 3388.65   1
   0   9  -6 5765.68 559.846   1
   0  -9   6 5481.06 584.753   1
   0  -9   7 10736.7 914.280   1
   0   9  -7 9909.02 898.449   1
   0  -9   8 303.588 145.676   1
   0   9  -8 229.367 144.677   1
   0  -9   9 40564.5 2065.50   1
   0  10  -4 13852.2 959.843   1
   0  10  -5 14452.8 982.740   1
   0 -10   5 13799.4 953.447   1
   0 -10   6 7671.81 692.566   1
   0  10  -6 7543.71 686.735   1
   0  10  -7 19653.0 1276.59   1
   0 -10   7 17712.8 1224.68   1
   0 -10   8 11441.9 1014.59   1
   0  10  -8 13484.7 1093.61   1
   0 -10   9 4131.67 581.776   1
   0  10  -9-2347.78 449.564   1
   0 -10  10 2777.67 495.566   1
   0  11  -4 6504.00 650.338   1
   0 -11   5 2479.69 365.197   1
   0  11  -5 2374.90 388.194   1
   0 -11   6 19809.0 1253.07   1
   0  11  -6 20853.8 1283.12   1
   0 -11   7 6412.20 682.674   1
   0  11  -7 7350.27 704.744   1
   0 -11   8 16911.2 1227.05   1
   0  11  -8 15525.8 1258.32   1
   0  11  -9 228.975 118.239   1
   0 -11   9 183.339 98.5822   1
   0  12  -5 20107.7 1295.18   1
   0 -12   6 1405.80 310.729   1
   0  12  -6 1380.87 312.973   1
   0  12  -7 9621.79 834.486   1
   0 -12   7 10132.6 884.824   1
   0  12  -8 1982.07 398.788   1
   0 -12   8 1980.71 365.496   1
   0 -12   9 4154.93 588.084   1
   0  12  -9 3830.94 587.811   1
   0  13  -5 870.731 273.387   1
   0  13  -6-16.6146 58.0970   1
   0 -13   7 5286.43 646.057   1
   0  13  -7 5794.46 654.932   1
   0  13  -8 1671.84 379.806   1
   0 -13   8 1236.62 292.362   1
   0  14  -6 15064.2 1176.96   1
   0  14  -7 2838.48 461.751   1
  -1   1  -1 49053.7 1552.04   1
   1  -1   1 48812.3 1563.32   1
   1   2  -2 2698.04 204.873   1
  -1  -2   2 2603.51 179.123   1
  -1   2  -1 2080.21 175.835   1
   1  -2   1 1942.85 179.997   1
   1  -2   2 8539.74 454.485   1
  -1   2  -2 8989.09 456.777   1
  -1   2  -3 727.660 132.220   1
   1  -2   3 9649.42 498.054   1
  -1  -3   4 100699. 3325.08   1
   1   3  -3 19513.7 851.839   1
  -1  -3   3 19011.9 809.107   1
   1   3  -2 115343. 3552.16   1
  -1  -3   2 115342. 3561.45   1
   1   3  -1 45034.3 1476.80   1
   1  -3   1 104007. 3200.20   1
  -1   3  -1 99919.8 3212.54   1
  -1   3  -2 112653. 3552.52   1
   1  -3   2 111456. 3561.09   1
  -1   3  -3 56238.2 2045.17   1
   1  -3   3 57724.3 2036.92   1
   1  -3   4 114763. 3702.27   1
  -1   3  -4 110664. 3797.44   1
  -1  -4   5 7304.36 501.671   1
   1   4  -4 22465.4 1055.06   1
  -1  -4   4 22803.6 1021.72   1
  -1  -4   3 2193.01 229.856   1
   1   4  -3 2295.14 224.204   1
   1   4  -2 1.37940 23.4203   1
  -1  -4   2 65.6122 33.9131   1
   1  -4   1 525.130 103.080   1
  -1   4  -1 487.875 99.2903   1
   1  -4   2 3804.71 329.029   1
  -1   4  -2 3675.87 321.834   1
   1  -4   3 9635.83 591.878   1
  -1   4  -3 9787.30 577.875   1
  -1   4  -4 4149.32 416.150   1
   1  -4   4 4303.64 389.517   1
  -1   4  -5 361.546 45.1889   1
   1  -4   5 1144.47 195.526   1
  -1  -5   6 161.574 101.691   1
  -1  -5   5 71794.9 2565.01   1
   1   5  -5 70086.1 2638.20   1
  -1  -5   4 9227.76 596.787   1
   1   5  -4 9583.51 591.135   1
   1   5  -3 64895.9 2253.75   1
  -1  -5   3 64704.6 2267.82   1
   1   5  -2 65.5864 45.3091   1
  -1  -5   2 75.1340 51.3706   1
   1  -5   2 577.395 126.322   1
  -1   5  -2 767.576 141.366   1
  -1   5  -3 205066. 6290.70   1
   1  -5   3 195955. 6337.32   1
  -1   5  -4 12028.0 704.724   1
   1  -5   4 11514.9 716.766   1
   1  -5   5 46189.6 1993.84   1
  -1   5  -5 57273.0 2181.15   1
   1  -5   6 4505.46 461.383   1
  -1  -6   7 10480.1 767.179   1
   1   6  -6 10984.5 798.724   1
  -1  -6   6 10733.8 722.597   1
  -1  -6   5 15876.8 876.391   1
   1   6  -5 14441.4 911.485   1
  -1  -6   4 8713.37 634.303   1
   1   6  -4 9646.95 613.962   1
  -1  -6   3 1001.78 169.602   1
   1   6  -3 1099.49 184.625   1
   1   6  -2 3789.72 336.903   1
   1  -6   2 949.687 179.665   1
  -1   6  -2 1144.29 190.753   1
  -1   6  -3 12928.7 771.178   1
   1  -6   3 12621.2 758.247   1
   1  -6   4 3689.72 414.404   1
  -1   6  -4 4134.47 406.404   1
   1  -6   5 90239.4 3225.15   1
  -1   6  -5 86977.3 3241.67   1
  -1   6  -6 1261.61 266.244   1
   1  -6   6 1589.69 271.164   1
   1  -6   7 33681.2 1674.80   1
  -1  -7   8 13360.8 945.714   1
  -1  -7   7 508.685 177.763   1
  -1  -7   6 28194.2 1435.19   1
   1   7  -6 32154.4 1538.48   1
   1   7  -5 3142.28 352.559   1
  -1  -7   5 2929.15 373.362   1
  -1  -7   4 57346.0 2189.30   1
   1   7  -4 59138.7 2217.98   1
   1   7  -3 209.002 82.6714   1
  -1  -7   3 260.661 99.6084   1
  -1   7  -2 72288.0 2662.72   1
  -1   7  -3 5235.13 485.792   1
   1  -7   3 4779.25 455.987   1
   1  -7   4 22917.0 1212.07   1
  -1   7  -4 25157.0 1242.99   1
  -1   7  -5 150.783 62.3415   1
   1  -7   5 213.662 126.676   1
  -1   7  -6 73791.6 3078.87   1
   1  -7   6 78079.9 2994.33   1
   1  -7   7 1112.78 243.251   1
  -1   7  -7 1205.32 295.893   1
   1  -7   8 24975.0 1434.11   1
  -1  -8   8 2176.36 368.601   1
  -1  -8   7 29680.7 1521.19   1
   1   8  -7 29043.7 1572.84   1
   1   8  -6 11586.3 862.944   1
  -1  -8   6 13186.7 918.696   1
  -1  -8   5 2214.27 324.178   1
   1   8  -5 2187.12 303.923   1
  -1  -8   4 3381.52 382.588   1
   1   8  -4 3298.46 371.077   1
   1   8  -3 11798.6 780.766   1
   1  -8   3 32143.8 1476.19   1
  -1   8  -3 31289.5 1532.77   1
  -1   8  -4 9786.42 726.032   1
   1  -8   4 8744.63 674.087   1
  -1   8  -5 24856.5 1314.50   1
   1  -8   5 24929.4 1343.90   1
   1  -8   6 3860.79 500.335   1
  -1   8  -6 4282.62 499.696   1
   1  -8   7 33314.7 1780.60   1
  -1   8  -7 38990.0 1928.37   1
  -1   8  -8 10100.8 933.179   1
   1  -8   8 13611.0 1015.85   1
  -1  -9   9 8386.31 806.466   1
  -1  -9   8 123.074 137.265   1
   1   9  -8 53.1237 78.0957   1
   1   9  -7 33162.4 1727.21   1
  -1  -9   7 30297.8 1648.69   1
   1   9  -6 156.985 77.4819   1
  -1  -9   6 192.821 76.0610   1
   1   9  -5 40649.1 1844.78   1
  -1  -9   5 41866.7 1811.87   1
   1   9  -4 23.4182 38.0583   1
  -1  -9   4 9.18004 48.8327   1
   1   9  -3 78435.4 2959.77   1
  -1   9  -3 78557.1 3084.83   1
   1  -9   4 159.763 65.6127   1
  -1   9  -4 27.1730 68.3333   1
  -1   9  -5 46724.0 2082.68   1
   1  -9   5 44890.8 2013.48   1
  -1   9  -6 87.4017 77.2058   1
   1  -9   6 114.469 124.417   1
   1  -9   7 7765.75 771.669   1
  -1   9  -7 6744.09 745.218   1
  -1   9  -8 1253.46 306.975   1
   1  -9   8 1594.07 354.049   1
   1  -9   9 9465.74 925.721   1
  -1 -10  10 14575.6 1158.41   1
  -1 -10   9 3325.64 518.402   1
   1  10  -8 15453.7 1185.82   1
  -1 -10   8 16093.5 1164.65   1
  -1 -10   7 13005.1 949.355   1
   1  10  -7 12185.1 987.424   1
   1  10  -6 2512.33 364.851   1
  -1 -10   6 2573.53 387.802   1
  -1 -10   5 291.900 84.4781   1
   1  10  -5 415.144 160.696   1
   1  10  -4 32011.2 1578.72   1
  -1  10  -4 1459.04 300.377   1
   1 -10   4 1653.05 283.738   1
  -1  10  -5 1227.18 261.338   1
   1 -10   5 982.348 227.608   1
  -1  10  -6 3597.39 459.267   1
   1 -10   6 3562.85 466.202   1
  -1  10  -7 9650.71 869.147   1
   1 -10   7 8603.21 822.331   1
  -1  10  -8 9306.21 908.970   1
   1 -10   8 7932.35 856.815   1
  -1  10  -9 3020.96 506.694   1
   1 -10   9 2923.43 486.577   1
   1 -10  10 5531.71 741.026   1
  -1 -11  10 6913.00 834.725   1
   1  11  -9 51.5940 154.707   1
  -1 -11   9 69.7686 105.669   1
   1  11  -8 7866.15 816.041   1
  -1 -11   8 7289.00 736.659   1
  -1 -11   7 2005.84 358.241   1
   1  11  -7 2179.57 376.281   1
   1  11  -6 23094.4 1309.34   1
  -1 -11   6 20754.9 1262.55   1
   1  11  -5 8593.21 738.736   1
  -1 -11   5 7607.13 675.158   1
   1  11  -4 29616.5 1540.80   1
  -1  11  -4 31898.3 1706.44   1
   1 -11   5 382.009 179.997   1
  -1  11  -5 457.087 176.514   1
  -1  11  -6 25725.8 1521.25   1
   1 -11   6 25157.0 1470.61   1
  -1  11  -7-5.05880 55.4888   1
   1 -11   7-138.908 86.9991   1
  -1  11  -8 5526.85 739.869   1
   1 -11   8 5792.42 701.190   1
   1 -11   9 734.639 271.228   1
  -1  11  -9 1035.32 298.970   1
   1  12  -9 16052.6 1300.06   1
  -1 -12   9 15960.8 1188.96   1
   1  12  -8 3525.15 572.117   1
  -1 -12   8 3495.26 485.422   1
  -1 -12   7 21357.9 1330.53   1
   1  12  -7 21071.6 1300.18   1
  -1 -12   6 201.744 126.638   1
   1  12  -6 177.452 105.797   1
   1  12  -5 9875.28 842.450   1
  -1  12  -5 16731.6 1208.35   1
   1 -12   6 18774.8 1250.98   1
  -1  12  -6 19216.3 1322.23   1
  -1  12  -7 1933.87 358.716   1
   1 -12   7 1952.08 390.391   1
   1 -12   8 3626.28 547.218   1
  -1  12  -8 3287.56 546.852   1
   1  13  -9 1917.36 427.586   1
  -1 -13   9 1676.42 356.216   1
  -1 -13   8 4962.82 623.928   1
   1  13  -8 4598.35 611.814   1
  -1 -13   7 13844.6 1057.61   1
   1  13  -7 14195.6 1046.68   1
   1  13  -6 110.639 65.4073   1
   1  13  -5 10609.9 904.240   1
  -1  13  -5 24651.2 1548.13   1
  -1  13  -6 1322.09 288.192   1
   1 -13   6 1602.29 348.384   1
   1 -13   7 14295.7 1117.78   1
  -1  13  -7 13060.0 1068.66   1
  -1  13  -8 665.460 262.027   1
   1  14  -8 5103.79 659.282   1
  -1 -14   8 5128.67 642.045   1
   1  14  -7 472.341 181.855   1
   1  14  -6 15049.5 1151.48   1
  -1  14  -6 7695.74 831.231   1
   1  15  -7 512.545 205.529   1
  -2   1   0 69.3180 22.8161   1
   2  -1   0 64.6632 18.1035   1
   2  -1   1 1698.84 152.234   1
  -2   1  -1 1638.99 146.207   1
   2  -1   2-6.15721 16.9323   1
  -2   1  -2 9.08387 17.2891   1
  -2  -2   2 14246.4 530.356   1
   2  -2   1 180059. 5451.54   1
  -2   2  -1 178595. 5421.16   1
   2  -2   2 53.2036 38.4758   1
  -2   2  -2 70.7640 31.0268   1
   2  -2   3 108214. 3429.94   1
  -2   2  -3 101490. 3476.51   1
  -2  -3   3 227.396 60.0679   1
   2   3  -3 176.939 59.1932   1
  -2  -3   2 7696.27 379.852   1
   2   3  -2 7115.39 360.258   1
   2  -3   1 3427.79 271.590   1
  -2   3  -1 3529.98 290.979   1
  -2   3  -2 221.719 79.2413   1
   2  -3   2 318.696 83.6102   1
  -2   3  -3 1129.06 180.675   1
   2  -3   3 1029.11 171.388   1
  -2   3  -4 27608.8 1265.95   1
   2  -3   4 24341.0 1124.77   1
  -2  -4   5 7478.63 486.084   1
   2   4  -4 156786. 4757.45   1
  -2  -4   4 143481. 4687.34   1
  -2  -4   3 49628.8 1700.74   1
   2   4  -3 47746.4 1666.51   1
  -2  -4   2 106224. 3373.48   1
   2   4  -2 112816. 3406.08   1
  -2   4  -1 61795.2 2175.12   1
   2  -4   1 64694.5 2187.13   1
  -2   4  -2 87325.6 2948.87   1
   2  -4   2 88088.8 2975.63   1
  -2   4  -3 10359.9 631.375   1
   2  -4   3 10399.6 631.441   1
  -2   4  -4 86228.5 3096.84   1
   2  -4   4 85410.9 3013.22   1
  -2   4  -5 28241.7 1433.55   1
   2  -4   5 29709.2 1347.44   1
  -2  -5   6 15834.4 858.440   1
   2   5  -5 1401.13 237.250   1
  -2  -5   5 42737.5 1143.50   1
   2   5  -4 13994.0 758.220   1
  -2  -5   4 14088.3 732.419   1
   2   5  -3 195.807 49.3986   1
  -2  -5   3 357.719 88.7395   1
   2   5  -2 17953.3 796.309   1
  -2   5  -2 1259.20 209.980   1
   2  -5   2 1438.92 203.666   1
   2  -5   3 741.888 168.164   1
  -2   5  -3 787.528 156.930   1
  -2   5  -4 3754.11 374.928   1
   2  -5   4 3717.26 397.204   1
  -2   5  -5 27438.3 1424.49   1
   2  -5   5 27469.3 1338.82   1
   2  -5   6 281.086 142.875   1
  -2   5  -6 349.033 145.397   1
  -2  -6   7 44102.4 1895.15   1
  -2  -6   6 27108.4 1281.83   1
   2   6  -5 34124.8 1497.48   1
  -2  -6   5 31424.9 1405.80   1
  -2  -6   4 8104.62 553.281   1
   2   6  -4 7840.66 503.365   1
   2   6  -3 37110.3 1421.18   1
  -2  -6   3 34596.8 1386.02   1
   2   6  -2 61633.2 2137.07   1
   2  -6   2 53302.3 2044.38   1
  -2   6  -2 53558.8 2109.31   1
  -2   6  -3 22629.5 1144.21   1
   2  -6   3 21989.2 1116.60   1
   2  -6   4 12996.2 869.531   1
  -2   6  -4 14149.5 864.589   1
  -2   6  -5 54315.8 2177.59   1
   2  -6   5 50281.2 2142.01   1
   2  -6   6 3839.65 462.898   1
  -2   6  -6 4626.04 545.852   1
   2  -6   7 9528.98 783.059   1
  -2  -7   8 58828.4 2444.05   1
  -2  -7   7 1070.29 239.813   1
   2   7  -6 39639.1 1801.81   1
  -2  -7   6 41559.0 1778.74   1
   2   7  -5 6563.40 511.292   1
  -2  -7   5 6017.76 523.105   1
   2   7  -4 55329.7 2085.31   1
  -2  -7   4 54941.9 2051.10   1
   2   7  -3 8803.69 573.858   1
  -2  -7   3 8167.17 548.412   1
   2  -7   2 15373.9 858.658   1
  -2   7  -2 13643.2 867.637   1
  -2   7  -3 1726.22 263.536   1
   2  -7   3 1782.06 270.858   1
  -2   7  -4 6499.12 577.012   1
   2  -7   4 5714.27 553.047   1
   2  -7   5 506.413 160.399   1
  -2   7  -5 469.984 153.077   1
   2  -7   6 24188.5 1372.24   1
  -2   7  -6 25183.9 1468.08   1
   2  -7   7 1788.47 319.308   1
  -2   7  -7 1498.15 318.712   1
   2  -7   8 11231.4 919.975   1
  -2  -8   9 19582.1 1247.83   1
  -2  -8   8 4721.73 535.747   1
   2   8  -7 5984.25 628.061   1
  -2  -8   7 6241.57 586.302   1
  -2  -8   6 15619.7 989.271   1
   2   8  -6 15490.5 1015.98   1
   2   8  -5 26157.9 1222.56   1
  -2  -8   5 24908.9 1240.44   1
  -2  -8   4 28413.2 1292.83   1
   2   8  -4 29814.0 1347.77   1
   2   8  -3 15943.4 903.006   1
  -2   8  -3 26838.3 1380.63   1
   2  -8   3 26516.2 1330.90   1
   2  -8   4 39570.8 1793.45   1
  -2   8  -4 41732.6 1874.52   1
  -2   8  -5 30807.1 1568.56   1
   2  -8   5 29926.6 1563.32   1
   2  -8   6 13166.7 1013.28   1
  -2   8  -6 14237.4 987.382   1
   2  -8   7 10100.0 886.107   1
  -2   8  -7 12273.1 999.438   1
   2  -8   8 17224.8 1244.95   1
  -2   8  -8 18892.8 1351.22   1
  -2  -9   9 8660.34 806.886   1
  -2  -9   8 13.4731 87.5498   1
   2   9  -7 20706.1 1226.45   1
  -2  -9   7 18206.9 1166.39   1
  -2  -9   6 9943.86 755.824   1
   2   9  -6 11178.0 786.822   1
   2   9  -5 2167.05 314.817   1
  -2  -9   5 2104.71 308.205   1
   2   9  -4 1568.28 251.371   1
   2   9  -3 6085.74 534.083   1
   2  -9   3 19464.3 1113.65   1
  -2   9  -3 19095.4 1202.08   1
  -2   9  -4 11045.8 831.983   1
   2  -9   4 9284.48 758.954   1
   2  -9   5 6598.10 636.968   1
  -2   9  -5 7278.41 692.810   1
  -2   9  -6 1055.31 248.826   1
   2  -9   6 1043.68 254.779   1
   2  -9   7 24449.3 1533.92   1
  -2   9  -7 23177.7 1528.87   1
  -2   9  -8 1637.34 387.232   1
   2  -9   8 1641.35 366.721   1
   2  -9   9 14317.6 1168.65   1
  -2 -10  10 313.405 167.800   1
  -2 -10   9 686.125 235.850   1
   2  10  -8 3812.02 540.085   1
  -2 -10   8 3869.09 511.239   1
   2  10  -7 4573.19 555.681   1
  -2 -10   7 3845.01 486.916   1
   2  10  -6 16538.1 1000.62   1
  -2 -10   6 17423.6 1046.99   1
   2  10  -5 19203.0 1103.51   1
  -2 -10   5 18836.5 1085.55   1
   2  10  -4 21745.4 1197.66   1
   2 -10   4 32177.0 1636.85   1
  -2  10  -4 31954.2 1678.59   1
  -2  10  -5 14005.8 1018.87   1
   2 -10   5 13528.2 986.259   1
  -2  10  -6 19062.5 1232.71   1
   2 -10   6 19881.4 1254.69   1
  -2  10  -7 6449.87 700.688   1
   2 -10   7 6438.74 732.142   1
   2 -10   8 14194.5 1195.37   1
  -2  10  -8 14453.4 1230.35   1
   2 -10   9 3284.16 554.336   1
  -2  10  -9 2675.20 547.212   1
  -2 -11  10 14350.9 1157.06   1
   2  11  -9-2417.60 439.430   1
  -2 -11   9 887.378 279.999   1
  -2 -11   8 9183.51 801.136   1
   2  11  -8 9804.13 891.004   1
  -2 -11   7 1675.76 275.376   1
   2  11  -7 1688.24 328.104   1
   2  11  -6 12808.0 911.821   1
  -2 -11   6 12246.9 892.515   1
   2  11  -5 63.1993 79.5228   1
   2  11  -4 1015.49 226.804   1
  -2  11  -4 14238.3 1081.00   1
   2 -11   5 3001.55 447.805   1
  -2  11  -5 2773.69 441.614   1
   2 -11   6 8337.00 810.222   1
  -2  11  -6 8179.76 820.255   1
   2 -11   7 4901.49 606.849   1
  -2  11  -7 4594.32 589.622   1
   2 -11   8 26324.9 1695.64   1
  -2  11  -8 25811.2 1769.04   1
  -2  11  -9 1447.61 373.725   1
  -2 -12  10 5547.48 663.897   1
   2  12  -9 6749.04 769.110   1
  -2 -12   9 5931.61 663.184   1
   2  12  -8 6069.96 738.418   1
  -2 -12   8 7022.77 699.108   1
   2  12  -7 3865.61 485.019   1
  -2 -12   7 4534.87 533.047   1
   2  12  -6 6163.15 653.271   1
   2  12  -5 25433.1 1431.56   1
   2 -12   5 15971.3 1163.95   1
  -2  12  -5 16643.1 1208.39   1
   2 -12   6 2744.20 447.573   1
  -2  12  -6 3101.24 538.435   1
  -2  12  -7 11489.3 988.384   1
   2 -12   7 11320.3 989.217   1
  -2  12  -8 978.423 279.642   1
   2  13  -9 19756.9 1454.95   1
  -2 -13   9 21018.8 1368.58   1
   2  13  -8 2740.85 485.804   1
  -2 -13   8 2880.98 438.503   1
   2  13  -7 12948.0 959.538   1
  -2 -13   7 14100.1 1027.57   1
   2  13  -6 55.0740 61.7565   1
   2  13  -5 23642.7 1405.75   1
  -2  13  -5 6346.51 731.763   1
  -2  13  -6 6011.86 725.445   1
   2 -13   6 5870.50 703.363   1
  -2  13  -7 7147.71 790.080   1
   2  14  -9 282.218 123.332   1
   2  14  -8 14588.5 1117.68   1
  -2 -14   8 12815.8 1028.09   1
   2  14  -7 467.335 161.437   1
   2  14  -6 17093.5 1214.03   1
   2  15  -8 6017.33 704.729   1
   2  15  -7 8788.33 868.228   1
  -3   0   0 1707.43 130.618   1
   3   0   0 1666.93 128.759   1
   3   0   1 81.4390 45.6004   1
  -3   1   0 247597. 7323.04   1
   3  -1   0 246704. 7295.54   1
   3  -1   1 328772. 9843.06   1
  -3   1  -1 338006. 9826.39   1
  -3   1  -2 18288.9 852.712   1
   3  -1   2 19451.1 829.051   1
  -3   2   0 197.362 53.0328   1
   3  -2   0 275.106 67.3773   1
   3  -2   1 13616.6 651.143   1
  -3   2  -1 12574.5 616.653   1
  -3   2  -2 2975.40 268.478   1
   3  -2   2 3340.95 288.493   1
  -3   2  -3 17159.1 897.562   1
   3  -2   3 18194.4 846.921   1
  -3  -3   3 8201.28 398.447   1
   3   3  -2 170293. 5023.93   1
  -3  -3   2 170719. 5038.37   1
  -3   3  -1 49058.1 1783.00   1
   3  -3   1 48583.2 1731.62   1
  -3   3  -2 170202. 5304.84   1
   3  -3   2 168232. 5305.99   1
   3  -3   3 6281.92 468.885   1
  -3   3  -3 6566.72 481.443   1
  -3   3  -4 8943.81 662.191   1
   3  -3   4 8817.64 584.693   1
  -3  -4   5 4963.20 375.972   1
  -3  -4   4 19306.6 841.081   1
   3   4  -3 43976.1 1585.05   1
  -3  -4   3 47591.4 1580.91   1
   3   4  -2 96705.8 2989.42   1
  -3   4  -1 1947.03 242.047   1
   3  -4   1 2046.88 239.344   1
   3  -4   2 130544. 4127.82   1
  -3   4  -2 120490. 4078.01   1
  -3   4  -3 50701.4 1915.64   1
   3  -4   3 48281.7 1913.30   1
  -3   4  -4 12953.1 849.505   1
   3  -4   4 14139.8 826.320   1
  -3   4  -5 2883.24 398.508   1
   3  -4   5 2685.24 348.516   1
  -3  -5   6 11619.6 682.242   1
  -3  -5   5 57498.2 2067.25   1
   3   5  -4 26374.6 1111.34   1
  -3  -5   4 24907.2 1053.87   1
   3   5  -3 156862. 4981.97   1
  -3  -5   3 167779. 4983.06   1
   3   5  -2 199954. 6036.78   1
   3  -5   1 78133.1 2712.85   1
  -3   5  -1 78658.4 2728.69   1
   3  -5   2 177746. 5636.37   1
  -3   5  -2 177731. 5690.80   1
  -3   5  -3 130554. 4391.17   1
   3  -5   3 134811. 4502.21   1
  -3   5  -4 20932.5 1088.26   1
   3  -5   4 22161.3 1143.42   1
  -3   5  -5 61110.1 2642.10   1
   3  -5   5 67512.6 2564.46   1
   3  -5   6 6174.66 615.418   1
  -3   5  -6 6980.57 684.936   1
  -3  -6   7 21615.4 1138.71   1
  -3  -6   6 3471.54 360.976   1
  -3  -6   5 222.059 75.2149   1
   3   6  -5 207.103 85.8933   1
  -3  -6   4 9147.00 546.945   1
   3   6  -4 8320.76 516.656   1
   3   6  -3 12311.8 645.636   1
  -3  -6   3 12442.6 620.366   1
   3   6  -2 3565.26 286.246   1
   3  -6   2 582.517 149.342   1
  -3   6  -2 548.649 142.824   1
   3  -6   3 14780.7 876.569   1
  -3   6  -3 13924.1 886.069   1
   3  -6   4 12148.8 852.016   1
  -3   6  -4 12586.0 824.005   1
   3  -6   5 97.4956 82.0213   1
  -3   6  -5 200.493 83.6993   1
  -3   6  -6 3152.13 458.777   1
   3  -6   6 3064.81 432.924   1
   3  -6   7 20682.2 1244.63   1
  -3   6  -7 16026.0 1188.58   1
  -3  -7   8 12145.4 853.856   1
  -3  -7   7 5850.17 524.233   1
  -3  -7   6 35890.1 1564.74   1
   3   7  -6 36381.8 1635.76   1
  -3  -7   5 4011.46 384.007   1
   3   7  -5 4156.76 399.888   1
  -3  -7   4 86278.4 2847.47   1
   3   7  -4 79417.0 2867.66   1
   3   7  -3 179.052 78.7287   1
  -3   7  -2 115325. 4001.13   1
   3  -7   2 112027. 3889.39   1
   3  -7   3 990.072 197.661   1
  -3   7  -3 1339.00 255.204   1
  -3   7  -4 82376.5 3078.45   1
   3  -7   4 80009.4 3093.56   1
  -3   7  -5 4000.58 450.321   1
   3  -7   5 3752.34 489.785   1
   3  -7   6 33068.2 1703.80   1
  -3   7  -6 34990.9 1840.16   1
  -3   7  -7 2648.99 450.604   1
   3  -7   7 3237.35 475.924   1
   3  -7   8 14987.7 1116.92   1
  -3  -8   9 11325.9 885.997   1
  -3  -8   8 32822.0 1597.15   1
  -3  -8   7 268.912 105.623   1
  -3  -8   6 22779.1 1196.63   1
   3   8  -6 24775.8 1285.48   1
  -3  -8   5 8117.31 574.422   1
   3   8  -5 7655.64 551.363   1
  -3  -8   4 14076.8 786.257   1
   3   8  -4 15313.7 838.260   1
   3   8  -3 17993.9 956.012   1
   3  -8   3 16835.2 1023.82   1
  -3   8  -3 17054.2 1054.33   1
  -3   8  -4 16153.7 1042.93   1
   3  -8   4 14953.8 972.955   1
  -3   8  -5 5624.55 575.791   1
   3  -8   5 5213.12 584.395   1
  -3   8  -6 20690.9 1252.85   1
   3  -8   6 18313.0 1263.10   1
  -3   8  -7 53.3932 95.3451   1
   3  -8   7 173.542 96.4594   1
  -3   8  -8 23399.1 1569.18   1
   3  -8   8 24429.3 1531.03   1
  -3  -9   9 11084.5 875.655   1
  -3  -9   8 541.282 129.788   1
  -3  -9   7 14418.8 955.865   1
   3   9  -7 14054.2 984.071   1
  -3  -9   6-9.29527 104.977   1
   3   9  -6 20.6355 52.8236   1
   3   9  -5 27617.3 1314.65   1
  -3  -9   5 27334.7 1290.17   1
   3   9  -4 2909.93 340.769   1
   3   9  -3 73346.3 2720.46   1
   3  -9   3 77579.9 2988.19   1
  -3   9  -3 76528.4 3090.31   1
  -3   9  -4 1851.92 341.671   1
   3  -9   4 1576.35 278.831   1
  -3   9  -5 24089.0 1411.19   1
   3  -9   5 22125.9 1322.89   1
  -3   9  -6-195.174 115.316   1
   3  -9   6 161.542 102.334   1
  -3   9  -7 16130.1 1243.45   1
   3  -9   7 16942.3 1267.81   1
  -3   9  -8 347.438 187.135   1
   3  -9   8 202.467 82.4971   1
  -3   9  -9-3127.50 557.596   1
   3  -9   9 9079.32 889.920   1
  -3 -10  10 17234.5 1197.09   1
  -3 -10   9 20885.4 1366.37   1
   3  10  -8 11757.2 921.547   1
  -3 -10   8 10426.2 842.251   1
  -3 -10   7 4034.25 465.777   1
   3  10  -7 4406.19 529.965   1
  -3 -10   6 18751.9 1081.45   1
   3  10  -6 19671.1 1088.51   1
   3  10  -5 36074.8 1631.24   1
   3  10  -4 11261.8 771.491   1
  -3  10  -4 14129.2 1036.44   1
   3 -10   4 13233.2 958.024   1
  -3  10  -5 28911.4 1629.02   1
   3 -10   5 28907.6 1603.56   1
   3 -10   6 18398.5 1241.04   1
  -3  10  -6 17018.1 1190.63   1
  -3  10  -7 3546.78 521.325   1
   3 -10   7 3319.14 509.357   1
   3 -10   8 10037.0 1005.66   1
  -3  10  -8 10314.4 1005.36   1
  -3  10  -9 19424.5 1528.01   1
  -3 -11  10 2054.42 414.114   1
  -3 -11   9 1218.31 283.943   1
   3  11  -8 13532.0 1052.03   1
  -3 -11   8 15003.9 1005.63   1
   3  11  -7 361.893 172.152   1
  -3 -11   7 260.209 107.898   1
  -3 -11   6 27571.3 1403.94   1
   3  11  -6 27573.5 1404.10   1
   3  11  -5 47.1829 66.3878   1
   3  11  -4 30458.6 1499.70   1
   3 -11   4 29182.1 1629.14   1
  -3  11  -4 30780.2 1721.79   1
   3 -11   5 236.295 153.684   1
  -3  11  -5 119.182 100.262   1
  -3  11  -6 26852.7 1646.41   1
   3 -11   6 27562.7 1620.94   1
   3 -11   7 164.914 132.006   1
  -3  11  -7 174.961 135.771   1
   3 -11   8 17114.0 1340.84   1
  -3  11  -8 15980.6 1379.67   1
  -3 -12  10 2885.02 451.327   1
  -3 -12   9 3673.28 504.288   1
   3  12  -9 3905.62 556.095   1
   3  12  -8 191.458 114.213   1
  -3 -12   8 199.398 98.1423   1
  -3 -12   7 14793.0 1017.34   1
   3  12  -7 16119.5 1047.53   1
   3  12  -6 2054.33 347.308   1
   3  12  -5 3049.70 414.974   1
  -3  12  -5 1693.48 364.480   1
   3 -12   5 1947.24 390.318   1
   3 -12   6 1932.15 395.794   1
  -3  12  -6 1731.22 398.369   1
   3 -12   7 15943.7 1229.90   1
  -3  12  -7 16482.5 1228.51   1
  -3 -13   9 3951.07 506.589   1
   3  13  -9 3593.51 577.290   1
  -3 -13   8 14.2335 81.2341   1
   3  13  -8 132.659 80.2793   1
   3  13  -7 4983.88 546.612   1
   3  13  -6 7027.84 706.227   1
   3  13  -5 18141.5 1170.34   1
  -3  13  -5 17972.6 1354.18   1
  -3  13  -6 8000.86 856.676   1
   3  14  -9 4366.91 635.644   1
   3  14  -8 5658.38 675.536   1
   3  14  -7 5105.03 574.957   1
   3  14  -6 1436.32 294.515   1
   3  15  -9 234.900 155.741   1
   3  15  -8 1308.28 293.092   1
   3  15  -7 176.961 60.3704   1
  -4   0   1-6.79765 9.23184   1
  -4   0   0 88527.8 2840.12   1
   4   0   0 97076.6 2855.09   1
  -4   0  -1 12.3000 31.1256   1
   4   0   1-3.25984 16.7697   1
  -4   1   0-2.30982 15.9053   1
   4  -1   0 8.30075 9.69704   1
   4  -1   1 91.1466 38.7814   1
  -4   1  -1 146.556 50.1694   1
  -4   1  -2 6707.31 461.066   1
   4  -1   2 7038.16 428.423   1
   4  -2   0 5384.95 343.207   1
  -4   2   0 4956.49 340.406   1
  -4   2  -1 189295. 6049.46   1
   4  -2   1 208225. 6110.15   1
   4  -2   2 19625.7 892.653   1
  -4   2  -2 18700.1 862.326   1
  -4   2  -3 189739. 5894.94   1
   4  -2   3 180705. 5758.53   1
  -4  -3   3 1072.99 106.807   1
   4  -3   1 1963.27 230.614   1
  -4   3  -1 2140.31 244.754   1
   4  -3   2 7116.49 501.503   1
  -4   3  -2 7094.89 495.970   1
   4  -3   3 478.841 122.621   1
  -4   3  -3 504.053 123.940   1
  -4   3  -4 509.643 167.655   1
   4  -3   4 514.691 145.040   1
  -4  -4   5 35031.1 1328.65   1
  -4  -4   4 76267.7 2473.02   1
  -4  -4   3 7198.96 360.787   1
   4   4  -3 6628.24 368.482   1
   4   4  -2 86956.7 2658.29   1
  -4   4  -1 37584.0 1561.14   1
   4  -4   1 38608.9 1511.61   1
   4  -4   2 107108. 3509.29   1
  -4   4  -2 97191.7 3450.80   1
   4  -4   3 51559.2 2042.20   1
  -4   4  -3 52593.9 2022.37   1
   4  -4   4 130312. 4190.00   1
  -4   4  -4 113327. 4199.46   1
   4  -4   5 2096.94 297.881   1
  -4   4  -5 1799.45 318.437   1
  -4  -5   6 131.976 60.8272   1
  -4  -5   5 25403.4 1066.80   1
   4   5  -4 7901.31 478.949   1
  -4  -5   4 7315.27 449.620   1
   4   5  -3 1619.32 160.481   1
  -4  -5   3 1560.99 156.855   1
   4   5  -2 109.912 47.0878   1
   4  -5   1 1905.18 252.654   1
  -4   5  -1 1906.70 267.099   1
   4  -5   2 9946.56 648.938   1
  -4   5  -2 8935.81 652.805   1
   4  -5   3 6.83909 47.5776   1
  -4   5  -3 77.7084 81.4719   1
   4  -5   4 20802.4 1122.88   1
  -4   5  -4 19302.4 1062.02   1
   4  -5   5 47976.2 2030.72   1
  -4   5  -5 43299.8 2084.07   1
   4  -5   6 20252.4 1229.53   1
  -4   5  -6 22575.2 1358.75   1
  -4  -6   7 6895.96 547.173   1
  -4  -6   6 2508.97 297.884   1
   4   6  -5 43674.8 1761.45   1
  -4  -6   5 46816.6 1742.15   1
  -4  -6   4 5967.34 404.843   1
   4   6  -4 6858.54 436.109   1
   4   6  -3 23423.6 975.986   1
   4   6  -2 57381.5 1926.52   1
   4  -6   2 36755.0 1548.93   1
  -4   6  -2 31074.2 1522.07   1
   4  -6   3 60352.8 2355.35   1
  -4   6  -3 57945.1 2365.07   1
  -4   6  -4 6898.34 617.539   1
   4  -6   4 7208.89 658.870   1
  -4   6  -5 29336.8 1465.32   1
   4  -6   5 26520.2 1446.03   1
   4  -6   6 25975.1 1508.05   1
  -4   6  -6 31683.3 1684.17   1
   4  -6   7 44881.2 2136.07   1
  -4   6  -7 45632.6 2279.02   1
  -4  -7   8 8769.55 679.431   1
  -4  -7   7 679.981 155.089   1
  -4  -7   6 26198.2 1236.52   1
   4   7  -5 356.263 104.163   1
  -4  -7   5 558.612 131.775   1
  -4  -7   4 8090.69 500.153   1
   4   7  -4 7890.47 511.794   1
   4   7  -3 160.886 76.9596   1
   4  -7   2 17701.5 1024.11   1
  -4   7  -2 17773.0 1095.33   1
   4  -7   3 2817.62 368.842   1
  -4   7  -3 3868.20 444.667   1
  -4   7  -4 40003.3 1840.74   1
   4  -7   4 38023.1 1821.13   1
   4  -7   5 4320.37 511.581   1
  -4   7  -5 3841.54 459.048   1
   4  -7   6 37367.3 1890.71   1
  -4   7  -6 37741.3 1968.49   1
  -4   7  -7 141.539 115.814   1
   4  -7   7-57.1889 58.2607   1
   4  -7   8 60729.3 2773.93   1
  -4  -8   9 359.842 125.004   1
  -4  -8   8 13229.3 876.031   1
  -4  -8   7 10043.2 748.406   1
  -4  -8   6 14609.5 838.123   1
   4   8  -6 13079.4 850.124   1
  -4  -8   5 28518.5 1254.15   1
   4   8  -5 28672.1 1261.03   1
   4   8  -4 35700.0 1457.27   1
   4   8  -3 22772.5 1079.41   1
   4  -8   3 13898.0 939.296   1
  -4   8  -3 14286.8 980.203   1
  -4   8  -4 30019.8 1551.24   1
   4  -8   4 28127.7 1492.06   1
   4  -8   5 18124.8 1202.58   1
  -4   8  -5 18026.0 1176.71   1
   4  -8   6 20709.5 1376.26   1
  -4   8  -6 21280.0 1302.85   1
   4  -8   7 5091.77 635.092   1
  -4   8  -7 4616.43 669.331   1
  -4   8  -8 3422.01 572.709   1
   4  -8   8 3495.04 518.972   1
  -4  -9   9 14134.0 971.388   1
  -4  -9   8 1502.65 283.415   1
   4   9  -7 24233.0 1290.15   1
  -4  -9   7 22090.3 1203.78   1
   4   9  -6 2262.17 338.376   1
  -4  -9   6 2638.00 325.281   1
  -4  -9   5 7557.55 552.363   1
   4   9  -5 7524.41 557.607   1
   4   9  -4 7561.10 563.939   1
   4   9  -3 19636.8 1020.64   1
  -4   9  -3 3461.55 465.759   1
   4  -9   3 3704.18 463.682   1
  -4   9  -4 14.4456 82.8329   1
   4  -9   4 69.8568 71.1634   1
  -4   9  -5 5247.20 619.838   1
   4  -9   5 5058.68 598.445   1
   4  -9   6 5917.05 686.700   1
  -4   9  -6 5922.58 621.698   1
   4  -9   7 14331.2 1186.68   1
  -4   9  -7 13245.0 1150.08   1
   4  -9   8-56.6860 64.2174   1
  -4   9  -8 127.386 163.686   1
  -4   9  -9 7016.00 863.807   1
  -4 -10  10 6352.95 683.019   1
  -4 -10   9 2326.75 403.594   1
  -4 -10   8 15663.5 1016.79   1
   4  10  -7 6007.23 599.361   1
  -4 -10   7 5640.05 527.160   1
  -4 -10   6 12731.6 823.110   1
   4  10  -6 13460.6 838.650   1
   4  10  -5 10162.6 723.123   1
   4  10  -4 28382.5 1353.13   1
  -4  10  -4 21197.5 1341.44   1
   4 -10   4 20220.7 1283.88   1
  -4  10  -5 19079.2 1265.75   1
   4 -10   5 16233.8 1161.61   1
   4 -10   6 16348.0 1201.12   1
  -4  10  -6 17144.6 1204.11   1
  -4  10  -7 4456.37 593.511   1
   4 -10   7 3945.41 559.879   1
  -4  10  -8 2381.25 515.579   1
   4 -10   8 2761.87 520.322   1
  -4 -11  10 10136.3 879.009   1
  -4 -11   9 543.290 180.533   1
  -4 -11   8 25164.9 1348.70   1
   4  11  -8 24206.7 1460.00   1
   4  11  -7 4094.62 529.845   1
  -4 -11   7 3629.22 438.449   1
   4  11  -6 8067.60 628.696   1
   4  11  -5 2229.64 327.197   1
   4  11  -4 13274.0 874.821   1
   4 -11   4 655.000 223.702   1
  -4  11  -4 317.605 160.810   1
   4 -11   5 136.472 123.901   1
  -4  11  -5 107.690 55.8570   1
  -4  11  -6 9240.60 907.676   1
   4 -11   6 9078.40 882.374   1
   4 -11   7 3718.85 571.473   1
  -4  11  -7 4360.77 605.557   1
  -4 -12   9 952.974 251.070   1
   4  12  -8 692.048 242.095   1
  -4 -12   8 617.191 194.644   1
   4  12  -7 10716.5 844.030   1
  -4 -12   7 11418.0 829.018   1
   4  12  -6 2279.59 344.593   1
   4  12  -5 17928.8 1077.60   1
  -4  12  -5 17958.4 1337.86   1
   4 -12   5 16359.8 1231.86   1
   4 -12   6 4093.71 588.726   1
  -4  12  -6 4675.81 651.057   1
   4  13  -9 11601.5 996.414   1
   4  13  -8 677.674 271.238   1
  -4 -13   8 765.874 199.657   1
   4  13  -7 6131.88 613.637   1
   4  13  -6 3292.57 455.308   1
   4  13  -5 6840.36 650.412   1
  -4  13  -5 21639.3 1551.80   1
   4  14  -9 186.927 147.879   1
   4  14  -8 7202.48 786.886   1
   4  14  -7 3964.47 479.794   1
   4  14  -6 8368.23 764.257   1
   4  15  -8 2996.53 497.373   1
   4  15  -7 8803.37 802.539   1
  -5   0   1 36.7579 26.7615   1
  -5   0   0 1679.27 152.514   1
   5   0   0 1575.12 157.817   1
  -5   0  -1-4.78894 16.8558   1
   5   0   1 37.8587 29.3359   1
   5  -1   0 15144.8 651.779   1
   5   1   0 14743.7 582.271   1
  -5   1   0 14111.6 655.989   1
   5  -1   1 50822.6 1741.05   1
  -5   1  -1 47093.3 1683.97   1
  -5   1  -2 69987.8 2575.98   1
   5  -1   2 79276.1 2548.03   1
  -5   2   0 1361.47 180.099   1
   5  -2   0 1186.77 155.446   1
  -5   2  -1 369.929 100.970   1
   5  -2   1 522.367 117.511   1
   5  -2   2 211.338 79.0500   1
  -5   2  -2 221.476 68.3526   1
  -5   2  -3 6906.64 551.507   1
   5  -2   3 6428.04 502.408   1
  -5   3   0 156348. 4910.57   1
   5  -3   1 31283.1 1275.95   1
  -5   3  -1 29758.7 1280.56   1
  -5   3  -2 56108.1 2154.92   1
   5  -3   2 60002.2 2172.12   1
  -5   3  -3 18770.4 978.967   1
   5  -3   3 18589.0 988.131   1
  -5   3  -4 89041.8 3251.85   1
   5  -3   4 85197.2 3123.52   1
  -5  -4   5 1402.57 166.096   1
  -5  -4   4 6008.72 334.380   1
  -5  -4   3 11622.2 455.825   1
   5  -4   1 7192.46 518.713   1
  -5   4  -1 7315.29 550.454   1
  -5   4  -2 2762.40 329.085   1
   5  -4   2 2944.00 344.331   1
  -5   4  -3 60.7768 27.2512   1
   5  -4   3 58.0019 53.1482   1
   5  -4   4 16921.2 979.756   1
  -5   4  -4 15088.6 1008.11   1
  -5   4  -5 8177.45 735.367   1
   5  -4   5 8457.73 700.689   1
  -5  -5   6 2627.96 273.175   1
  -5  -5   5 46190.6 1663.54   1
  -5  -5   4 3168.01 246.977   1
   5   5  -3 102059. 3144.94   1
   5   5  -2 1220.49 124.424   1
   5  -5   1 118619. 4045.57   1
  -5   5  -1 125098. 4140.83   1
   5  -5   2 48.1348 43.3809   1
  -5   5  -2 148.343 34.2587   1
   5  -5   3 51270.6 2150.26   1
  -5   5  -3 49174.6 2056.12   1
   5  -5   4 6222.98 580.896   1
  -5   5  -4 6291.14 558.103   1
   5  -5   5 48574.6 2120.92   1
  -5   5  -5 44492.4 2175.24   1
  -5   5  -6 575.964 231.383   1
   5  -5   6 385.622 151.757   1
  -5  -6   7 26766.7 1218.93   1
  -5  -6   6 964.301 181.036   1
  -5  -6   5 56482.8 2025.75   1
   5   6  -4 9511.58 544.172   1
  -5  -6   4 9599.72 499.980   1
   5   6  -3 7698.77 421.849   1
   5   6  -2 597.580 98.9241   1
   5  -6   2 2083.11 308.503   1
  -5   6  -2 2116.16 319.165   1
   5  -6   3-28.5892 79.1754   1
  -5   6  -3 35.9236 44.3830   1
   5  -6   4 3709.77 466.576   1
  -5   6  -4 3660.71 441.714   1
   5  -6   5 9091.70 777.122   1
  -5   6  -5 10282.4 799.190   1
   5  -6   6 12402.0 955.729   1
  -5   6  -6 14922.0 1093.17   1
  -5   6  -7 6473.10 745.586   1
   5  -6   7 6373.27 678.978   1
  -5  -7   8 22532.4 1164.55   1
  -5  -7   7 48.1879 39.5644   1
  -5  -7   6 48293.2 1909.13   1
  -5  -7   5 49.1220 62.6956   1
   5   7  -5 36.0533 34.2519   1
   5   7  -4 24842.5 1010.29   1
   5   7  -3 2340.40 233.346   1
  -5   7  -2 57278.7 2441.63   1
   5  -7   2 58995.2 2342.87   1
  -5   7  -3 1121.79 224.778   1
   5  -7   3 1143.76 243.283   1
  -5   7  -4 51430.3 2241.09   1
   5  -7   4 47622.1 2204.04   1
   5  -7   5 2290.12 394.030   1
  -5   7  -5 2336.72 355.478   1
  -5   7  -6 24226.7 1539.02   1
   5  -7   6 25950.7 1509.57   1
  -5   7  -7 809.592 282.814   1
   5  -7   7 548.247 176.023   1
   5  -7   8 12414.3 1040.89   1
  -5  -8   9 3291.11 411.022   1
  -5  -8   8 8638.90 672.357   1
  -5  -8   7 39524.4 1726.38   1
   5   8  -6 2034.75 291.662   1
  -5  -8   6 1822.51 245.684   1
   5   8  -5 16772.0 867.753   1
  -5  -8   5 15657.8 810.828   1
   5   8  -4 10031.1 600.391   1
   5   8  -3 20400.0 966.144   1
  -5   8  -2 2372.97 377.588   1
  -5   8  -3 13631.6 986.107   1
   5  -8   3 13885.1 951.577   1
  -5   8  -4 2061.40 367.975   1
   5  -8   4 1822.44 315.926   1
   5  -8   5 1692.05 318.395   1
  -5   8  -5 1440.77 317.878   1
   5  -8   6 9782.22 895.735   1
  -5   8  -6 9295.97 844.209   1
  -5   8  -7 16003.4 1337.01   1
   5  -8   7 20628.1 1368.15   1
  -5   8  -8 2216.66 493.445   1
   5  -8   8 2149.08 433.108   1
  -5  -9   9 4998.05 532.605   1
  -5  -9   8 988.746 205.276   1
  -5  -9   7 9251.12 660.498   1
   5   9  -6 68.4198 57.3011   1
  -5  -9   6 128.907 91.5398   1
   5   9  -5 33548.9 1388.18   1
   5   9  -4 16.6298 46.1744   1
   5   9  -3 52186.5 1983.33   1
   5  -9   3 57221.0 2486.64   1
  -5   9  -3 59463.9 2588.81   1
  -5   9  -4 216.679 132.891   1
   5  -9   4 199.290 137.002   1
   5  -9   5 39219.4 1992.47   1
  -5   9  -5 41064.1 2091.45   1
   5  -9   6 134.719 102.510   1
  -5   9  -6 182.651 113.365   1
  -5   9  -7 22393.2 1600.77   1
   5  -9   7 25057.6 1637.52   1
  -5   9  -8 402.555 219.873   1
   5  -9   8 54.0166 136.761   1
  -5 -10   9 821.431 216.176   1
  -5 -10   8 6376.44 575.083   1
   5  10  -7 7502.43 661.954   1
  -5 -10   7 7744.40 601.303   1
  -5 -10   6 2404.30 299.793   1
   5  10  -6 2636.80 346.930   1
   5  10  -5 937.541 190.228   1
   5  10  -4 115.524 56.0017   1
  -5  10  -4 21440.6 1412.13   1
   5 -10   4 23270.0 1422.08   1
  -5  10  -5 22.4422 92.1651   1
   5 -10   5 63.6039 81.9861   1
  -5  10  -6 4228.15 569.307   1
   5 -10   6 4031.26 584.209   1
   5 -10   7 11010.6 1060.80   1
  -5  10  -7 12460.4 1091.17   1
  -5 -11   9 3.97022 40.7531   1
  -5 -11   8 4698.48 490.972   1
   5  11  -7-12.1259 43.4945   1
  -5 -11   7 71.5606 53.0980   1
   5  11  -6 20342.8 1080.62   1
   5  11  -5 2575.12 322.579   1
   5  11  -4 31638.9 1475.10   1
   5 -11   4 20413.7 1341.23   1
  -5  11  -4 22358.8 1448.47   1
   5 -11   5 3541.36 540.209   1
  -5  11  -5 4129.42 588.345   1
   5 -11   6 20765.3 1435.75   1
  -5  11  -6 22501.4 1518.87   1
   5  12  -8 3677.47 507.038   1
  -5 -12   8 2424.01 370.972   1
   5  12  -7 4520.38 532.456   1
   5  12  -6 11018.8 756.850   1
   5  12  -5 15936.4 963.842   1
  -5  12  -5 10445.4 989.274   1
   5 -12   5 10876.4 996.828   1
   5  13  -8 2648.08 419.034   1
   5  13  -7 13588.1 944.676   1
   5  13  -6 379.582 118.666   1
   5  14  -8 19520.1 1350.67   1
   5  14  -7 144.671 73.3723   1
   5  14  -6 8149.07 737.449   1
  -6   0   1-26.1512 17.6525   1
  -6   0   0 780610. 22304.5   1
   6   0   0 751309. 22367.2   1
  -6   0  -1 10.9341 29.4588   1
   6   0   1-14.4883 23.9876   1
   6   0   2 85020.0 2869.45   1
  -6  -1   2 6146.78 281.051   1
  -6   1   1 30.0240 25.6519   1
  -6  -1   1 74.1080 24.3315   1
   6   1  -1 57.4788 18.9876   1
  -6   1   0 3236.48 280.009   1
   6  -1   0 3298.47 266.122   1
   6   1   1 4.74460 31.9855   1
  -6   1  -1 40.5810 16.8872   1
  -6   1  -2 106.578 82.0038   1
   6  -1   2 149.903 67.2860   1
   6  -1   3 563.008 136.229   1
  -6   2   0 1990.13 233.552   1
   6  -2   0 2010.11 221.261   1
   6   2   0 1943.95 173.209   1
  -6   2  -1 50683.2 1850.06   1
   6  -2   1 49216.9 1880.00   1
  -6   2  -2 94004.5 3209.86   1
   6  -2   2 96772.9 3256.77   1
   6  -2   3 180520. 6077.36   1
  -6   2  -3 203159. 6201.80   1
   6  -2   4 841.654 184.105   1
  -6   3   0 33.5413 31.1280   1
   6  -3   0-1.98749 47.0367   1
   6  -3   1 35813.8 1471.54   1
  -6   3  -1 36027.9 1476.37   1
  -6   3  -2 37192.4 1559.75   1
   6  -3   2 36540.5 1565.80   1
   6  -3   3 8722.54 660.717   1
  -6   3  -3 10459.3 693.893   1
  -6   3  -4 21390.2 1214.89   1
   6  -3   4 21569.3 1162.58   1
   6  -3   5 21766.1 1168.74   1
  -6  -4   5 2223.60 194.518   1
  -6  -4   4 13871.5 553.573   1
  -6   4  -1 499.735 139.594   1
   6  -4   1 382.945 108.788   1
   6  -4   2 98140.1 3504.12   1
  -6   4  -2 102516. 3500.64   1
   6  -4   3 84.3067 60.4683   1
  -6   4  -3 14.5432 41.6962   1
   6  -4   4 11170.0 804.349   1
  -6   4  -4 10834.6 842.926   1
   6  -4   5 8139.64 696.264   1
  -6   4  -5 6952.09 708.464   1
  -6  -5   6 53.6366 66.6659   1
  -6  -5   5 22653.2 903.568   1
  -6  -5   4-2.62080 16.8478   1
   6   5  -3 45206.7 1466.97   1
   6   5  -2 10987.9 446.026   1
   6  -5   1 10091.0 680.081   1
  -6   5  -1 10171.3 734.991   1
   6  -5   2 6204.69 528.442   1
  -6   5  -2 5858.69 536.686   1
  -6   5  -3 45762.3 1959.50   1
   6  -5   3 42050.9 1950.98   1
  -6   5  -4 704.263 237.188   1
   6  -5   4 308.463 112.651   1
   6  -5   5 13870.2 983.367   1
  -6   5  -5 14399.4 1072.50   1
   6  -5   6 1309.58 276.194   1
  -6   5  -6 1890.41 370.864   1
  -6  -6   7 14894.6 801.377   1
  -6  -6   6 1707.34 214.980   1
  -6  -6   5 36177.8 1345.27   1
   6   6  -4 20378.4 842.722   1
   6   6  -3 176118. 5285.64   1
  -6   6  -1 163213. 5447.41   1
   6  -6   2 4818.25 478.305   1
  -6   6  -2 4208.33 484.022   1
  -6   6  -3 121242. 4230.42   1
   6  -6   3 117353. 4206.65   1
  -6   6  -4 30652.5 1562.40   1
   6  -6   4 32811.4 1705.18   1
  -6   6  -5 42194.3 1999.60   1
   6  -6   5 41357.6 1996.56   1
  -6   6  -6 1539.97 343.334   1
   6  -6   6 1670.91 334.484   1
  -6   6  -7 6720.30 786.009   1
   6  -6   7 6101.78 699.847   1
  -6  -7   8 20360.8 1067.65   1
  -6  -7   7 17129.1 902.309   1
  -6  -7   6 3175.99 308.874   1
  -6  -7   5 5359.60 374.798   1
   6   7  -4 147.762 44.2816   1
   6   7  -3 14751.6 662.998   1
   6  -7   2 2136.33 333.326   1
  -6   7  -2 1985.90 326.412   1
  -6   7  -3 17811.0 1150.70   1
   6  -7   3 18317.2 1110.04   1
   6  -7   4 317.784 125.825   1
  -6   7  -4 172.790 98.8795   1
   6  -7   5 8066.63 792.767   1
  -6   7  -5 7723.38 716.538   1
   6  -7   6 2175.86 412.947   1
  -6   7  -6 2188.38 402.894   1
  -6   7  -7 15214.2 1226.18   1
   6  -7   7 14450.5 1130.97   1
   6  -7   8 19009.6 1297.25   1
  -6   7  -8 1576.39 361.094   1
  -6  -8   9 267.018 139.163   1
  -6  -8   8 8684.35 644.554   1
  -6  -8   7 1481.78 227.408   1
  -6  -8   6 18806.9 904.116   1
   6   8  -5 17255.4 885.594   1
   6   8  -4 29200.7 1193.33   1
   6   8  -3 32317.1 1278.70   1
   6  -8   2 20088.9 1180.67   1
  -6   8  -2 20041.4 1267.73   1
  -6   8  -3 42722.4 2017.66   1
   6  -8   3 40151.7 1927.98   1
  -6   8  -4 24995.4 1456.88   1
   6  -8   4 25376.4 1443.46   1
   6  -8   5 12061.8 989.951   1
  -6   8  -5 11045.9 911.573   1
   6  -8   6 14172.4 1170.17   1
  -6   8  -6 15230.2 1126.70   1
  -6   8  -7 7063.90 868.096   1
   6  -8   7 8358.89 861.653   1
  -6   8  -8 7156.33 886.523   1
   6  -8   8 6609.87 790.830   1
  -6  -9   9 36175.2 1711.91   1
  -6  -9   8 605.200 155.622   1
  -6  -9   7 7675.77 557.057   1
   6   9  -6 3498.70 379.014   1
  -6  -9   6 3306.25 327.533   1
   6   9  -5 70777.5 2486.93   1
   6   9  -4 11295.2 645.682   1
   6   9  -3 876.287 158.206   1
   6  -9   3 998.213 253.066   1
  -6   9  -3 788.407 239.266   1
  -6   9  -4 11475.6 958.720   1
   6  -9   4 10673.5 885.606   1
  -6   9  -5 54697.5 2593.34   1
   6  -9   5 55284.2 2551.50   1
  -6   9  -6 2937.98 469.257   1
   6  -9   6 3010.30 482.867   1
  -6   9  -7 7660.49 907.018   1
   6  -9   7 9215.76 983.571   1
  -6 -10   8 6884.06 566.284   1
  -6 -10   7 12315.3 764.038   1
   6  10  -6 6433.85 557.945   1
   6  10  -5 15208.3 816.195   1
   6  10  -4 9073.64 606.469   1
  -6  10  -3 12993.0 1058.83   1
  -6  10  -4 14398.1 1170.29   1
   6 -10   4 15436.2 1127.24   1
   6 -10   5 6897.39 721.708   1
  -6  10  -5 7832.09 814.500   1
   6 -10   6 4314.63 630.333   1
  -6  10  -6 4570.61 605.868   1
  -6  10  -7 17847.8 1376.88   1
   6  11  -7 5107.97 521.251   1
   6  11  -6 20332.5 1082.59   1
   6  11  -5 2166.14 303.587   1
   6  11  -4 4484.72 438.785   1
   6 -11   4 5230.30 651.660   1
  -6  11  -4 5445.84 682.405   1
  -6  11  -5 1751.13 370.240   1
   6 -11   5 1515.23 367.632   1
  -6  11  -6 12965.5 1129.81   1
   6  12  -8 83.3200 209.722   1
   6  12  -7 7078.37 664.416   1
   6  12  -6 1948.42 271.308   1
   6  12  -5 11661.0 788.955   1
   6  13  -8 1533.29 304.769   1
   6  13  -7 4022.55 485.028   1
   6  13  -6 37.3004 35.3815   1
   6  14  -7 2321.15 359.422   1
  -7   0   1 14.5303 24.2769   1
  -7   0   0 199.829 57.9323   1
   7   0   0 301.695 82.8526   1
   7   0   1 148.932 113.200   1
  -7   0  -1-170.966 185.926   1
   7   0   2 52034.0 1885.70   1
  -7  -1   2 95139.9 2923.15   1
  -7  -1   1 24042.7 856.116   1
  -7   1   1 23566.1 1005.37   1
   7   1  -1 23812.9 852.422   1
  -7   1   0 35512.3 1345.91   1
   7   1   0 34913.8 1257.52   1
   7  -1   0 34660.2 1320.77   1
  -7   1  -1 36433.7 1378.18   1
   7  -1   1 35543.2 1403.54   1
   7   1   1 32983.8 1273.78   1
   7  -1   2 79431.8 2757.98   1
  -7   1  -2 78203.8 2826.69   1
   7  -1   3 42923.9 1715.00   1
   7   2  -1 68.4982 21.9795   1
  -7   2   1 198.004 82.9691   1
   7  -2   0 1809.49 213.553   1
   7   2   0 1216.56 127.422   1
  -7   2   0 1594.71 211.465   1
   7  -2   1 2224.65 271.323   1
  -7   2  -1 1967.90 258.394   1
  -7   2  -2 2614.61 305.247   1
   7  -2   2 2607.81 311.572   1
   7  -2   3 6426.18 531.461   1
  -7   2  -3 6395.83 568.517   1
   7  -2   4 12955.2 823.142   1
   7  -3   0 178935. 5714.87   1
  -7   3   0 186264. 5836.08   1
  -7   3  -1 71384.9 2640.93   1
   7  -3   1 75423.3 2634.79   1
   7  -3   2 54502.4 2186.17   1
  -7   3  -2 55704.4 2135.99   1
   7  -3   3 34021.8 1546.61   1
  -7   3  -3 33249.1 1551.29   1
   7  -3   4 69551.9 2707.43   1
  -7   3  -4 70694.5 2825.48   1
   7  -3   5 19370.9 1157.53   1
  -7  -4   5 3284.10 220.224   1
  -7   4   0-56.0773 65.0201   1
  -7   4  -1 365.367 124.850   1
   7  -4   1 206.169 83.0032   1
  -7   4  -2 4713.49 463.632   1
   7  -4   2 4712.69 474.659   1
   7  -4   3 2956.40 385.779   1
  -7   4  -3 2648.98 341.713   1
  -7   4  -4 2841.61 422.074   1
   7  -4   4 2971.97 393.049   1
   7  -4   5 232.003 103.755   1
  -7   4  -5 9.89618 130.108   1
  -7  -5   6 100.254 66.2375   1
  -7  -5   5 47702.1 1610.11   1
  -7   5  -1 56147.5 2293.44   1
   7  -5   1 57194.4 2227.50   1
   7  -5   2-3.25893 63.4197   1
  -7   5  -2 42.8574 82.4524   1
   7  -5   3 136034. 4757.59   1
  -7   5  -3 135947. 4733.91   1
   7  -5   4 11470.8 864.293   1
  -7   5  -4 11341.3 830.550   1
  -7   5  -5 23048.8 1479.41   1
   7  -5   5 25693.2 1429.37   1
  -7   5  -6 3201.16 500.821   1
   7  -5   6 3069.02 460.694   1
  -7  -6   7 12695.9 691.000   1
  -7  -6   6 4371.06 332.664   1
  -7  -6   5 15219.4 644.212   1
   7   6  -3 2815.17 186.676   1
   7   6  -2 3168.53 200.064   1
   7  -6   1 7002.36 595.253   1
  -7   6  -1 6978.09 653.156   1
   7  -6   2 444.221 150.234   1
  -7   6  -2 617.839 195.603   1
  -7   6  -3 13978.7 961.969   1
   7  -6   3 13781.6 945.589   1
   7  -6   4 183.810 90.4257   1
  -7   6  -4 254.173 122.717   1
   7  -6   5 59867.5 2661.74   1
  -7   6  -5 64816.6 2723.58   1
  -7   6  -6 2702.28 474.814   1
   7  -6   6 2139.68 386.997   1
   7  -6   7 24050.1 1540.14   1
  -7   6  -7 24713.4 1667.91   1
  -7  -7   8 8929.95 603.434   1
  -7  -7   7 357.241 106.364   1
  -7  -7   6 20434.9 895.212   1
   7   7  -4 33883.5 1250.13   1
   7   7  -3 243.823 57.4044   1
   7  -7   2 46122.4 2063.46   1
  -7   7  -2 48273.4 2144.11   1
  -7   7  -3 4650.04 544.508   1
   7  -7   3 4383.24 517.431   1
  -7   7  -4 14070.9 1046.97   1
   7  -7   4 13789.2 1030.74   1
   7  -7   5 93.0983 122.346   1
  -7   7  -5 537.551 227.650   1
   7  -7   6 60612.8 2776.35   1
  -7   7  -6 62725.8 2934.01   1
  -7   7  -7 2238.88 431.423   1
   7  -7   7 2016.22 410.830   1
  -7   7  -8 6217.43 838.528   1
   7  -7   8 18024.7 1298.97   1
  -7  -8   8 3093.28 363.817   1
  -7  -8   7 19366.2 933.494   1
  -7  -8   6 10547.3 581.608   1
   7   8  -5 2559.29 259.706   1
   7   8  -4 3017.25 241.411   1
   7   8  -3 4401.77 326.040   1
  -7   8  -2 250.241 116.054   1
   7  -8   2 263.059 132.162   1
  -7   8  -3 20895.4 1324.97   1
   7  -8   3 20501.7 1272.30   1
   7  -8   4 5224.83 613.787   1
  -7   8  -4 6447.22 672.062   1
   7  -8   5 16389.4 1214.88   1
  -7   8  -5 16276.0 1167.12   1
  -7   8  -6 5403.85 672.509   1
   7  -8   6 5326.07 714.473   1
   7  -8   7 14734.8 1222.63   1
  -7   8  -7 14310.7 1281.78   1
  -7  -9   7 22381.6 1044.25   1
   7   9  -5 24383.5 1122.75   1
   7   9  -4 67.4913 26.8993   1
   7   9  -3 68850.7 2407.81   1
   7  -9   3 54835.5 2484.53   1
  -7   9  -3 56577.8 2566.81   1
  -7   9  -4 146.927 103.362   1
   7  -9   4 218.077 183.751   1
  -7   9  -5 34152.5 1930.50   1
   7  -9   5 36821.3 1940.08   1
  -7   9  -6 295.731 159.935   1
   7  -9   6 162.914 174.161   1
  -7   9  -7 3130.33 579.468   1
   7  10  -6 1139.41 206.900   1
   7  10  -5 953.768 164.459   1
   7  10  -4 23153.7 1051.24   1
   7 -10   3 3707.67 510.208   1
  -7  10  -3 3741.52 565.776   1
  -7  10  -4 3415.22 561.784   1
   7 -10   4 4851.17 707.045   1
   7 -10   5 254.325 51.6630   1
  -7  10  -5 332.744 199.189   1
   7 -10   6 1694.03 408.981   1
  -7  10  -6 2154.94 418.625   1
   7  11  -6 12997.4 839.484   1
   7  11  -5 6144.46 491.910   1
   7  11  -4 26014.9 1192.64   1
   7 -11   4 24521.3 1528.49   1
  -7  11  -4 22186.2 1564.27   1
  -7  11  -5-87.3689 159.738   1
   7  12  -7 14537.3 924.532   1
   7  12  -6 22.8571 108.105   1
   7  12  -5 7027.63 558.221   1
   7  13  -6 41.7267 82.2479   1
  -8   0   2 78129.2 2534.04   1
  -8   0   1-17.7481 25.3102   1
   8   0   0 7470.21 464.957   1
  -8   0   0 8210.67 475.470   1
  -8   0  -1 48.5626 48.9890   1
   8   0   1 96.5210 57.5873   1
   8   0   2 101513. 3402.52   1
  -8  -1   2 1564.16 146.629   1
  -8  -1   1 5971.40 341.180   1
   8   1  -1 6065.98 326.976   1
   8  -1   0 1.80345 37.7408   1
  -8   1   0 27.2785 36.6287   1
   8   1   0 10.0275 24.7473   1
   8  -1   1 30.0310 47.9875   1
  -8   1  -1 54.1033 46.7047   1
   8   1   1 61.9471 41.4202   1
  -8   1  -2 236.561 113.248   1
   8  -1   2 117.523 71.7144   1
   8  -1   3 6200.68 525.722   1
  -8   2   1 103806. 3365.34   1
   8   2  -1 99506.8 3056.73   1
   8   2   0 4762.33 303.726   1
  -8   2   0 4685.94 398.516   1
   8  -2   0 4823.45 391.109   1
  -8   2  -1 91299.9 3124.53   1
   8  -2   1 89625.5 3137.79   1
  -8   2  -2 474.233 130.877   1
   8  -2   2 452.195 128.748   1
   8  -2   3 52786.3 2109.11   1
  -8   2  -3 52857.0 2206.12   1
   8  -2   4 7227.17 625.397   1
   8   3  -1 169.469 40.2586   1
  -8   3   0 2227.47 294.367   1
   8  -3   0 2020.10 253.608   1
  -8   3  -1 5286.56 461.756   1
   8  -3   1 5054.43 445.929   1
   8  -3   2 31.3539 45.2819   1
  -8   3  -2 16.8275 56.4008   1
  -8   3  -3 1748.04 303.209   1
   8  -3   3 1877.85 302.985   1
   8  -3   4 9814.93 758.096   1
  -8   3  -4 10002.4 810.476   1
   8  -3   5 246.210 132.447   1
  -8  -4   5 8208.38 375.324   1
  -8   4   0 67441.6 2584.75   1
  -8   4  -1 30380.7 1421.42   1
   8  -4   1 30104.1 1390.63   1
  -8   4  -2 49374.4 2031.24   1
   8  -4   2 45524.9 1987.48   1
   8  -4   3 7585.51 667.227   1
  -8   4  -3 7868.07 639.210   1
   8  -4   4 57596.3 2353.75   1
  -8   4  -4 48935.6 2350.19   1
   8  -4   5 9949.41 827.229   1
  -8   4  -5 10226.1 906.246   1
   8  -4   6 17880.3 1208.39   1
  -8  -5   6 7627.11 418.050   1
  -8  -5   5 16945.2 628.651   1
  -8   5  -1 2142.42 328.605   1
   8  -5   1 2156.18 304.824   1
  -8   5  -2 1103.19 235.244   1
   8  -5   2 786.068 181.184   1
   8  -5   3 450.161 152.454   1
  -8   5  -3 264.226 120.339   1
   8  -5   4 295.755 136.382   1
  -8   5  -4 562.288 198.677   1
   8  -5   5 18262.6 1189.57   1
  -8   5  -5 16074.6 1199.25   1
  -8   5  -6 203.920 147.548   1
   8  -5   6 127.118 92.1539   1
  -8  -6   7 24014.5 1013.36   1
  -8  -6   6 11364.3 548.899   1
   8  -6   1 35759.1 1638.82   1
  -8   6  -1 33197.6 1694.28   1
  -8   6  -2 18292.5 1141.35   1
   8  -6   2 18556.0 1108.79   1
  -8   6  -3 18343.4 1160.73   1
   8  -6   3 17012.4 1111.13   1
  -8   6  -4 10243.1 804.370   1
   8  -6   4 9265.77 848.519   1
   8  -6   5 30430.2 1690.38   1
  -8   6  -5 28790.0 1676.24   1
  -8   6  -6 4701.29 621.318   1
   8  -6   6 4160.91 578.306   1
  -8   6  -7 8928.89 951.845   1
   8  -6   7 8280.11 869.496   1
  -8  -7   7 1882.40 223.914   1
   8   7  -3 4780.55 264.073   1
   8  -7   2 4501.24 513.549   1
  -8   7  -2 4578.20 557.366   1
  -8   7  -3 2045.75 359.046   1
   8  -7   3 1879.89 331.792   1
   8  -7   4 2466.79 422.304   1
  -8   7  -4 2480.51 420.532   1
  -8   7  -5 744.884 220.296   1
   8  -7   5 758.047 242.340   1
   8  -7   6 14598.3 1144.80   1
  -8   7  -6 13869.7 1215.73   1
  -8   7  -7 1275.89 380.568   1
   8  -7   7 692.174 222.768   1
  -8  -8   7 5223.54 382.292   1
   8   8  -4 15814.7 700.575   1
   8   8  -3 10150.2 500.031   1
   8  -8   2 31773.6 1648.60   1
  -8   8  -2 30438.5 1700.05   1
  -8   8  -3 15442.4 1148.70   1
   8  -8   3 16763.9 1139.56   1
  -8   8  -4 30279.3 1721.16   1
   8  -8   4 28596.0 1633.98   1
   8  -8   5 13750.6 1110.50   1
  -8   8  -5 12849.5 1032.91   1
   8  -8   6 10038.3 987.265   1
  -8   8  -6 9203.29 930.043   1
  -8   8  -7 6279.54 835.594   1
   8  -8   7 3724.62 605.963   1
   8   9  -4 1823.84 190.103   1
   8   9  -3 5230.49 377.349   1
   8  -9   3 10397.6 898.122   1
  -8   9  -3 10140.4 923.447   1
  -8   9  -4 4717.10 634.424   1
   8  -9   4 4978.32 631.028   1
   8  -9   5 4311.52 608.670   1
  -8   9  -5 4913.99 657.555   1
  -8   9  -6 253.081 125.151   1
   8  -9   6 20.4971 70.1360   1
   8  10  -5 9376.17 573.015   1
   8  10  -4 13247.6 674.265   1
   8 -10   3 4942.67 607.165   1
  -8  10  -3 4775.62 644.363   1
  -8  10  -4 20347.0 1445.51   1
   8 -10   4 19636.5 1389.37   1
  -8  10  -5 11356.8 1083.18   1
   8 -10   5 11135.7 1022.14   1
   8  11  -5 120.234 58.8174   1
   8  11  -4 1616.35 227.705   1
  -8  11  -4 8564.82 937.614   1
   8  12  -5 24721.4 1168.61   1
  -9   0   2 13635.6 649.521   1
  -9   0   1 39.4573 32.9826   1
   9   0   0 1745.73 208.726   1
  -9   0   0 1721.45 219.809   1
  -9   0  -1-5.12571 58.6179   1
   9   0   1 52.8043 65.5230   1
   9   0   2 2276.34 283.803   1
  -9  -1   3 79879.8 2514.12   1
  -9  -1   2 6269.29 343.209   1
  -9   1   2 5779.24 415.550   1
   9   1  -1 117742. 3579.76   1
  -9   1   1 120351. 3762.86   1
  -9  -1   1 108885. 3643.42   1
   9  -1   0 70120.2 2387.70   1
   9   1   0 66060.0 2330.98   1
  -9   1   0 69149.3 2414.46   1
   9   1   1 122363. 3840.70   1
   9  -1   1 118400. 3983.22   1
  -9   1  -1 114728. 3948.03   1
  -9   1  -2 2685.24 352.718   1
   9  -1   2 3345.47 358.110   1
   9   1   2 3260.14 320.063   1
   9  -1   3 66027.2 2537.44   1
  -9   2   1 29.3758 55.7926   1
   9   2  -1 12.0531 29.9324   1
  -9   2   0 1127.58 195.070   1
   9   2   0 1731.93 185.036   1
   9  -2   0 1155.93 194.908   1
   9   2   1 130.829 51.0945   1
  -9   2  -1 80.2723 46.9450   1
   9  -2   1 85.3347 50.3465   1
   9  -2   2 339.539 144.169   1
  -9   2  -2 239.588 99.3173   1
   9  -2   3 6134.42 552.679   1
  -9   2  -3 5960.32 594.112   1
   9  -2   4 7350.43 647.980   1
  -9   3   1 10269.5 674.568   1
   9   3  -1 9823.56 444.480   1
   9  -3   0 10379.9 665.221   1
  -9   3   0 9789.69 674.836   1
   9   3   0 10285.1 491.313   1
  -9   3  -1 7652.07 589.002   1
   9  -3   1 6786.18 548.543   1
  -9   3  -2 60643.4 2316.06   1
   9  -3   2 59952.7 2445.65   1
  -9   3  -3 3505.59 462.709   1
   9  -3   3 3714.87 448.263   1
   9  -3   4 7585.33 684.562   1
  -9   3  -4 7351.09 708.616   1
   9  -3   5 8565.19 759.131   1
   9   4  -1 183.905 44.0724   1
  -9   4   0 109.964 59.0055   1
   9  -4   1 468.119 109.433   1
  -9   4  -1 547.283 145.064   1
  -9   4  -2 31710.7 1578.66   1
   9  -4   2 34244.5 1593.12   1
  -9   4  -3 22887.6 1242.35   1
   9  -4   3 22705.3 1321.13   1
  -9   4  -4 4263.24 562.136   1
   9  -4   4 4641.11 553.871   1
  -9   4  -5 1064.79 284.573   1
   9  -4   5 880.943 241.139   1
   9  -4   6 24587.7 1488.57   1
  -9  -5   6 9224.04 428.054   1
  -9   5   0 7363.58 650.211   1
   9  -5   1 48873.8 2059.51   1
  -9   5  -1 49312.3 2113.65   1
  -9   5  -2 57388.0 2389.91   1
   9  -5   2 57880.5 2356.36   1
   9  -5   3 41578.8 1963.03   1
  -9   5  -3 40444.2 1875.89   1
   9  -5   4 8751.20 810.855   1
  -9   5  -4 9488.02 804.778   1
   9  -5   5 39047.3 2022.49   1
  -9   5  -5 43325.6 2182.96   1
  -9   5  -6 2385.65 456.662   1
   9  -5   6 2403.30 421.172   1
  -9  -6   7 10782.0 551.000   1
   9  -6   1 13435.0 907.344   1
  -9   6  -1 13011.8 939.694   1
   9  -6   2-16.3498 71.5338   1
  -9   6  -2 66.8700 49.9936   1
   9  -6   3 5512.69 601.936   1
  -9   6  -3 4806.83 572.533   1
   9  -6   4 8746.80 812.123   1
  -9   6  -4 7082.47 688.900   1
  -9   6  -5 204.561 154.636   1
   9  -6   5 222.461 121.133   1
  -9   6  -6 2554.21 487.642   1
   9  -6   6 2095.08 408.253   1
   9  -6   7 9738.04 953.816   1
  -9   6  -7 10265.6 1046.62   1
  -9   7  -2 55226.4 2487.71   1
   9  -7   2 57383.2 2448.13   1
  -9   7  -3 1867.93 353.143   1
   9  -7   3 1920.43 339.568   1
   9  -7   4 44456.6 2185.45   1
  -9   7  -4 45375.5 2189.89   1
  -9   7  -5 2410.13 418.691   1
   9  -7   5 2579.66 469.699   1
   9  -7   6 17482.1 1326.87   1
  -9   7  -6 16367.2 1385.33   1
  -9   7  -7 606.021 230.568   1
   9  -7   7 593.954 221.696   1
   9   8  -3 6571.34 361.799   1
   9  -8   2 2419.49 402.919   1
  -9   8  -2 2628.52 438.063   1
  -9   8  -3 4768.77 611.772   1
   9  -8   3 4757.49 574.592   1
   9  -8   4 6074.30 680.840   1
  -9   8  -4 6351.96 740.973   1
  -9   8  -5 1702.81 370.976   1
   9  -8   5 1593.04 358.975   1
  -9   8  -6 8786.88 952.680   1
   9  -8   6 9070.59 980.378   1
   9   9  -4 865.096 117.685   1
   9   9  -3 31054.8 1162.00   1
   9  -9   3 44374.5 2166.25   1
  -9   9  -3 41531.3 2204.96   1
  -9   9  -4 407.404 219.030   1
   9  -9   4 168.160 101.244   1
   9  -9   5 12137.0 1068.87   1
  -9   9  -5 11557.5 1027.88   1
   9  10  -4 7841.52 451.124   1
  -9  10  -3 1648.33 374.872   1
   9 -10   3 1192.33 319.321   1
  -9  10  -4 9602.36 954.401   1
   9 -10   4 9701.68 953.060   1
   9  11  -4 18540.3 863.937   1
 -10   0   2 59343.1 2047.03   1
 -10   0   1 3.28187 23.7191   1
  10   0   0 47405.3 1726.57   1
 -10   0   0 43993.1 1789.13   1
  10   0   1 28.9692 61.1290   1
 -10   0  -1 38.8554 49.7369   1
  10   0   2 53181.9 2059.58   1
  10   0   3-30.8125 48.8117   1
 -10  -1   3 4151.71 277.805   1
 -10   1   2 527.091 122.843   1
 -10  -1   2 372.763 72.2868   1
  10   1  -1 852.730 125.903   1
 -10  -1   1 1009.64 150.369   1
 -10   1   1 818.815 162.960   1
  10   1   0-1.94443 37.3439   1
 -10   1   0 37.9695 53.2931   1
  10  -1   0 80.9029 82.0811   1
  10   1   1 265.806 84.7590   1
 -10   1  -1 465.357 138.981   1
  10  -1   1 315.304 117.388   1
 -10   1  -2 3780.88 441.525   1
  10  -1   2 3923.57 418.872   1
  10   1   2 4567.48 407.192   1
  10  -1   3 23130.1 1219.26   1
 -10  -2   4 1089.62 109.635   1
 -10  -2   3 78152.7 2379.10   1
 -10   2   1 60010.2 2215.79   1
  10   2  -1 58251.0 1934.95   1
 -10   2   0 877.884 170.467   1
  10   2   0 923.299 136.121   1
  10  -2   0 1232.19 201.289   1
  10   2   1 78497.7 2675.87   1
  10  -2   1 78426.0 2839.80   1
 -10   2  -1 78498.8 2788.55   1
  10  -2   2 5311.79 527.930   1
 -10   2  -2 5225.01 550.708   1
  10  -2   3 84713.9 3115.87   1
 -10   2  -3 80275.2 3213.02   1
  10  -2   4 3426.94 442.075   1
  10   3  -1 4.52619 24.0259   1
 -10   3   1 34.2837 55.3374   1
  10  -3   0 66.2314 28.6873   1
 -10   3   0 75.5680 53.7894   1
  10   3   0 40.4520 21.5658   1
  10  -3   1 338.739 98.2631   1
 -10   3  -1 258.783 101.375   1
 -10   3  -2 1392.44 251.043   1
  10  -3   2 1593.92 283.371   1
  10  -3   3 737.063 185.763   1
 -10   3  -3 808.460 238.268   1
 -10   3  -4 587.459 180.509   1
  10  -3   4 659.601 195.110   1
  10  -3   5 120.856 129.648   1
 -10  -4   6 3034.58 189.420   1
  10   4  -1 13820.8 558.788   1
 -10   4   0 111187. 3904.03   1
 -10   4  -1 13377.2 878.964   1
  10  -4   1 12904.8 850.539   1
  10  -4   2 41184.8 1895.29   1
 -10   4  -2 45134.1 1947.90   1
 -10   4  -3 23913.8 1320.93   1
  10  -4   3 22668.9 1368.49   1
  10  -4   4 52104.4 2273.01   1
 -10   4  -4 43466.8 2251.59   1
 -10   4  -5 332.717 167.612   1
  10  -4   5 287.391 150.180   1
  10  -4   6 18879.3 1296.42   1
  10   5  -1 208.877 43.5629   1
 -10   5   0 118.947 65.6082   1
  10  -5   1 4573.24 537.402   1
 -10   5  -1 179.102 125.974   1
  10  -5   2 3824.87 459.665   1
 -10   5  -2 3477.63 455.004   1
 -10   5  -3 565.500 163.342   1
  10  -5   3 460.747 191.820   1
  10  -5   4 12629.5 1031.72   1
 -10   5  -4 13007.7 1003.62   1
  10  -5   5 23433.2 1483.84   1
 -10   5  -5 26269.1 1634.67   1
  10  -5   6 12577.7 1035.96   1
 -10   5  -6 11479.5 1099.50   1
 -10   6  -1 12672.1 943.058   1
 -10   6  -2 12006.3 925.823   1
  10  -6   2 12522.4 924.315   1
 -10   6  -3 38296.5 1939.56   1
  10  -6   3 38409.4 1881.39   1
 -10   6  -4 4215.03 533.645   1
  10  -6   4 4495.21 585.481   1
  10  -6   5 11815.4 1043.02   1
 -10   6  -5 10660.7 1026.23   1
  10  -6   6 15677.8 1214.16   1
 -10   6  -6 16266.0 1318.41   1
 -10   6  -7 23174.5 1689.91   1
 -10   7  -1 1158.16 253.659   1
  10  -7   2 12267.7 941.428   1
 -10   7  -2 11841.2 958.058   1
  10  -7   3 561.944 206.715   1
 -10   7  -3 511.729 231.256   1
  10  -7   4 15803.3 1162.43   1
 -10   7  -4 14798.6 1106.07   1
 -10   7  -5 1458.91 329.220   1
  10  -7   5 1308.46 330.329   1
  10  -7   6 18926.4 1446.87   1
 -10   7  -6 17585.2 1454.91   1
  10  -8   2 29771.2 1650.47   1
 -10   8  -2 31042.6 1745.71   1
 -10   8  -3 7921.28 802.097   1
  10  -8   3 7217.28 741.122   1
 -10   8  -4 14829.9 1161.99   1
  10  -8   4 13856.7 1107.28   1
  10  -8   5 9661.22 955.371   1
 -10   8  -5 8772.14 871.225   1
  10   9  -3 9442.24 433.666   1
 -10   9  -3 1081.89 272.690   1
  10  -9   3 1108.87 311.628   1
  10  -9   4 73.8073 133.085   1
 -10   9  -4 93.7523 140.834   1
  10 -10   3 8799.75 897.147   1
 -10  10  -3 9826.53 993.980   1
 -11   0   3 12.6725 37.6740   1
 -11   0   2 2300.70 237.696   1
 -11   0   1 44.3223 22.6469   1
 -11   0   0 1847.14 257.739   1
  11   0   0 1847.53 225.539   1
  11   0   1-86.7436 33.1918   1
 -11   0  -1-859.818 186.909   1
  11   0   2 130.065 82.3202   1
  11   0   3-44.6596 31.5543   1
 -11  -1   3 8376.57 446.991   1
 -11   1   2 44997.7 1811.05   1
 -11  -1   2 51215.0 1685.51   1
 -11   1   1 8891.88 583.755   1
 -11  -1   1 9009.88 535.195   1
  11   1   0 7939.36 521.156   1
  11  -1   0 8002.77 554.174   1
 -11   1   0 8325.88 554.336   1
  11  -1   1 26075.4 1252.31   1
  11   1   1 26466.6 1171.44   1
 -11   1  -1 23398.6 1267.24   1
  11   1   2 29243.7 1322.63   1
  11  -1   2 29643.6 1390.00   1
 -11   1  -2 26065.7 1408.26   1
  11  -1   3 20350.5 1153.79   1
 -11  -2   4 4715.08 259.551   1
 -11  -2   3 5902.04 311.159   1
 -11   2   2 2776.42 340.608   1
 -11   2   1 2977.85 332.437   1
  11   2  -1 2598.84 224.166   1
  11  -2   0 1102.26 189.574   1
  11   2   0 436.448 59.1427   1
 -11   2   0 828.160 178.215   1
  11   2   1 95.9818 60.7572   1
  11  -2   1-2.97584 40.0827   1
 -11   2  -1 2.91015 37.6260   1
 -11   2  -2 122.191 103.733   1
  11  -2   2 3.94226 38.7927   1
 -11   2  -3 4036.32 506.306   1
  11  -2   3 3852.82 459.428   1
  11  -2   4 838.883 211.232   1
  11   3  -1 10465.7 475.102   1
 -11   3   1 9350.23 683.051   1
 -11   3   0 57835.2 2364.09   1
  11   3   0 63264.7 2114.75   1
  11  -3   1 15892.7 941.952   1
 -11   3  -1 15370.7 935.328   1
  11  -3   2 21504.9 1241.48   1
 -11   3  -2 23745.9 1258.23   1
  11  -3   3 11003.8 840.003   1
 -11   3  -3 9585.95 854.041   1
  11  -3   4 40788.4 1994.34   1
 -11   3  -4 43424.1 2132.62   1
  11  -3   5 4840.83 593.207   1
  11   4  -1 2380.87 191.234   1
 -11   4   0 24.9399 31.5571   1
  11   4   0-15.7861 21.4305   1
 -11   4  -1 2065.70 325.595   1
  11  -4   1 1755.18 307.945   1
  11  -4   2 1251.65 251.820   1
 -11   4  -2 1233.54 242.255   1
 -11   4  -3 251.369 114.316   1
  11  -4   3 293.139 143.048   1
 -11   4  -4 7723.94 794.198   1
  11  -4   4 7642.49 735.566   1
 -11   4  -5 4588.90 648.944   1
  11  -4   5 4231.00 572.671   1
  11  -4   6 4835.11 641.716   1
  11   5  -1 33519.5 1135.88   1
 -11   5   0 3025.95 415.359   1
  11  -5   1 50698.0 2166.64   1
 -11   5  -1 49490.5 2213.03   1
  11  -5   2 195.710 92.5396   1
 -11   5  -2 246.745 126.941   1
  11  -5   3 29186.5 1587.64   1
 -11   5  -3 27447.6 1495.10   1
 -11   5  -4 2789.04 469.818   1
  11  -5   4 2711.27 468.650   1
  11  -5   5 21331.1 1433.15   1
 -11   5  -5 21330.1 1492.19   1
 -11   5  -6 725.420 236.302   1
  11  -5   6 1222.87 327.582   1
 -11   6  -1 3553.70 474.543   1
 -11   6  -2 808.371 230.165   1
  11  -6   2 697.279 198.830   1
  11  -6   3 67.8038 71.9274   1
 -11   6  -3 117.392 129.866   1
 -11   6  -4 406.143 161.638   1
  11  -6   4 512.514 204.032   1
 -11   6  -5 3882.14 601.351   1
  11  -6   5 5003.65 659.822   1
 -11   6  -6 6909.39 850.427   1
  11  -6   6 7073.43 832.505   1
 -11   7  -1 162.735 112.827   1
  11  -7   2 27239.4 1555.50   1
 -11   7  -2 27322.5 1603.01   1
 -11   7  -3 1503.96 333.477   1
  11  -7   3 1954.44 379.201   1
  11  -7   4 28659.6 1653.90   1
 -11   7  -4 24414.1 1521.14   1
 -11   7  -5 957.417 233.565   1
  11  -7   5 1184.38 310.139   1
 -11   8  -2 551.302 229.482   1
  11  -8   2 668.255 205.495   1
 -11   8  -3 8761.65 870.036   1
  11  -8   3 8989.01 869.719   1
  11  -8   4 1363.41 335.312   1
 -11   8  -4 1321.23 339.933   1
 -11   8  -5 800.853 255.462   1
  11  -9   3 27254.4 1673.95   1
 -11   9  -3 27940.7 1727.94   1
 -12   0   3-98.8611 64.0474   1
 -12   0   2 36753.5 1433.81   1
 -12   0   1 6.43472 31.6210   1
  12   0   0 205948. 6525.54   1
 -12   0   0 214150. 6640.86   1
  12   0   1-98.7147 36.1896   1
  12   0   2 32362.2 1502.72   1
  12   0   3 3.54291 35.9807   1
 -12  -1   4 3263.94 261.025   1
 -12  -1   3 618.237 107.260   1
 -12   1   2 4260.95 387.999   1
 -12  -1   2 4211.97 328.561   1
 -12  -1   1 525.217 113.107   1
 -12   1   1 466.684 117.957   1
  12   1   0 2520.77 268.388   1
 -12   1   0 1892.60 264.866   1
  12  -1   0 2070.72 266.991   1
  12  -1   1 30.5312 55.1040   1
  12   1   1-105.633 84.1353   1
 -12   1  -1-6.99353 76.1918   1
 -12   1  -2 475.135 152.992   1
  12   1   2 589.843 147.064   1
  12  -1   2 690.390 192.866   1
  12  -1   3 96.1851 67.0079   1
  12  -1   4 13320.6 949.276   1
 -12  -2   4 151.179 38.9235   1
 -12   2   2 27378.9 1267.33   1
 -12   2   1 27440.9 1284.25   1
  12   2   0 1148.92 181.130   1
 -12   2   0 1107.28 208.078   1
  12  -2   0 1044.00 190.228   1
  12   2   1 20449.4 1007.59   1
  12  -2   1 21109.8 1120.57   1
 -12   2  -1 21914.3 1150.10   1
  12  -2   2 24467.4 1353.18   1
 -12   2  -2 26841.3 1428.68   1
  12  -2   3 49200.8 2206.02   1
 -12   2  -3 53373.1 2370.98   1
  12  -2   4 50.3314 69.3328   1
 -12   3   1 8151.09 617.288   1
  12   3  -1 6352.44 369.076   1
 -12   3   0 262.725 101.906   1
  12   3   0 362.706 99.2399   1
  12   3   1 8881.41 560.603   1
  12  -3   1 7542.48 632.659   1
 -12   3  -1 7085.80 599.698   1
  12  -3   2 8477.13 719.003   1
 -12   3  -2 9156.67 764.607   1
 -12   3  -3 3245.58 471.425   1
  12  -3   3 2655.49 420.436   1
 -12   3  -4 5511.89 669.161   1
  12  -3   4 5848.60 633.468   1
  12  -3   5 4817.21 613.073   1
 -12   4   1 324.087 122.385   1
  12   4  -1 573.231 86.4292   1
  12   4   0 20347.1 865.355   1
 -12   4   0 18439.8 1148.31   1
 -12   4  -1 1688.95 311.061   1
  12  -4   1 1940.13 320.290   1
  12  -4   2 35766.2 1712.73   1
 -12   4  -2 34198.0 1666.05   1
 -12   4  -3 331.953 198.458   1
  12  -4   3 24.3137 108.494   1
  12  -4   4 8893.28 838.161   1
 -12   4  -4 10185.5 930.157   1
 -12   4  -5 4418.56 603.341   1
  12  -4   5 3996.57 573.770   1
  12  -4   6 38905.5 2096.54   1
  12   5  -1 904.850 110.082   1
 -12   5   0 158.888 83.1346   1
 -12   5  -1 1231.30 252.981   1
  12  -5   1 1318.17 259.689   1
 -12   5  -2 1471.40 292.563   1
  12  -5   2 1785.32 330.176   1
  12  -5   3 12731.7 998.499   1
 -12   5  -3 14593.3 1028.84   1
 -12   5  -4 297.274 154.445   1
  12  -5   4 406.081 184.133   1
 -12   5  -5 3876.71 599.358   1
  12  -5   5 4126.29 583.849   1
 -12   5  -6 669.073 257.935   1
  12  -5   6 556.572 219.001   1
  12   6  -1 37711.8 1257.64   1
 -12   6  -1 55532.2 2504.86   1
  12  -6   2 3264.61 479.840   1
 -12   6  -2 3148.17 471.391   1
  12  -6   3 33135.8 1793.11   1
 -12   6  -3 33018.0 1752.66   1
  12  -6   4 15398.7 1182.27   1
 -12   6  -4 15885.5 1196.89   1
 -12   6  -5 18334.6 1464.49   1
  12  -6   5 20047.1 1468.38   1
 -12   7  -1 485.331 187.729   1
 -12   7  -2-32.5903 93.2087   1
  12  -7   2 61.2171 60.1857   1
  12  -7   3 4039.06 541.663   1
 -12   7  -3 3804.35 555.953   1
  12  -7   4 446.468 168.808   1
 -12   7  -4 579.279 215.290   1
 -12   7  -5 6301.31 908.291   1
 -12   8  -2 8640.79 869.405   1
 -12   8  -3 18062.2 1349.04   1
  12  -8   3 16820.7 1263.01   1
 -12   8  -4 11634.1 1031.99   1
 -13   0   3-7.46381 40.6750   1
 -13   0   2 3969.78 331.232   1
 -13   0   1 35.3487 58.7651   1
  13   0   0 49.4293 59.0161   1
 -13   0   0 88.9663 67.2510   1
  13   0   1-52.3044 113.696   1
  13   0   2 22722.4 1211.00   1
  13   0   3 54.9489 73.0663   1
 -13  -1   4 8356.39 464.560   1
 -13   1   3 14739.4 811.041   1
 -13  -1   3 15039.6 673.974   1
 -13   1   2 30778.9 1376.49   1
 -13  -1   2 35169.3 1341.22   1
 -13   1   1 8915.10 597.360   1
  13   1   0 15664.5 804.229   1
 -13   1   0 14408.6 910.057   1
  13  -1   0 15992.9 879.408   1
  13  -1   1 14903.2 888.808   1
 -13   1  -1 13950.9 935.905   1
  13   1   1 14730.8 878.768   1
  13   1   2 21992.6 1164.31   1
  13  -1   2 22946.2 1301.07   1
  13  -1   3 16551.7 1076.49   1
  13  -1   4 6418.78 649.746   1
 -13   2   2 955.623 183.478   1
 -13   2   1 231.998 85.9539   1
 -13   2   0 1060.29 198.131   1
  13  -2   0 950.499 194.983   1
  13   2   0 601.661 119.993   1
 -13   2  -1 317.934 126.476   1
  13  -2   1 396.537 127.035   1
  13   2   1 371.044 115.668   1
  13   2   2 271.074 118.489   1
 -13   2  -2 362.822 149.173   1
  13  -2   2 446.052 155.913   1
 -13   2  -3 1743.28 305.339   1
  13  -2   3 1850.84 338.920   1
  13  -2   4 4470.89 555.510   1
 -13   3   1 9936.47 741.755   1
 -13   3   0 60043.3 2533.08   1
  13   3   0 66820.1 2298.03   1
  13   3   1 27875.6 1227.94   1
  13  -3   1 26300.9 1385.79   1
 -13   3  -1 27050.1 1381.32   1
  13  -3   2 20751.9 1220.64   1
 -13   3  -2 20861.4 1326.38   1
 -13   3  -3 10850.1 915.282   1
  13  -3   3 9912.23 878.667   1
  13  -3   4 23388.4 1455.17   1
 -13   3  -4 22569.8 1494.30   1
  13  -3   5 5907.99 680.256   1
 -13   4   1 815.642 190.612   1
 -13   4   0 78.5539 68.7346   1
  13   4   0 147.543 58.7877   1
  13  -4   1 761.393 201.245   1
 -13   4  -1 783.803 218.042   1
 -13   4  -2 2951.48 423.463   1
  13  -4   2 3022.90 426.885   1
 -13   4  -3 527.957 365.787   1
  13  -4   3 388.769 160.044   1
 -13   4  -4 1378.23 359.129   1
  13  -4   4 1930.83 386.830   1
 -13   4  -5-180.134 307.101   1
  13  -4   5 47.5042 93.1522   1
  13  -4   6 3585.17 574.931   1
  13   5  -1 32552.8 1126.98   1
  13   5   0 2002.64 206.347   1
 -13   5   0 1706.29 324.744   1
 -13   5  -1 20909.9 1294.30   1
  13  -5   1 22170.1 1291.87   1
  13  -5   2 65.7033 94.7125   1
 -13   5  -2 370.744 184.479   1
  13  -5   3 54280.8 2462.60   1
 -13   5  -3 54687.3 2511.97   1
 -13   5  -4 4836.86 696.090   1
  13  -5   4 5103.00 667.336   1
 -13   5  -5 8914.45 965.817   1
  13  -5   5 10544.2 1019.02   1
  13   6  -1 195.145 45.1194   1
 -13   6  -1 1463.20 315.569   1
 -13   6  -2 129.850 119.575   1
  13  -6   2 205.470 102.588   1
  13  -6   3 7285.71 757.626   1
 -13   6  -3 7564.72 750.122   1
  13  -6   4 100.675 124.039   1
 -13   6  -4 25.7141 109.353   1
 -13   6  -5 47790.2 2765.56   1
 -13   7  -1 335.223 159.379   1
 -13   7  -2 20031.2 1372.80   1
  13  -7   2 20085.2 1346.92   1
  13  -7   3 1283.40 291.534   1
 -13   7  -3 1369.63 340.851   1
 -13   7  -4 6557.77 743.576   1
 -13   8  -2 92.4232 66.7187   1
 -13   8  -3 6704.77 792.318   1
 -14   0   3-2.07868 33.9748   1
 -14   0   2 34139.2 1388.90   1
 -14   0   1-16.9661 81.6263   1
 -14   0   0 4906.07 490.688   1
  14   0   0 5055.27 442.923   1
  14   0   1 90.1817 50.1251   1
  14   0   2 36564.0 1731.19   1
  14   0   3 100.651 107.902   1
 -14   1   3 3486.80 359.050   1
 -14   1   2 911.133 185.505   1
 -14   1   1 2686.22 321.403   1
 -14   1   0 49.0184 49.0624   1
  14  -1   0 45.9072 37.9550   1
  14   1   0 7.01042 59.1538   1
 -14   1  -1 113.717 62.9851   1
  14  -1   1 167.852 50.4519   1
  14   1   1 311.683 114.901   1
  14  -1   2 159.357 64.2354   1
  14   1   2 301.556 105.878   1
  14  -1   3 3224.71 445.958   1
  14  -1   4 33.3574 41.3942   1
 -14   2   2 53.4956 49.5265   1
 -14   2   1 35326.9 1592.66   1
  14   2   0 1713.66 221.425   1
 -14   2   0 1702.16 268.953   1
  14  -2   1 36429.0 1658.52   1
  14   2   1 36156.2 1551.38   1
 -14   2  -1 31756.0 1720.82   1
  14  -2   2 199.445 127.810   1
 -14   2  -2 4.82786 62.3922   1
  14   2   2 312.852 109.786   1
  14  -2   3 20919.5 1350.57   1
  14  -2   4 2661.88 432.585   1
 -14   3   1 31.7112 70.6211   1
 -14   3   0 1013.52 195.506   1
  14   3   0 881.726 163.305   1
 -14   3  -1 2205.31 343.813   1
  14   3   1 1815.02 247.562   1
  14  -3   1 2161.25 339.378   1
 -14   3  -2 59.5974 123.169   1
  14  -3   2 4.19310 38.0570   1
 -14   3  -3 1568.33 345.254   1
  14  -3   3 1318.73 286.190   1
  14  -3   4 2389.24 420.651   1
  14  -3   5 347.809 174.913   1
 -14   4   1 3675.70 465.712   1
 -14   4   0 24031.1 1347.77   1
  14   4   0 24110.7 1051.22   1
  14  -4   1 9884.83 782.931   1
 -14   4  -1 9423.14 769.782   1
  14  -4   2 20406.5 1268.37   1
 -14   4  -2 21639.5 1316.14   1
  14  -4   3 4172.59 538.123   1
 -14   4  -3 3848.46 576.295   1
  14  -4   4 21826.0 1466.39   1
 -14   4  -4 22517.9 1543.66   1
  14  -4   5 1873.58 425.759   1
 -14   5   0 94.9976 128.181   1
  14   5   0 198.646 70.8304   1
 -14   5  -1 428.867 173.464   1
  14  -5   2 236.545 156.389   1
 -14   5  -2 201.314 97.8245   1
 -14   5  -3 474.589 180.089   1
  14  -5   3 344.661 135.415   1
 -14   5  -4 295.248 146.004   1
  14  -5   4-36.7853 104.946   1
 -14   5  -5 8109.73 940.967   1
 -14   6  -1 15713.4 1147.22   1
  14  -6   2 3535.68 505.245   1
 -14   6  -2 3421.62 501.172   1
  14  -6   3 10908.7 961.092   1
 -14   6  -3 10362.7 934.031   1
  14  -6   4 3545.81 571.805   1
 -14   6  -4 5194.11 736.501   1
 -14   7  -1 163.826 156.048   1
  14  -7   2 1381.52 337.139   1
 -14   7  -2 852.353 253.603   1
 -14   7  -3 414.651 173.918   1
  14  -7   3 280.259 164.597   1
 -15   0   1 6.11666 58.9743   1
  15   0   0 576.653 157.610   1
  15   0   1-31.4905 67.7661   1
  15   0   2 396.949 182.242   1
  15   0   3 34.4402 91.4449   1
 -15   1   2 2908.23 320.329   1
 -15   1   1 32148.8 1511.78   1
  15  -1   0 15607.7 921.627   1
 -15   1   0 16459.6 1019.48   1
  15   1   0 14835.8 838.729   1
  15   1   1 34432.0 1582.92   1
  15  -1   1 36337.4 1652.54   1
 -15   1  -1 37782.3 1791.43   1
  15   1   2 1965.78 302.903   1
  15  -1   2 2147.19 359.094   1
  15  -1   3 16758.8 1159.03   1
  15  -1   4 20585.8 1330.81   1
 -15   2   2 1434.50 251.548   1
 -15   2   1 569.565 134.871   1
 -15   2   0 538.555 166.008   1
  15   2   0 822.500 150.515   1
 -15   2  -1 4.55750 61.2033   1
  15  -2   1 97.9824 87.3108   1
  15   2   1 163.137 101.400   1
 -15   2  -2 5.13544 73.2485   1
  15  -2   2 20.8502 59.9535   1
  15   2   2 126.626 108.245   1
  15  -2   3 1673.03 334.256   1
  15  -2   4 2222.78 407.563   1
 -15   3   1 2618.06 372.300   1
  15   3   0 3657.64 322.827   1
 -15   3   0 3446.42 418.604   1
  15  -3   1 2412.87 377.997   1
  15   3   1 2718.88 321.170   1
 -15   3  -1 2881.42 415.586   1
  15  -3   2 18081.4 1182.11   1
 -15   3  -2 22445.6 1395.22   1
 -15   3  -3 1832.63 388.123   1
  15  -3   3 1578.70 321.121   1
  15  -3   4 7053.28 793.675   1
  15  -3   5 2746.93 491.761   1
 -15   4   1-69.8019 130.642   1
  15   4   0 224.646 73.0093   1
 -15   4   0 122.856 61.3871   1
 -15   4  -1-102.810 68.2649   1
  15  -4   1-21.7822 70.5780   1
  15  -4   2 5910.78 625.392   1
 -15   4  -2 5408.81 649.926   1
 -15   4  -3 8034.63 828.504   1
  15  -4   3 6934.01 714.067   1
 -15   4  -4 1049.09 326.755   1
  15  -4   4 893.700 261.383   1
 -15   5   0 2512.96 410.170   1
 -15   5  -1 22913.3 1369.51   1
  15  -5   2 13803.4 1051.68   1
 -15   5  -2 13731.5 1046.48   1
  15  -5   3 11967.6 1002.68   1
 -15   5  -3 12023.6 1081.68   1
  15  -5   4 2633.02 483.664   1
 -15   5  -4 3691.39 585.469   1
 -15   6  -1 2985.87 484.872   1
 -15   6  -2 126.342 125.538   1
  15  -6   2 49.0222 108.092   1
  15  -6   3 1027.54 280.915   1
 -15   6  -3 989.864 251.945   1
 -15   7  -1 2547.43 439.553   1
 -15   7  -2 20287.9 1420.65   1
  16   0   1 6.58354 72.3365   1
  16   0   2 15048.3 1009.61   1
  16   0   3 42.2786 109.287   1
  16  -1   1 163.619 94.9977   1
  16   1   1 33.7332 54.7911   1
  16  -1   2 1481.20 292.260   1
  16   1   2 1363.67 276.057   1
  16  -1   3 6476.95 711.313   1
 -16   2   0 4.61114 58.8527   1
  16   2   1 21489.6 1136.39   1
 -16   2  -1 23090.2 1375.75   1
  16  -2   1 24641.9 1299.30   1
 -16   2  -2 462.891 131.783   1
  16  -2   2 947.152 246.124   1
  16  -2   3 26992.6 1582.89   1
  16  -2   4 887.458 257.329   1
 -16   3   1-44.8056 55.1967   1
 -16   3   0 138.383 104.362   1
  16  -3   1 37.7498 89.5783   1
 -16   3  -1-16.0908 70.0773   1
  16   3   1 55.7236 71.6512   1
 -16   3  -2 758.009 259.192   1
  16  -3   2 317.641 140.359   1
 -16   3  -3 195.101 150.997   1
  16  -3   3 397.660 181.587   1
  16  -3   4 242.357 159.465   1
 -16   4   1 693.322 217.027   1
 -16   4   0 36329.8 1769.26   1
 -16   4  -1 4602.05 545.770   1
  16  -4   2 14511.3 1070.82   1
 -16   4  -2 13621.7 1164.43   1
 -16   4  -3 7849.14 859.674   1
  16  -4   3 7831.33 761.595   1
  16  -4   4 9735.65 951.067   1
 -16   4  -4 14292.0 1209.37   1
 -16   5   0 207.216 79.6362   1
 -16   5  -1-4.72815 81.8838   1
 -16   5  -2 1121.46 279.133   1
  16  -5   2 1220.94 301.085   1
 -16   5  -3 244.823 110.730   1
  16  -5   3 446.750 194.530   1
 -16   6  -1 5473.05 660.687   1
  16  -6   2 3061.66 481.140   1
 -16   6  -2 3867.76 535.418   1
 -16   7  -1-6.52751 145.159   1
  17   0   1 73.1897 95.7343   1
  17   0   2 60.3295 84.2467   1
  17   0   3-124.672 91.0462   1
  17   1   1 9011.33 670.948   1
  17  -1   1 10557.8 782.512   1
  17   1   2 6775.64 629.200   1
  17  -1   2 6570.74 630.042   1
  17  -1   3 9934.99 856.352   1
  17  -2   1 164.932 103.109   1
  17  -2   2 53.4272 90.0238   1
  17  -2   3 981.396 242.837   1
  17  -2   4-49.7721 64.6328   1
  17  -3   1 6273.93 637.416   1
 -17   3  -1 5979.65 676.393   1
 -17   3  -2 7813.43 806.675   1
  17  -3   2 6579.62 682.201   1
  17  -3   3 4544.19 582.250   1
  17  -3   4 5394.56 697.106   1
 -17   4   0 126.918 62.8284   1
 -17   4  -1 145.005 63.6444   1
  17  -4   2 309.436 125.760   1
 -17   4  -2 221.657 164.512   1
 -17   4  -3 343.739 198.153   1
  17  -4   3 428.270 116.538   1
 -17   5   0 1800.32 321.038   1
 -17   5  -1 17314.0 1204.18   1
  17  -5   2 60.4720 107.395   1
 -17   5  -2 20.1450 90.1828   1
 -17   6  -1 693.272 220.982   1
  18  -1   2 987.602 261.543   1
  18  -1   3-5.00710 78.5963   1
  18  -2   1 8910.90 740.212   1
  18  -2   2 5096.09 590.726   1
  18  -2   3 14815.9 1093.42   1
  18  -3   2 1077.39 253.544   1
  18  -3   3 894.009 247.966   1
  18  -4   2 11702.1 967.847   1
   0   0   0    0.00    0.00   0
TITL para_p04_cr1_s2 in P2(1)/c
REM P2(1)/c (#14 in standard setting)
CELL 0.29050   8.935926   8.910934   6.995384  90.0000  90.0412  90.0000
ZERR    4.00   0.000231   0.000415   0.000458   0.0000   0.0037   0.0000
LATT  1
SYMM -x, y+1/2,-z+1/2
SFAC O Al Si Ba
UNIT 32.00 8.00 8.00 4.00
TREF
HKLF 4
END
;
_shelx_hkl_checksum   78084

# start Validation Reply Form
_vrf_PLAT029_shelx
;
PROBLEM: _diffrn_measured_fraction_theta_full value Low .      0.475 Why?  
RESPONSE: Incomplete scans, based on small opening of the daimond anvil cell

;
_vrf_PLAT911_shelx
;
PROBLEM: Missing FCF Refl Between Thmin & STh/L=    0.600        527 Report
RESPONSE: Incomplete scans, based on small opening of the daimond anvil cell

;
# end Validation Reply Form
