# Supplementary material for: High pressure phase transitions of paracelsian BaAl2Si2O8
Source: Sci Rep. 2019 Sep 2;9:12652. doi: 10.1038/s41598-019-49112-1 (PMC6718520; doi:10.1038/s41598-019-49112-1)
Supplement: Supplementary file 2 — Dataset 2 [file 41598_2019_49112_MOESM2_ESM.zip › cifs/para_p05_14-22GPa.cif]

 
data_shelx
 
_audit_creation_method            'SHELXL-2016/6'
_shelx_SHELXL_version_number      '2016/6'
_chemical_name_systematic         ?
_chemical_name_common             ?
_chemical_melting_point           ?
_chemical_formula_moiety          ?
_chemical_formula_sum
 'Al2 Ba O8 Si2' 
_chemical_formula_weight          375.48

loop_
 _atom_type_symbol
 _atom_type_description
 _atom_type_scat_dispersion_real
 _atom_type_scat_dispersion_imag
 _atom_type_scat_source
 'O'  'O'  -0.0010   0.0008
 'International Tables Vol C Tables 4.2.6.8 and 6.1.1.4'
 'Al'  'Al'   0.0048   0.0077
 'International Tables Vol C Tables 4.2.6.8 and 6.1.1.4'
 'Si'  'Si'   0.0083   0.0108
 'International Tables Vol C Tables 4.2.6.8 and 6.1.1.4'
 'Ba'  'Ba'  -1.0855   2.8195
 'International Tables Vol C Tables 4.2.6.8 and 6.1.1.4'
 
_space_group_crystal_system       monoclinic
_space_group_IT_number            14
_space_group_name_H-M_alt         'P 21/c'
_space_group_name_Hall            '-P 2ybc'
 
_shelx_space_group_comment
;
The symmetry employed for this shelxl refinement is uniquely defined
by the following loop, which should always be used as a source of
symmetry information in preference to the above space-group names.
They are only intended as comments.
;
 
loop_
 _space_group_symop_operation_xyz
 'x, y, z'
 '-x, y+1/2, -z+1/2'
 '-x, -y, -z'
 'x, -y-1/2, z-1/2'
 
_cell_length_a                    8.8971(3)
_cell_length_b                    8.8374(5)
_cell_length_c                    6.9042(5)
_cell_angle_alpha                 90
_cell_angle_beta                  90.095(4)
_cell_angle_gamma                 90
_cell_volume                      542.86(5)
_cell_formula_units_Z             4
_cell_measurement_temperature     293(2)
_cell_measurement_reflns_used     2277
_cell_measurement_theta_min       1.794
_cell_measurement_theta_max       17.789
 
_exptl_crystal_description        'isosymmetric'
_exptl_crystal_colour             'colorless'
_exptl_crystal_density_meas       'none'
_exptl_crystal_density_method     'none'
_exptl_crystal_density_diffrn     4.594          
_exptl_crystal_F_000              696
_exptl_transmission_factor_min    ?
_exptl_transmission_factor_max    ?
_exptl_crystal_size_max           0.010
_exptl_crystal_size_mid           0.010
_exptl_crystal_size_min           0.005
_exptl_absorpt_coefficient_mu     3.606
_shelx_estimated_absorpt_T_min    ?
_shelx_estimated_absorpt_T_max    ?
_exptl_absorpt_correction_type    ?
_exptl_absorpt_correction_T_min   ?
_exptl_absorpt_correction_T_max   ?
_exptl_absorpt_process_details    ?
_exptl_absorpt_special_details    ?
_diffrn_ambient_temperature       293(2)
_diffrn_radiation_wavelength      0.2905
_diffrn_radiation_type            'synchrotron'
_diffrn_source                    ?
_diffrn_measurement_device_type   'esperanto-CrysAlisPro-abstract goniometer imported esperanto images'
_diffrn_measurement_method        ?
_diffrn_detector_area_resol_mean  ?
_diffrn_reflns_number             2277
_diffrn_reflns_av_unetI/netI      0.0318
_diffrn_reflns_av_R_equivalents   0.0211
_diffrn_reflns_limit_h_min        -17
_diffrn_reflns_limit_h_max        18
_diffrn_reflns_limit_k_min        -14
_diffrn_reflns_limit_k_max        15
_diffrn_reflns_limit_l_min        -9
_diffrn_reflns_limit_l_max        10
_diffrn_reflns_theta_min          1.794
_diffrn_reflns_theta_max          17.789
_diffrn_reflns_theta_full         10.038
_diffrn_measured_fraction_theta_max   0.263
_diffrn_measured_fraction_theta_full  0.478
_diffrn_reflns_Laue_measured_fraction_max    0.263
_diffrn_reflns_Laue_measured_fraction_full   0.478
_diffrn_reflns_point_group_measured_fraction_max   0.263
_diffrn_reflns_point_group_measured_fraction_full  0.478
_reflns_number_total              1393
_reflns_number_gt                 1318
_reflns_threshold_expression      'I > 2\s(I)'
_reflns_Friedel_coverage          0.000
_reflns_Friedel_fraction_max      .
_reflns_Friedel_fraction_full     .
 
_reflns_special_details
;
 Reflections were merged by SHELXL according to the crystal
 class for the calculation of statistics and refinement.
 
 _reflns_Friedel_fraction is defined as the number of unique
 Friedel pairs measured divided by the number that would be
 possible theoretically, ignoring centric projections and
 systematic absences.
;
 
_computing_data_collection        ?
_computing_cell_refinement        ?
_computing_data_reduction         ?
_computing_structure_solution     ?
_computing_structure_refinement 'SHELXL-2016/6 (Sheldrick, 2016)'
_computing_molecular_graphics     ?
_computing_publication_material   ?
_refine_special_details           ?
_refine_ls_structure_factor_coef  Fsqd
_refine_ls_matrix_type            full
_refine_ls_weighting_scheme       calc
_refine_ls_weighting_details
'w=1/[\s^2^(Fo^2^)+(0.0280P)^2^+0.0774P] where P=(Fo^2^+2Fc^2^)/3'
_atom_sites_solution_primary      ?
_atom_sites_solution_secondary    ?
_atom_sites_solution_hydrogens    .
_refine_ls_hydrogen_treatment     undef
_refine_ls_extinction_method      'SHELXL-2016/6 (Sheldrick 2016)'
_refine_ls_extinction_coef        0.097(6)
_refine_ls_extinction_expression
 'Fc^*^=kFc[1+0.001xFc^2^\l^3^/sin(2\q)]^-1/4^'
_refine_ls_number_reflns          1393
_refine_ls_number_parameters      119
_refine_ls_number_restraints      0
_refine_ls_R_factor_all           0.0228
_refine_ls_R_factor_gt            0.0213
_refine_ls_wR_factor_ref          0.0574
_refine_ls_wR_factor_gt           0.0565
_refine_ls_goodness_of_fit_ref    1.103
_refine_ls_restrained_S_all       1.103
_refine_ls_shift/su_max           0.002
_refine_ls_shift/su_mean          0.000
 
loop_
 _atom_site_label
 _atom_site_type_symbol
 _atom_site_fract_x
 _atom_site_fract_y
 _atom_site_fract_z
 _atom_site_U_iso_or_equiv
 _atom_site_adp_type
 _atom_site_occupancy
 _atom_site_site_symmetry_order  
 _atom_site_calc_flag
 _atom_site_refinement_flags_posn
 _atom_site_refinement_flags_adp
 _atom_site_refinement_flags_occupancy
 _atom_site_disorder_assembly
 _atom_site_disorder_group
Ba1 Ba 1.24877(2) 0.38751(2) 0.26850(3) 0.00528(6) Uani 1 1 d . . . . .
Al1 Al 1.08621(8) 0.46869(9) 0.81597(15) 0.00463(16) Uani 1 1 d . . . . .
Al2 Al 0.58783(8) 0.26574(10) 0.51362(15) 0.00491(15) Uani 1 1 d . . . . .
Si1 Si 1.41601(7) 0.45861(8) 0.78079(12) 0.00365(13) Uani 1 1 d . . . . .
Si2 Si 0.92275(7) 0.28441(9) 0.50167(13) 0.00441(14) Uani 1 1 d . . . . .
O1 O 1.26347(18) 0.4050(2) 0.8870(3) 0.0054(3) Uani 1 1 d . . . . .
O2 O 0.9399(2) 0.3581(2) 0.2875(3) 0.0083(4) Uani 1 1 d . . . . .
O3 O 0.92791(19) 0.1040(2) 0.4428(4) 0.0055(4) Uani 1 1 d . . . . .
O4 O 1.56616(18) 0.4049(2) 0.8903(3) 0.0045(3) Uani 1 1 d . . . . .
O5 O 1.42115(18) 0.3629(2) 0.5799(3) 0.0062(3) Uani 1 1 d . . . . .
O6 O 0.76134(17) 0.3395(2) 0.5776(3) 0.0059(3) Uani 1 1 d . . . . .
O7 O 1.07345(17) 0.3508(2) 0.6040(3) 0.0066(3) Uani 1 1 d . . . . .
O8 O 1.4223(2) 0.6389(2) 0.7410(3) 0.0062(3) Uani 1 1 d . . . . .
 
loop_
 _atom_site_aniso_label
 _atom_site_aniso_U_11
 _atom_site_aniso_U_22
 _atom_site_aniso_U_33
 _atom_site_aniso_U_23
 _atom_site_aniso_U_13
 _atom_site_aniso_U_12
Ba1 0.00553(7) 0.00452(11) 0.00581(15) 0.00083(3) -0.00031(6) 0.00002(4)
Al1 0.0044(2) 0.0038(5) 0.0057(7) 0.00119(19) 0.0001(3) 0.0002(2)
Al2 0.0042(2) 0.0037(5) 0.0069(7) -0.0018(2) -0.0003(3) 0.0002(2)
Si1 0.00383(19) 0.0038(4) 0.0033(6) 0.00018(17) 0.0001(2) 0.0001(2)
Si2 0.00416(19) 0.0039(5) 0.0052(6) -0.00083(17) -0.0001(3) 0.0004(2)
O1 0.0055(5) 0.0047(11) 0.0061(16) -0.0001(4) -0.0005(7) 0.0005(5)
O2 0.0102(6) 0.0060(13) 0.0088(18) 0.0026(5) 0.0012(7) 0.0006(6)
O3 0.0071(6) 0.0033(11) 0.0061(16) -0.0001(4) -0.0007(8) 0.0005(5)
O4 0.0047(5) 0.0053(11) 0.0035(16) 0.0006(4) 0.0003(7) 0.0001(5)
O5 0.0061(5) 0.0053(12) 0.0071(17) -0.0019(5) -0.0004(7) 0.0017(6)
O6 0.0046(5) 0.0050(11) 0.0082(15) -0.0010(4) -0.0004(7) -0.0007(5)
O7 0.0046(5) 0.0081(12) 0.0072(16) -0.0021(5) 0.0017(7) -0.0018(6)
O8 0.0092(6) 0.0022(11) 0.0071(16) 0.0006(4) 0.0001(7) 0.0008(6)
 
_geom_special_details
;
 All esds (except the esd in the dihedral angle between two l.s. planes)
 are estimated using the full covariance matrix.  The cell esds are taken
 into account individually in the estimation of esds in distances, angles
 and torsion angles; correlations between esds in cell parameters are only
 used when they are defined by crystal symmetry.  An approximate (isotropic)
 treatment of cell esds is used for estimating esds involving l.s. planes.
;
 
loop_
 _geom_bond_atom_site_label_1
 _geom_bond_atom_site_label_2
 _geom_bond_distance
 _geom_bond_site_symmetry_2
 _geom_bond_publ_flag
Ba1 O6 2.638(2) 3_766 ?
Ba1 O1 2.642(2) 1_554 ?
Ba1 O5 2.648(2) . ?
Ba1 O4 2.699(2) 3_866 ?
Ba1 O1 2.7147(19) 4_565 ?
Ba1 O2 2.7635(19) . ?
Ba1 O7 2.814(2) . ?
Ba1 O7 2.856(2) 4_565 ?
Ba1 O3 2.8726(19) 2_755 ?
Ba1 O8 2.9362(19) 3_866 ?
Ba1 O5 2.992(2) 4_565 ?
Ba1 Al1 3.2912(7) 3_766 ?
Al1 O2 1.705(2) 3_766 ?
Al1 O1 1.7443(18) . ?
Al1 O3 1.779(2) 4_566 ?
Al1 O7 1.800(2) . ?
Al1 O3 2.055(2) 2_756 ?
Al2 O6 1.7322(17) . ?
Al2 O4 1.742(2) 4_465 ?
Al2 O5 1.7741(19) 1_455 ?
Al2 O8 1.952(2) 3_766 ?
Al2 O8 2.033(2) 2_746 ?
Si1 O4 1.6059(18) . ?
Si1 O1 1.615(2) . ?
Si1 O8 1.618(2) . ?
Si1 O5 1.625(2) . ?
Si2 O6 1.6052(19) . ?
Si2 O2 1.623(2) . ?
Si2 O7 1.6243(18) . ?
Si2 O3 1.646(2) . ?
 
loop_
 _geom_angle_atom_site_label_1
 _geom_angle_atom_site_label_2
 _geom_angle_atom_site_label_3
 _geom_angle
 _geom_angle_site_symmetry_1
 _geom_angle_site_symmetry_3
 _geom_angle_publ_flag
O6 Ba1 O1 110.47(6) 3_766 1_554 ?
O6 Ba1 O5 76.61(6) 3_766 . ?
O1 Ba1 O5 141.70(6) 1_554 . ?
O6 Ba1 O4 64.09(6) 3_766 3_866 ?
O1 Ba1 O4 61.57(6) 1_554 3_866 ?
O5 Ba1 O4 91.89(6) . 3_866 ?
O6 Ba1 O1 138.70(7) 3_766 4_565 ?
O1 Ba1 O1 110.73(6) 1_554 4_565 ?
O5 Ba1 O1 69.47(6) . 4_565 ?
O4 Ba1 O1 137.79(5) 3_866 4_565 ?
O6 Ba1 O2 91.85(6) 3_766 . ?
O1 Ba1 O2 95.95(6) 1_554 . ?
O5 Ba1 O2 121.90(7) . . ?
O4 Ba1 O2 133.67(6) 3_866 . ?
O1 Ba1 O2 86.76(5) 4_565 . ?
O6 Ba1 O7 75.79(6) 3_766 . ?
O1 Ba1 O7 148.87(5) 1_554 . ?
O5 Ba1 O7 69.09(6) . . ?
O4 Ba1 O7 138.78(6) 3_866 . ?
O1 Ba1 O7 70.65(6) 4_565 . ?
O2 Ba1 O7 52.95(6) . . ?
O6 Ba1 O7 144.68(5) 3_766 4_565 ?
O1 Ba1 O7 71.01(6) 1_554 4_565 ?
O5 Ba1 O7 125.28(6) . 4_565 ?
O4 Ba1 O7 132.30(6) 3_866 4_565 ?
O1 Ba1 O7 56.18(6) 4_565 4_565 ?
O2 Ba1 O7 53.62(6) . 4_565 ?
O7 Ba1 O7 86.52(5) . 4_565 ?
O6 Ba1 O3 64.93(6) 3_766 2_755 ?
O1 Ba1 O3 58.85(6) 1_554 2_755 ?
O5 Ba1 O3 141.52(6) . 2_755 ?
O4 Ba1 O3 71.01(5) 3_866 2_755 ?
O1 Ba1 O3 144.43(5) 4_565 2_755 ?
O2 Ba1 O3 62.83(6) . 2_755 ?
O7 Ba1 O3 101.01(6) . 2_755 ?
O7 Ba1 O3 89.50(5) 4_565 2_755 ?
O6 Ba1 O8 96.69(5) 3_766 3_866 ?
O1 Ba1 O8 86.06(6) 1_554 3_866 ?
O5 Ba1 O8 55.66(6) . 3_866 ?
O4 Ba1 O8 55.69(5) 3_866 3_866 ?
O1 Ba1 O8 83.31(5) 4_565 3_866 ?
O2 Ba1 O8 169.94(6) . 3_866 ?
O7 Ba1 O8 124.28(6) . 3_866 ?
O7 Ba1 O8 118.44(5) 4_565 3_866 ?
O3 Ba1 O8 125.88(6) 2_755 3_866 ?
O6 Ba1 O5 150.41(5) 3_766 4_565 ?
O1 Ba1 O5 65.36(6) 1_554 4_565 ?
O5 Ba1 O5 89.76(5) . 4_565 ?
O4 Ba1 O5 90.71(6) 3_866 4_565 ?
O1 Ba1 O5 53.30(6) 4_565 4_565 ?
O2 Ba1 O5 117.49(6) . 4_565 ?
O7 Ba1 O5 123.95(6) . 4_565 ?
O7 Ba1 O5 63.99(5) 4_565 4_565 ?
O3 Ba1 O5 123.51(6) 2_755 4_565 ?
O8 Ba1 O5 54.54(5) 3_866 4_565 ?
O6 Ba1 Al1 71.74(4) 3_766 3_766 ?
O1 Ba1 Al1 81.20(4) 1_554 3_766 ?
O5 Ba1 Al1 134.33(5) . 3_766 ?
O4 Ba1 Al1 102.61(4) 3_866 3_766 ?
O1 Ba1 Al1 117.66(4) 4_565 3_766 ?
O2 Ba1 Al1 31.18(5) . 3_766 ?
O7 Ba1 Al1 71.77(4) . 3_766 ?
O7 Ba1 Al1 73.76(4) 4_565 3_766 ?
O3 Ba1 Al1 32.67(4) 2_755 3_766 ?
O8 Ba1 Al1 158.26(4) 3_866 3_766 ?
O5 Ba1 Al1 132.32(4) 4_565 3_766 ?
O2 Al1 O1 122.01(10) 3_766 . ?
O2 Al1 O3 115.01(10) 3_766 4_566 ?
O1 Al1 O3 117.46(11) . 4_566 ?
O2 Al1 O7 99.82(12) 3_766 . ?
O1 Al1 O7 95.62(10) . . ?
O3 Al1 O7 98.17(10) 4_566 . ?
O2 Al1 O3 78.96(10) 3_766 2_756 ?
O1 Al1 O3 90.92(10) . 2_756 ?
O3 Al1 O3 76.22(9) 4_566 2_756 ?
O7 Al1 O3 172.88(8) . 2_756 ?
O2 Al1 Ba1 57.06(7) 3_766 3_766 ?
O1 Al1 Ba1 173.01(9) . 3_766 ?
O3 Al1 Ba1 60.62(6) 4_566 3_766 ?
O7 Al1 Ba1 91.34(6) . 3_766 ?
O3 Al1 Ba1 82.09(5) 2_756 3_766 ?
O2 Al1 Ba1 146.01(9) 3_766 4_566 ?
O1 Al1 Ba1 50.12(7) . 4_566 ?
O3 Al1 Ba1 92.82(6) 4_566 4_566 ?
O7 Al1 Ba1 54.94(7) . 4_566 ?
O3 Al1 Ba1 128.96(6) 2_756 4_566 ?
Ba1 Al1 Ba1 135.15(3) 3_766 4_566 ?
O2 Al1 Ba1 127.68(9) 3_766 1_556 ?
O1 Al1 Ba1 46.64(8) . 1_556 ?
O3 Al1 Ba1 79.27(7) 4_566 1_556 ?
O7 Al1 Ba1 129.05(8) . 1_556 ?
O3 Al1 Ba1 54.81(6) 2_756 1_556 ?
Ba1 Al1 Ba1 127.41(3) 3_766 1_556 ?
Ba1 Al1 Ba1 74.251(16) 4_566 1_556 ?
O6 Al2 O4 123.23(10) . 4_465 ?
O6 Al2 O5 119.82(10) . 1_455 ?
O4 Al2 O5 116.93(9) 4_465 1_455 ?
O6 Al2 O8 96.17(10) . 3_766 ?
O4 Al2 O8 85.90(10) 4_465 3_766 ?
O5 Al2 O8 89.20(10) 1_455 3_766 ?
O6 Al2 O8 92.05(10) . 2_746 ?
O4 Al2 O8 85.69(10) 4_465 2_746 ?
O5 Al2 O8 90.76(10) 1_455 2_746 ?
O8 Al2 O8 170.55(9) 3_766 2_746 ?
O6 Al2 Ba1 138.51(8) . 1_455 ?
O4 Al2 Ba1 86.41(6) 4_465 1_455 ?
O5 Al2 Ba1 43.99(7) 1_455 1_455 ?
O8 Al2 Ba1 54.07(6) 3_766 1_455 ?
O8 Al2 Ba1 121.00(6) 2_746 1_455 ?
O6 Al2 Ba1 40.30(7) . 3_766 ?
O4 Al2 Ba1 162.97(7) 4_465 3_766 ?
O5 Al2 Ba1 79.80(7) 1_455 3_766 ?
O8 Al2 Ba1 91.50(7) 3_766 3_766 ?
O8 Al2 Ba1 97.79(6) 2_746 3_766 ?
Ba1 Al2 Ba1 105.65(2) 1_455 3_766 ?
O6 Al2 Ba1 137.20(9) . 4_466 ?
O4 Al2 Ba1 80.11(7) 4_465 4_466 ?
O5 Al2 Ba1 51.68(7) 1_455 4_466 ?
O8 Al2 Ba1 122.88(6) 3_766 4_466 ?
O8 Al2 Ba1 51.15(6) 2_746 4_466 ?
Ba1 Al2 Ba1 69.893(13) 1_455 4_466 ?
Ba1 Al2 Ba1 115.04(3) 3_766 4_466 ?
O4 Si1 O1 113.48(12) . . ?
O4 Si1 O8 109.99(10) . . ?
O1 Si1 O8 113.30(11) . . ?
O4 Si1 O5 102.90(10) . . ?
O1 Si1 O5 105.06(11) . . ?
O8 Si1 O5 111.53(13) . . ?
O4 Si1 Ba1 54.44(7) . 3_866 ?
O1 Si1 Ba1 158.32(9) . 3_866 ?
O8 Si1 Ba1 62.89(7) . 3_866 ?
O5 Si1 Ba1 95.73(7) . 3_866 ?
O4 Si1 Ba1 96.27(7) . 4_566 ?
O1 Si1 Ba1 51.67(7) . 4_566 ?
O8 Si1 Ba1 153.71(8) . 4_566 ?
O5 Si1 Ba1 61.55(8) . 4_566 ?
Ba1 Si1 Ba1 139.82(2) 3_866 4_566 ?
O4 Si1 Ba1 81.85(9) . 1_556 ?
O1 Si1 Ba1 37.36(8) . 1_556 ?
O8 Si1 Ba1 109.42(9) . 1_556 ?
O5 Si1 Ba1 133.88(9) . 1_556 ?
Ba1 Si1 Ba1 121.61(2) 3_866 1_556 ?
Ba1 Si1 Ba1 72.335(15) 4_566 1_556 ?
O6 Si2 O2 105.17(11) . . ?
O6 Si2 O7 119.12(11) . . ?
O2 Si2 O7 99.93(12) . . ?
O6 Si2 O3 113.55(10) . . ?
O2 Si2 O3 99.24(13) . . ?
O7 Si2 O3 115.74(10) . . ?
O6 Si2 Ba1 145.85(8) . . ?
O2 Si2 Ba1 52.21(7) . . ?
O7 Si2 Ba1 54.00(8) . . ?
O3 Si2 Ba1 96.71(8) . . ?
O6 Si2 Ba1 40.58(7) . 3_766 ?
O2 Si2 Ba1 96.76(9) . 3_766 ?
O7 Si2 Ba1 82.47(8) . 3_766 ?
O3 Si2 Ba1 152.96(8) . 3_766 ?
Ba1 Si2 Ba1 110.31(2) . 3_766 ?
O6 Si2 Ba1 130.78(9) . 4_566 ?
O2 Si2 Ba1 122.38(8) . 4_566 ?
O7 Si2 Ba1 45.28(8) . 4_566 ?
O3 Si2 Ba1 72.99(7) . 4_566 ?
Ba1 Si2 Ba1 71.682(12) . 4_566 ?
Ba1 Si2 Ba1 115.62(2) 3_766 4_566 ?
Si1 O1 Al1 122.53(14) . . ?
Si1 O1 Ba1 120.87(10) . 1_556 ?
Al1 O1 Ba1 104.66(10) . 1_556 ?
Si1 O1 Ba1 100.51(10) . 4_566 ?
Al1 O1 Ba1 100.33(8) . 4_566 ?
Ba1 O1 Ba1 104.03(7) 1_556 4_566 ?
Si2 O2 Al1 136.79(16) . 3_766 ?
Si2 O2 Ba1 100.13(9) . . ?
Al1 O2 Ba1 91.75(9) 3_766 . ?
Si2 O3 Al1 119.58(11) . 4_565 ?
Si2 O3 Al1 111.20(13) . 2_746 ?
Al1 O3 Al1 103.78(9) 4_565 2_746 ?
Si2 O3 Ba1 139.04(9) . 2_745 ?
Al1 O3 Ba1 86.71(8) 4_565 2_745 ?
Al1 O3 Ba1 89.42(6) 2_746 2_745 ?
Si1 O4 Al2 125.26(11) . 4_666 ?
Si1 O4 Ba1 96.62(9) . 3_866 ?
Al2 O4 Ba1 136.04(9) 4_666 3_866 ?
Si1 O5 Al2 119.79(11) . 1_655 ?
Si1 O5 Ba1 129.26(10) . . ?
Al2 O5 Ba1 108.27(10) 1_655 . ?
Si1 O5 Ba1 89.92(10) . 4_566 ?
Al2 O5 Ba1 100.60(9) 1_655 4_566 ?
Ba1 O5 Ba1 96.75(5) . 4_566 ?
Si2 O6 Al2 126.88(13) . . ?
Si2 O6 Ba1 116.10(9) . 3_766 ?
Al2 O6 Ba1 114.57(9) . 3_766 ?
Si2 O7 Al1 127.86(11) . . ?
Si2 O7 Ba1 98.16(10) . . ?
Al1 O7 Ba1 124.65(9) . . ?
Si2 O7 Ba1 110.88(10) . 4_566 ?
Al1 O7 Ba1 94.00(9) . 4_566 ?
Ba1 O7 Ba1 96.27(5) . 4_566 ?
Si1 O8 Al2 125.20(13) . 3_766 ?
Si1 O8 Al2 113.58(13) . 2_756 ?
Al2 O8 Al2 120.69(10) 3_766 2_756 ?
Si1 O8 Ba1 87.74(8) . 3_866 ?
Al2 O8 Ba1 93.37(8) 3_766 3_866 ?
Al2 O8 Ba1 96.22(7) 2_756 3_866 ?
 
_refine_diff_density_max    0.700
_refine_diff_density_min   -1.032
_refine_diff_density_rms    0.195

_shelx_res_file
;
TITL para_p05_cr1_s1 in P2(1)/c
    shelx.res
    created by SHELXL-2016/6 at 10:21:36 on 18-Oct-2017
REM P2(1)/c (#14 in standard setting)
CELL 0.29050   8.897131   8.837362   6.904232  90.0000  90.0951  90.0000
ZERR    4.00   0.000255   0.000462   0.000505   0.0000   0.0041   0.0000
LATT  1
SYMM -x, y+1/2,-z+1/2
SFAC  O    AL   SI   BA

DISP    Al    0.00484    0.00770        22.25
DISP    Si    0.00827    0.01077        28.21
DISP    O    -0.00099    0.00082         6.66
DISP    Ba   -1.08550    2.81945      4739.20

UNIT  32 8 8 4

OMIT    -8   7   6
OMIT     6   4   0
OMIT   -16   4   1
OMIT     2   1   2
OMIT     3   2   1

MERG   2
FMAP   2
PLAN   20
BOND
LIST   6
L.S.  20
ACTA

WGHT    0.028000    0.077400
EXTI    0.096682
FVAR       3.97767
BA1   4    1.248773    0.387510    0.268505    11.00000    0.00553    0.00452 =
         0.00581    0.00083   -0.00031    0.00002
AL1   2    1.086205    0.468693    0.815967    11.00000    0.00442    0.00378 =
         0.00571    0.00119    0.00007    0.00022
AL2   2    0.587825    0.265745    0.513620    11.00000    0.00418    0.00370 =
         0.00686   -0.00181   -0.00029    0.00017
SI1   3    1.416005    0.458613    0.780793    11.00000    0.00383    0.00383 =
         0.00328    0.00018    0.00012    0.00008
SI2   3    0.922754    0.284411    0.501675    11.00000    0.00416    0.00386 =
         0.00519   -0.00083   -0.00012    0.00039
O1    1    1.263472    0.405013    0.887049    11.00000    0.00548    0.00475 =
         0.00611   -0.00011   -0.00047    0.00054
O2    1    0.939919    0.358096    0.287466    11.00000    0.01017    0.00601 =
         0.00883    0.00263    0.00120    0.00061
O3    1    0.927910    0.104014    0.442751    11.00000    0.00711    0.00335 =
         0.00608   -0.00015   -0.00067    0.00047
O4    1    1.566164    0.404873    0.890311    11.00000    0.00469    0.00526 =
         0.00349    0.00059    0.00031    0.00013
O5    1    1.421149    0.362855    0.579928    11.00000    0.00607    0.00531 =
         0.00712   -0.00186   -0.00040    0.00171
O6    1    0.761340    0.339460    0.577626    11.00000    0.00458    0.00498 =
         0.00816   -0.00098   -0.00045   -0.00068
O7    1    1.073446    0.350843    0.604005    11.00000    0.00463    0.00805 =
         0.00718   -0.00208    0.00169   -0.00183
O8    1    1.422348    0.638899    0.741046    11.00000    0.00923    0.00215 =
         0.00708    0.00064    0.00006    0.00082
HKLF 4


REM  para_p05_cr1_s1 in P2(1)/c
REM R1 =  0.0213 for    1318 Fo > 4sig(Fo)  and  0.0228 for all    1393 data
REM    119 parameters refined using      0 restraints

END

WGHT      0.0280      0.0775

REM Highest difference peak  0.700,  deepest hole -1.032,  1-sigma level  0.195
Q1    1   0.6588  0.3692  0.7252  11.00000  0.05    0.70
Q2    1   1.0050  0.3824  0.6795  11.00000  0.05    0.68
Q3    1   1.1794  0.3817  0.8457  11.00000  0.05    0.64
Q4    1   1.3190  0.5841  0.6724  11.00000  0.05    0.63
Q5    1   1.1923  0.2985  0.5277  11.00000  0.05    0.63
Q6    1   1.1602  0.2046  0.6223  11.00000  0.05    0.62
Q7    1   0.8539  0.1082  0.2550  11.00000  0.05    0.61
Q8    1   0.6734  0.4075  0.4952  11.00000  0.05    0.60
Q9    1   1.1622  0.3381  0.7403  11.00000  0.05    0.58
Q10   1   0.8409  0.0439  0.4953  11.00000  0.05    0.58
Q11   1   1.1956  0.2536  0.5879  11.00000  0.05    0.58
Q12   1   1.2406  0.4252  0.3499  11.00000  0.05    0.57
Q13   1   0.8270  0.0934  0.4602  11.00000  0.05    0.56
Q14   1   1.0152  0.4403  0.4060  11.00000  0.05    0.55
Q15   1   0.6793  0.3552  0.5725  11.00000  0.05    0.55
Q16   1   1.3268  0.5478  0.6124  11.00000  0.05    0.54
Q17   1   1.4922  0.3821  0.8378  11.00000  0.05    0.54
Q18   1   1.3343  0.4640  0.4199  11.00000  0.05    0.54
Q19   1   1.3256  0.3436  0.6842  11.00000  0.05    0.53
Q20   1   1.3029  0.4155  0.3689  11.00000  0.05    0.53
;
_shelx_res_checksum   20773

_shelx_hkl_file
;
   0   2  -1 181650. 3669.89   1
   0  -2   1 176326. 3672.91   1
   0  -2   2 271920. 5680.48   1
   0   2  -2 287506. 5712.54   1
   0  -3   1 170034. 3657.23   1
   0   3  -1 175901. 3643.60   1
   0   3  -2 179022. 3833.36   1
   0  -3   2 181056. 3829.43   1
   0   3  -3 37072.7 1128.33   1
   0  -3   3 39026.3 1113.93   1
   0  -3   4 65688.3 1799.21   1
   0  -4   2 366619. 7254.80   1
   0   4  -2 338820. 7232.41   1
   0   4  -3 225.955 74.2632   1
   0  -4   3 343.356 85.8712   1
   0   4  -4 32154.1 1069.71   1
   0  -4   4 30530.2 1056.44   1
   0  -4   5 13856.9 684.606   1
   0  -5   2 35683.7 1148.32   1
   0   5  -2 35778.9 1120.89   1
   0  -5   3 144909. 3380.56   1
   0   5  -3 146208. 3382.28   1
   0   5  -4 602.977 126.817   1
   0  -5   4 591.890 134.939   1
   0  -5   5 64236.6 1904.59   1
   0   5  -5 64758.6 1883.58   1
   0  -5   6 5403.96 465.103   1
   0   6  -2 1265.88 181.017   1
   0  -6   3 480230. 9825.59   1
   0   6  -3 469855. 9842.09   1
   0  -6   4 51914.1 1622.99   1
   0   6  -4 54195.4 1645.87   1
   0  -6   5 124965. 3122.25   1
   0   6  -5 117504. 3135.96   1
   0   6  -6 1837.52 282.033   1
   0  -6   6 1544.51 236.797   1
   0  -6   7 17752.0 946.716   1
   0   7  -3 55840.1 1719.87   1
   0  -7   3 57171.1 1779.73   1
   0   7  -4 426.155 136.259   1
   0  -7   4 291.936 110.821   1
   0   7  -5 20196.8 950.019   1
   0  -7   5 18731.0 915.095   1
   0   7  -6 5557.59 494.715   1
   0  -7   6 5057.49 490.276   1
   0  -7   7 58152.0 2037.53   1
   0   7  -7 68035.2 2325.28   1
   0  -7   8 56878.7 2034.82   1
   0   8  -3 89161.7 2496.98   1
   0  -8   3 91430.3 2548.31   1
   0  -8   4 92617.3 2598.27   1
   0   8  -4 91776.7 2605.51   1
   0  -8   5 21569.0 1040.86   1
   0   8  -5 22922.3 1059.33   1
   0  -8   6 45748.6 1656.00   1
   0   8  -6 44855.6 1738.34   1
   0   8  -7 7277.70 614.675   1
   0  -8   7 6939.16 606.417   1
   0  -8   8 20942.2 1140.33   1
   0   9  -3 1141.22 230.070   1
   0   9  -4 51729.4 1792.43   1
   0  -9   4 53096.1 1864.51   1
   0  -9   5 163740. 4176.79   1
   0   9  -5 167253. 4200.69   1
   0   9  -6 16582.4 929.808   1
   0  -9   6 15265.1 937.692   1
   0   9  -7 18669.2 1082.54   1
   0  -9   7 18957.2 1053.82   1
   0  -9   8 995.564 230.534   1
   0   9  -8 1363.02 329.135   1
   0  -9   9 81689.3 2796.36   1
   0  10  -4 18919.7 1009.33   1
   0  10  -5 30871.7 1385.82   1
   0 -10   5 32368.1 1446.57   1
   0 -10   6 11474.1 801.393   1
   0  10  -6 11648.0 814.035   1
   0 -10   7 46776.3 1856.53   1
   0  10  -7 43954.9 1845.30   1
   0  10  -8 17126.1 1051.74   1
   0 -10   8 18100.0 1098.70   1
   0 -10   9 10221.4 832.596   1
   0 -10  10 4333.79 569.458   1
   0  11  -4 16154.7 958.693   1
   0 -11   5 3104.31 428.227   1
   0  11  -5 2890.74 405.467   1
   0  11  -6 44223.2 1805.02   1
   0 -11   6 44501.6 1854.38   1
   0  11  -7 7362.88 674.324   1
   0 -11   7 7814.58 703.703   1
   0  11  -8 38283.8 1749.10   1
   0 -11   8 39468.5 1776.88   1
   0  11  -9 1636.11 363.501   1
   0 -11   9 2391.05 432.475   1
   0  12  -5 36338.4 1630.11   1
   0 -12   6 6086.31 639.733   1
   0  12  -6 6107.45 613.416   1
   0  12  -7 14574.4 1008.26   1
   0 -12   7 15206.2 1060.62   1
   0 -12   8 5080.95 604.171   1
   0  12  -8 5428.21 631.972   1
   0 -12   9 7134.65 750.221   1
   0  12  -9 6978.42 718.970   1
   0  13  -5 1833.28 331.829   1
   0  13  -6-37.6815 112.869   1
   0 -13   7 13424.7 1012.21   1
   0  13  -7 12726.8 948.899   1
   0  13  -8 1822.93 369.587   1
   0 -13   8 2459.57 460.748   1
   0  14  -6 22424.1 1326.02   1
   0  14  -7 4885.97 618.994   1
   1  -1   1 98990.8 2112.73   1
  -1   1  -1 99669.4 2114.31   1
   1   2  -2 3916.91 209.293   1
  -1  -2   2 3990.18 210.895   1
   1  -2   1 3145.59 197.320   1
  -1   2  -1 3386.48 205.657   1
   1  -2   2 17836.5 605.576   1
  -1   2  -2 17433.0 616.218   1
   1  -2   3 19997.6 744.831   1
  -1  -3   4 199977. 4382.07   1
   1   3  -3 43238.6 1157.08   1
  -1  -3   3 41559.4 1156.07   1
   1   3  -2 203406. 4241.32   1
  -1  -3   2 205826. 4246.32   1
   1   3  -1 97402.7 2138.77   1
  -1   3  -1 218356. 4563.75   1
   1  -3   1 215642. 4547.80   1
  -1   3  -2 198213. 4245.85   1
   1  -3   2 198768. 4258.19   1
  -1   3  -3 115543. 2777.27   1
   1  -3   3 118400. 2740.94   1
   1  -3   4 205691. 3583.35   1
  -1   3  -4 103550. 3338.66   1
  -1  -4   5 12968.9 638.965   1
   1   4  -4 56883.4 1549.88   1
  -1  -4   4 54654.2 1544.62   1
   1   4  -3 4114.17 286.848   1
  -1  -4   3 4148.57 295.985   1
   1   4  -2 341.899 73.5203   1
  -1  -4   2 320.464 76.4297   1
  -1   4  -1 1598.50 179.505   1
   1  -4   1 1647.83 182.226   1
  -1   4  -2 7885.48 436.096   1
   1  -4   2 7813.24 440.753   1
  -1   4  -3 17877.8 745.479   1
   1  -4   3 18205.3 747.412   1
  -1   4  -4 10453.2 596.048   1
   1  -4   4 10854.2 579.171   1
   1  -4   5 1977.31 249.680   1
  -1  -5   6 253.140 117.894   1
   1   5  -5 137689. 3268.46   1
  -1  -5   5 131056. 3231.91   1
   1   5  -4 20685.2 842.692   1
  -1  -5   4 21083.3 829.615   1
   1   5  -3 129054. 2986.04   1
  -1  -5   3 127695. 3008.45   1
  -1  -5   2 704.279 129.424   1
   1   5  -2 734.941 126.966   1
  -1   5  -2 474.351 114.734   1
   1  -5   2 383.228 104.294   1
  -1   5  -3 375384. 7941.43   1
   1  -5   3 380706. 7957.77   1
   1  -5   4 33476.9 1198.27   1
  -1   5  -4 33294.1 1190.57   1
   1  -5   5 85422.7 2391.02   1
  -1   5  -5 87049.7 2398.04   1
   1  -5   6 10877.4 698.915   1
  -1  -6   7 25982.6 1138.16   1
  -1  -6   6 20096.2 944.787   1
   1   6  -6 25038.2 1149.88   1
   1   6  -5 42615.6 1449.99   1
  -1  -6   5 44149.0 1466.76   1
   1   6  -4 16323.5 740.993   1
  -1  -6   4 15629.6 737.076   1
   1   6  -3 4364.70 347.972   1
  -1  -6   3 5262.65 379.307   1
   1   6  -2 4494.56 335.273   1
   1  -6   2 2349.17 276.614   1
  -1   6  -2 2278.97 269.216   1
  -1   6  -3 31510.4 1145.31   1
   1  -6   3 28577.5 1113.08   1
  -1   6  -4 5543.39 443.260   1
   1  -6   4 5378.42 433.196   1
  -1   6  -5 164068. 4212.70   1
   1  -6   5 178674. 4205.76   1
  -1   6  -6 2774.78 340.686   1
   1  -6   6 2724.00 352.414   1
   1  -6   7 74954.0 2377.21   1
  -1  -7   8 22821.5 1147.87   1
  -1  -7   7 2000.99 301.357   1
  -1  -7   6 54826.4 1811.71   1
   1   7  -6 55206.5 1797.43   1
  -1  -7   5 9681.69 610.232   1
   1   7  -5 9472.94 603.826   1
  -1  -7   4 108198. 2831.73   1
   1   7  -4 114480. 2881.12   1
   1   7  -3 2977.53 305.056   1
  -1  -7   3 3113.23 316.667   1
  -1   7  -2 140273. 3461.08   1
   1  -7   3 14290.2 778.158   1
  -1   7  -3 14160.5 760.957   1
  -1   7  -4 43636.8 1516.01   1
   1  -7   4 39367.7 1472.29   1
  -1   7  -5 864.948 192.518   1
   1  -7   5 777.572 186.440   1
  -1   7  -6 160510. 4151.91   1
   1  -7   6 161904. 4131.98   1
   1  -7   7 6690.99 607.462   1
  -1   7  -7 7444.76 648.633   1
   1  -7   8 42501.0 1747.79   1
  -1  -8   8 8681.94 696.650   1
  -1  -8   7 58276.5 1999.58   1
   1   8  -7 60824.3 2021.33   1
  -1  -8   6 33955.7 1345.12   1
   1   8  -6 33983.4 1406.00   1
   1   8  -5 3727.17 391.875   1
  -1  -8   5 3509.82 378.025   1
  -1  -8   4 9269.02 622.999   1
   1   8  -4 8975.18 600.353   1
   1   8  -3 21544.2 935.622   1
  -1   8  -3 66541.2 2075.64   1
   1  -8   3 69144.8 2124.72   1
   1  -8   4 25894.6 1144.94   1
  -1   8  -4 25966.0 1155.49   1
  -1   8  -5 48999.9 1749.15   1
   1  -8   5 47859.4 1762.50   1
  -1   8  -6 14951.5 917.012   1
   1  -8   6 14780.5 879.509   1
  -1   8  -7 67165.7 2268.23   1
   1  -8   7 67010.2 2300.57   1
   1  -8   8 29433.7 1431.01   1
  -1  -9   9 18410.5 1097.10   1
   1   9  -8-446.739 280.211   1
  -1  -9   8 327.642 158.624   1
   1   9  -7 62494.6 2104.85   1
  -1  -9   7 60197.4 2091.74   1
  -1  -9   6-78.9362 87.6004   1
   1   9  -6 12.6470 80.8061   1
  -1  -9   5 93645.8 2693.57   1
   1   9  -5 94076.3 2666.91   1
   1   9  -4 25.0252 80.0779   1
  -1  -9   4 152.813 114.021   1
   1   9  -3 174195. 4231.95   1
  -1   9  -3 135072. 3542.53   1
  -1   9  -4 1284.88 246.048   1
   1  -9   4 1293.30 260.330   1
   1  -9   5 89294.4 2710.09   1
  -1   9  -5 94465.4 2766.20   1
   1  -9   6 312.474 146.507   1
  -1   9  -6 453.940 175.699   1
  -1   9  -7 10159.8 815.560   1
   1  -9   7 10257.9 768.098   1
  -1   9  -8 2810.13 427.214   1
   1  -9   8 2702.61 421.857   1
   1  -9   9 21894.6 1293.57   1
  -1 -10  10 27392.3 1449.48   1
  -1 -10   9 12598.4 892.495   1
  -1 -10   8 30042.9 1451.41   1
   1  10  -8 29989.5 1429.65   1
  -1 -10   7 30059.3 1412.62   1
   1  10  -7 34052.0 1528.72   1
   1  10  -6 5503.89 513.864   1
  -1 -10   6 5081.98 522.202   1
   1  10  -5 3010.72 380.837   1
  -1 -10   5 2831.05 402.946   1
   1  10  -4 59784.2 2020.07   1
  -1  10  -4 1535.03 304.909   1
   1 -10   4 1612.05 302.489   1
  -1  10  -5 1816.66 305.007   1
   1 -10   5 1831.32 323.938   1
   1 -10   6 7649.17 670.664   1
  -1  10  -6 7665.35 677.083   1
   1 -10   7 23047.8 1279.11   1
  -1  10  -7 21675.9 1258.29   1
  -1  10  -8 16323.8 1062.54   1
   1 -10   8 15648.6 1046.53   1
  -1  10  -9 9910.14 942.895   1
   1 -10   9 8414.70 791.217   1
  -1 -11  10 13948.2 1034.12   1
   1  11  -9-205.602 347.315   1
  -1 -11   9 35.5936 115.001   1
   1  11  -8 13851.0 942.840   1
  -1 -11   8 13699.6 953.569   1
   1  11  -7 3037.23 437.879   1
  -1 -11   7 3069.04 418.121   1
   1  11  -6 46758.4 1818.24   1
  -1 -11   6 46404.3 1865.30   1
   1  11  -5 9492.41 712.814   1
   1  11  -4 65588.6 2175.70   1
  -1  11  -4 73155.1 2481.05   1
  -1  11  -5 93.3332 89.9984   1
   1 -11   5 6.96086 121.514   1
   1 -11   6 48918.6 1975.07   1
  -1  11  -6 45372.0 1878.47   1
   1 -11   7 346.483 174.562   1
  -1  11  -7 418.894 195.838   1
  -1  11  -8 11095.9 908.268   1
   1 -11   8 11320.6 899.936   1
   1 -11   9 4163.47 576.846   1
  -1  11  -9 4223.13 570.430   1
   1  12  -9 32919.8 1621.90   1
  -1 -12   9 32424.5 1618.39   1
  -1 -12   8 13342.8 973.368   1
   1  12  -8 15469.9 1071.22   1
  -1 -12   7 51264.9 2091.95   1
   1  12  -7 46352.0 1919.30   1
   1  12  -6 428.075 141.367   1
  -1 -12   6 622.037 194.935   1
   1  12  -5 20863.9 1152.79   1
  -1  12  -5 33246.0 1573.67   1
   1 -12   6 43630.2 1949.16   1
  -1  12  -6 43608.1 1876.33   1
   1 -12   7 3112.27 447.842   1
  -1  12  -7 2928.31 452.259   1
   1 -12   8 7978.20 783.638   1
  -1  12  -8 7613.95 755.010   1
  -1 -13   9 3138.77 481.860   1
   1  13  -9 4754.38 597.190   1
  -1 -13   8 7263.47 729.764   1
   1  13  -8 6551.45 700.316   1
  -1 -13   7 30428.4 1548.53   1
   1  13  -7 27918.5 1430.24   1
   1  13  -6 1546.47 311.499   1
   1  13  -5 23959.6 1257.20   1
  -1  13  -5 48949.7 2038.44   1
  -1  13  -6 1806.37 372.303   1
   1 -13   7 29364.7 1632.83   1
  -1  13  -7 30812.3 1622.90   1
  -1 -14   8 9126.93 873.586   1
   1  14  -8 12048.5 983.802   1
   1  14  -7 2048.58 387.928   1
   1  14  -6 29835.0 1506.50   1
  -1  14  -6 14657.5 1083.57   1
   1  15  -7 130.157 189.680   1
   2  -1   0 114.735 30.7889   1
  -2   1   0 169.980 39.3248   1
   2  -1   1 3727.21 214.173   1
  -2   1  -1 3946.91 222.263   1
  -2   1  -2 196.119 35.0361   1
   2  -1   2 199.721 54.1256   1
  -2  -2   2 30258.1 745.535   1
  -2   2  -1 327392. 6852.91   1
   2  -2   1 349840. 6854.32   1
  -2   2  -2 365.801 86.7397   1
   2  -2   2 389.651 85.2587   1
   2  -2   3 191481. 4342.30   1
  -2   2  -3 206290. 4365.80   1
  -2  -3   3 206.945 62.1426   1
  -2  -3   2 17218.3 527.763   1
   2   3  -2 17977.9 539.818   1
  -2   3  -1 7152.31 387.905   1
   2  -3   1 7113.81 374.891   1
   2  -3   2 737.746 139.968   1
  -2   3  -2 1104.61 182.935   1
  -2   3  -3 3192.95 298.192   1
   2  -3   3 3479.56 294.706   1
   2  -3   4 55856.0 1682.16   1
  -2   3  -4 62775.4 1771.12   1
  -2  -4   5 7768.40 456.785   1
   2   4  -4 259612. 5809.15   1
  -2  -4   4 281519. 5717.33   1
  -2  -4   3 87005.2 2043.60   1
   2   4  -3 86679.1 2034.17   1
  -2  -4   2 223322. 4651.46   1
   2   4  -2 224021. 4633.69   1
   2  -4   1 124724. 2849.70   1
  -2   4  -1 115148. 2802.77   1
   2  -4   2 180087. 4081.99   1
  -2   4  -2 183684. 4069.84   1
  -2   4  -3 18941.4 810.919   1
   2  -4   3 19378.0 810.206   1
  -2   4  -4 176442. 4143.41   1
   2  -4   4 174868. 4100.64   1
   2  -4   5 53264.6 1750.81   1
  -2   4  -5 56801.5 1823.37   1
  -2  -5   6 34023.0 1233.04   1
  -2  -5   5 86511.7 2250.63   1
   2   5  -4 38011.6 1196.27   1
  -2  -5   4 37316.4 1169.39   1
   2   5  -3 393.756 141.500   1
  -2  -5   3 257.391 71.7884   1
   2   5  -2 34056.6 1023.48   1
  -2   5  -2 1635.97 219.273   1
   2  -5   2 1738.51 219.731   1
  -2   5  -3 1646.42 230.936   1
   2  -5   3 1777.19 228.226   1
   2  -5   4 9248.28 588.241   1
  -2   5  -4 9012.22 569.088   1
  -2   5  -5 59484.0 1876.24   1
   2  -5   5 55448.2 1828.00   1
   2  -5   6 244.994 135.513   1
  -2   5  -6-531.676 378.226   1
  -2  -6   7 94882.5 2627.65   1
  -2  -6   6 40717.6 1405.00   1
  -2  -6   5 65373.0 1893.40   1
   2   6  -5 66497.9 1873.63   1
   2   6  -4 11552.4 592.124   1
  -2  -6   4 11798.3 599.076   1
   2   6  -3 83773.4 2123.89   1
  -2  -6   3 83262.2 2145.78   1
   2   6  -2 129595. 2993.46   1
  -2   6  -2 104960. 2741.39   1
   2  -6   2 105741. 2773.82   1
  -2   6  -3 58362.3 1803.76   1
   2  -6   3 58533.2 1804.94   1
   2  -6   4 21399.5 982.667   1
  -2   6  -4 23797.9 1022.43   1
   2  -6   5 96082.1 2691.56   1
  -2   6  -5 93698.4 2723.78   1
  -2   6  -6 5832.90 517.716   1
   2  -6   6 5838.02 536.609   1
   2  -6   7 19811.0 1078.47   1
  -2  -7   8 117349. 3216.67   1
  -2  -7   7 652.643 190.368   1
  -2  -7   6 90233.2 2518.62   1
   2   7  -6 94499.4 2543.43   1
   2   7  -5 16960.1 830.228   1
  -2  -7   5 17544.4 825.894   1
   2   7  -4 114642. 2871.45   1
  -2  -7   4 117114. 2881.53   1
   2   7  -3 11464.0 601.503   1
  -2   7  -2 32672.5 1269.17   1
   2  -7   3 2051.20 288.250   1
  -2   7  -3 2258.52 303.509   1
  -2   7  -4 15274.5 850.592   1
   2  -7   4 15391.1 854.453   1
  -2   7  -5 2934.94 366.378   1
   2  -7   5 2882.78 362.855   1
   2  -7   6 57971.9 2008.29   1
  -2   7  -6 55307.3 2018.34   1
  -2   7  -7 2429.47 362.814   1
   2  -7   7 1939.62 335.238   1
   2  -7   8 24813.6 1300.84   1
  -2  -8   8 9356.22 684.841   1
   2   8  -7 9350.84 720.308   1
  -2  -8   7 8407.20 631.775   1
   2   8  -6 35333.1 1375.61   1
  -2  -8   6 34400.3 1339.49   1
   2   8  -5 49126.2 1606.25   1
  -2  -8   5 45407.4 1562.52   1
  -2  -8   4 56176.4 1771.51   1
   2   8  -4 56038.4 1732.12   1
   2   8  -3 20894.1 887.932   1
   2  -8   3 44771.2 1673.70   1
  -2   8  -3 46514.2 1645.31   1
  -2   8  -4 97182.3 2790.48   1
   2  -8   4 92875.6 2726.90   1
   2  -8   5 54817.8 1958.73   1
  -2   8  -5 52926.6 1912.71   1
   2  -8   6 35246.4 1510.61   1
  -2   8  -6 35491.5 1523.20   1
  -2   8  -7 16703.5 1031.11   1
   2  -8   7 16952.5 1039.98   1
  -2   8  -8 40112.1 1834.48   1
   2  -8   8 35805.5 1629.46   1
  -2  -9   9 22495.8 1195.26   1
  -2  -9   8 295.335 146.327   1
   2   9  -7 48457.3 1743.77   1
  -2  -9   7 46999.4 1740.10   1
  -2  -9   6 16901.8 913.037   1
   2   9  -6 15954.8 892.804   1
  -2  -9   5 10062.1 666.646   1
   2   9  -5 9960.95 648.327   1
   2   9  -4 2466.12 295.762   1
   2   9  -3 16556.4 837.929   1
  -2   9  -3 42375.7 1624.08   1
  -2   9  -4 15109.1 900.857   1
   2  -9   4 15557.2 943.222   1
  -2   9  -5 17929.0 1021.13   1
   2  -9   5 17934.5 1015.97   1
   2  -9   6 3326.12 442.756   1
  -2   9  -6 2856.58 419.564   1
  -2   9  -7 54713.8 2134.87   1
   2  -9   7 50346.9 1989.15   1
  -2   9  -8 1431.79 312.610   1
   2  -9   8 1297.86 292.902   1
   2  -9   9 32121.1 1662.66   1
  -2 -10  10 1983.27 395.756   1
  -2 -10   9 1043.01 248.136   1
  -2 -10   8 5818.10 578.811   1
   2  10  -8 5709.74 577.424   1
  -2 -10   7 8457.89 674.354   1
   2  10  -7 8378.25 683.097   1
   2  10  -6 23361.0 1128.19   1
  -2 -10   6 22674.9 1126.48   1
   2  10  -5 49075.5 1741.87   1
  -2 -10   5 49165.0 1759.80   1
   2  10  -4 36007.7 1407.76   1
  -2  10  -4 62133.0 2231.67   1
   2 -10   4 67176.4 2300.14   1
  -2  10  -5 30325.6 1467.65   1
   2 -10   5 33946.2 1536.58   1
  -2  10  -6 36880.3 1670.57   1
   2 -10   6 34245.5 1599.47   1
   2 -10   7 17217.1 1099.65   1
  -2  10  -7 15726.7 1078.16   1
   2 -10   8 25105.0 1417.15   1
  -2  10  -8 26558.0 1425.33   1
  -2  10  -9 9887.83 919.470   1
   2 -10   9 9000.79 825.138   1
  -2 -11  10 32860.0 1593.58   1
  -2 -11   9 639.053 200.993   1
   2  11  -8 22234.0 1167.37   1
  -2 -11   8 20254.5 1156.37   1
  -2 -11   7 4666.70 520.379   1
   2  11  -7 4792.07 553.455   1
  -2 -11   6 27014.3 1309.51   1
   2  11  -6 27534.5 1282.93   1
   2  11  -5 137.596 88.5147   1
   2  11  -4 2695.08 348.239   1
  -2  11  -4 31345.3 1520.99   1
   2 -11   5 3593.20 486.226   1
  -2  11  -5 3514.65 478.345   1
  -2  11  -6 23165.0 1278.03   1
   2 -11   6 23009.2 1282.72   1
  -2  11  -7 4531.59 554.049   1
   2 -11   7 4677.32 590.571   1
  -2  11  -8 63332.0 2550.15   1
   2 -11   8 65341.0 2548.13   1
  -2 -12  10 9680.90 936.255   1
   2  12  -9 6602.73 675.956   1
  -2 -12   9 6698.46 654.689   1
   2  12  -8 16368.5 1037.68   1
  -2 -12   8 17100.8 1064.70   1
   2  12  -7 5739.76 565.116   1
  -2 -12   7 5751.28 604.441   1
   2  12  -6 14631.1 906.403   1
   2  12  -5 45220.1 1761.26   1
  -2  12  -5 32203.3 1589.77   1
   2 -12   6 10791.9 915.678   1
  -2  12  -6 9862.78 861.442   1
  -2  12  -7 21323.5 1282.45   1
   2 -12   7 21797.7 1336.23   1
  -2  12  -8 1911.30 406.559   1
   2  13  -9 45241.9 1934.56   1
  -2 -13   9 43846.9 1939.42   1
  -2 -13   8 2983.89 457.343   1
   2  13  -8 3449.32 469.376   1
   2  13  -7 32540.8 1521.84   1
   2  13  -6 246.563 105.045   1
   2  13  -5 58459.5 2127.00   1
  -2  13  -5 20137.1 1262.37   1
   2 -13   6 9735.34 884.911   1
  -2  13  -6 10022.7 872.390   1
  -2  13  -7 15615.1 1146.80   1
   2  14  -9 659.497 225.077   1
   2  14  -8 21805.4 1332.00   1
   2  14  -7 3301.78 467.711   1
   2  14  -6 34961.5 1606.61   1
   2  15  -7 14910.5 1031.74   1
  -3   0   0 2022.26 124.069   1
   3   0   0 1879.04 123.854   1
   3   0   1 49.4714 30.9712   1
   3  -1   0 391483. 7750.13   1
  -3   1   0 386794. 7760.35   1
  -3   1  -1 453660. 9169.45   1
   3  -1   1 465670. 9174.54   1
  -3   1  -2 47955.2 1257.35   1
   3  -1   2 43495.1 1258.69   1
  -3   2   0 651.664 96.5821   1
  -3   2  -1 34050.8 979.182   1
   3  -2   1 31956.8 949.989   1
  -3   2  -2 5318.11 337.485   1
   3  -2   2 5526.49 339.492   1
  -3   2  -3 40501.3 1239.42   1
   3  -2   3 37864.3 1210.81   1
  -3  -3   3 22136.5 654.727   1
   3   3  -2 290658. 5758.88   1
  -3  -3   2 289551. 5769.90   1
   3  -3   1 109599. 2507.83   1
  -3   3  -1 103062. 2481.16   1
  -3   3  -2 306903. 6695.86   1
   3  -3   2 332112. 6726.76   1
   3  -3   3 19983.9 816.799   1
  -3   3  -3 18504.1 817.510   1
   3  -3   4 17474.4 819.661   1
  -3   3  -4 18019.1 829.824   1
  -3  -4   5 9421.27 487.343   1
  -3  -4   4 38219.8 1094.62   1
  -3  -4   3 87468.7 1994.70   1
   3   4  -3 87872.7 2021.01   1
   3   4  -2 224940. 4600.45   1
   3  -4   1 6877.50 449.606   1
  -3   4  -1 7827.62 465.393   1
  -3   4  -2 264617. 5767.87   1
   3  -4   2 269137. 5800.04   1
   3  -4   3 89367.7 2340.73   1
  -3   4  -3 85127.7 2311.34   1
   3  -4   4 23669.7 1001.02   1
  -3   4  -4 25036.4 1071.15   1
  -3   4  -5 5178.47 467.194   1
   3  -4   5 4900.81 445.963   1
  -3  -5   6 28538.5 1064.83   1
  -3  -5   5 113224. 2718.96   1
  -3  -5   4 54884.4 1488.72   1
   3   5  -4 55672.7 1484.40   1
  -3  -5   3 258994. 5323.70   1
   3   5  -3 251137. 5297.21   1
   3   5  -2 390798. 7899.70   1
  -3   5  -1 139579. 3342.66   1
  -3   5  -2 396685. 8373.51   1
   3  -5   2 395751. 8343.85   1
  -3   5  -3 231950. 5137.31   1
   3  -5   3 218611. 5069.52   1
  -3   5  -4 47937.8 1625.88   1
   3  -5   4 50724.3 1667.73   1
   3  -5   5 135816. 3454.42   1
  -3   5  -5 129410. 3482.17   1
   3  -5   6 17527.1 940.340   1
  -3   5  -6 18410.1 1032.39   1
  -3  -6   7 44885.0 1521.30   1
  -3  -6   6 4520.39 384.778   1
  -3  -6   5 1580.37 205.653   1
   3   6  -5 1492.81 208.743   1
   3   6  -4 20175.6 771.785   1
  -3  -6   4 19855.4 780.184   1
   3   6  -3 27896.1 916.933   1
  -3  -6   3 27650.5 933.141   1
   3   6  -2 9916.75 468.067   1
  -3   6  -2 1754.72 251.995   1
   3  -6   2 1789.14 262.273   1
  -3   6  -3 27211.8 1109.09   1
   3  -6   3 25090.1 1085.84   1
  -3   6  -4 23024.0 1054.53   1
   3  -6   4 22201.4 1034.91   1
   3  -6   5 1380.66 246.443   1
  -3   6  -5 1227.62 255.651   1
   3  -6   6 2789.23 385.270   1
  -3   6  -6 2828.33 377.752   1
   3  -6   7 42313.9 1710.14   1
  -3  -7   8 21765.0 1049.66   1
  -3  -7   7 11262.5 687.744   1
   3   7  -6 68591.4 1998.89   1
  -3  -7   6 54594.2 1772.40   1
   3   7  -5 17872.6 827.039   1
  -3  -7   5 18246.4 832.775   1
  -3  -7   4 171361. 3892.23   1
   3   7  -4 166807. 3846.93   1
   3   7  -3 913.527 149.402   1
  -3   7  -2 218545. 4942.55   1
   3  -7   2 195863. 4859.31   1
   3  -7   3 883.479 167.281   1
  -3   7  -3 721.780 166.324   1
  -3   7  -4 164246. 4153.07   1
   3  -7   4 163015. 4161.30   1
   3  -7   5 17917.0 987.375   1
  -3   7  -5 19453.7 1010.08   1
   3  -7   6 62090.9 2162.34   1
  -3   7  -6 58895.7 2152.96   1
   3  -7   7 6131.65 612.931   1
  -3   7  -7 6190.58 617.874   1
   3  -7   8 26721.1 1396.16   1
  -3  -8   8 68479.8 2175.18   1
  -3  -8   7 928.610 199.000   1
  -3  -8   6 44998.4 1552.26   1
   3   8  -6 44213.7 1515.08   1
   3   8  -5 13370.9 704.947   1
  -3  -8   5 13394.4 702.277   1
  -3  -8   4 27124.9 1065.81   1
   3   8  -4 27097.1 1034.54   1
   3   8  -3 36082.1 1216.27   1
  -3   8  -3 39898.8 1564.33   1
   3  -8   3 39132.0 1584.52   1
   3  -8   4 24279.8 1176.81   1
  -3   8  -4 25298.0 1212.24   1
  -3   8  -5 7546.55 642.800   1
   3  -8   5 7543.19 650.617   1
  -3   8  -6 37442.7 1616.23   1
   3  -8   6 37488.3 1614.38   1
  -3   8  -7 317.486 148.364   1
   3  -8   7 344.052 167.137   1
  -3   8  -8 63254.7 2429.91   1
   3  -8   8 58086.4 2296.20   1
  -3  -9   9 15546.2 936.683   1
  -3  -9   8 5310.82 510.422   1
   3   9  -7 28676.6 1237.16   1
  -3  -9   7 29491.7 1281.46   1
   3   9  -6 87.9886 63.8960   1
  -3  -9   6 177.595 109.057   1
   3   9  -5 44213.8 1509.25   1
  -3  -9   5 44351.3 1549.43   1
   3   9  -4 13496.9 715.800   1
   3   9  -3 136168. 3367.72   1
   3  -9   3 156252. 4119.30   1
  -3   9  -3 153416. 4052.66   1
  -3   9  -4 11136.6 801.750   1
   3  -9   4 11228.9 814.460   1
  -3   9  -5 39980.9 1641.93   1
   3  -9   5 37758.5 1635.20   1
  -3   9  -6-153.601 141.171   1
   3  -9   6 46.5520 116.577   1
  -3   9  -7 37264.4 1754.58   1
   3  -9   7 35527.9 1643.70   1
  -3   9  -8 3099.57 467.555   1
   3  -9   8 3442.21 511.772   1
   3  -9   9 14192.5 1080.62   1
  -3 -10  10 30078.9 1447.67   1
  -3 -10   9 47141.9 1831.97   1
   3  10  -8 1019.54 384.629   1
  -3 -10   8 19980.7 1038.18   1
   3  10  -7 11167.2 747.245   1
  -3 -10   7 11755.3 764.296   1
   3  10  -6 31117.2 1297.17   1
  -3 -10   6 33476.2 1381.60   1
   3  10  -5 83603.4 2420.11   1
   3  10  -4 22382.9 1018.34   1
   3 -10   4 19665.3 1158.83   1
  -3  10  -4 19643.8 1127.44   1
   3 -10   5 69447.8 2443.66   1
  -3  10  -5 68993.9 2440.31   1
  -3  10  -6 30817.4 1541.68   1
   3 -10   6 28601.0 1478.50   1
   3 -10   7 8684.40 830.992   1
  -3  10  -7 8357.22 796.351   1
   3 -10   8 15869.4 1121.17   1
  -3  10  -8 15779.3 1112.05   1
  -3 -11  10 4311.44 515.319   1
  -3 -11   9 1876.28 344.704   1
  -3 -11   8 25937.0 1256.50   1
   3  11  -8 26189.9 1262.50   1
   3  11  -7 3953.28 487.939   1
  -3 -11   7 4099.69 484.338   1
   3  11  -6 55106.8 1929.83   1
  -3 -11   6 54691.3 1944.08   1
   3  11  -5 1594.62 256.429   1
   3  11  -4 53649.5 1825.97   1
  -3  11  -4 61737.9 2311.22   1
   3 -11   5 64.5838 161.977   1
  -3  11  -5 93.3161 117.056   1
   3 -11   6 62178.7 2364.93   1
  -3  11  -6 60479.6 2328.37   1
   3 -11   7 3669.69 525.536   1
  -3  11  -7 3503.23 510.676   1
  -3  11  -8 30608.9 1676.03   1
  -3 -12  10 8048.85 747.940   1
  -3 -12   9 5943.82 608.480   1
   3  12  -9-562.774 607.560   1
   3  12  -8 2086.17 335.362   1
  -3 -12   8 2031.13 357.393   1
   3  12  -7 34274.6 1492.35   1
  -3 -12   7 33284.2 1514.55   1
   3  12  -6 4708.15 494.795   1
   3  12  -5 5753.19 530.572   1
  -3  12  -5 2809.03 465.019   1
   3 -12   5 2986.31 465.093   1
  -3  12  -6 4326.17 559.048   1
   3 -12   6 4682.55 620.600   1
  -3  12  -7 33940.0 1731.45   1
  -3 -13   9 8412.51 786.598   1
   3  13  -9 8500.87 763.191   1
  -3 -13   8 47.5458 130.742   1
   3  13  -8 42.8890 111.532   1
   3  13  -7 7961.95 683.222   1
   3  13  -6 11143.5 789.339   1
   3  13  -5 35019.0 1505.36   1
  -3  13  -5 41626.7 1935.92   1
  -3  13  -6 11457.6 959.944   1
   3  14  -9 8004.53 744.281   1
   3  14  -8 8281.94 765.520   1
   3  14  -7 13711.7 933.963   1
   3  14  -6 3213.47 452.448   1
   3  15  -8 1516.09 312.342   1
   3  15  -7 7.64247 116.118   1
  -4   0   1 675.631 81.4276   1
  -4   0   0 166853. 3423.46   1
   4   0   0 165284. 3427.85   1
  -4   0  -1 15.2275 23.8555   1
   4   0   1-3.82162 19.6566   1
   4  -1   0 203.143 52.1640   1
  -4   1   0 221.690 54.0348   1
   4  -1   1 326.888 74.5488   1
  -4   1  -1 294.295 75.0480   1
   4  -1   2 12508.9 546.567   1
  -4   1  -2 12993.7 554.285   1
   4  -2   0 8650.25 422.261   1
  -4   2   0 8651.29 414.663   1
  -4   2  -1 374348. 7788.97   1
   4  -2   1 386624. 7775.32   1
   4  -2   2 38750.0 1193.63   1
  -4   2  -2 39623.8 1199.93   1
  -4   2  -3 332313. 7052.93   1
   4  -2   3 335145. 7069.78   1
  -4  -3   3 3746.76 190.981   1
  -4   3   0 108.771 78.5767   1
  -4   3  -1 5259.24 362.851   1
   4  -3   1 5445.55 367.611   1
  -4   3  -2 9517.83 528.104   1
   4  -3   2 9127.78 516.822   1
   4  -3   3 465.596 118.459   1
  -4   3  -3 521.421 131.567   1
  -4   3  -4 1603.61 239.344   1
   4  -3   4 1407.94 216.921   1
  -4  -4   5 55740.4 1480.16   1
  -4  -4   4 138326. 3014.43   1
  -4  -4   3 11536.9 431.689   1
   4   4  -3 12984.7 441.949   1
   4   4  -2 161065. 3302.17   1
  -4   4  -1 61971.3 1756.15   1
   4  -4   1 61217.8 1770.52   1
  -4   4  -2 209292. 4693.68   1
   4  -4   2 205364. 4693.26   1
   4  -4   3 91119.6 2470.61   1
  -4   4  -3 90816.2 2456.54   1
   4  -4   4 230338. 5299.05   1
  -4   4  -4 234784. 5408.68   1
  -4   4  -5 1205.46 252.672   1
   4  -4   5 1277.44 253.136   1
  -4  -5   6 941.365 166.167   1
  -4  -5   5 52676.0 1456.54   1
  -4  -5   4 19419.5 692.948   1
   4   5  -4 21564.5 739.361   1
   4   5  -3 3101.35 213.073   1
  -4  -5   3 3047.46 228.741   1
   4   5  -2 17.7956 29.3455   1
   4  -5   1 3952.53 364.696   1
  -4   5  -1 3753.49 357.059   1
  -4   5  -2 17500.4 835.081   1
   4  -5   2 16862.3 807.521   1
  -4   5  -3 142.180 94.4750   1
   4  -5   3 183.467 63.5767   1
  -4   5  -4 42932.2 1568.26   1
   4  -5   4 46993.6 1633.91   1
   4  -5   5 76087.4 2396.17   1
  -4   5  -5 81822.5 2462.43   1
   4  -5   6 39918.8 1589.62   1
  -4   5  -6 42797.4 1677.80   1
  -4  -6   7 13472.8 706.972   1
  -4  -6   6 3791.94 336.131   1
  -4  -6   5 88920.7 2240.60   1
  -4  -6   4 9681.44 476.025   1
   4   6  -4 8997.00 473.831   1
   4   6  -3 63090.1 1607.18   1
   4   6  -2 109177. 2486.39   1
   4  -6   2 70766.0 2132.58   1
  -4   6  -2 67923.7 2060.29   1
  -4   6  -3 133433. 3411.46   1
   4  -6   3 124517. 3333.65   1
  -4   6  -4 9205.24 660.671   1
   4  -6   4 8755.19 642.877   1
   4  -6   5 64148.1 2099.81   1
  -4   6  -5 57796.0 2041.68   1
   4  -6   6 48533.0 1851.94   1
  -4   6  -6 48888.4 1847.65   1
   4  -6   7 96473.8 3111.55   1
  -4   6  -7 120988. 3588.69   1
  -4  -7   8 21848.9 1019.17   1
  -4  -7   7 439.866 133.997   1
  -4  -7   6 57401.5 1698.19   1
  -4  -7   5 3335.98 307.481   1
   4   7  -5 3408.31 305.896   1
   4   7  -4 22163.1 825.626   1
  -4  -7   4 20827.6 839.667   1
   4   7  -3 47.3511 60.4728   1
   4  -7   2 38518.9 1481.90   1
  -4   7  -2 36222.0 1439.29   1
   4  -7   3 4260.65 429.223   1
  -4   7  -3 4160.91 441.768   1
  -4   7  -4 71609.9 2306.77   1
   4  -7   4 75843.4 2389.18   1
   4  -7   5 10572.4 752.237   1
  -4   7  -5 10233.2 744.539   1
   4  -7   6 80138.8 2630.43   1
  -4   7  -6 81102.1 2699.02   1
   4  -7   7 560.282 184.134   1
  -4   7  -7 365.945 150.769   1
   4  -7   8 109452. 3471.35   1
  -4  -8   8 25966.8 1155.75   1
  -4  -8   7 16075.2 812.839   1
   4   8  -6 36923.4 1295.07   1
  -4  -8   6 35310.2 1296.08   1
   4   8  -5 49348.6 1521.66   1
  -4  -8   5 51439.7 1577.96   1
   4   8  -4 77696.1 2073.13   1
   4   8  -3 33253.3 1103.58   1
   4  -8   3 19512.9 1076.74   1
  -4   8  -3 20757.3 1078.24   1
  -4   8  -4 55805.6 1988.02   1
   4  -8   4 54496.5 1958.64   1
   4  -8   5 33480.3 1537.26   1
  -4   8  -5 34578.1 1539.02   1
  -4   8  -6 43451.8 1802.93   1
   4  -8   6 42261.8 1763.37   1
  -4   8  -7 6548.07 670.648   1
   4  -8   7 7433.66 688.236   1
   4  -8   8 9115.01 819.803   1
  -4   8  -8 8882.66 819.893   1
  -4  -9   9 31211.1 1360.67   1
  -4  -9   8 897.301 225.610   1
  -4  -9   7 48652.7 1744.94   1
   4   9  -7 59230.7 1940.17   1
  -4  -9   6 6311.44 487.621   1
   4   9  -6 6241.44 491.947   1
   4   9  -5 19404.1 893.454   1
  -4  -9   5 18807.2 887.037   1
   4   9  -4 10346.4 600.656   1
   4   9  -3 44305.0 1431.42   1
   4  -9   3 8960.61 723.865   1
  -4   9  -3 8088.35 680.925   1
  -4   9  -4 97.0398 78.8320   1
   4  -9   4 82.4511 97.5869   1
  -4   9  -5 13559.2 931.791   1
   4  -9   5 15072.8 964.008   1
  -4   9  -6 7895.01 709.532   1
   4  -9   6 9289.09 803.747   1
  -4   9  -7 32459.9 1672.44   1
   4  -9   7 30390.5 1518.09   1
  -4   9  -8 36.6145 137.251   1
   4  -9   8 202.234 172.760   1
  -4 -10  10 10756.4 792.729   1
  -4 -10   9 6518.39 593.589   1
  -4 -10   8 26429.5 1227.45   1
  -4 -10   7 12289.6 757.742   1
   4  10  -7 13003.9 778.660   1
  -4 -10   6 22820.7 1066.55   1
   4  10  -6 22313.3 1028.13   1
   4  10  -5 24432.8 1050.74   1
   4  10  -4 52121.9 1682.22   1
   4 -10   4 34283.0 1616.62   1
  -4  10  -4 33889.4 1559.92   1
   4 -10   5 48243.6 1993.06   1
  -4  10  -5 49347.0 2005.31   1
  -4  10  -6 25598.3 1418.61   1
   4 -10   6 25059.2 1392.00   1
  -4  10  -7 8359.27 806.506   1
   4 -10   7 8786.78 839.996   1
   4 -10   8 3823.11 563.581   1
  -4  10  -8 4628.38 606.612   1
  -4 -11   9 402.711 138.744   1
   4  11  -8 62213.4 2133.12   1
  -4 -11   8 54742.8 1977.74   1
  -4 -11   7 3619.19 426.143   1
   4  11  -7 3569.91 427.698   1
   4  11  -6 22414.5 1059.71   1
   4  11  -5 2647.10 324.245   1
   4  11  -4 26773.1 1144.02   1
  -4  11  -4 585.638 273.404   1
  -4  11  -5 66.5193 107.066   1
   4 -11   5 149.838 184.481   1
   4 -11   6 18762.3 1202.66   1
  -4  11  -6 17193.3 1160.60   1
  -4  11  -7 9021.88 837.495   1
   4 -11   7 8816.70 861.336   1
  -4 -12   9 897.312 228.562   1
  -4 -12   8 1383.37 286.944   1
   4  12  -8 1675.01 292.943   1
   4  12  -7 18117.2 1050.79   1
   4  12  -6 8667.85 648.056   1
   4  12  -5 31115.8 1322.88   1
  -4  12  -5 26447.0 1516.71   1
   4 -12   5 30238.3 1630.82   1
  -4  12  -6 10058.0 888.278   1
   4 -12   6 10696.5 985.081   1
   4  13  -9 36099.0 1712.35   1
  -4 -13   8 827.264 238.833   1
   4  13  -8 550.730 179.188   1
   4  13  -7 17064.7 965.173   1
   4  13  -6 6074.65 549.346   1
   4  13  -5 20172.2 1067.77   1
  -4  13  -5 54675.0 2348.58   1
   4  14  -9 1469.42 303.462   1
   4  14  -8 14191.0 975.426   1
   4  14  -7 11191.1 815.174   1
   4  14  -6 11711.6 827.071   1
   4  15  -8 9387.42 796.930   1
   4  15  -7 12627.2 913.436   1
  -5   0   1 64.4627 32.0974   1
  -5   0   0 4392.52 240.758   1
   5   0   0 4274.19 238.346   1
  -5   0  -1 25.8581 36.1996   1
   5   0   1 8.36135 32.6478   1
   5  -1   0 33050.8 936.376   1
   5   1   0 32400.7 829.452   1
  -5   1   0 32082.1 942.282   1
  -5   1  -1 103034. 2410.95   1
   5  -1   1 103740. 2419.70   1
  -5   1  -2 154827. 3545.03   1
   5  -1   2 160230. 3570.49   1
  -5   2   0 2324.86 222.799   1
   5  -2   0 2129.40 216.786   1
   5  -2   1 463.753 97.8176   1
  -5   2  -1 496.023 108.734   1
   5  -2   2 178.058 72.7337   1
  -5   2  -2 187.610 69.6945   1
   5  -2   3 13833.3 698.409   1
  -5   2  -3 14894.2 707.990   1
  -5   3   0 320390. 6746.09   1
  -5   3  -1 72918.9 1934.88   1
   5  -3   1 68210.5 1887.31   1
  -5   3  -2 120649. 2920.71   1
   5  -3   2 116648. 2917.17   1
   5  -3   3 36059.2 1280.20   1
  -5   3  -3 35145.5 1287.74   1
   5  -3   4 171788. 4149.10   1
  -5   3  -4 174736. 4156.79   1
  -5  -4   5 3047.75 232.474   1
  -5  -4   4 16269.8 545.782   1
  -5  -4   3 18076.9 522.115   1
   5  -4   1 14219.1 712.317   1
  -5   4  -1 13693.0 681.720   1
  -5   4  -2 5358.71 434.244   1
   5  -4   2 5429.34 436.320   1
  -5   4  -3-24.8403 62.8225   1
   5  -4   3-9.98372 64.2938   1
   5  -4   4 35375.4 1366.50   1
  -5   4  -4 35213.1 1389.46   1
   5  -4   5 14344.0 846.208   1
  -5   4  -5 14601.1 842.692   1
  -5  -5   6 5991.28 392.725   1
  -5  -5   5 83752.0 2041.32   1
  -5  -5   4 10603.9 446.475   1
   5   5  -3 202464. 4175.52   1
   5   5  -2 1523.72 131.090   1
   5  -5   1 235444. 5363.00   1
  -5   5  -1 236496. 5379.23   1
  -5   5  -2 334.373 112.622   1
   5  -5   2 286.800 103.311   1
  -5   5  -3 106436. 2851.75   1
   5  -5   3 100536. 2789.66   1
  -5   5  -4 16512.4 890.045   1
   5  -5   4 15743.7 891.955   1
  -5   5  -5 93610.3 2773.04   1
   5  -5   5 88569.1 2711.92   1
   5  -5   6 1279.54 271.072   1
  -5   5  -6 1364.88 282.430   1
  -5  -6   7 63556.1 1835.46   1
  -5  -6   6 1706.87 224.702   1
  -5  -6   5 125631. 2890.03   1
  -5  -6   4 16607.7 649.016   1
   5   6  -4 18278.4 638.980   1
   5   6  -3 22018.9 705.901   1
   5   6  -2 1711.99 163.054   1
   5  -6   2 2714.08 335.168   1
  -5   6  -2 2512.46 325.931   1
  -5   6  -3 166.858 89.2422   1
   5  -6   3 344.548 134.347   1
  -5   6  -4 6376.58 566.885   1
   5  -6   4 6406.28 557.510   1
  -5   6  -5 20282.0 1118.09   1
   5  -6   5 22092.5 1139.27   1
  -5   6  -6 26201.9 1282.60   1
   5  -6   6 24723.9 1273.07   1
   5  -6   7 15873.3 1025.84   1
  -5   6  -7 17851.9 1179.66   1
  -5  -7   8 33820.1 1279.75   1
  -5  -7   7 789.037 167.992   1
  -5  -7   6 90779.5 2329.26   1
   5   7  -5 137.796 77.1073   1
  -5  -7   5 154.198 83.5884   1
   5   7  -4 45384.2 1279.71   1
   5   7  -3 8362.83 427.408   1
   5  -7   2 121725. 3333.56   1
  -5   7  -2 121589. 3285.30   1
   5  -7   3 5721.48 530.058   1
  -5   7  -3 6237.84 543.077   1
  -5   7  -4 104172. 3036.72   1
   5  -7   4 102691. 3054.97   1
  -5   7  -5 6691.53 617.578   1
   5  -7   5 6386.79 595.230   1
  -5   7  -6 50719.9 2029.51   1
   5  -7   6 49626.5 1955.26   1
   5  -7   7 2937.11 450.012   1
  -5   7  -7 2665.71 424.637   1
   5  -7   8 20971.8 1300.66   1
  -5  -8   8 23551.4 1038.69   1
  -5  -8   7 76442.0 2174.14   1
   5   8  -6-35.4406 264.935   1
  -5  -8   6 10838.7 563.100   1
   5   8  -5 33674.4 1176.07   1
  -5  -8   5 35942.2 1190.67   1
   5   8  -4 26455.8 939.132   1
   5   8  -3 44268.6 1314.93   1
  -5   8  -2 7887.44 656.693   1
   5  -8   3 28468.8 1371.82   1
  -5   8  -3 27931.8 1337.38   1
   5  -8   4 5812.48 571.526   1
  -5   8  -4 5290.64 545.625   1
   5  -8   5 2660.61 416.097   1
  -5   8  -5 2128.26 365.338   1
  -5   8  -6 21571.7 1235.26   1
   5  -8   6 21399.6 1219.43   1
   5  -8   7 36769.0 1729.74   1
  -5   8  -7 36673.9 1740.70   1
  -5   8  -8 6613.22 722.788   1
   5  -8   8 6796.04 738.788   1
  -5  -9   9 11447.2 739.574   1
  -5  -9   8 2323.31 312.723   1
  -5  -9   7 13303.3 735.633   1
   5   9  -6 666.976 157.021   1
  -5  -9   6 701.512 168.971   1
   5   9  -5 65532.5 1865.52   1
   5   9  -4-14.4134 49.7031   1
   5   9  -3 98296.8 2505.75   1
   5  -9   3 127676. 3735.18   1
  -5   9  -3 134813. 3728.48   1
  -5   9  -4 93.3603 106.685   1
   5  -9   4 111.095 104.824   1
  -5   9  -5 86729.3 2850.46   1
   5  -9   5 85930.4 2863.81   1
   5  -9   6 201.874 191.012   1
  -5   9  -6 33.8723 82.1638   1
   5  -9   7 47248.6 2037.78   1
  -5   9  -7 47033.2 2119.33   1
  -5   9  -8 1789.73 396.838   1
   5  -9   8 1882.56 413.035   1
  -5 -10   9 5119.89 514.775   1
  -5 -10   8 14460.3 839.069   1
  -5 -10   7 21692.1 1017.43   1
   5  10  -7 21458.1 1027.01   1
   5  10  -6 6478.36 511.358   1
   5  10  -5 895.331 174.204   1
   5  10  -4 445.864 135.736   1
  -5  10  -3 3959.91 491.241   1
   5 -10   4 38633.4 1823.61   1
  -5  10  -4 39810.9 1782.02   1
  -5  10  -5 1649.00 356.753   1
   5 -10   5 1445.85 336.442   1
  -5  10  -6 9148.41 839.020   1
   5 -10   6 8805.42 821.470   1
   5 -10   7 28654.2 1624.99   1
  -5  10  -7 26793.6 1557.91   1
  -5 -11   8 8421.50 648.131   1
   5  11  -7-115.131 116.616   1
  -5 -11   7 126.358 109.384   1
   5  11  -6 39346.6 1444.73   1
   5  11  -5 1568.44 257.098   1
   5  11  -4 72830.6 2149.03   1
   5 -11   4 47919.7 2093.51   1
  -5  11  -4 49357.8 2077.07   1
   5 -11   5 4552.68 600.469   1
  -5  11  -5 4630.23 607.908   1
   5 -11   6 47674.4 2115.64   1
  -5  11  -6 47440.2 2103.05   1
   5  12  -8 9572.09 709.749   1
   5  12  -7 7289.03 600.337   1
   5  12  -6 27515.1 1202.61   1
   5  12  -5 29927.6 1230.87   1
  -5  12  -5 19190.8 1259.85   1
   5 -12   5 20007.5 1325.01   1
   5  13  -8 2156.17 329.250   1
   5  13  -7 26321.4 1273.42   1
   5  13  -6 172.071 102.766   1
   5  13  -5 35287.3 1451.05   1
   5  14  -8 52604.7 1976.27   1
   5  14  -7 2949.56 397.581   1
   5  14  -6 16112.9 937.418   1
  -6   0   1 15.8820 22.7290   1
  -6   0   0 999999. 19578.2   1
   6   0   1-34.8204 35.6487   1
  -6   0  -1 42.8444 42.7358   1
   6   0   2 151599. 3491.17   1
  -6  -1   2 11980.2 379.499   1
   6   1  -1 542.504 67.0688   1
  -6  -1   1 593.484 69.0102   1
   6  -1   0 5068.38 313.811   1
  -6   1   0 5268.64 325.461   1
   6  -1   1 226.863 158.184   1
   6   1   1 210.502 64.4901   1
  -6   1  -1 1.18587 42.7575   1
  -6   1  -2 18.0933 54.1493   1
   6  -1   2 75.7855 62.2649   1
   6  -1   3 2050.33 252.105   1
   6  -2   0 3554.50 289.669   1
   6   2   0 3636.91 206.839   1
  -6   2   0 3468.31 279.423   1
  -6   2  -1 107737. 2647.80   1
   6  -2   1 110623. 2664.86   1
  -6   2  -2 163433. 3805.93   1
   6  -2   2 167454. 3836.56   1
  -6   2  -3 427705. 8876.56   1
   6  -2   3 416102. 8874.16   1
   6  -2   4 2874.84 328.615   1
  -6   3   0 591.086 137.035   1
   6  -3   1 70405.2 1946.14   1
  -6   3  -1 70823.1 1952.72   1
  -6   3  -2 72428.8 2018.18   1
   6  -3   2 70225.5 2009.91   1
   6  -3   3 22131.5 977.016   1
  -6   3  -3 21371.2 978.048   1
  -6   3  -4 31578.6 1262.89   1
   6  -3   4 32541.8 1286.05   1
  -6  -4   5 3204.52 228.956   1
  -6  -4   4 23664.9 654.661   1
  -6   4   0 32838.1 1202.76   1
   6  -4   1 188.453 94.1339   1
  -6   4  -1 263.161 139.435   1
   6  -4   2 201433. 4702.67   1
  -6   4  -2 199024. 4651.06   1
   6  -4   3 323.375 113.858   1
  -6   4  -3 476.947 163.328   1
   6  -4   4 26672.2 1177.10   1
  -6   4  -4 25515.4 1193.52   1
   6  -4   5 14949.1 897.839   1
  -6   4  -5 16478.3 918.046   1
  -6  -5   6 787.175 123.766   1
  -6  -5   5 48532.3 1271.73   1
  -6  -5   4 130.466 38.7042   1
   6   5  -2 18299.2 513.411   1
   6  -5   1 19567.0 934.196   1
  -6   5  -1 18758.6 905.913   1
   6  -5   2 10379.2 657.921   1
  -6   5  -2 10021.9 653.661   1
  -6   5  -3 82552.2 2445.38   1
   6  -5   3 82993.1 2448.60   1
   6  -5   4 347.180 141.908   1
  -6   5  -4 564.136 180.067   1
   6  -5   5 29403.0 1350.15   1
  -6   5  -5 29843.7 1383.92   1
   6  -5   6 5434.83 571.537   1
  -6   5  -6 5780.68 568.884   1
  -6  -6   7 20215.8 830.525   1
  -6  -6   6 1208.19 166.733   1
  -6  -6   5 77870.6 1908.21   1
   6   6  -3 327351. 6577.84   1
   6   6  -2 1851.52 156.011   1
  -6   6  -1 323146. 7251.63   1
  -6   6  -2 3064.89 373.760   1
   6  -6   2 2943.43 362.145   1
  -6   6  -3 243557. 5748.30   1
   6  -6   3 243958. 5746.31   1
  -6   6  -4 54620.7 1936.95   1
   6  -6   4 52642.9 1881.21   1
   6  -6   5 90074.9 2777.52   1
  -6   6  -5 86949.3 2807.87   1
   6  -6   6 2472.01 379.736   1
  -6   6  -6 2550.08 381.290   1
   6  -6   7 11938.5 918.678   1
  -6   6  -7 12578.1 988.699   1
  -6  -7   8 45652.0 1495.91   1
  -6  -7   7 37693.2 1255.26   1
  -6  -7   6 7469.67 454.546   1
  -6  -7   5 12434.9 575.387   1
   6   7  -4 414.517 90.2915   1
   6   7  -3 29900.0 885.720   1
  -6   7  -2 1314.94 258.358   1
   6  -7   2 1266.61 266.219   1
   6  -7   3 33140.8 1432.56   1
  -6   7  -3 34618.9 1468.38   1
   6  -7   4 617.389 205.811   1
  -6   7  -4 441.144 174.220   1
  -6   7  -5 13069.0 892.840   1
   6  -7   5 12776.1 878.014   1
  -6   7  -6 3032.95 448.935   1
   6  -7   6 3415.54 499.763   1
   6  -7   7 32736.7 1621.69   1
  -6   7  -7 33165.6 1618.95   1
   6  -7   8 41465.3 1953.36   1
  -6  -8   8 18466.4 863.518   1
  -6  -8   7 1436.54 217.381   1
  -6  -8   6 37338.4 1216.13   1
   6   8  -5 19999.6 778.762   1
   6   8  -4 70378.6 1810.49   1
   6   8  -3 57206.9 1528.46   1
  -6   8  -2 46577.2 1778.94   1
   6  -8   3 75422.9 2534.48   1
  -6   8  -3 75708.1 2509.26   1
   6  -8   4 60293.3 2215.53   1
  -6   8  -4 64592.1 2257.07   1
  -6   8  -5 15371.5 1015.23   1
   6  -8   5 15043.6 1032.27   1
   6  -8   6 35389.4 1671.53   1
  -6   8  -6 37377.4 1725.89   1
   6  -8   7 15721.9 1083.28   1
  -6   8  -7 14845.3 1090.54   1
   6  -8   8 16308.0 1194.71   1
  -6   8  -8 16169.1 1167.03   1
  -6  -9   8 2014.85 283.168   1
  -6  -9   7 16633.5 804.627   1
  -6  -9   6 10584.6 605.253   1
   6   9  -6 10908.7 610.625   1
   6   9  -5 130760. 3165.17   1
   6   9  -4 30555.4 1040.65   1
   6   9  -3 2570.96 249.861   1
   6  -9   3 497.575 174.443   1
  -6   9  -3 615.686 219.584   1
   6  -9   4 29991.3 1522.77   1
  -6   9  -4 31557.3 1537.11   1
  -6   9  -5 104420. 3287.45   1
   6  -9   5 105360. 3331.08   1
  -6   9  -6 8602.75 781.351   1
   6  -9   6 8729.28 832.003   1
   6  -9   7 16952.1 1183.19   1
  -6   9  -7 16875.5 1224.83   1
  -6 -10   8 8063.55 571.683   1
  -6 -10   7 29209.3 1176.71   1
   6  10  -6 8595.09 550.804   1
   6  10  -5 31350.9 1153.54   1
   6  10  -4 9444.61 553.140   1
  -6  10  -3 43433.2 1874.89   1
   6 -10   4 26040.7 1451.85   1
  -6  10  -4 24353.1 1384.30   1
   6 -10   5 18442.4 1205.01   1
  -6  10  -5 20075.5 1224.72   1
  -6  10  -6 9844.23 861.001   1
   6 -10   6 8987.58 849.002   1
   6  11  -7 6589.85 513.293   1
   6  11  -6 38703.2 1432.13   1
   6  11  -5 2698.31 309.453   1
   6  11  -4 15532.2 776.954   1
   6 -11   4 12419.4 968.110   1
  -6  11  -4 11065.1 933.858   1
   6 -11   5 2428.32 440.422   1
  -6  11  -5 2137.83 401.914   1
   6  12  -7 9390.04 645.739   1
   6  12  -6 5821.99 477.294   1
   6  12  -5 21226.6 965.790   1
   6  13  -7 13399.0 825.701   1
   6  13  -6 9.92489 68.9468   1
  -7   0   1 66.3488 42.0191   1
   7   0   0 1779.35 178.060   1
  -7   0   0 1593.97 162.196   1
  -7   0  -1 2926.07 289.331   1
   7   0   2 96321.6 2414.16   1
  -7  -1   2 178971. 3659.73   1
  -7  -1   1 45518.0 1111.93   1
   7   1  -1 46832.4 1138.43   1
  -7   1   1 45853.0 1274.30   1
   7  -1   0 65455.2 1720.45   1
  -7   1   0 66894.8 1735.26   1
   7   1   0 69543.6 1629.42   1
   7   1   1 65346.9 1674.03   1
   7  -1   1 67274.5 1799.31   1
  -7   1  -1 67528.1 1783.36   1
   7  -1   2 161231. 3687.40   1
  -7   1  -2 153824. 3639.58   1
   7  -1   3 86748.1 2362.45   1
   7   2  -1 460.719 59.4951   1
  -7   2   1 490.345 110.600   1
   7  -2   0 3143.76 291.045   1
  -7   2   0 3392.34 298.503   1
  -7   2  -1 5455.18 395.989   1
   7  -2   1 5446.26 408.434   1
  -7   2  -2 4735.73 398.321   1
   7  -2   2 5256.93 410.574   1
   7  -2   3 9046.70 591.830   1
  -7   2  -3 9094.91 579.681   1
   7  -2   4 31085.1 1260.23   1
   7  -3   0 350235. 7420.48   1
  -7   3   0 346865. 7377.01   1
   7  -3   1 164982. 3868.83   1
  -7   3  -1 164547. 3890.73   1
  -7   3  -2 97835.6 2602.54   1
   7  -3   2 96388.9 2584.93   1
   7  -3   3 70071.5 2074.90   1
  -7   3  -3 64258.2 2066.13   1
   7  -3   4 136191. 3510.49   1
  -7   3  -4 131719. 3462.86   1
   7  -3   5 41950.6 1610.20   1
  -7  -4   5 6348.04 301.740   1
  -7   4   0 536.980 173.734   1
   7  -4   1 832.044 181.844   1
  -7   4  -1 896.484 188.807   1
  -7   4  -2 5270.31 459.778   1
   7  -4   2 5132.27 461.500   1
  -7   4  -3 6754.56 539.840   1
   7  -4   3 6878.64 542.164   1
   7  -4   4 5398.80 500.986   1
  -7   4  -4 5697.63 543.782   1
   7  -4   5 271.595 149.303   1
  -7   4  -5 301.188 165.552   1
  -7  -5   6 233.749 60.9019   1
  -7  -5   5 88663.3 1995.08   1
   7  -5   1 122513. 3240.35   1
  -7   5  -1 119256. 3163.49   1
  -7   5  -2 520.905 156.204   1
   7  -5   2 530.441 159.213   1
  -7   5  -3 257579. 6044.33   1
   7  -5   3 264846. 6104.82   1
  -7   5  -4 34654.3 1429.25   1
   7  -5   4 31868.0 1401.69   1
   7  -5   5 46798.7 1809.43   1
  -7   5  -5 46186.2 1817.70   1
   7  -5   6 8234.02 733.425   1
  -7   5  -6 9497.81 749.715   1
  -7  -6   7 27579.5 967.889   1
  -7  -6   6 8252.46 421.083   1
  -7  -6   5 40144.4 1075.20   1
   7   6  -3 8075.36 308.427   1
   7   6  -2 4738.02 230.005   1
  -7   6  -1 13305.6 806.682   1
  -7   6  -2 857.915 214.824   1
   7  -6   2 850.345 194.550   1
  -7   6  -3 25729.5 1208.77   1
   7  -6   3 24242.3 1199.06   1
   7  -6   4 36.0000 100.388   1
  -7   6  -4 61.3764 129.689   1
   7  -6   5 115071. 3350.97   1
  -7   6  -5 110779. 3383.32   1
   7  -6   6 2916.44 452.391   1
  -7   6  -6 2727.80 414.615   1
   7  -6   7 52214.8 2180.14   1
  -7   6  -7 55673.6 2278.59   1
  -7  -7   8 15348.9 724.599   1
  -7  -7   7 1618.56 200.022   1
  -7  -7   6 32490.5 1022.43   1
   7   7  -4 60283.9 1461.21   1
   7   7  -3 2028.61 163.288   1
   7  -7   2 90431.6 2804.64   1
  -7   7  -2 91240.2 2763.21   1
   7  -7   3 11432.1 818.648   1
  -7   7  -3 11903.5 837.121   1
  -7   7  -4 28490.0 1376.30   1
   7  -7   4 29244.5 1409.41   1
   7  -7   5 594.393 187.795   1
  -7   7  -5 784.321 225.442   1
   7  -7   6 128243. 3786.33   1
  -7   7  -6 124680. 3848.50   1
   7  -7   7 9389.35 847.172   1
  -7   7  -7 9311.14 835.582   1
   7  -7   8 34497.0 1762.58   1
  -7  -8   8 9692.50 567.221   1
  -7  -8   7 41848.6 1332.35   1
  -7  -8   6 27414.9 976.871   1
   7   8  -4 8127.94 408.017   1
   7   8  -3 9188.64 440.074   1
  -7   8  -2 633.533 198.831   1
   7  -8   3 39456.8 1739.16   1
  -7   8  -3 41752.1 1716.83   1
   7  -8   4 12467.6 910.480   1
  -7   8  -4 12861.8 931.934   1
  -7   8  -5 32886.4 1588.72   1
   7  -8   5 29598.7 1548.74   1
   7  -8   6 13081.6 994.196   1
  -7   8  -6 13425.2 1030.39   1
  -7   8  -7 25798.1 1493.36   1
   7  -8   7 25985.5 1488.42   1
  -7  -9   7 43046.6 1426.67   1
   7   9  -5 54403.9 1535.34   1
   7   9  -4 1143.86 160.250   1
   7   9  -3 113540. 2662.68   1
   7  -9   3 98637.5 3200.33   1
  -7   9  -3 100913. 3178.10   1
  -7   9  -4 1709.52 333.668   1
   7  -9   4 2147.48 399.229   1
   7  -9   5 67213.6 2561.81   1
  -7   9  -5 69583.9 2517.89   1
   7  -9   6-4.48695 130.652   1
  -7   9  -6-67.0429 134.944   1
  -7   9  -7 6068.68 732.307   1
   7  10  -6 2282.49 259.876   1
   7  10  -5 4216.10 339.583   1
   7  10  -4 42491.4 1319.40   1
  -7  10  -3 6110.57 689.301   1
  -7  10  -4 4582.09 608.002   1
   7 -10   4 5647.90 712.953   1
  -7  10  -5 771.013 259.907   1
   7 -10   5 477.119 203.805   1
  -7  10  -6 4744.54 599.817   1
   7  11  -6 27077.6 1076.95   1
   7  11  -5 6879.91 481.312   1
   7  11  -4 51606.8 1574.66   1
   7 -11   4 52522.4 2289.86   1
  -7  11  -4 50538.3 2216.73   1
  -7  11  -5 776.170 269.251   1
   7  12  -6 1120.04 204.200   1
   7  12  -5 14311.3 733.288   1
   7  13  -6 835.670 182.110   1
  -8   0   2 155391. 3375.22   1
  -8   0   1-6.69904 33.0528   1
   8   0   0 17326.7 682.722   1
  -8   0   0 17590.5 679.197   1
   8   0   1-73.0788 67.4607   1
  -8   0  -1 68.3154 45.3641   1
   8   0   2 193578. 4383.64   1
  -8  -1   2 5745.82 275.181   1
   8   1  -1 14549.2 514.824   1
  -8   1   1 12954.2 576.233   1
  -8  -1   1 13204.8 502.583   1
  -8   1   0 331.277 99.8255   1
   8   1   0 58.7910 42.8347   1
   8  -1   0 196.242 78.0065   1
  -8   1  -1 146.347 70.3801   1
   8  -1   1 81.7907 57.8715   1
   8  -1   2 148.405 91.2348   1
  -8   1  -2 121.999 71.8911   1
   8  -1   3 11609.4 673.930   1
   8   2  -1 191917. 3939.24   1
  -8   2   1 193719. 4328.59   1
   8   2   0 7305.00 360.375   1
   8  -2   0 8111.62 509.581   1
  -8   2   0 7866.79 483.011   1
  -8   2  -1 183792. 4171.12   1
   8  -2   1 178727. 4199.32   1
   8  -2   2 1208.31 210.561   1
  -8   2  -2 1124.42 208.926   1
   8  -2   3 103031. 2808.19   1
  -8   2  -3 104527. 2781.96   1
   8  -2   4 13758.8 807.165   1
   8   3  -1 37.1563 25.8518   1
   8  -3   0 2850.39 313.977   1
  -8   3   0 2828.26 307.355   1
   8  -3   1 10996.8 634.028   1
  -8   3  -1 11152.4 650.268   1
  -8   3  -2 376.908 132.584   1
   8  -3   2 223.768 87.2650   1
   8  -3   3 3979.82 409.322   1
  -8   3  -3 3212.04 387.433   1
   8  -3   4 19517.3 1024.85   1
  -8   3  -4 20914.3 1032.32   1
   8  -3   5 475.272 175.677   1
  -8  -4   5 10086.3 354.013   1
  -8   4   0 152552. 3737.96   1
   8  -4   1 55023.6 1810.17   1
  -8   4  -1 53723.9 1762.20   1
  -8   4  -2 104053. 2781.05   1
   8  -4   2 92885.1 2721.48   1
  -8   4  -3 13703.6 812.612   1
   8  -4   3 13954.3 825.243   1
   8  -4   4 111623. 3168.13   1
  -8   4  -4 112396. 3224.48   1
   8  -4   5 16652.9 1014.50   1
  -8   4  -5 17806.0 1011.64   1
  -8  -5   6 16121.6 569.523   1
  -8  -5   5 37893.6 930.005   1
  -8   5  -1 2532.11 329.922   1
   8  -5   1 2357.17 324.963   1
  -8   5  -2 2137.97 322.918   1
   8  -5   2 2370.72 322.655   1
   8  -5   3 987.571 226.163   1
  -8   5  -3 914.683 214.211   1
  -8   5  -4 1264.15 260.098   1
   8  -5   4 1204.62 267.126   1
   8  -5   5 33870.5 1529.46   1
  -8   5  -5 33243.9 1534.97   1
   8  -5   6 80.1542 96.6245   1
  -8   5  -6 208.469 138.169   1
  -8  -6   7 48748.9 1358.41   1
  -8  -6   6 20886.3 695.703   1
  -8   6  -1 75708.9 2358.70   1
   8  -6   2 34594.4 1499.94   1
  -8   6  -2 35105.3 1464.47   1
  -8   6  -3 42431.3 1688.93   1
   8  -6   3 42415.3 1702.35   1
  -8   6  -4 19835.7 1108.48   1
   8  -6   4 19840.0 1133.93   1
   8  -6   5 59609.4 2190.09   1
  -8   6  -5 55825.5 2225.40   1
   8  -6   6 6095.21 658.385   1
  -8   6  -6 6542.11 652.978   1
   8  -6   7 19427.5 1253.39   1
  -8   6  -7 21939.4 1361.31   1
  -8  -7   7 1169.28 167.284   1
  -8  -7   6 582.358 113.485   1
   8   7  -3 5837.99 258.278   1
   8  -7   2 9061.25 728.970   1
  -8   7  -2 9292.87 742.584   1
   8  -7   3 2715.87 402.498   1
  -8   7  -3 2815.95 404.920   1
   8  -7   4 5117.56 568.774   1
  -8   7  -4 5096.71 557.778   1
   8  -7   5 1955.47 376.353   1
  -8   7  -5 1829.42 346.621   1
   8  -7   6 29336.7 1544.19   1
  -8   7  -6 29654.6 1586.70   1
  -8   7  -7 1418.67 324.875   1
   8  -7   7 1328.98 331.965   1
   8   8  -4 31098.7 878.654   1
   8   8  -3 14629.3 527.435   1
  -8   8  -2 77234.6 2582.74   1
   8  -8   3 29579.2 1517.55   1
  -8   8  -3 29258.1 1455.27   1
   8  -8   4 64858.9 2398.75   1
  -8   8  -4 67633.5 2443.80   1
  -8   8  -5 25619.6 1409.89   1
   8  -8   5 23567.9 1396.22   1
   8  -8   6 24308.1 1407.16   1
  -8   8  -6 22062.6 1412.42   1
  -8   8  -7 9332.71 883.643   1
   8   9  -4 2916.24 230.842   1
   8   9  -3 16536.9 636.481   1
   8  -9   3 21141.2 1296.87   1
  -8   9  -3 22631.2 1274.08   1
  -8   9  -4 7436.38 718.291   1
   8  -9   4 8027.17 793.624   1
   8  -9   5 11297.6 925.335   1
  -8   9  -5 10550.9 908.517   1
   8  -9   6 517.663 200.053   1
  -8   9  -6 718.100 240.568   1
   8  10  -5 26363.2 939.495   1
   8  10  -4 20732.2 783.571   1
  -8  10  -3 18264.0 1215.02   1
   8 -10   4 41306.6 1974.69   1
  -8  10  -4 37805.1 1860.23   1
  -8  10  -5 27498.0 1533.77   1
   8  11  -5 499.914 114.399   1
   8  11  -4 5021.04 379.120   1
   8  12  -5 42940.4 1404.41   1
  -9   0   2 35779.2 1042.78   1
  -9   0   1 1.06629 33.7563   1
   9   0   0 1320.69 177.354   1
  -9   0   0 1263.91 189.891   1
  -9   0  -1 15.9378 52.2541   1
   9   0   1 24.5103 81.5187   1
   9   0   2 2950.39 312.305   1
  -9  -1   3 158573. 3359.72   1
  -9  -1   2 12593.3 463.426   1
  -9   1   2 11715.9 582.710   1
   9   1  -1 227174. 4725.14   1
  -9   1   1 225601. 4895.69   1
  -9  -1   1 223572. 4714.59   1
   9  -1   0 154464. 3499.47   1
  -9   1   0 151843. 3462.20   1
   9   1   0 144893. 3316.03   1
   9   1   1 234361. 4993.15   1
   9  -1   1 239332. 5116.91   1
   9   1   2 9133.18 538.269   1
   9  -1   2 8578.05 564.817   1
  -9   1  -2 8568.08 545.999   1
   9  -1   3 139991. 3533.97   1
   9   2  -1 87.7441 40.2838   1
  -9   2   1 109.313 57.6079   1
  -9   2   0 2771.54 298.238   1
   9  -2   0 2624.13 306.243   1
   9  -2   1 159.829 93.4763   1
   9   2   1 44.1044 41.4263   1
  -9   2  -1 33.7606 68.9212   1
  -9   2  -2 631.846 172.462   1
   9  -2   2 520.130 138.435   1
   9  -2   3 12396.1 754.826   1
  -9   2  -3 12429.3 737.353   1
   9  -2   4 18239.4 979.587   1
   9   3  -1 22384.5 628.009   1
  -9   3   1 20411.5 933.006   1
   9   3   0 21583.4 706.841   1
   9  -3   0 20576.8 945.431   1
  -9   3   0 21907.7 959.461   1
   9  -3   1 17368.4 855.544   1
  -9   3  -1 17486.2 857.574   1
  -9   3  -2 135216. 3353.10   1
   9  -3   2 122081. 3309.24   1
   9  -3   3 11758.1 751.618   1
  -9   3  -3 12021.1 786.790   1
   9  -3   4 19179.2 1048.92   1
  -9   3  -4 19645.4 1032.23   1
   9  -3   5 20505.0 1130.30   1
   9   4  -1 387.536 60.2865   1
  -9   4   0 1175.32 212.649   1
  -9   4  -1 2366.39 307.756   1
   9  -4   1 1918.08 299.125   1
  -9   4  -2 70423.2 2200.80   1
   9  -4   2 72239.7 2231.82   1
  -9   4  -3 37129.1 1479.16   1
   9  -4   3 36410.9 1464.34   1
   9  -4   4 7590.99 651.266   1
  -9   4  -4 7132.60 638.834   1
   9  -4   5 1795.98 334.531   1
  -9   4  -5 1384.48 283.191   1
   9  -4   6 62267.8 2297.56   1
  -9  -5   6 16679.3 528.265   1
  -9   5   0 17991.9 946.654   1
   9  -5   1 91837.0 2740.04   1
  -9   5  -1 95609.8 2757.63   1
   9  -5   2 132233. 3550.76   1
  -9   5  -2 130866. 3538.81   1
  -9   5  -3 85210.8 2623.60   1
   9  -5   3 78760.1 2580.94   1
   9  -5   4 19836.4 1100.67   1
  -9   5  -4 18265.9 1073.90   1
   9  -5   5 87254.9 2880.02   1
  -9   5  -5 89754.4 2880.16   1
   9  -5   6 6566.08 664.675   1
  -9   5  -6 6310.40 667.931   1
  -9  -6   7 22955.3 757.217   1
  -9   6  -1 32439.7 1421.31   1
  -9   6  -2-18.2411 106.351   1
   9  -6   2 155.024 128.558   1
   9  -6   3 9602.68 754.682   1
  -9   6  -3 9529.06 739.840   1
  -9   6  -4 13235.7 918.885   1
   9  -6   4 15294.3 1010.55   1
  -9   6  -5 341.490 145.470   1
   9  -6   5 730.647 239.791   1
  -9   6  -6 2990.36 458.549   1
   9  -6   6 2700.98 439.897   1
   9  -6   7 18772.6 1252.62   1
  -9   6  -7 22655.4 1449.79   1
   9  -7   2 113889. 3382.12   1
  -9   7  -2 110140. 3294.73   1
  -9   7  -3 1412.40 301.376   1
   9  -7   3 1628.07 317.154   1
  -9   7  -4 96181.9 3072.36   1
   9  -7   4 93619.8 3063.73   1
  -9   7  -5 9857.06 820.004   1
   9  -7   5 10533.6 868.366   1
   9  -7   6 36664.6 1782.37   1
  -9   7  -6 35107.2 1768.94   1
  -9   7  -7 2489.74 450.901   1
   9   8  -3 10827.9 387.575   1
  -9   8  -2 4164.84 528.607   1
   9  -8   3 13109.0 993.852   1
  -9   8  -3 12960.7 955.164   1
   9  -8   4 10824.6 876.072   1
  -9   8  -4 10550.0 885.559   1
   9  -8   5 2047.87 397.114   1
  -9   8  -5 2085.24 395.575   1
   9  -8   6 18860.4 1256.04   1
  -9   8  -6 17047.2 1261.86   1
   9   9  -3 62271.9 1532.72   1
   9  -9   3 96066.6 3263.39   1
  -9   9  -3 98391.7 3222.92   1
  -9   9  -4 3104.87 497.704   1
   9  -9   4 3868.49 552.538   1
   9  -9   5 24381.4 1459.77   1
  -9   9  -5 25356.6 1494.10   1
   9  10  -4 16148.9 624.870   1
  -9  10  -3 2740.14 458.670   1
   9 -10   4 8827.79 914.183   1
  -9  10  -4 12900.2 1042.05   1
   9  11  -4 32956.5 1055.14   1
 -10   0   2 118084. 2719.64   1
 -10   0   1-13.2410 48.0137   1
 -10   0   0 81446.7 2152.43   1
  10   0   0 85476.6 2156.62   1
 -10   0  -1 8.56448 56.8998   1
  10   0   1 108.447 76.5957   1
  10   0   2 108583. 2823.21   1
  10   0   3-4.32060 67.3742   1
 -10  -1   3 11713.7 458.970   1
 -10  -1   2 2228.45 189.197   1
 -10   1   2 2932.18 268.341   1
 -10   1   1 3280.29 299.903   1
 -10  -1   1 3804.72 266.449   1
  10   1   0 227.312 82.2893   1
  10  -1   0 508.404 128.046   1
 -10   1   0 601.569 146.665   1
  10  -1   1 375.417 123.820   1
  10   1   1 158.260 70.1016   1
 -10   1  -1 320.765 113.699   1
  10   1   2 6877.06 477.704   1
  10  -1   2 6064.20 490.658   1
 -10   1  -2 6092.56 469.081   1
  10  -1   3 41947.6 1528.51   1
 -10  -2   4 2298.82 160.267   1
 -10  -2   3 122893. 2550.28   1
  10   2  -1 116011. 2673.15   1
 -10   2   1 131681. 3032.12   1
 -10   2   0 1876.09 248.128   1
  10   2   0 1574.31 183.403   1
  10  -2   0 1682.91 242.455   1
 -10   2  -1 170025. 3973.25   1
  10   2   1 162965. 3723.15   1
  10  -2   1 164025. 3987.92   1
  10  -2   2 11995.2 709.039   1
 -10   2  -2 11422.3 722.565   1
  10  -2   3 159889. 4041.66   1
 -10   2  -3 159267. 4007.12   1
  10  -2   4 5850.85 550.460   1
  10   3  -1 184.004 47.5640   1
 -10   3   1 629.612 172.563   1
  10   3   0 7.79794 48.8202   1
 -10   3   0 26.6371 60.8463   1
 -10   3  -1 1858.54 276.685   1
  10  -3   1 1722.43 252.029   1
  10  -3   2 841.240 199.288   1
 -10   3  -2 834.874 182.769   1
 -10   3  -3 949.814 225.263   1
  10  -3   3 869.641 222.441   1
  10  -3   4 692.858 191.165   1
 -10   3  -4 910.444 206.682   1
  10  -3   5 256.247 180.495   1
  10   4  -1 22364.2 628.195   1
 -10   4   0 232851. 5416.37   1
  10  -4   1 21332.5 1068.28   1
 -10   4  -1 20958.4 1033.52   1
 -10   4  -2 95002.1 2749.10   1
  10  -4   2 93813.5 2772.56   1
 -10   4  -3 38235.9 1545.29   1
  10  -4   3 39623.2 1595.23   1
  10  -4   4 102226. 3064.55   1
 -10   4  -4 101117. 3075.54   1
  10  -4   5 17.1715 79.9454   1
 -10   4  -5 40.6804 114.809   1
  10  -4   6 40508.3 1834.01   1
  10   5  -1 2059.34 143.291   1
 -10   5   0 367.671 120.568   1
 -10   5  -1 375.871 186.949   1
  10  -5   1 395.520 233.592   1
 -10   5  -2 5731.58 538.513   1
  10  -5   2 5819.99 537.074   1
 -10   5  -3 184.899 107.909   1
  10  -5   3 295.206 148.839   1
  10  -5   4 26246.1 1313.32   1
 -10   5  -4 25460.3 1360.50   1
  10  -5   5 36379.1 1679.24   1
 -10   5  -5 38213.0 1683.46   1
  10  -5   6 22162.1 1323.51   1
 -10   5  -6 23580.0 1377.01   1
 -10   6  -1 30670.4 1410.52   1
  10  -6   2 23661.0 1258.29   1
 -10   6  -2 21138.9 1161.84   1
  10  -6   3 82506.5 2706.73   1
 -10   6  -3 82422.0 2680.22   1
  10  -6   4 6548.11 670.637   1
 -10   6  -4 6241.88 641.048   1
  10  -6   5 28857.1 1489.42   1
 -10   6  -5 31973.2 1602.33   1
  10  -6   6 26910.4 1508.95   1
 -10   6  -6 26860.2 1462.66   1
 -10   6  -7 53535.5 2455.91   1
 -10   7  -1 2230.50 333.925   1
  10  -7   2 20525.5 1203.99   1
 -10   7  -2 20830.0 1190.92   1
 -10   7  -3 75.9737 296.035   1
  10  -7   3 84.6354 357.361   1
 -10   7  -4 26760.4 1455.10   1
  10  -7   4 26822.8 1437.81   1
  10  -7   5 3337.51 487.567   1
 -10   7  -5 3328.06 499.520   1
 -10   7  -6 33576.7 1776.20   1
  10  -7   6 36736.2 1797.04   1
 -10   8  -2 66923.2 2444.17   1
  10  -8   3 11839.1 973.401   1
 -10   8  -3 11866.4 904.934   1
  10  -8   4 32291.4 1611.58   1
 -10   8  -4 31294.4 1608.51   1
 -10   8  -5 17185.4 1173.37   1
  10  -8   5 17520.2 1210.59   1
  10   9  -3 22372.6 654.532   1
 -10   9  -3 1916.28 410.583   1
  10  -9   3 1701.53 384.727   1
 -10   9  -4 250.368 202.902   1
  10  -9   4 311.078 213.943   1
 -10  10  -3 26253.7 1553.43   1
 -11   0   3 71.2236 68.5656   1
 -11   0   2 8409.90 455.900   1
 -11   0   1 28.4184 53.1365   1
  11   0   0 5836.30 408.975   1
 -11   0   0 5698.90 404.806   1
 -11   0  -1-550.536 187.186   1
  11   0   1-34.8944 57.1834   1
  11   0   2 289.075 154.075   1
  11   0   3-2.34109 75.0083   1
 -11  -1   3 15845.6 577.911   1
 -11  -1   2 94195.5 2187.11   1
 -11   1   2 95724.2 2394.78   1
 -11   1   1 18433.5 787.905   1
 -11  -1   1 17741.4 671.461   1
 -11   1   0 17101.0 783.788   1
  11  -1   0 17573.4 817.975   1
  11   1   0 16812.2 717.168   1
  11   1   1 54246.8 1611.32   1
  11  -1   1 52958.9 1712.52   1
 -11   1  -1 53454.9 1711.04   1
  11   1   2 52671.9 1696.04   1
  11  -1   2 53882.6 1790.14   1
  11  -1   3 42716.5 1600.55   1
 -11  -2   4 10322.7 367.139   1
 -11  -2   3 16832.5 512.670   1
 -11   2   2 4000.66 376.773   1
  11   2  -1 8609.19 416.116   1
 -11   2   1 8903.66 559.116   1
  11  -2   0 1959.12 275.055   1
  11   2   0 1366.39 172.956   1
 -11   2   0 1759.22 241.860   1
  11   2   1 11.9328 62.1764   1
  11  -2   1 90.5546 92.8957   1
 -11   2  -1-118.197 84.5239   1
 -11   2  -2 168.845 110.705   1
  11  -2   2 160.677 99.4587   1
  11  -2   3 5917.30 550.275   1
 -11   2  -3 6034.25 531.201   1
  11  -2   4 1701.96 304.235   1
  11   3  -1 22253.6 684.054   1
 -11   3   1 21393.4 981.620   1
 -11   3   0 113101. 3050.19   1
  11   3   0 117101. 2665.56   1
 -11   3  -1 32460.5 1291.94   1
  11  -3   1 31081.2 1292.16   1
 -11   3  -2 42752.5 1582.88   1
  11  -3   2 44781.5 1666.09   1
  11  -3   3 22408.8 1129.46   1
 -11   3  -3 20870.5 1103.04   1
  11  -3   4 85609.9 2710.16   1
 -11   3  -4 84349.2 2674.91   1
  11  -3   5 11932.9 890.241   1
  11   4  -1 4504.06 240.571   1
 -11   4   0 784.744 178.896   1
  11   4   0 646.355 111.099   1
 -11   4  -1 3941.17 436.125   1
  11  -4   1 3732.52 443.238   1
  11  -4   2 4254.39 458.945   1
 -11   4  -2 3691.93 437.439   1
  11  -4   3 606.590 202.341   1
 -11   4  -3 688.581 194.241   1
  11  -4   4 14106.7 949.986   1
 -11   4  -4 15252.4 984.009   1
  11  -4   5 8013.16 734.596   1
 -11   4  -5 8008.83 743.561   1
  11  -4   6 10865.9 897.330   1
  11   5  -1 63175.2 1438.04   1
 -11   5   0 9259.13 681.970   1
 -11   5  -1 99560.1 2968.66   1
  11  -5   1 103847. 3038.82   1
  11  -5   2 463.027 179.344   1
 -11   5  -2 697.157 204.269   1
 -11   5  -3 53554.1 2033.65   1
  11  -5   3 57815.9 2099.01   1
  11  -5   4 8125.16 722.899   1
 -11   5  -4 7448.85 720.790   1
  11  -5   5 40385.6 1810.14   1
 -11   5  -5 39283.0 1776.81   1
 -11   5  -6 2454.54 462.733   1
  11  -5   6 3182.20 517.061   1
 -11   6  -1 5077.31 538.529   1
  11  -6   2 497.903 206.963   1
 -11   6  -2 803.182 231.313   1
 -11   6  -3 237.688 156.168   1
  11  -6   3 192.261 169.944   1
  11  -6   4 1190.42 296.715   1
 -11   6  -4 952.111 266.048   1
 -11   6  -5 7781.60 779.988   1
  11  -6   5 8109.45 779.324   1
  11  -6   6 15311.1 1113.72   1
 -11   6  -6 14327.3 1077.47   1
 -11   7  -1 2250.81 427.570   1
 -11   7  -2 57966.2 2216.08   1
  11  -7   2 58912.3 2261.60   1
  11  -7   3 6860.01 719.148   1
 -11   7  -3 6259.71 635.977   1
  11  -7   4 56077.7 2278.94   1
 -11   7  -4 55845.1 2254.47   1
  11  -7   5 3238.14 529.605   1
 -11   7  -5 2879.95 494.525   1
 -11   8  -2 1469.07 332.520   1
 -11   8  -3 16147.5 1127.71   1
  11  -8   3 16499.4 1172.98   1
  11  -8   4 2766.49 460.703   1
 -11   8  -4 2910.31 464.100   1
 -11   9  -3 57491.7 2383.48   1
  11  -9   3 61749.1 2495.63   1
 -12   0   3-12.5934 58.2158   1
 -12   0   2 70892.5 1849.48   1
 -12   0   1-80.9653 55.6937   1
  12   0   0 397010. 8436.55   1
 -12   0   0 405618. 8397.72   1
  12   0   1-1.94022 60.6525   1
  12   0   2 66189.2 2046.19   1
  12   0   3 91.7050 109.542   1
 -12  -1   4 10430.1 450.891   1
 -12  -1   3 409.310 83.5628   1
 -12   1   2 10639.3 568.997   1
 -12  -1   2 8935.49 450.205   1
 -12  -1   1 2247.99 224.259   1
 -12   1   1 1676.42 228.300   1
  12  -1   0 2929.17 333.349   1
  12   1   0 3552.34 310.392   1
 -12   1   0 2697.03 308.357   1
  12  -1   1 88.8833 83.9939   1
 -12   1  -1 51.9878 65.0737   1
  12   1   1 221.697 99.5419   1
  12   1   2 1525.24 257.925   1
 -12   1  -2 2264.47 328.048   1
  12  -1   2 1929.44 288.177   1
  12  -1   3 360.784 138.957   1
  12  -1   4 26880.8 1291.76   1
 -12  -2   4 820.111 93.1076   1
 -12   2   2 55519.6 1715.17   1
 -12   2   1 52109.9 1663.33   1
  12   2   0 1999.55 224.770   1
  12  -2   0 1845.55 279.155   1
 -12   2   0 1902.46 276.826   1
  12  -2   1 41171.3 1508.58   1
  12   2   1 44161.7 1378.93   1
 -12   2  -1 41070.8 1507.93   1
  12  -2   2 46390.7 1693.05   1
 -12   2  -2 45751.0 1659.77   1
  12  -2   3 112887. 3266.93   1
 -12   2  -3 122588. 3337.38   1
  12  -2   4-56.0854 101.591   1
  12   3  -1 13789.7 549.116   1
 -12   3   1 17025.0 858.863   1
 -12   3   0 1580.03 266.447   1
  12   3   0 1751.26 191.762   1
 -12   3  -1 13913.4 839.855   1
  12  -3   1 13825.3 855.985   1
  12   3   1 15596.5 703.145   1
  12  -3   2 15242.1 905.853   1
 -12   3  -2 14695.0 910.366   1
 -12   3  -3 6278.22 568.517   1
  12  -3   3 5593.48 549.294   1
  12  -3   4 8497.50 720.399   1
 -12   3  -4 8618.42 741.765   1
  12  -3   5 10408.9 835.093   1
 -12   4   1 170.547 134.503   1
  12   4  -1 1644.83 143.880   1
  12   4   0 44660.7 1258.57   1
 -12   4   0 45293.1 1670.42   1
  12  -4   1 2705.31 374.749   1
 -12   4  -1 2419.60 347.900   1
 -12   4  -2 70187.2 2322.01   1
  12  -4   2 71123.9 2345.29   1
  12  -4   3 275.377 143.443   1
 -12   4  -3 314.797 173.843   1
  12  -4   4 19663.1 1157.72   1
 -12   4  -4 20666.7 1169.51   1
  12  -4   5 8177.11 759.042   1
 -12   4  -5 8669.71 804.589   1
  12  -4   6 85794.0 3016.72   1
  12   5  -1 584.451 80.3010   1
 -12   5   0 602.979 190.708   1
 -12   5  -1 4179.72 472.144   1
  12  -5   1 3865.76 473.229   1
  12  -5   2 2880.46 442.681   1
 -12   5  -2 2681.15 397.021   1
 -12   5  -3 25195.9 1306.26   1
  12  -5   3 25161.0 1337.79   1
  12  -5   4 1068.31 279.532   1
 -12   5  -4 852.423 254.594   1
 -12   5  -5 7519.15 734.468   1
  12  -5   5 8301.35 782.112   1
 -12   5  -6 1893.52 349.178   1
  12  -5   6 1850.92 404.357   1
  12   6  -1 65608.0 1493.39   1
 -12   6  -1 123317. 3573.48   1
 -12   6  -2 3582.61 470.821   1
  12  -6   2 3629.99 499.122   1
 -12   6  -3 79700.8 2746.71   1
  12  -6   3 78765.9 2727.21   1
  12  -6   4 27988.6 1507.60   1
 -12   6  -4 26305.2 1483.53   1
  12  -6   5 46294.0 2054.16   1
 -12   6  -5 42199.5 1986.52   1
 -12   7  -1 394.291 153.342   1
 -12   7  -2-15.1861 134.884   1
  12  -7   2 220.250 136.455   1
 -12   7  -3 7909.07 753.610   1
  12  -7   3 8224.16 792.506   1
 -12   7  -4 496.866 171.810   1
  12  -7   4 790.762 261.125   1
 -12   8  -2 20687.6 1302.93   1
 -12   8  -3 35350.0 1745.23   1
  12  -8   3 35139.5 1810.43   1
 -13   0   3 498.224 108.677   1
 -13   0   2 11794.3 588.480   1
 -13   0   1-3.27893 63.8809   1
 -13   0   0 966.702 174.932   1
  13   0   0 980.503 192.890   1
  13   0   1 141.900 109.263   1
  13   0   2 39609.0 1480.99   1
  13   0   3 13.3731 98.7459   1
 -13  -1   4 14025.5 557.055   1
 -13  -1   3 24389.3 692.589   1
 -13   1   3 5866.43 493.205   1
 -13   1   2 63414.3 1846.12   1
 -13  -1   2 66583.5 1687.52   1
 -13   1   1 17215.1 815.525   1
  13   1   0 31501.8 1097.98   1
  13  -1   0 30675.3 1208.99   1
 -13   1   0 27818.1 1165.41   1
  13   1   1 27101.5 1071.76   1
 -13   1  -1 28595.3 1164.75   1
  13  -1   1 28471.7 1189.60   1
  13   1   2 45925.4 1589.69   1
  13  -1   2 45959.5 1663.72   1
  13  -1   3 38768.6 1582.73   1
  13  -1   4 14587.7 947.561   1
 -13   2   2 2665.82 306.531   1
 -13   2   1 41.6623 74.7473   1
  13   2   0 1527.12 202.894   1
 -13   2   0 1907.16 272.951   1
  13  -2   1 1916.21 289.687   1
  13   2   1 2065.50 263.966   1
 -13   2  -1 1759.39 291.346   1
  13   2   2 641.418 207.790   1
  13  -2   2 769.518 222.526   1
 -13   2  -2 847.931 189.408   1
 -13   2  -3 1977.66 318.020   1
  13  -2   3 2672.62 371.213   1
  13  -2   4 9850.62 785.680   1
 -13   3   1 24306.2 1109.64   1
 -13   3   0 118412. 3131.89   1
  13   3   0 113242. 2710.39   1
 -13   3  -1 56905.3 1960.64   1
  13  -3   1 59478.4 2066.55   1
  13   3   1 60058.2 1741.96   1
 -13   3  -2 39475.2 1646.04   1
  13  -3   2 40665.9 1630.10   1
  13  -3   3 23615.1 1241.15   1
 -13   3  -3 23470.0 1202.09   1
  13  -3   4 49020.7 1984.05   1
 -13   3  -4 54103.6 2157.64   1
  13  -3   5 13960.1 1008.08   1
 -13   4   1 2620.83 363.949   1
 -13   4   0 19.0963 108.837   1
  13   4   0-40.4740 55.1794   1
  13  -4   1 1916.59 320.577   1
 -13   4  -1 1957.19 318.677   1
  13  -4   2 2368.06 366.368   1
 -13   4  -2 2664.07 388.270   1
  13  -4   3 1884.34 564.500   1
  13  -4   4 2196.82 383.065   1
 -13   4  -4 2103.28 374.238   1
  13  -4   5 134.001 102.151   1
 -13   4  -5-1036.83 425.148   1
  13   5  -1 59114.3 1392.82   1
  13   5   0 5552.48 340.719   1
 -13   5   0 5974.80 572.347   1
 -13   5  -1 43854.3 1760.87   1
 -13   5  -2 1874.10 371.309   1
  13  -5   2 1016.55 257.205   1
 -13   5  -3 102244. 3261.82   1
  13  -5   3 107205. 3287.66   1
  13  -5   4 15206.4 1077.23   1
 -13   5  -4 14946.7 1054.59   1
  13  -5   5 20366.3 1277.38   1
 -13   5  -5 20466.9 1272.45   1
  13   6  -1 1443.60 123.965   1
 -13   6  -1 1912.75 330.106   1
  13  -6   2-63.3103 104.660   1
 -13   6  -2 71.9880 108.710   1
 -13   6  -3 11705.8 900.248   1
  13  -6   3 12226.2 946.796   1
  13  -6   4 468.917 189.476   1
 -13   6  -4 589.647 233.308   1
 -13   7  -1 2513.88 458.547   1
 -13   7  -2 36930.0 1769.41   1
  13  -7   2 40996.2 1866.09   1
 -13   7  -3 4659.42 593.912   1
  13  -7   3 4377.40 608.863   1
 -13   7  -4 12919.5 1019.34   1
 -13   8  -2-64.8132 164.748   1
 -14   0   3 14.9093 61.4106   1
 -14   0   2 58923.7 1662.50   1
 -14   0   1-13.0347 62.2516   1
  14   0   0 10072.0 635.368   1
 -14   0   0 10645.2 649.109   1
  14   0   1-64.1482 105.393   1
  14   0   2 74045.3 2269.53   1
  14   0   3 752.590 250.280   1
 -14   1   3 9445.17 559.764   1
 -14   1   2 3871.27 346.730   1
 -14   1   1 7372.10 504.803   1
  14  -1   0 217.899 114.219   1
  14   1   0 88.9616 76.9402   1
 -14   1   0 167.613 94.3762   1
  14   1   1 1404.15 232.894   1
 -14   1  -1 1047.07 203.062   1
  14  -1   1 1254.82 242.052   1
  14  -1   2 145.793 145.354   1
  14   1   2 276.997 120.248   1
  14  -1   3 4194.51 471.769   1
  14  -1   4 181.853 161.695   1
 -14   2   2 698.514 174.830   1
 -14   2   1 68709.4 2059.04   1
 -14   2   0 2883.73 341.369   1
  14   2   0 2687.35 271.236   1
  14  -2   1 72154.3 2302.12   1
  14   2   1 73448.1 2059.93   1
 -14   2  -1 69148.5 2269.87   1
  14   2   2 479.648 147.969   1
 -14   2  -2 265.034 129.298   1
  14  -2   2 239.294 94.6273   1
  14  -2   3 40544.7 1673.68   1
  14  -2   4 4592.65 543.755   1
 -14   3   1 448.155 145.849   1
  14   3   0 651.390 138.931   1
 -14   3   0 919.340 210.991   1
  14  -3   1 5293.03 552.322   1
  14   3   1 4755.52 394.783   1
 -14   3  -1 5150.90 493.042   1
 -14   3  -2 399.770 190.083   1
  14  -3   2 157.998 108.774   1
  14  -3   3 2339.84 411.920   1
 -14   3  -3 2372.81 372.973   1
  14  -3   4 5038.32 580.434   1
  14  -3   5 641.724 235.796   1
 -14   4   1 7123.14 598.044   1
 -14   4   0 47110.4 1752.13   1
  14   4   0 43506.8 1276.72   1
 -14   4  -1 19223.4 1075.64   1
  14  -4   1 17785.7 1069.26   1
  14  -4   2 43491.6 1797.18   1
 -14   4  -2 40973.9 1762.28   1
 -14   4  -3 6713.70 658.664   1
  14  -4   3 6122.11 642.672   1
  14  -4   4 47508.5 2024.89   1
 -14   4  -4 47817.3 1994.78   1
  14  -4   5 3687.21 536.980   1
 -14   5   0-89.5674 103.227   1
  14   5   0 132.112 71.3070   1
 -14   5  -1 222.746 133.307   1
  14  -5   2 718.022 211.540   1
 -14   5  -2 829.731 209.382   1
 -14   5  -3 889.893 275.271   1
  14  -5   3 704.766 229.766   1
  14  -5   4-30.0410 170.361   1
 -14   5  -4 28.3114 89.9289   1
 -14   6  -1 35139.6 1645.72   1
  14  -6   2 7461.42 740.146   1
 -14   6  -2 7615.68 716.070   1
 -14   6  -3 22798.0 1322.37   1
  14  -6   3 24335.3 1423.49   1
 -14   6  -4 10626.7 930.302   1
 -14   7  -1-204.458 190.610   1
 -14   7  -2 1594.69 366.993   1
 -14   7  -3 933.889 280.094   1
 -15   0   1 194.643 136.088   1
  15   0   0 293.628 118.063   1
  15   0   1-126.895 108.498   1
  15   0   2 518.270 192.114   1
  15   0   3 155.748 124.420   1
 -15   1   2 5264.56 436.136   1
 -15   1   1 57635.8 1859.71   1
  15   1   0 32393.3 1239.10   1
 -15   1   0 34664.1 1304.53   1
  15  -1   1 65009.7 2128.36   1
  15   1   1 65435.1 2033.00   1
  15  -1   2 4597.99 498.145   1
  15   1   2 4829.69 455.011   1
  15  -1   3 35470.5 1530.11   1
  15  -1   4 47199.2 1944.86   1
 -15   2   2 2722.20 316.752   1
 -15   2   1 1654.14 253.882   1
  15   2   0 1577.90 217.191   1
 -15   2   0 1249.81 256.334   1
  15  -2   1-38.6411 84.5577   1
  15   2   1-17.8300 80.8408   1
 -15   2  -1 92.3995 113.111   1
 -15   2  -2 8.98205 112.717   1
  15   2   2 110.445 95.2469   1
  15  -2   2-57.2741 86.3163   1
  15  -2   3 3049.61 439.391   1
  15  -2   4 5293.68 588.763   1
 -15   3   1 6392.92 543.023   1
  15   3   0 7847.66 466.684   1
 -15   3   0 8435.95 645.682   1
  15  -3   1 5685.53 572.970   1
  15   3   1 5857.64 443.412   1
 -15   3  -1 5982.23 594.916   1
  15  -3   2 39588.0 1690.22   1
 -15   3  -2 42596.3 1717.09   1
 -15   3  -3 5508.22 593.092   1
  15  -3   3 5517.27 585.447   1
  15  -3   4 15530.7 1066.84   1
  15  -3   5 7344.55 747.533   1
 -15   4   1-219.876 194.872   1
  15   4   0 1234.17 174.788   1
 -15   4   0 1529.05 288.154   1
 -15   4  -1 34.5866 82.7926   1
  15  -4   2 12607.6 935.603   1
 -15   4  -2 10968.9 872.686   1
  15  -4   3 10748.5 874.490   1
 -15   4  -3 11353.1 879.684   1
  15  -4   4 1341.36 334.788   1
 -15   4  -4 812.974 259.473   1
 -15   5   0 6206.69 619.036   1
 -15   5  -1 45158.1 1877.87   1
 -15   5  -2 31196.9 1516.94   1
  15  -5   2 31443.8 1611.10   1
  15  -5   3 24642.3 1389.20   1
 -15   5  -3 24167.9 1417.82   1
 -15   5  -4 7926.09 784.602   1
 -15   6  -1 9336.06 805.327   1
  15  -6   2 706.660 267.808   1
 -15   6  -2 305.666 204.177   1
 -15   6  -3 1405.56 321.220   1
 -15   7  -1 8969.98 845.244   1
  16   0   1 4.86443 80.4324   1
  16   0   2 34622.6 1471.44   1
  16   0   3 260.269 176.567   1
 -16   1   0 114.603 100.635   1
  16   1   1 33.5158 78.0734   1
  16  -1   1 243.124 133.619   1
  16   1   2 2442.59 335.706   1
  16  -1   2 2316.37 344.864   1
  16  -1   3 12011.7 869.978   1
 -16   2   0 253.091 127.434   1
  16  -2   1 50129.9 1880.19   1
 -16   2  -1 49405.6 1774.33   1
  16   2   1 45343.6 1574.60   1
 -16   2  -2 1364.27 243.565   1
  16  -2   2 2026.09 335.042   1
  16  -2   3 57583.1 2196.13   1
  16  -2   4 1617.34 338.720   1
 -16   3   1 360.570 139.617   1
 -16   3   0-16.6436 82.8807   1
 -16   3  -1 288.185 149.187   1
  16  -3   1 299.463 182.298   1
  16  -3   2 42.3391 106.287   1
 -16   3  -2 112.168 100.035   1
 -16   3  -3 622.340 188.510   1
  16  -3   3 568.410 238.482   1
  16  -3   4 373.521 154.641   1
 -16   4   1 328.642 168.230   1
 -16   4   0 79743.8 2613.65   1
 -16   4  -1 7088.63 650.795   1
  16  -4   2 31768.2 1615.49   1
 -16   4  -2 33476.4 1607.10   1
  16  -4   3 13550.8 998.448   1
 -16   4  -3 12878.0 954.470   1
 -16   4  -4 34056.6 1810.09   1
 -16   5   0 947.517 248.084   1
 -16   5  -1 218.869 150.462   1
  16  -5   2 1380.95 321.285   1
 -16   5  -2 1518.70 329.952   1
  16  -5   3 206.845 152.726   1
 -16   5  -3 230.449 172.921   1
 -16   6  -1 11291.8 908.774   1
 -16   6  -2 6531.20 681.170   1
  17   0   1-2.67983 81.0123   1
  17   0   2 31.9444 103.950   1
  17  -1   1 21786.4 1141.61   1
  17  -1   2 13982.6 902.700   1
  17   1   2 13750.9 865.131   1
  17  -1   3 19035.3 1141.35   1
  17  -2   1-18.9271 95.9292   1
  17  -2   2 271.621 124.632   1
  17  -2   3 1605.07 343.170   1
  17  -2   4 367.497 214.175   1
 -17   3  -1 11242.0 825.042   1
  17  -3   2 14390.2 1016.08   1
 -17   3  -2 14345.8 956.071   1
  17  -3   3 10773.7 858.229   1
 -17   4  -1 304.926 136.651   1
 -17   4  -2 1372.88 305.174   1
  17  -4   2 1513.47 339.645   1
  17  -4   3 646.908 227.195   1
 -17   4  -3 799.789 262.404   1
 -17   5   0 3738.53 496.291   1
 -17   5  -1 34940.2 1657.10   1
 -17   5  -2 717.318 279.840   1
  17  -5   2 453.123 236.430   1
 -17   6  -1 1296.17 313.200   1
  18  -1   2 2442.23 389.699   1
  18  -1   3 168.049 136.721   1
  18  -2   2 9174.69 770.833   1
  18  -2   3 32493.8 1570.56   1
  18  -3   2 1889.70 376.387   1
  18  -3   3 895.807 284.734   1
  18  -4   2 24701.5 1429.11   1
   0   0   0    0.00    0.00   0
TITL para_p05_cr1_s1 in P2(1)/c
REM P2(1)/c (#14 in standard setting)
CELL 0.29050   8.897131   8.837362   6.904232  90.0000  90.0951  90.0000
ZERR    4.00   0.000255   0.000462   0.000505   0.0000   0.0041   0.0000
LATT  1
SYMM -x, y+1/2,-z+1/2
SFAC O Al Si Ba
UNIT 32.00 8.00 8.00 4.00
TREF
HKLF 4
END
;
_shelx_hkl_checksum   68909

# start Validation Reply Form
_vrf_PLAT029_shelx
;
PROBLEM: _diffrn_measured_fraction_theta_full value Low .      0.478 Why?  
RESPONSE: Incomplete scans, based on small opening of the daimond anvil cell

;
_vrf_PLAT911_shelx
;
PROBLEM: Missing FCF Refl Between Thmin & STh/L=    0.600        511 Report
RESPONSE: Incomplete scans, based on small opening of the daimond anvil cell

;
# end Validation Reply Form
