# Supplementary material for: High pressure phase transitions of paracelsian BaAl2Si2O8
Source: Sci Rep. 2019 Sep 2;9:12652. doi: 10.1038/s41598-019-49112-1 (PMC6718520; doi:10.1038/s41598-019-49112-1)
Supplement: Supplementary file 2 — Dataset 2 [file 41598_2019_49112_MOESM2_ESM.zip › cifs/para_p06_17-76GPa.cif]

 
data_shelx
 
_audit_creation_method            'SHELXL-2016/6'
_shelx_SHELXL_version_number      '2016/6'
_chemical_name_systematic         ?
_chemical_name_common             ?
_chemical_melting_point           ?
_chemical_formula_moiety          ?
_chemical_formula_sum
 'Al2 Ba O8 Si2' 
_chemical_formula_weight          375.48

loop_
 _atom_type_symbol
 _atom_type_description
 _atom_type_scat_dispersion_real
 _atom_type_scat_dispersion_imag
 _atom_type_scat_source
 'O'  'O'  -0.0010   0.0008
 'International Tables Vol C Tables 4.2.6.8 and 6.1.1.4'
 'Al'  'Al'   0.0048   0.0077
 'International Tables Vol C Tables 4.2.6.8 and 6.1.1.4'
 'Si'  'Si'   0.0083   0.0108
 'International Tables Vol C Tables 4.2.6.8 and 6.1.1.4'
 'Ba'  'Ba'  -1.0855   2.8195
 'International Tables Vol C Tables 4.2.6.8 and 6.1.1.4'
 
_space_group_crystal_system       monoclinic
_space_group_IT_number            14
_space_group_name_H-M_alt         'P 21/c'
_space_group_name_Hall            '-P 2ybc'
 
_shelx_space_group_comment
;
The symmetry employed for this shelxl refinement is uniquely defined
by the following loop, which should always be used as a source of
symmetry information in preference to the above space-group names.
They are only intended as comments.
;
 
loop_
 _space_group_symop_operation_xyz
 'x, y, z'
 '-x, y+1/2, -z+1/2'
 '-x, -y, -z'
 'x, -y-1/2, z-1/2'
 
_cell_length_a                    8.8683(3)
_cell_length_b                    8.7814(6)
_cell_length_c                    6.8155(7)
_cell_angle_alpha                 90
_cell_angle_beta                  89.905(5)
_cell_angle_gamma                 90
_cell_volume                      530.76(6)
_cell_formula_units_Z             4
_cell_measurement_temperature     293(2)
_cell_measurement_reflns_used     2251
_cell_measurement_theta_min       1.810
_cell_measurement_theta_max       17.940
 
_exptl_crystal_description        'isosymmetric'
_exptl_crystal_colour             'colorless'
_exptl_crystal_density_meas       'none'
_exptl_crystal_density_method     'none'
_exptl_crystal_density_diffrn     4.699          
_exptl_crystal_F_000              696
_exptl_transmission_factor_min    ?
_exptl_transmission_factor_max    ?
_exptl_crystal_size_max           0.010
_exptl_crystal_size_mid           0.010
_exptl_crystal_size_min           0.005
_exptl_absorpt_coefficient_mu     3.688
_shelx_estimated_absorpt_T_min    ?
_shelx_estimated_absorpt_T_max    ?
_exptl_absorpt_correction_type    ?
_exptl_absorpt_correction_T_min   ?
_exptl_absorpt_correction_T_max   ?
_exptl_absorpt_process_details    ?
_exptl_absorpt_special_details    ?
_diffrn_ambient_temperature       293(2)
_diffrn_radiation_wavelength      0.2905
_diffrn_radiation_type            'synchrotron'
_diffrn_source                    ?
_diffrn_measurement_device_type   'esperanto-CrysAlisPro-abstract goniometer imported esperanto images'
_diffrn_measurement_method        ?
_diffrn_detector_area_resol_mean  ?
_diffrn_reflns_number             2251
_diffrn_reflns_av_unetI/netI      0.0357
_diffrn_reflns_av_R_equivalents   0.0236
_diffrn_reflns_limit_h_min        -18
_diffrn_reflns_limit_h_max        17
_diffrn_reflns_limit_k_min        -15
_diffrn_reflns_limit_k_max        14
_diffrn_reflns_limit_l_min        -9
_diffrn_reflns_limit_l_max        10
_diffrn_reflns_theta_min          1.810
_diffrn_reflns_theta_max          17.940
_diffrn_reflns_theta_full         10.038
_diffrn_measured_fraction_theta_max   0.254
_diffrn_measured_fraction_theta_full  0.479
_diffrn_reflns_Laue_measured_fraction_max    0.254
_diffrn_reflns_Laue_measured_fraction_full   0.479
_diffrn_reflns_point_group_measured_fraction_max   0.254
_diffrn_reflns_point_group_measured_fraction_full  0.479
_reflns_number_total              1349
_reflns_number_gt                 1250
_reflns_threshold_expression      'I > 2\s(I)'
_reflns_Friedel_coverage          0.000
_reflns_Friedel_fraction_max      .
_reflns_Friedel_fraction_full     .
 
_reflns_special_details
;
 Reflections were merged by SHELXL according to the crystal
 class for the calculation of statistics and refinement.
 
 _reflns_Friedel_fraction is defined as the number of unique
 Friedel pairs measured divided by the number that would be
 possible theoretically, ignoring centric projections and
 systematic absences.
;
 
_computing_data_collection        ?
_computing_cell_refinement        ?
_computing_data_reduction         ?
_computing_structure_solution     ?
_computing_structure_refinement 'SHELXL-2016/6 (Sheldrick, 2016)'
_computing_molecular_graphics     ?
_computing_publication_material   ?
_refine_special_details           ?
_refine_ls_structure_factor_coef  Fsqd
_refine_ls_matrix_type            full
_refine_ls_weighting_scheme       calc
_refine_ls_weighting_details
'w=1/[\s^2^(Fo^2^)+(0.0515P)^2^+0.8638P] where P=(Fo^2^+2Fc^2^)/3'
_atom_sites_solution_primary      ?
_atom_sites_solution_secondary    ?
_atom_sites_solution_hydrogens    .
_refine_ls_hydrogen_treatment     undef
_refine_ls_extinction_method      'SHELXL-2016/6 (Sheldrick 2016)'
_refine_ls_extinction_coef        0.061(8)
_refine_ls_extinction_expression
 'Fc^*^=kFc[1+0.001xFc^2^\l^3^/sin(2\q)]^-1/4^'
_refine_ls_number_reflns          1349
_refine_ls_number_parameters      119
_refine_ls_number_restraints      0
_refine_ls_R_factor_all           0.0323
_refine_ls_R_factor_gt            0.0287
_refine_ls_wR_factor_ref          0.0916
_refine_ls_wR_factor_gt           0.0865
_refine_ls_goodness_of_fit_ref    1.094
_refine_ls_restrained_S_all       1.094
_refine_ls_shift/su_max           0.001
_refine_ls_shift/su_mean          0.000
 
loop_
 _atom_site_label
 _atom_site_type_symbol
 _atom_site_fract_x
 _atom_site_fract_y
 _atom_site_fract_z
 _atom_site_U_iso_or_equiv
 _atom_site_adp_type
 _atom_site_occupancy
 _atom_site_site_symmetry_order  
 _atom_site_calc_flag
 _atom_site_refinement_flags_posn
 _atom_site_refinement_flags_adp
 _atom_site_refinement_flags_occupancy
 _atom_site_disorder_assembly
 _atom_site_disorder_group
Ba1 Ba 0.75180(2) 0.38600(3) 0.26855(4) 0.00579(9) Uani 1 1 d . . . . .
Si1 Si 0.58384(11) 0.45958(13) 0.7817(2) 0.0044(2) Uani 1 1 d . . . . .
Si2 Si 0.07781(12) 0.28170(14) 0.5061(2) 0.0056(2) Uani 1 1 d . . . . .
Al1 Al 0.91343(13) 0.47165(15) 0.8155(2) 0.0053(3) Uani 1 1 d . . . . .
Al2 Al 0.41201(13) 0.26585(16) 0.5146(2) 0.0056(3) Uani 1 1 d . . . . .
O1 O 0.7372(3) 0.4047(3) 0.8877(6) 0.0056(5) Uani 1 1 d . . . . .
O2 O 0.9380(3) 0.6499(4) 0.7187(5) 0.0084(6) Uani 1 1 d . . . . .
O3 O 1.0739(3) 0.3983(3) 0.9404(6) 0.0061(6) Uani 1 1 d . . . . .
O4 O 0.4325(3) 0.0936(3) 0.3904(5) 0.0050(5) Uani 1 1 d . . . . .
O5 O 0.5799(3) 0.3635(4) 0.5783(5) 0.0065(5) Uani 1 1 d . . . . .
O6 O 0.2397(3) 0.3425(4) 0.5767(5) 0.0061(5) Uani 1 1 d . . . . .
O7 O 0.9265(3) 0.3559(4) 0.5998(5) 0.0070(5) Uani 1 1 d . . . . .
O8 O 0.4221(4) 0.3592(4) 0.2577(5) 0.0070(5) Uani 1 1 d . . . . .
 
loop_
 _atom_site_aniso_label
 _atom_site_aniso_U_11
 _atom_site_aniso_U_22
 _atom_site_aniso_U_33
 _atom_site_aniso_U_23
 _atom_site_aniso_U_13
 _atom_site_aniso_U_12
Ba1 0.00668(11) 0.00327(17) 0.0074(2) 0.00079(5) 0.00141(10) -0.00006(6)
Si1 0.0059(3) 0.0024(7) 0.0049(9) 0.0002(3) 0.0014(4) -0.0001(3)
Si2 0.0059(3) 0.0027(7) 0.0082(10) -0.0009(3) 0.0019(4) -0.0002(3)
Al1 0.0058(4) 0.0024(8) 0.0077(12) 0.0007(3) 0.0021(5) -0.0004(4)
Al2 0.0062(4) 0.0008(8) 0.0097(11) -0.0008(3) 0.0019(5) 0.0001(4)
O1 0.0034(7) 0.0051(18) 0.008(3) -0.0001(7) -0.0016(11) 0.0009(8)
O2 0.0094(9) 0.0059(19) 0.010(3) 0.0022(8) -0.0001(12) -0.0005(10)
O3 0.0076(9) 0.0013(18) 0.009(3) 0.0000(7) 0.0031(12) -0.0003(8)
O4 0.0043(7) 0.0053(18) 0.005(3) -0.0003(7) 0.0004(11) 0.0007(8)
O5 0.0073(8) 0.0041(19) 0.008(3) -0.0008(7) 0.0008(11) -0.0012(9)
O6 0.0039(7) 0.0044(17) 0.010(2) -0.0013(7) -0.0006(10) 0.0019(9)
O7 0.0060(8) 0.0075(18) 0.008(3) -0.0013(8) -0.0008(11) 0.0026(9)
O8 0.0115(10) 0.0027(17) 0.007(2) 0.0003(7) 0.0010(11) -0.0012(9)
 
_geom_special_details
;
 All esds (except the esd in the dihedral angle between two l.s. planes)
 are estimated using the full covariance matrix.  The cell esds are taken
 into account individually in the estimation of esds in distances, angles
 and torsion angles; correlations between esds in cell parameters are only
 used when they are defined by crystal symmetry.  An approximate (isotropic)
 treatment of cell esds is used for estimating esds involving l.s. planes.
;
 
loop_
 _geom_bond_atom_site_label_1
 _geom_bond_atom_site_label_2
 _geom_bond_distance
 _geom_bond_site_symmetry_2
 _geom_bond_publ_flag
Ba1 O1 2.605(4) 1_554 ?
Ba1 O6 2.608(3) 3_666 ?
Ba1 O5 2.609(3) . ?
Ba1 O4 2.678(3) 2_655 ?
Ba1 O1 2.681(3) 4_565 ?
Ba1 O7 2.753(4) . ?
Ba1 O2 2.770(3) 3_766 ?
Ba1 O3 2.828(3) 3_766 ?
Ba1 O7 2.869(3) 4_565 ?
Ba1 O8 2.934(3) . ?
Ba1 O5 2.969(3) 4_565 ?
Ba1 Al1 3.2710(12) 3_766 ?
Si1 O4 1.602(3) 4_566 ?
Si1 O8 1.615(3) 3_666 ?
Si1 O1 1.615(3) . ?
Si1 O5 1.623(4) . ?
Si2 O6 1.606(3) . ?
Si2 O7 1.622(3) 1_455 ?
Si2 O3 1.643(3) 4_465 ?
Si2 O2 1.651(4) 3_666 ?
Si2 O2 2.209(4) 2_646 ?
Al1 O2 1.713(4) . ?
Al1 O1 1.740(3) . ?
Al1 O3 1.780(4) . ?
Al1 O7 1.791(4) . ?
Al1 O3 2.021(4) 3_767 ?
Al1 Al1 2.990(3) 3_767 ?
Al2 O6 1.722(3) . ?
Al2 O4 1.743(3) . ?
Al2 O5 1.772(3) . ?
Al2 O8 1.935(4) . ?
Al2 O8 1.990(4) 4_566 ?
 
loop_
 _geom_angle_atom_site_label_1
 _geom_angle_atom_site_label_2
 _geom_angle_atom_site_label_3
 _geom_angle
 _geom_angle_site_symmetry_1
 _geom_angle_site_symmetry_3
 _geom_angle_publ_flag
O1 Ba1 O6 110.31(10) 1_554 3_666 ?
O1 Ba1 O5 141.36(9) 1_554 . ?
O6 Ba1 O5 76.07(10) 3_666 . ?
O1 Ba1 O4 61.49(10) 1_554 2_655 ?
O6 Ba1 O4 63.86(10) 3_666 2_655 ?
O5 Ba1 O4 91.30(10) . 2_655 ?
O1 Ba1 O1 111.05(10) 1_554 4_565 ?
O6 Ba1 O1 138.51(11) 3_666 4_565 ?
O5 Ba1 O1 69.83(10) . 4_565 ?
O4 Ba1 O1 137.84(8) 2_655 4_565 ?
O1 Ba1 O7 148.48(8) 1_554 . ?
O6 Ba1 O7 74.89(10) 3_666 . ?
O5 Ba1 O7 70.01(10) . . ?
O4 Ba1 O7 137.86(10) 2_655 . ?
O1 Ba1 O7 71.78(10) 4_565 . ?
O1 Ba1 O2 95.13(9) 1_554 3_766 ?
O6 Ba1 O2 93.56(9) 3_666 3_766 ?
O5 Ba1 O2 123.02(10) . 3_766 ?
O4 Ba1 O2 134.16(9) 2_655 3_766 ?
O1 Ba1 O2 85.96(9) 4_565 3_766 ?
O7 Ba1 O2 53.36(10) . 3_766 ?
O1 Ba1 O3 58.93(10) 1_554 3_766 ?
O6 Ba1 O3 64.87(10) 3_666 3_766 ?
O5 Ba1 O3 140.92(10) . 3_766 ?
O4 Ba1 O3 70.95(8) 2_655 3_766 ?
O1 Ba1 O3 144.69(8) 4_565 3_766 ?
O7 Ba1 O3 99.75(10) . 3_766 ?
O2 Ba1 O3 63.27(9) 3_766 3_766 ?
O1 Ba1 O7 71.02(10) 1_554 4_565 ?
O6 Ba1 O7 145.40(8) 3_666 4_565 ?
O5 Ba1 O7 125.63(10) . 4_565 ?
O4 Ba1 O7 132.17(10) 2_655 4_565 ?
O1 Ba1 O7 56.09(9) 4_565 4_565 ?
O7 Ba1 O7 87.34(8) . 4_565 ?
O2 Ba1 O7 52.61(10) 3_766 4_565 ?
O3 Ba1 O7 89.99(8) 3_766 4_565 ?
O1 Ba1 O8 85.92(9) 1_554 . ?
O6 Ba1 O8 96.49(8) 3_666 . ?
O5 Ba1 O8 55.49(10) . . ?
O4 Ba1 O8 55.65(9) 2_655 . ?
O1 Ba1 O8 83.32(8) 4_565 . ?
O7 Ba1 O8 125.10(9) . . ?
O2 Ba1 O8 168.86(10) 3_766 . ?
O3 Ba1 O8 125.79(9) 3_766 . ?
O7 Ba1 O8 117.89(9) 4_565 . ?
O1 Ba1 O5 65.46(9) 1_554 4_565 ?
O6 Ba1 O5 150.05(8) 3_666 4_565 ?
O5 Ba1 O5 89.87(8) . 4_565 ?
O4 Ba1 O5 90.66(9) 2_655 4_565 ?
O1 Ba1 O5 53.50(10) 4_565 4_565 ?
O7 Ba1 O5 125.28(10) . 4_565 ?
O2 Ba1 O5 116.13(9) 3_766 4_565 ?
O3 Ba1 O5 123.71(10) 3_766 4_565 ?
O7 Ba1 O5 63.62(8) 4_565 4_565 ?
O8 Ba1 O5 54.36(8) . 4_565 ?
O1 Ba1 Al1 81.25(6) 1_554 3_766 ?
O6 Ba1 Al1 72.22(6) 3_666 3_766 ?
O5 Ba1 Al1 134.40(8) . 3_766 ?
O4 Ba1 Al1 102.89(6) 2_655 3_766 ?
O1 Ba1 Al1 117.39(6) 4_565 3_766 ?
O7 Ba1 Al1 70.64(7) . 3_766 ?
O2 Ba1 Al1 31.57(7) 3_766 3_766 ?
O3 Ba1 Al1 32.93(7) 3_766 3_766 ?
O7 Ba1 Al1 73.95(6) 4_565 3_766 ?
O8 Ba1 Al1 158.49(7) . 3_766 ?
O5 Ba1 Al1 132.23(6) 4_565 3_766 ?
O4 Si1 O8 109.67(17) 4_566 3_666 ?
O4 Si1 O1 114.31(19) 4_566 . ?
O8 Si1 O1 113.36(18) 3_666 . ?
O4 Si1 O5 102.96(17) 4_566 . ?
O8 Si1 O5 111.7(2) 3_666 . ?
O1 Si1 O5 104.26(17) . . ?
O4 Si1 Ba1 53.89(12) 4_566 3_666 ?
O8 Si1 Ba1 63.03(12) 3_666 3_666 ?
O1 Si1 Ba1 158.86(14) . 3_666 ?
O5 Si1 Ba1 96.00(12) . 3_666 ?
O4 Si1 Ba1 96.85(12) 4_566 4_566 ?
O8 Si1 Ba1 153.45(12) 3_666 4_566 ?
O1 Si1 Ba1 51.14(12) . 4_566 ?
O5 Si1 Ba1 61.39(12) . 4_566 ?
Ba1 Si1 Ba1 139.98(4) 3_666 4_566 ?
O4 Si1 Ba1 82.66(14) 4_566 1_556 ?
O8 Si1 Ba1 109.56(14) 3_666 1_556 ?
O1 Si1 Ba1 37.37(13) . 1_556 ?
O5 Si1 Ba1 133.25(13) . 1_556 ?
Ba1 Si1 Ba1 122.11(4) 3_666 1_556 ?
Ba1 Si1 Ba1 71.87(2) 4_566 1_556 ?
O6 Si2 O7 119.19(18) . 1_455 ?
O6 Si2 O3 114.86(16) . 4_465 ?
O7 Si2 O3 118.43(16) 1_455 4_465 ?
O6 Si2 O2 103.57(18) . 3_666 ?
O7 Si2 O2 98.49(19) 1_455 3_666 ?
O3 Si2 O2 95.5(2) 4_465 3_666 ?
O6 Si2 O2 88.58(17) . 2_646 ?
O7 Si2 O2 79.89(16) 1_455 2_646 ?
O3 Si2 O2 74.09(16) 4_465 2_646 ?
O2 Si2 O2 166.66(17) 3_666 2_646 ?
O6 Si2 Ba1 143.60(13) . 1_455 ?
O7 Si2 Ba1 51.90(13) 1_455 1_455 ?
O3 Si2 Ba1 96.31(13) 4_465 1_455 ?
O2 Si2 Ba1 52.69(11) 3_666 1_455 ?
O2 Si2 Ba1 119.14(9) 2_646 1_455 ?
O6 Si2 Ba1 39.90(11) . 3_666 ?
O7 Si2 Ba1 81.66(13) 1_455 3_666 ?
O3 Si2 Ba1 153.88(13) 4_465 3_666 ?
O2 Si2 Ba1 97.84(13) 3_666 3_666 ?
O2 Si2 Ba1 95.03(10) 2_646 3_666 ?
Ba1 Si2 Ba1 109.63(3) 1_455 3_666 ?
O6 Si2 Ba1 133.23(15) . 4_466 ?
O7 Si2 Ba1 47.53(13) 1_455 4_466 ?
O3 Si2 Ba1 74.47(10) 4_465 4_466 ?
O2 Si2 Ba1 121.68(12) 3_666 4_466 ?
O2 Si2 Ba1 48.14(8) 2_646 4_466 ?
Ba1 Si2 Ba1 71.16(2) 1_455 4_466 ?
Ba1 Si2 Ba1 116.15(4) 3_666 4_466 ?
O2 Al1 O1 122.13(16) . . ?
O2 Al1 O3 114.43(16) . . ?
O1 Al1 O3 117.44(17) . . ?
O2 Al1 O7 101.20(19) . . ?
O1 Al1 O7 95.56(16) . . ?
O3 Al1 O7 97.85(16) . . ?
O2 Al1 O3 78.08(16) . 3_767 ?
O1 Al1 O3 90.55(15) . 3_767 ?
O3 Al1 O3 76.43(15) . 3_767 ?
O7 Al1 O3 173.11(13) . 3_767 ?
O2 Al1 Al1 96.12(14) . 3_767 ?
O1 Al1 Al1 106.31(15) . 3_767 ?
O3 Al1 Al1 41.07(11) . 3_767 ?
O7 Al1 Al1 138.80(13) . 3_767 ?
O3 Al1 Al1 35.36(9) 3_767 3_767 ?
O2 Al1 Ba1 57.87(11) . 3_766 ?
O1 Al1 Ba1 173.32(15) . 3_766 ?
O3 Al1 Ba1 59.73(10) . 3_766 ?
O7 Al1 Ba1 90.90(10) . 3_766 ?
O3 Al1 Ba1 82.91(8) 3_767 3_766 ?
Al1 Al1 Ba1 67.45(4) 3_767 3_766 ?
O2 Al1 Ba1 147.65(14) . 4_566 ?
O1 Al1 Ba1 49.35(11) . 4_566 ?
O3 Al1 Ba1 92.71(10) . 4_566 ?
O7 Al1 Ba1 55.69(11) . 4_566 ?
O3 Al1 Ba1 127.69(10) 3_767 4_566 ?
Al1 Al1 Ba1 116.19(7) 3_767 4_566 ?
Ba1 Al1 Ba1 134.85(4) 3_766 4_566 ?
O2 Al1 Ba1 126.21(13) . 1_556 ?
O1 Al1 Ba1 46.26(13) . 1_556 ?
O3 Al1 Ba1 79.99(12) . 1_556 ?
O7 Al1 Ba1 129.12(12) . 1_556 ?
O3 Al1 Ba1 54.26(9) 3_767 1_556 ?
Al1 Al1 Ba1 60.12(5) 3_767 1_556 ?
Ba1 Al1 Ba1 127.57(5) 3_766 1_556 ?
Ba1 Al1 Ba1 73.55(3) 4_566 1_556 ?
O6 Al2 O4 123.38(16) . . ?
O6 Al2 O5 119.75(17) . . ?
O4 Al2 O5 116.87(14) . . ?
O6 Al2 O8 95.54(17) . . ?
O4 Al2 O8 85.61(16) . . ?
O5 Al2 O8 88.79(16) . . ?
O6 Al2 O8 93.00(16) . 4_566 ?
O4 Al2 O8 85.44(16) . 4_566 ?
O5 Al2 O8 91.39(17) . 4_566 ?
O8 Al2 O8 170.06(14) . 4_566 ?
O6 Al2 Ba1 137.81(13) . . ?
O4 Al2 Ba1 86.66(10) . . ?
O5 Al2 Ba1 43.14(11) . . ?
O8 Al2 Ba1 54.38(10) . . ?
O8 Al2 Ba1 120.68(11) 4_566 . ?
O6 Al2 Ba1 39.62(11) . 3_666 ?
O4 Al2 Ba1 162.49(11) . 3_666 ?
O5 Al2 Ba1 80.30(11) . 3_666 ?
O8 Al2 Ba1 91.67(11) . 3_666 ?
O8 Al2 Ba1 98.16(10) 4_566 3_666 ?
Ba1 Al2 Ba1 105.78(3) . 3_666 ?
O6 Al2 Ba1 138.09(14) . 4_566 ?
O4 Al2 Ba1 80.29(11) . 4_566 ?
O5 Al2 Ba1 51.61(11) . 4_566 ?
O8 Al2 Ba1 122.39(11) . 4_566 ?
O8 Al2 Ba1 51.53(10) 4_566 4_566 ?
Ba1 Al2 Ba1 69.18(2) . 4_566 ?
Ba1 Al2 Ba1 115.38(4) 3_666 4_566 ?
Si1 O1 Al1 122.0(2) . . ?
Si1 O1 Ba1 120.52(16) . 1_556 ?
Al1 O1 Ba1 104.89(16) . 1_556 ?
Si1 O1 Ba1 100.90(15) . 4_566 ?
Al1 O1 Ba1 101.15(13) . 4_566 ?
Ba1 O1 Ba1 103.85(11) 1_556 4_566 ?
Si2 O2 Al1 132.7(2) 3_666 . ?
Si2 O2 Si2 126.30(19) 3_666 2_656 ?
Al1 O2 Si2 98.26(17) . 2_656 ?
Si2 O2 Ba1 99.01(14) 3_666 3_766 ?
Al1 O2 Ba1 90.56(13) . 3_766 ?
Si2 O2 Ba1 95.44(13) 2_656 3_766 ?
Si2 O3 Al1 119.70(18) 4_666 . ?
Si2 O3 Al1 108.6(2) 4_666 3_767 ?
Al1 O3 Al1 103.57(15) . 3_767 ?
Si2 O3 Ba1 140.33(14) 4_666 3_766 ?
Al1 O3 Ba1 87.34(13) . 3_766 ?
Al1 O3 Ba1 90.28(10) 3_767 3_766 ?
Si1 O4 Al2 124.35(18) 4_565 . ?
Si1 O4 Ba1 97.22(15) 4_565 2_645 ?
Al2 O4 Ba1 136.41(13) . 2_645 ?
Si1 O5 Al2 118.67(17) . . ?
Si1 O5 Ba1 129.65(15) . . ?
Al2 O5 Ba1 109.18(17) . . ?
Si1 O5 Ba1 89.92(15) . 4_566 ?
Al2 O5 Ba1 100.49(14) . 4_566 ?
Ba1 O5 Ba1 96.28(9) . 4_566 ?
Si2 O6 Al2 126.2(2) . . ?
Si2 O6 Ba1 116.83(14) . 3_666 ?
Al2 O6 Ba1 115.49(14) . 3_666 ?
Si2 O7 Al1 127.13(19) 1_655 . ?
Si2 O7 Ba1 100.47(17) 1_655 . ?
Al1 O7 Ba1 125.69(15) . . ?
Si2 O7 Ba1 107.82(16) 1_655 4_566 ?
Al1 O7 Ba1 93.27(14) . 4_566 ?
Ba1 O7 Ba1 95.49(9) . 4_566 ?
Si1 O8 Al2 124.5(2) 3_666 . ?
Si1 O8 Al2 113.8(2) 3_666 4_565 ?
Al2 O8 Al2 121.16(16) . 4_565 ?
Si1 O8 Ba1 87.60(13) 3_666 . ?
Al2 O8 Ba1 93.20(13) . . ?
Al2 O8 Ba1 96.41(12) 4_565 . ?
 
_refine_diff_density_max    0.982
_refine_diff_density_min   -1.145
_refine_diff_density_rms    0.243

_shelx_res_file
;
TITL para_p06_cr1_s1 in P2(1)/c
    shelx.res
    created by SHELXL-2016/6 at 10:25:09 on 18-Oct-2017
REM P2(1)/c (#14 in standard setting)
CELL 0.29050   8.868269   8.781449   6.815496  90.0000  89.9052  90.0000
ZERR    4.00   0.000311   0.000589   0.000651   0.0000   0.0052   0.0000
LATT  1
SYMM -x, y+1/2,-z+1/2
SFAC  O    AL   SI   BA

DISP    Al    0.00484    0.00770        22.25
DISP    Si    0.00827    0.01077        28.21
DISP    O    -0.00099    0.00082         6.66
DISP    Ba   -1.08550    2.81945      4739.20

UNIT 32 8 8 4

MERG   2
FMAP   2
PLAN   20
BOND
LIST   6
L.S.  20
ACTA

WGHT    0.051500    0.863800
EXTI    0.061352
FVAR       3.70578
BA1   4    0.751802    0.385998    0.268552    11.00000    0.00668    0.00327 =
         0.00743    0.00079    0.00141   -0.00006
SI1   3    0.583840    0.459577    0.781669    11.00000    0.00592    0.00235 =
         0.00492    0.00017    0.00144   -0.00014
SI2   3    0.077805    0.281697    0.506055    11.00000    0.00595    0.00265 =
         0.00817   -0.00092    0.00191   -0.00017
AL1   2    0.913429    0.471651    0.815517    11.00000    0.00581    0.00236 =
         0.00774    0.00073    0.00206   -0.00045
AL2   2    0.412007    0.265854    0.514624    11.00000    0.00622    0.00081 =
         0.00968   -0.00083    0.00194    0.00009
O1    1    0.737220    0.404655    0.887663    11.00000    0.00335    0.00508 =
         0.00824   -0.00010   -0.00158    0.00086
O2    1    0.938039    0.649917    0.718683    11.00000    0.00943    0.00592 =
         0.00974    0.00223   -0.00011   -0.00046
O3    1    1.073905    0.398297    0.940399    11.00000    0.00756    0.00132 =
         0.00939    0.00001    0.00309   -0.00028
O4    1    0.432458    0.093616    0.390440    11.00000    0.00433    0.00525 =
         0.00550   -0.00030    0.00045    0.00070
O5    1    0.579872    0.363501    0.578259    11.00000    0.00725    0.00406 =
         0.00817   -0.00081    0.00078   -0.00124
O6    1    0.239705    0.342468    0.576680    11.00000    0.00392    0.00436 =
         0.01003   -0.00127   -0.00060    0.00191
O7    1    0.926457    0.355947    0.599821    11.00000    0.00600    0.00746 =
         0.00755   -0.00132   -0.00085    0.00265
O8    1    0.422123    0.359197    0.257693    11.00000    0.01151    0.00273 =
         0.00673    0.00028    0.00105   -0.00122
HKLF 4


REM  para_p06_cr1_s1 in P2(1)/c
REM R1 =  0.0287 for    1250 Fo > 4sig(Fo)  and  0.0323 for all    1349 data
REM    119 parameters refined using      0 restraints

END

WGHT      0.0515      0.8653

REM Highest difference peak  0.982,  deepest hole -1.145,  1-sigma level  0.243
Q1    1   0.7578  0.3320  0.2179  11.00000  0.05    0.98
Q2    1   0.8207  0.2983  0.3927  11.00000  0.05    0.95
Q3    1   0.9800  0.6215  0.6604  11.00000  0.05    0.87
Q4    1   0.7607  0.2951  0.1147  11.00000  0.05    0.86
Q5    1   0.6693  0.3744  0.7399  11.00000  0.05    0.83
Q6    1   0.5220  0.2191  0.3118  11.00000  0.05    0.83
Q7    1   0.3204  0.3997  0.7216  11.00000  0.05    0.83
Q8    1   0.5233  0.2560  0.2641  11.00000  0.05    0.81
Q9    1   0.6796  0.4830  0.1498  11.00000  0.05    0.80
Q10   1   0.1659  0.2526  0.4513  11.00000  0.05    0.76
Q11   1   0.8060  0.2665  0.6031  11.00000  0.05    0.76
Q12   1   0.8241  0.3275  0.3424  11.00000  0.05    0.75
Q13   1   1.0220  0.3877  0.5667  11.00000  0.05    0.75
Q14   1   0.8325  0.3810  0.8141  11.00000  0.05    0.73
Q15   1   0.6851  0.2963  0.1660  11.00000  0.05    0.72
Q16   1   0.3523  0.0775  0.4976  11.00000  0.05    0.72
Q17   1   0.9718  0.2738  0.7325  11.00000  0.05    0.72
Q18   1   0.8228  0.5276  0.7741  11.00000  0.05    0.71
Q19   1   0.6615  0.2711  0.4120  11.00000  0.05    0.70
Q20   1   0.4823  0.3230  0.5497  11.00000  0.05    0.69
;
_shelx_res_checksum   91162

_shelx_hkl_file
;
   0   2   1 171721. 1826.07   1
   0  -2  -1 181612. 1824.60   1
   0  -2  -2 230020. 2388.87   1
   0   2   2 237709. 2552.08   1
   0  -3  -1 148580. 2101.98   1
   0   3   1 158994. 2177.80   1
   0   3   2 145843. 2123.76   1
   0  -3  -2 148767. 2132.36   1
   0   3   3 35534.4 1171.25   1
   0  -3  -3 33002.3 1097.38   1
   0   3   4 52790.5 1573.05   1
   0   4   2 308316. 3506.61   1
   0  -4  -2 285801. 3332.28   1
   0   4   3 827.377 183.977   1
   0  -4  -3 969.342 208.366   1
   0   4   4 24987.7 1160.22   1
   0  -4  -4 27153.3 1151.16   1
   0   4   5 10513.7 791.678   1
   0  -5  -2 27784.0 1127.06   1
   0   5   2 28298.2 1175.89   1
   0   5   3 125005. 2541.43   1
   0  -5  -3 120378. 2423.12   1
   0   5   4 971.874 240.887   1
   0  -5  -4 1013.98 224.876   1
   0   5   5 56087.3 1912.67   1
   0  -5  -5 52077.8 1841.47   1
   0   5   6 6238.09 695.656   1
   0   6   2 1077.60 245.966   1
   0  -6  -2 1209.72 253.742   1
   0  -6  -3 427923. 4907.57   1
   0   6   3 417007. 5113.54   1
   0   6   4 34948.7 1509.69   1
   0  -6  -4 35024.6 1498.99   1
   0   6   5 114331. 2843.09   1
   0  -6  -5 116884. 2832.20   1
   0  -6  -6 340.204 178.787   1
   0   6   6 490.314 196.891   1
   0   6   7 14351.2 1178.99   1
   0  -7  -2 7538.16 712.514   1
   0  -7  -3 42063.5 1656.04   1
   0   7   3 39000.4 1698.90   1
   0  -7  -4 459.114 237.285   1
   0   7   4 380.342 159.358   1
   0   7   5 17735.8 1199.97   1
   0  -7  -5 16500.8 1092.67   1
   0  -7  -6 2960.51 504.363   1
   0   7   6 3169.09 527.172   1
   0   7   7 52698.7 2257.51   1
   0   8   3 68165.3 2310.43   1
   0  -8  -3 68565.5 2249.82   1
   0   8   4 88159.4 2613.55   1
   0  -8  -4 91827.7 2618.55   1
   0  -8  -5 11435.3 998.708   1
   0   8   5 10970.2 1001.33   1
   0  -8  -6 43641.4 1958.01   1
   0   8   6 42844.0 2019.67   1
   0   8   7 4465.03 662.303   1
   0  -8  -7 4198.30 653.015   1
   0   8   8 19649.2 1471.57   1
   0  -9  -3 458.920 254.600   1
   0  -9  -4 54258.1 2149.95   1
   0   9   4 53722.7 2273.15   1
   0   9   5 122662. 3388.65   1
   0  -9  -5 119947. 3358.46   1
   0  -9  -6 14738.3 1174.95   1
   0   9   6 16878.3 1332.85   1
   0  -9  -7 13906.6 1171.04   1
   0   9   7 14244.8 1235.95   1
   0   9   8 1693.34 433.313   1
   0  -9  -8 1530.24 450.803   1
   0   9   9 62732.0 2849.56   1
   0 -10  -4 8372.35 891.205   1
   0  10   4 9441.05 979.585   1
   0  10   5 24834.5 1671.95   1
   0 -10  -5 29394.8 1684.68   1
   0  10   6 6765.39 872.972   1
   0 -10  -6 7174.81 861.898   1
   0  10   7 48158.3 2451.20   1
   0 -10  -7 45778.9 2232.55   1
   0  10   8 9590.55 1081.92   1
   0 -10  -8 9134.21 1032.07   1
   0  10   9 9487.96 1145.34   1
   0 -11  -4 17844.4 1349.16   1
   0 -11  -5 1387.81 353.504   1
   0  11   5 1514.31 416.522   1
   0  11   6 38394.9 2149.58   1
   0 -11  -6 40576.7 2143.69   1
   0 -11  -7 3652.36 650.398   1
   0  11   7 3915.25 714.955   1
   0  11   8 32633.2 2165.90   1
   0 -11  -8 33293.2 2008.22   1
   0 -11  -9 2316.33 607.334   1
   0  11   9 1914.28 515.647   1
   0 -12  -5 30410.9 1876.80   1
   0 -12  -6 9507.21 1091.76   1
   0  12   6 9918.87 1157.63   1
   0  12   7 9353.56 1117.34   1
   0 -12  -7 8729.61 1032.91   1
   0  12   8 8292.96 1138.65   1
   0 -12  -8 6374.63 927.491   1
   0  12   9 5379.53 947.807   1
   0 -12  -9 5756.89 918.329   1
   0 -13  -5 1083.75 420.391   1
   0 -13  -6-26.7779 79.7387   1
   0  13   7 12352.9 1376.22   1
   0 -13  -7 12976.7 1320.64   1
   0  13   8 1020.80 416.496   1
   0 -13  -8 874.004 333.421   1
   0 -14  -6 15649.7 1465.88   1
   0  14   7 3237.05 690.462   1
   0 -14  -7 4699.85 846.004   1
   1  -1  -1 89981.4 1227.63   1
  -1   1   1 85042.2 1220.96   1
  -1   2   3 15572.9 774.289   1
   1  -2  -2 14900.5 659.653   1
  -1   2   2 15044.1 675.633   1
   1  -2  -1 2293.38 227.713   1
  -1   2   1 2327.78 229.830   1
  -1  -2  -2 2402.56 214.638   1
   1   2   2 2137.23 205.477   1
  -1   3   4 173538. 2981.26   1
   1  -3  -3 112881. 2175.75   1
  -1   3   3 112652. 2260.64   1
   1  -3  -2 162596. 2402.56   1
  -1   3   2 157109. 2394.44   1
   1  -3  -1 191197. 2567.26   1
  -1   3   1 204444. 2508.71   1
  -1  -3  -1 107843. 1527.63   1
  -1  -3  -2 176470. 2132.81   1
   1   3   2 179021. 2111.69   1
  -1  -3  -3 40095.1 1136.41   1
   1   3   3 42013.0 1191.79   1
  -1   4   5 1239.17 322.142   1
  -1   4   4 11104.5 802.587   1
   1  -4  -4 11159.2 774.977   1
   1  -4  -3 14339.1 847.810   1
  -1   4   3 13105.8 808.456   1
   1  -4  -2 6582.47 520.946   1
  -1   4   2 6466.97 540.190   1
   1  -4  -1 2019.19 296.253   1
  -1   4   1 2111.85 297.025   1
  -1  -4  -2 332.062 104.885   1
   1   4   2 403.024 118.501   1
   1   4   3 3662.02 376.812   1
  -1  -4  -3 3533.33 358.518   1
  -1  -4  -4 49016.7 1517.82   1
   1   4   4 50404.6 1531.89   1
   1   4   5 8957.45 697.015   1
  -1   5   6 14612.0 1203.23   1
  -1   5   5 70301.9 2232.21   1
   1  -5  -5 68842.4 2148.34   1
  -1   5   4 38641.7 1550.48   1
   1  -5  -4 34230.1 1434.58   1
   1  -5  -3 319810. 4224.11   1
  -1   5   3 325739. 4208.77   1
   1  -5  -2 325.949 125.168   1
  -1   5   2 302.415 122.346   1
   1   5   2 1120.31 220.677   1
  -1  -5  -2 1257.35 225.320   1
  -1  -5  -3 120202. 2301.65   1
   1   5   3 122790. 2366.48   1
  -1  -5  -4 21917.3 1043.43   1
   1   5   4 22175.0 1058.70   1
  -1  -5  -5 99038.5 2513.90   1
   1   5   5 103148. 2464.00   1
   1   5   6 291.455 138.823   1
  -1   6   7 68864.1 2626.05   1
   1  -6  -6 1713.69 400.259   1
  -1   6   6 1735.52 377.068   1
   1  -6  -5 144419. 3293.37   1
  -1   6   5 146556. 3332.47   1
   1  -6  -4 2876.02 442.953   1
  -1   6   4 2808.92 458.175   1
  -1   6   3 26922.2 1368.75   1
   1  -6  -3 29081.6 1348.28   1
  -1   6   2 2764.97 432.575   1
   1  -6  -2 2633.93 393.833   1
  -1  -6  -2 1307.83 270.735   1
   1   6   3 4733.12 491.431   1
  -1  -6  -3 4975.69 494.166   1
  -1  -6  -4 10048.8 776.128   1
   1   6   4 10080.4 761.580   1
  -1  -6  -5 44835.2 1661.30   1
   1   6   5 46042.2 1730.58   1
   1   6   6 14460.0 1008.45   1
   1   6   7 24111.6 1450.85   1
   1  -7  -7 8934.54 1013.43   1
  -1   7   7 10030.1 1026.91   1
   1  -7  -6 131899. 3374.38   1
  -1   7   6 134207. 3526.55   1
   1  -7  -5 961.945 268.340   1
  -1   7   5 996.396 307.916   1
  -1   7   4 35788.9 1714.84   1
   1  -7  -4 37034.8 1674.15   1
  -1   7   3 14589.0 1027.61   1
   1  -7  -3 14811.5 1020.81   1
   1  -7  -2 122431. 3030.67   1
  -1  -7  -3 8155.50 680.590   1
   1   7   3 7687.64 715.371   1
  -1  -7  -4 87599.8 2354.87   1
   1   7   4 79613.1 2402.59   1
  -1  -7  -5 11402.0 879.790   1
   1   7   5 11870.3 910.213   1
   1   7   6 46438.6 1916.59   1
  -1  -7  -6 48072.0 1893.98   1
   1   7   7 3365.30 546.376   1
  -1   8   8 27551.3 1810.10   1
  -1   8   7 48726.0 2285.47   1
   1  -8  -7 49399.2 2258.09   1
   1  -8  -6 19346.4 1346.20   1
  -1   8   6 20566.3 1441.05   1
  -1   8   5 43335.1 2009.93   1
   1  -8  -5 41883.4 1957.50   1
  -1   8   4 27214.0 1524.50   1
   1  -8  -4 27724.9 1511.05   1
  -1   8   3 54783.6 2183.94   1
   1  -8  -3 54637.0 2080.67   1
  -1  -8  -3 20265.2 1178.97   1
   1   8   4 10582.7 878.318   1
  -1  -8  -4 9831.17 820.254   1
  -1  -8  -5 1584.88 354.587   1
   1   8   5 1624.63 376.467   1
   1   8   6 32627.8 1664.92   1
  -1  -8  -6 32540.9 1613.49   1
  -1  -8  -7 44631.4 2078.05   1
   1   8   7 43624.0 2011.75   1
   1   8   8 11120.5 1070.86   1
  -1   9   9 18735.4 1638.92   1
   1  -9  -8 2068.33 509.885   1
  -1   9   8 2238.12 502.543   1
  -1   9   7 7178.80 938.907   1
   1  -9  -7 7132.31 881.367   1
  -1   9   6 1492.27 407.573   1
   1  -9  -6 1262.42 360.976   1
  -1   9   5 75138.8 2778.48   1
   1  -9  -5 71504.6 2682.43   1
   1  -9  -4 3010.27 532.988   1
  -1   9   4 2808.91 528.084   1
   1  -9  -3 110323. 3167.31   1
  -1  -9  -3 156458. 3455.37   1
  -1  -9  -4 659.990 185.882   1
   1   9   4 801.033 284.696   1
  -1  -9  -5 95743.2 2865.90   1
   1   9   5 93876.6 2833.94   1
  -1  -9  -6 638.268 242.091   1
   1   9   6 477.253 199.097   1
  -1  -9  -7 51959.4 2211.83   1
   1   9   7 49970.1 2243.77   1
   1   9   8 495.359 216.425   1
   1   9   9 14897.3 1358.55   1
  -1  10   9 10271.4 1189.53   1
   1 -10  -8 12904.7 1266.10   1
  -1  10   8 13621.0 1326.38   1
   1 -10  -7 23127.0 1621.48   1
  -1  10   7 25340.9 1825.03   1
  -1  10   6 6311.66 888.976   1
   1 -10  -6 5530.88 816.598   1
   1 -10  -5 984.610 303.068   1
  -1  10   5 917.600 292.760   1
   1 -10  -4 508.500 237.865   1
  -1  10   4 798.955 262.582   1
  -1 -10  -4 43777.6 1955.17   1
  -1 -10  -5 4178.17 607.158   1
   1  10   5 3819.01 630.463   1
  -1 -10  -6 4193.73 630.617   1
   1  10   6 4091.01 633.564   1
  -1 -10  -7 32915.4 1827.71   1
   1  10   7 30853.6 1903.84   1
   1  10   8 17297.6 1428.58   1
  -1 -10  -8 17612.4 1426.75   1
   1  10   9 13995.7 1339.39   1
  -1  11   9 3781.42 748.943   1
   1 -11  -9 3424.22 717.449   1
  -1  11   8 10288.7 1242.97   1
   1 -11  -8 9592.35 1126.87   1
  -1  11   7 642.720 336.682   1
   1 -11  -7 694.573 281.748   1
   1 -11  -6 40486.6 2230.50   1
  -1  11   6 39794.7 2207.65   1
   1 -11  -5 971.854 286.875   1
  -1  11   5 1139.63 363.996   1
   1 -11  -4 73366.1 2846.12   1
  -1 -11  -4 58701.5 2374.11   1
   1  11   5 4110.07 658.333   1
  -1 -11  -5 3593.90 564.022   1
  -1 -11  -6 48504.5 2273.80   1
   1  11   6 41635.7 2220.54   1
   1  11   7 1665.16 461.558   1
  -1 -11  -7 1797.27 424.785   1
  -1 -11  -8 13432.0 1225.81   1
   1  11   8 12636.8 1275.04   1
   1  11   9 103.082 142.875   1
   1  11  10 12812.3 1397.82   1
   1 -12  -8 7818.40 1048.91   1
  -1  12   8 8155.74 1151.79   1
   1 -12  -7 1466.31 424.849   1
  -1  12   7 1645.39 485.344   1
   1 -12  -6 41719.5 2329.74   1
  -1  12   6 39834.1 2423.99   1
   1 -12  -5 22986.7 1694.05   1
  -1 -12  -5 18144.2 1397.68   1
  -1 -12  -6 3162.58 589.991   1
   1  12   6 3720.39 698.622   1
   1  12   7 31960.4 2054.03   1
  -1 -12  -7 29728.8 1847.55   1
  -1 -12  -8 19198.4 1525.03   1
   1  12   8 18897.9 1563.76   1
  -1 -12  -9 23876.3 1840.15   1
   1  12   9 22787.0 1895.35   1
   1 -13  -7 31521.5 2186.65   1
  -1  13   7 29017.4 2166.76   1
   1 -13  -6 962.082 429.447   1
  -1  13   6 493.410 56.8853   1
   1 -13  -5 41584.4 2386.21   1
  -1 -13  -5 22534.3 1654.74   1
   1  13   7 25166.5 1908.57   1
  -1 -13  -7 25835.1 1783.92   1
   1  13   8 2565.35 632.220   1
  -1 -13  -8 2484.61 542.190   1
  -1 -13  -9 4747.45 784.889   1
   1 -14  -6 12462.8 1329.00   1
  -1 -14  -6 22905.5 1725.14   1
  -1 -14  -7 2526.87 595.366   1
  -1 -14  -8 10630.9 1201.91   1
   2  -1  -2 338.786 67.7382   1
  -2   1   2 728.980 140.312   1
  -2   1   1 3416.88 268.084   1
   2  -1  -1 3347.60 277.018   1
   2  -1   0 213.853 59.2504   1
  -2   1   0 201.501 58.2889   1
   2  -2  -3 170820. 2824.45   1
  -2   2   3 170076. 2743.17   1
  -2   2   2 783.909 171.762   1
   2  -2  -2 724.499 160.088   1
   2  -2  -1 270677. 2765.82   1
  -2   2   1 273615. 2874.21   1
   2   2   2 26970.0 634.710   1
   2  -3  -4 47740.4 1735.53   1
  -2   3   4 49885.7 1695.82   1
  -2   3   3 3834.93 440.650   1
   2  -3  -3 3819.78 430.770   1
  -2   3   1 6340.40 485.465   1
   2  -3  -1 6216.43 472.266   1
   2   3   2 15848.1 579.734   1
  -2  -3  -2 16854.3 585.286   1
   2   3   3 65.6342 42.2723   1
  -2   4   5 36553.0 1681.69   1
   2  -4  -5 35058.3 1653.28   1
   2  -4  -4 164096. 3141.31   1
  -2   4   4 159700. 3163.20   1
  -2   4   3 17054.9 970.037   1
   2  -4  -3 17879.1 1000.65   1
  -2   4   2 166754. 2857.13   1
   2  -4  -2 159157. 2787.85   1
   2  -4  -1 92290.8 2158.49   1
  -2   4   1 93677.6 2171.68   1
   2   4   2 198231. 2359.80   1
  -2  -4  -2 201324. 2322.68   1
  -2  -4  -3 63000.1 1399.41   1
   2   4   3 61980.6 1436.89   1
   2   4   4 266101. 3333.97   1
   2   4   5 4374.85 465.572   1
  -2   5   6 178.244 155.731   1
  -2   5   5 47429.5 1905.29   1
   2  -5  -5 49633.3 1913.85   1
   2  -5  -4 9151.56 774.191   1
  -2   5   4 9184.36 797.884   1
   2  -5  -3 748.631 218.564   1
  -2   5   3 848.878 233.878   1
   2  -5  -2 574.996 167.840   1
  -2   5   2 661.568 188.247   1
  -2  -5  -2 26345.2 972.474   1
   2   5   3 331.382 118.670   1
  -2  -5  -3 633.226 229.573   1
   2   5   4 37129.4 1302.08   1
  -2  -5  -4 36429.9 1265.21   1
   2   5   5 69753.7 1926.14   1
   2   5   6 29086.0 1403.80   1
  -2   6   7 22717.7 1538.02   1
   2  -6  -6 4740.79 655.042   1
  -2   6   6 4458.93 641.509   1
   2  -6  -5 78014.1 2496.71   1
  -2   6   5 75824.6 2522.09   1
   2  -6  -4 17080.4 1130.02   1
  -2   6   4 15544.2 1091.33   1
   2  -6  -3 66347.5 2142.49   1
  -2   6   3 71978.1 2298.75   1
   2  -6  -2 83897.4 2356.67   1
  -2   6   2 76514.2 2357.57   1
  -2  -6  -2 119714. 2389.55   1
   2   6   3 84953.3 2024.33   1
  -2  -6  -3 79765.0 1910.22   1
  -2  -6  -4 8230.97 639.883   1
   2   6   4 8088.94 648.806   1
  -2  -6  -5 61464.6 1843.47   1
   2   6   5 56572.6 1831.63   1
   2   6   6 29655.5 1388.17   1
   2   6   7 81953.4 2571.71   1
  -2   7   7 1338.96 364.449   1
   2  -7  -7 1190.59 394.646   1
  -2   7   6 48363.0 2180.95   1
   2  -7  -6 45817.6 2104.01   1
  -2   7   5 5788.21 730.367   1
   2  -7  -5 5619.62 709.423   1
  -2   7   4 14601.5 1133.36   1
   2  -7  -4 16336.8 1150.71   1
   2  -7  -3 841.602 232.733   1
  -2   7   3 985.802 244.357   1
  -2   7   2 24350.4 1368.30   1
   2  -7  -2 25665.5 1405.15   1
   2   7   3 5326.71 559.263   1
  -2  -7  -3 5276.91 514.093   1
   2   7   4 100327. 2450.71   1
  -2  -7  -4 91174.7 2306.26   1
  -2  -7  -5 17763.5 1058.09   1
   2   7   5 17324.7 1066.49   1
  -2  -7  -6 77185.2 2385.97   1
   2   7   6 81001.9 2408.06   1
   2   7   7 136.051 92.0313   1
  -2   8   8 28241.0 1897.17   1
  -2   8   7 11713.0 1168.95   1
   2  -8  -7 11122.3 1107.69   1
   2  -8  -6 46558.7 2171.12   1
  -2   8   6 44917.0 2195.41   1
   2  -8  -5 44899.4 2092.79   1
  -2   8   5 43316.3 2067.65   1
  -2   8   4 100743. 3072.90   1
   2  -8  -4 95714.5 2898.25   1
  -2   8   3 28287.5 1655.19   1
   2  -8  -3 30337.5 1582.90   1
  -2  -8  -3 12309.1 902.628   1
   2   8   4 41845.1 1783.71   1
  -2  -8  -4 45625.6 1690.96   1
   2   8   5 33359.3 1646.93   1
  -2  -8  -5 37823.1 1616.79   1
   2   8   6 28822.7 1505.61   1
  -2  -8  -6 30928.9 1492.21   1
  -2  -8  -7-518.762 537.735   1
   2   8   7 4766.84 642.456   1
   2   8   8 8086.89 888.923   1
  -2   9   9 25472.6 1946.06   1
   2  -9  -8 120.082 111.015   1
  -2   9   8-132.937 159.662   1
  -2   9   7 47212.4 2448.58   1
   2  -9  -7 48286.8 2360.61   1
  -2   9   6 3660.36 644.194   1
   2  -9  -6 3483.62 617.785   1
   2  -9  -5 14076.7 1226.44   1
  -2   9   5 15202.8 1319.96   1
  -2   9   4 8520.62 931.130   1
   2  -9  -4 8006.61 885.899   1
   2  -9  -3 40790.3 2016.63   1
  -2   9   3 41033.5 2011.99   1
  -2  -9  -3 19275.4 1182.27   1
  -2  -9  -4 1636.47 335.935   1
   2   9   4 1809.60 365.705   1
  -2  -9  -5 14327.4 1052.68   1
   2   9   5 13798.4 1051.07   1
  -2  -9  -6 8392.82 818.626   1
   2   9   6 8568.60 895.339   1
   2   9   7 42212.9 2004.76   1
  -2  -9  -7 40747.8 1902.35   1
   2   9   8 37.5001 80.1357   1
   2   9   9 21048.5 1563.82   1
   2 -10  -9 8366.04 1157.31   1
  -2  10   9 10900.8 1289.38   1
  -2  10   8 20258.6 1614.55   1
   2 -10  -8 22376.6 1770.96   1
  -2  10   7 18338.3 1571.87   1
   2 -10  -7 16423.7 1420.64   1
  -2  10   6 23735.5 1799.59   1
   2 -10  -6 27791.4 1888.12   1
   2 -10  -5 36582.1 2022.35   1
  -2  10   5 35600.4 2022.89   1
  -2  10   4 52945.0 2516.82   1
   2 -10  -4 51718.6 2396.04   1
  -2 -10  -4 25331.5 1434.61   1
   2  10   5 50323.0 2163.87   1
  -2 -10  -5 50592.1 2064.60   1
   2  10   6 14638.5 1147.44   1
  -2 -10  -6 13823.5 1094.62   1
   2  10   7 7082.73 872.915   1
  -2 -10  -7 6950.14 801.349   1
  -2 -10  -8 3870.44 669.081   1
   2  10   8 4578.49 708.099   1
   2  10   9 586.318 251.217   1
   2 -11  -8 53099.6 2712.62   1
  -2  11   8 57995.0 3056.09   1
  -2  11   7 757.655 387.817   1
   2 -11  -7 661.264 271.474   1
  -2  11   6 23512.7 1729.35   1
   2 -11  -6 24734.6 1795.47   1
  -2  11   5 1114.11 359.219   1
   2 -11  -5 1475.92 373.739   1
   2 -11  -4 24017.2 1701.01   1
  -2 -11  -4 2888.16 519.352   1
  -2 -11  -5 389.557 184.943   1
   2  11   6 21407.4 1541.55   1
  -2 -11  -6 23073.0 1539.54   1
  -2 -11  -7 6644.78 957.014   1
   2  11   7 5072.56 733.271   1
   2  11   8 17732.8 1503.71   1
  -2 -11  -8 19206.4 1455.27   1
   2  11   9-6.51125 105.742   1
   2  11  10 26352.6 1874.73   1
  -2  12   7 16209.1 1531.26   1
   2 -12  -7 16063.1 1517.50   1
   2 -12  -6 15465.1 1485.16   1
  -2  12   6 15726.1 1561.71   1
   2 -12  -5 23886.9 1768.80   1
  -2  12   5 23326.6 1816.87   1
  -2 -12  -5 33163.5 1825.61   1
   2  12   6 12958.3 1206.03   1
  -2 -12  -6 12353.4 1148.65   1
  -2 -12  -7 5284.48 733.725   1
   2  12   7 4564.88 768.208   1
   2  12   8 16067.3 1391.72   1
  -2 -12  -8 15430.1 1331.61   1
   2  12   9 2472.24 617.684   1
  -2 -12  -9 2318.09 485.197   1
   2  12  10 7462.48 1066.13   1
   2 -13  -6 5226.87 889.517   1
  -2  13   6 4533.56 855.284   1
   2 -13  -5 23640.0 1849.87   1
  -2 -13  -5 56874.5 2515.17   1
  -2 -13  -6 1900.49 452.606   1
   2  13   7 27092.9 1866.28   1
  -2 -13  -7 27494.9 1796.45   1
   2  13   8 386.284 275.563   1
  -2 -13  -8 531.453 243.405   1
   2  13   9 40464.6 2372.52   1
  -2 -13  -9 38400.7 2256.78   1
  -2 -14  -6 26977.5 1820.89   1
  -2 -14  -7 7555.57 978.726   1
   2  14   8 15842.5 1530.63   1
  -2 -14  -8 11533.5 1231.00   1
  -2 -15  -7 9029.31 1253.16   1
  -3   0   1 61.0319 38.3569   1
  -3   0   0 759.196 103.717   1
   3   0   0 831.934 110.314   1
   3  -1  -2 52752.4 1353.98   1
  -3   1   2 49203.6 1300.25   1
   3  -1  -1 461137. 3638.49   1
  -3   1   1 492080. 3588.18   1
   3  -1   0 395987. 3020.54   1
  -3   1   0 395185. 2960.50   1
  -3   2   3 30959.3 1223.94   1
   3  -2  -3 32319.9 1274.56   1
  -3   2   2 3470.65 370.168   1
   3  -2  -2 3333.36 353.350   1
  -3   2   1 37138.2 1119.82   1
   3  -2  -1 38440.0 1114.84   1
   3  -2   0 891.574 156.200   1
  -3   2   0 828.257 160.905   1
   3  -3  -4 14628.1 984.110   1
  -3   3   4 14620.7 975.831   1
   3  -3  -3 24541.4 1147.33   1
  -3   3   3 24993.7 1157.84   1
   3  -3  -2 294502. 3716.61   1
  -3   3   2 294952. 3697.34   1
   3  -3  -1 99787.1 2063.18   1
  -3   3   1 102620. 2141.12   1
   3   3   2 267713. 2129.95   1
  -3  -3  -2 277519. 1990.78   1
   3   3   3 22536.8 740.130   1
   3  -4  -5 3900.86 572.450   1
  -3   4   5 4374.96 581.604   1
   3  -4  -4 16039.9 1046.91   1
  -3   4   4 16965.5 1071.77   1
  -3   4   3 57656.7 1876.10   1
   3  -4  -3 59980.9 1945.20   1
   3  -4  -2 245856. 3581.79   1
  -3   4   2 243997. 3688.30   1
   3  -4  -1 9622.08 715.327   1
  -3   4   1 8633.55 688.476   1
   3   4   2 201940. 2173.60   1
  -3  -4  -2 208775. 2123.18   1
   3   4   3 63507.1 1296.91   1
  -3  -4  -3 63907.2 1280.17   1
   3   4   4 30982.7 1063.19   1
   3   4   5 7907.55 587.539   1
  -3   5   6 19002.5 1366.12   1
   3  -5  -6 18290.8 1346.61   1
   3  -5  -5 124540. 3150.20   1
  -3   5   5 121278. 3104.10   1
   3  -5  -4 45741.2 1828.77   1
  -3   5   4 47166.9 1875.65   1
   3  -5  -3 170595. 3415.03   1
  -3   5   3 174359. 3407.97   1
  -3   5   2 387281. 5002.62   1
   3  -5  -2 386727. 4830.82   1
  -3   5   1 105601. 2546.49   1
   3  -5  -1 98406.8 2519.17   1
  -3  -5  -2 404944. 3538.44   1
   3   5   3 189806. 2589.69   1
  -3  -5  -3 191123. 2518.93   1
   3   5   4 46665.2 1344.48   1
  -3  -5  -4 49769.7 1362.63   1
   3   5   5 97277.6 2167.42   1
   3   5   6 27342.0 1289.25   1
  -3   6   7 30630.1 1851.24   1
  -3   6   6 841.560 305.622   1
   3  -6  -6 817.340 266.659   1
   3  -6  -5 1738.20 377.881   1
  -3   6   5 1850.32 412.756   1
   3  -6  -4 20074.8 1285.77   1
  -3   6   4 19461.0 1278.03   1
  -3   6   3 20684.3 1267.33   1
   3  -6  -3 19864.5 1229.77   1
  -3   6   2 1857.50 366.584   1
   3  -6  -2 2041.00 388.842   1
  -3  -6  -2 9366.12 636.817   1
  -3  -6  -3 24460.6 998.346   1
   3   6   3 23734.6 1046.02   1
  -3  -6  -4 17796.2 877.970   1
   3   6   4 18150.0 955.688   1
  -3  -6  -5 2096.65 343.365   1
   3   6   5 2246.90 343.242   1
   3   6   6 2247.82 358.302   1
   3   6   7 33950.9 1587.02   1
   3  -7  -7 5184.68 798.744   1
  -3   7   7 4957.59 784.480   1
   3  -7  -6 45812.1 2168.88   1
  -3   7   6 43899.4 2172.92   1
  -3   7   5 28663.3 1678.80   1
   3  -7  -5 28735.4 1640.85   1
   3  -7  -4 142808. 3544.36   1
  -3   7   4 154197. 3788.27   1
   3  -7  -3 135.029 119.222   1
  -3   7   3 133.558 67.3082   1
   3  -7  -2 155736. 3586.81   1
  -3   7   2 167761. 3790.87   1
  -3  -7  -3 1544.31 273.695   1
   3   7   4 150655. 2830.68   1
  -3  -7  -4 144710. 2747.36   1
   3   7   5 28427.2 1303.98   1
  -3  -7  -5 26727.4 1215.25   1
   3   7   6 36524.6 1532.58   1
  -3  -7  -6 1180.36 141.022   1
   3   7   7 7924.03 779.244   1
   3   7   8 15413.9 1147.28   1
  -3   8   8 56684.2 2757.61   1
   3  -8  -8 52357.8 2773.72   1
  -3   8   7 547.052 245.967   1
   3  -8  -7 481.959 233.299   1
  -3   8   6 29163.7 1831.99   1
   3  -8  -6 29319.1 1801.26   1
  -3   8   5 4454.08 683.890   1
   3  -8  -5 5019.59 722.832   1
   3  -8  -4 16213.2 1227.24   1
  -3   8   4 17107.4 1324.03   1
  -3   8   3 39060.8 2006.36   1
   3  -8  -3 42396.1 1926.18   1
  -3  -8  -3 38818.8 1515.57   1
   3   8   4 20725.4 1154.22   1
  -3  -8  -4 19655.3 1054.88   1
   3   8   5 9498.05 797.361   1
  -3  -8  -5 8708.20 737.205   1
   3   8   6 33779.4 1575.91   1
  -3  -8  -6 34934.5 1522.99   1
   3   8   7 1566.86 371.624   1
   3   8   8 55067.0 2229.95   1
  -3   9   9 10686.0 1340.91   1
   3  -9  -8 7029.67 1002.21   1
  -3   9   8 6851.97 986.984   1
   3  -9  -7 34920.3 2084.73   1
  -3   9   7 35478.5 2195.87   1
  -3   9   6 71.4592 154.066   1
   3  -9  -6 43.3638 51.2245   1
  -3   9   5 25908.2 1801.79   1
   3  -9  -5 28159.7 1817.84   1
   3  -9  -4 18163.1 1381.43   1
  -3   9   4 17456.2 1380.78   1
  -3   9   3 134627. 3792.41   1
   3  -9  -3 133593. 3653.24   1
  -3  -9  -3 113390. 2757.01   1
  -3  -9  -4 19106.0 1132.20   1
   3   9   5 24409.7 1440.69   1
  -3  -9  -5 29796.3 1465.58   1
  -3  -9  -6 29.7496 38.7564   1
   3   9   6 29.4565 59.7625   1
   3   9   7 24778.5 1469.32   1
  -3  -9  -7 22816.4 1422.65   1
   3   9   8 8972.12 938.888   1
   3   9   9 7979.81 934.515   1
   3 -10  -8 10661.1 1211.61   1
  -3  10   8 10988.8 1271.34   1
   3 -10  -7 8255.12 1042.52   1
  -3  10   7 8896.79 1116.87   1
  -3  10   6 17262.7 1583.96   1
   3 -10  -6 18135.9 1536.24   1
  -3  10   5 64197.1 2779.81   1
   3 -10  -5 72091.6 2928.35   1
  -3  10   4 11673.2 1229.67   1
   3 -10  -4 11993.9 1175.26   1
  -3 -10  -4 16621.4 1125.21   1
  -3 -10  -5 81839.4 2570.69   1
   3  10   5 85600.5 2687.20   1
   3  10   6 18107.0 1289.13   1
  -3 -10  -6 20312.1 1284.86   1
   3  10   7 10992.5 1051.15   1
  -3 -10  -7 10899.7 964.644   1
   3  10   8 13973.2 1206.66   1
   3  10   9 40485.4 2121.88   1
   3 -11  -8 23837.5 1893.86   1
  -3  11   7 7994.82 1134.14   1
   3 -11  -7 7577.66 1028.78   1
  -3  11   6 56616.9 2799.09   1
   3 -11  -6 58329.1 2826.28   1
   3 -11  -5 1033.57 328.114   1
  -3  11   5 1217.63 420.404   1
   3 -11  -4 50033.7 2489.86   1
  -3  11   4 51387.2 2620.31   1
  -3 -11  -4 39646.2 1792.66   1
  -3 -11  -5 3206.86 512.857   1
   3  11   6 44368.3 2096.48   1
  -3 -11  -6 46688.5 2057.67   1
  -3 -11  -7 7931.92 851.882   1
   3  11   7 7650.34 892.305   1
  -3 -11  -8 18269.3 1402.77   1
   3  11   8 17107.6 1415.86   1
   3  11   9 1603.28 457.799   1
   3  11  10 3015.02 623.777   1
   3 -12  -7 28151.1 2039.75   1
   3 -12  -6 3592.30 723.291   1
  -3  12   6 3527.74 787.300   1
  -3  12   5 1788.75 485.899   1
   3 -12  -5 1641.41 450.193   1
  -3 -12  -5 4470.99 638.484   1
  -3 -12  -6 4766.52 674.522   1
   3  12   7 28165.7 1844.73   1
  -3 -12  -7 31889.1 1792.14   1
   3  12   8 3330.17 618.537   1
  -3 -12  -8 3482.70 591.726   1
   3  12   9 3437.90 654.726   1
   3  12  10 3100.49 655.275   1
   3 -13  -5 43960.8 2586.55   1
  -3 -13  -5 30881.3 1806.35   1
  -3 -13  -6 7579.13 915.643   1
  -3 -13  -7 5598.15 772.944   1
   3  13   8 112.725 117.187   1
  -3 -13  -8 48.0043 166.713   1
   3  13   9 6365.11 915.232   1
  -3 -13  -9 6293.06 912.587   1
  -3 -14  -6 3123.51 602.878   1
  -3 -14  -7 15418.8 1334.99   1
  -3 -14  -8 4929.62 753.768   1
  -3 -14  -9 6116.45 920.820   1
  -3 -15  -7 475.855 349.028   1
  -3 -15  -8 896.271 320.528   1
   4   0  -1 7.18390 23.2809   1
  -4   0   1 23.8264 20.4574   1
  -4   0   0 131949. 1584.02   1
   4   0   0 132440. 1606.39   1
   4   0   1 255.707 74.7426   1
  -4   1   2 9027.10 596.164   1
   4  -1  -2 9793.37 625.078   1
  -4   1   1 286.408 94.8025   1
   4  -1  -1 313.627 105.838   1
   4  -1   0 583.239 116.299   1
  -4   1   0 582.802 123.489   1
   4  -2  -3 303016. 3994.86   1
  -4   2   3 308074. 4199.34   1
  -4   2   2 34546.5 1223.73   1
   4  -2  -2 35210.5 1244.36   1
   4  -2  -1 321860. 3511.71   1
  -4   2   1 324859. 3545.94   1
  -4   2   0 5728.75 471.667   1
   4  -2   0 5992.05 467.089   1
   4  -3  -4 1674.84 316.942   1
  -4   3   4 1701.92 341.544   1
  -4   3   3 127.297 88.3880   1
   4  -3  -3 78.3827 73.4747   1
  -4   3   2 5134.67 499.747   1
   4  -3  -2 5084.83 521.105   1
  -4   3   1 4305.02 466.745   1
   4  -3  -1 5147.05 472.312   1
   4  -3   0 1071.56 258.863   1
   4   3   3 4251.81 283.340   1
   4  -4  -5 323.684 134.877   1
  -4   4   5 481.901 226.496   1
  -4   4   4 209393. 3827.93   1
   4  -4  -4 211637. 3915.92   1
   4  -4  -3 65109.1 2108.20   1
  -4   4   3 60518.4 1998.49   1
   4  -4  -2 183213. 3334.30   1
  -4   4   2 194258. 3447.14   1
  -4   4   1 43606.3 1599.42   1
   4  -4  -1 42075.8 1538.82   1
  -4  -4  -2 128559. 1447.60   1
  -4  -4  -3 9930.26 468.634   1
   4   4   3 10180.4 481.583   1
   4   4   4 131190. 2007.15   1
   4   4   5 40537.6 1262.93   1
  -4   5   6 30538.7 1777.74   1
   4  -5  -6 31258.5 1833.66   1
   4  -5  -5 59018.9 2242.50   1
  -4   5   5 54034.8 2182.99   1
   4  -5  -4 41983.5 1809.01   1
  -4   5   4 42123.3 1857.21   1
   4  -5  -3 110.783 54.6718   1
  -4   5   3 129.858 104.767   1
  -4   5   2 12355.1 944.510   1
   4  -5  -2 12513.2 904.969   1
  -4   5   1 3522.84 469.987   1
   4  -5  -1 3374.74 491.079   1
  -4  -5  -2 296.671 84.9566   1
   4   5   3 1188.94 193.648   1
  -4  -5  -3 1398.12 191.324   1
   4   5   4 17690.4 770.665   1
   4   5   5 42791.5 1332.32   1
   4   5   6 1738.67 300.018   1
  -4   6   7 81966.0 3093.71   1
  -4   6   6 32880.5 1869.59   1
   4  -6  -6 33297.1 1835.57   1
  -4   6   5 58291.6 2377.33   1
   4  -6  -5 60282.0 2353.18   1
   4  -6  -4 6360.12 758.670   1
  -4   6   4 6365.28 761.604   1
  -4   6   3 119340. 3230.52   1
   4  -6  -3 118361. 3073.33   1
  -4   6   2 60161.4 2187.66   1
   4  -6  -2 54868.9 2047.60   1
  -4  -6  -2 80163.2 1691.19   1
  -4  -6  -3 61336.9 1433.16   1
   4   6   4 4301.75 435.275   1
  -4  -6  -4 4815.14 427.844   1
   4   6   5 66492.1 1756.39   1
   4   6   6 2721.81 384.134   1
   4   6   7 14520.6 990.043   1
   4  -7  -7 1387.75 421.981   1
  -4   7   7 1695.99 465.442   1
   4  -7  -6 66316.5 2701.31   1
  -4   7   6 67566.6 2795.90   1
  -4   7   5 10168.5 1037.93   1
   4  -7  -5 10471.5 1016.45   1
  -4   7   4 61162.1 2457.69   1
   4  -7  -4 60587.2 2418.48   1
   4  -7  -3 1807.01 409.061   1
  -4   7   3 1818.01 400.500   1
  -4   7   2 34078.7 1802.75   1
   4  -7  -2 36770.2 1757.25   1
  -4  -7  -3 114.119 97.4888   1
  -4  -7  -4 22018.8 1013.42   1
   4   7   4 19788.9 1030.53   1
   4   7   5 6307.61 606.613   1
  -4  -7  -5 6792.43 585.461   1
   4   7   6 43667.3 1601.58   1
   4   7   7 94.4242 95.1895   1
   4   7   8 19077.3 1212.75   1
   4  -8  -8 9043.79 1181.58   1
  -4   8   8 9155.55 1169.19   1
   4  -8  -7 4653.49 758.450   1
  -4   8   7 3700.97 695.553   1
   4  -8  -6 40322.1 2161.84   1
  -4   8   6 38340.7 2174.32   1
   4  -8  -5 28880.8 1812.23   1
  -4   8   5 29121.7 1830.46   1
  -4   8   4 49038.9 2314.50   1
   4  -8  -4 44973.8 2091.32   1
   4  -8  -3 11019.2 998.397   1
  -4   8   3 9311.54 993.265   1
  -4  -8  -3 23173.1 1094.58   1
  -4  -8  -4 80199.3 2046.29   1
  -4  -8  -5 38633.4 1469.07   1
   4   8   5 37670.3 1488.85   1
   4   8   6 40462.2 1682.24   1
  -4  -8  -6 39786.5 1616.61   1
   4   8   7 9199.15 827.530   1
   4   8   8 19251.4 1269.72   1
   4  -9  -8-103.207 113.910   1
  -4   9   8-3.65243 188.806   1
  -4   9   7 27360.3 1983.84   1
   4  -9  -7 27638.3 1907.91   1
  -4   9   6 4465.43 749.302   1
   4  -9  -6 3973.63 701.401   1
   4  -9  -5 14491.6 1325.37   1
  -4   9   5 13435.8 1340.80   1
   4  -9  -4 317.566 186.264   1
  -4   9   4 179.551 164.155   1
   4  -9  -3 9578.53 991.940   1
  -4   9   3 9301.44 1045.24   1
  -4  -9  -3 41408.5 1584.63   1
  -4  -9  -4 5483.45 585.623   1
   4   9   5 15089.6 1027.62   1
  -4  -9  -5 15683.4 1028.42   1
   4   9   6 5159.03 599.158   1
  -4  -9  -6 4874.31 558.592   1
   4   9   7 44433.6 1952.64   1
   4   9   8 69.0918 104.279   1
   4   9   9 21512.2 1430.81   1
   4 -10  -8 3535.27 736.008   1
  -4  10   7 7808.99 1084.33   1
   4 -10  -7 7690.11 1035.39   1
  -4  10   6 13503.2 1448.55   1
   4 -10  -6 15728.7 1507.59   1
   4 -10  -5 53370.7 2594.22   1
  -4  10   5 49813.1 2530.89   1
  -4  10   4 22848.6 1764.09   1
   4 -10  -4 23296.5 1687.70   1
   4 -10  -3 42637.1 2262.11   1
  -4 -10  -4 42165.0 1699.09   1
  -4 -10  -5 27195.6 1411.33   1
   4  10   6 15330.9 1156.62   1
  -4 -10  -6 16714.3 1121.42   1
  -4 -10  -7 13296.2 1036.82   1
   4  10   7 12293.7 1027.79   1
   4  10   8 18017.6 1337.76   1
   4  10   9 7407.98 866.476   1
  -4  11   7 7200.34 1129.78   1
   4 -11  -7 7115.57 1049.35   1
   4 -11  -6 15489.7 1691.11   1
  -4  11   6 13539.3 1416.68   1
   4 -11  -5 74.2016 70.6585   1
  -4  11   5 272.324 297.622   1
   4 -11  -4 496.794 242.314   1
  -4  11   4 699.497 304.296   1
  -4 -11  -4 20876.8 1263.77   1
  -4 -11  -5 1329.67 311.978   1
  -4 -11  -6 20689.1 1293.03   1
  -4 -11  -7 480.624 203.140   1
   4  11   7 353.286 214.345   1
  -4 -11  -8 10317.3 969.503   1
   4  11   8 42175.3 2036.64   1
   4  11   9 40.6433 75.4268   1
   4 -12  -6 9204.14 1199.62   1
  -4  12   6 7158.92 1112.16   1
  -4  12   5 20136.7 1823.41   1
   4 -12  -5 19527.8 1665.69   1
  -4 -12  -5 22375.4 1348.79   1
  -4 -12  -6 12228.5 1073.48   1
   4  12   7 11161.7 1087.66   1
  -4 -12  -7 11647.5 1042.89   1
  -4 -12  -8 1566.30 409.353   1
   4  12   8 1248.86 363.406   1
  -4 -13  -5 23117.6 1489.56   1
  -4 -13  -6 3210.46 575.717   1
  -4 -13  -7 15883.1 1253.62   1
  -4 -13  -8 129.156 75.4361   1
  -4 -14  -6 6116.24 844.508   1
  -4 -14  -7 12648.8 1181.00   1
  -4 -14  -8 11070.6 1094.94   1
  -4 -14  -9 2631.98 560.644   1
  -4 -15  -7 6952.29 893.716   1
  -4 -15  -8 10557.1 1109.36   1
   5   0  -1-6.44085 50.0112   1
  -5   0   1 48.4931 30.3902   1
   5   0   0 4783.49 340.008   1
  -5   0   0 4462.41 333.474   1
   5   0   1 41.9204 27.2974   1
   5  -1  -2 141382. 2466.31   1
  -5   1   2 143585. 2584.54   1
   5  -1  -1 90874.8 1846.80   1
  -5   1   1 88547.4 1835.76   1
  -5  -1   0 29453.0 753.120   1
   5  -1   0 29698.5 954.900   1
  -5   2   3 13051.4 892.194   1
   5  -2  -3 13188.1 860.700   1
  -5   2   2 32.6854 18.6785   1
   5  -2  -2-15.9384 26.3929   1
   5  -2  -1 188.284 77.7298   1
  -5   2   1 267.636 109.307   1
  -5   2   0 1844.68 301.643   1
   5  -2   0 1963.01 283.858   1
  -5   3   4 166971. 3533.80   1
   5  -3  -4 164074. 3439.48   1
  -5   3   3 33871.0 1465.50   1
   5  -3  -3 34925.7 1472.64   1
  -5   3   2 100529. 2359.17   1
   5  -3  -2 99184.2 2403.65   1
   5  -3  -1 68195.1 1879.43   1
  -5   3   1 58178.5 1862.19   1
   5  -3   0 257794. 3766.23   1
   5  -4  -5 10266.1 956.493   1
  -5   4   5 9664.46 955.990   1
  -5   4   4 30368.3 1529.51   1
   5  -4  -4 30092.3 1535.20   1
  -5   4   3 20.9755 82.4693   1
   5  -4  -3 93.0755 124.666   1
   5  -4  -2 4881.62 538.558   1
  -5   4   2 4827.81 564.923   1
  -5   4   1 11733.3 850.690   1
   5  -4  -1 12059.7 871.090   1
   5   4   3 10682.5 422.507   1
   5   4   4 19635.2 692.639   1
   5   4   5 1375.61 208.101   1
   5  -5  -6 1195.36 374.842   1
  -5   5   6 1254.53 361.870   1
  -5   5   5 74475.5 2669.95   1
   5  -5  -5 71874.0 2572.34   1
   5  -5  -4 17099.4 1184.81   1
  -5   5   4 16585.6 1210.27   1
  -5   5   3 94487.2 2712.57   1
   5  -5  -3 96471.9 2754.72   1
   5  -5  -2 611.054 228.493   1
  -5   5   2 473.706 183.829   1
  -5   5   1 204614. 3972.10   1
   5  -5  -1 219549. 3957.31   1
  -5  -5  -2 303.897 73.1525   1
  -5  -5  -3 181596. 1925.03   1
   5   5   4 11165.7 577.237   1
   5   5   5 61166.8 1487.32   1
   5   5   6 6264.88 553.552   1
  -5   6   7 14110.6 1331.63   1
   5  -6  -7 11746.6 1255.40   1
  -5   6   6 20023.3 1509.29   1
   5  -6  -6 19843.3 1466.11   1
  -5   6   5 21949.6 1515.31   1
   5  -6  -5 22355.9 1503.50   1
  -5   6   4 5168.36 691.065   1
   5  -6  -4 4706.31 662.827   1
  -5   6   3 396.264 206.463   1
   5  -6  -3 473.434 188.239   1
  -5   6   2 524.078 207.767   1
   5  -6  -2 583.208 206.467   1
  -5  -6  -2 1471.71 204.670   1
  -5  -6  -3 25890.7 850.047   1
   5   6   4 10572.7 620.606   1
  -5  -6  -4 11538.1 594.053   1
   5   6   5 105342. 2085.77   1
   5   6   6 886.805 200.793   1
   5   6   7 55095.7 1820.31   1
  -5   7   7 3818.81 686.864   1
   5  -7  -7 3463.74 683.061   1
  -5   7   6 43788.4 2273.57   1
   5  -7  -6 44533.2 2269.53   1
   5  -7  -5 7746.10 925.089   1
  -5   7   5 7584.76 937.982   1
   5  -7  -4 85424.9 2989.76   1
  -5   7   4 89969.1 3137.07   1
   5  -7  -3 10947.3 1023.08   1
  -5   7   3 11265.8 1029.67   1
  -5   7   2 117554. 3438.78   1
   5  -7  -2 120138. 3360.38   1
  -5  -7  -3 9277.28 585.033   1
  -5  -7  -4 31577.4 1098.57   1
  -5  -7  -5 261.477 120.127   1
   5   7   5 164.597 81.7749   1
   5   7   6 75913.2 2044.15   1
   5   7   7 1678.54 327.377   1
   5   7   8 23309.7 1294.28   1
   5  -8  -8 7838.89 1094.68   1
  -5   8   8 8012.10 1127.66   1
   5  -8  -7 30273.4 2010.59   1
  -5   8   7 30478.4 2036.71   1
   5  -8  -6 21670.4 1632.34   1
  -5   8   6 21764.4 1693.74   1
  -5   8   5 992.932 376.345   1
   5  -8  -5 980.232 317.554   1
   5  -8  -4 6063.11 793.438   1
  -5   8   4 6070.41 837.768   1
  -5   8   3 20391.0 1507.91   1
   5  -8  -3 23516.2 1567.28   1
  -5   8   2 8057.70 919.069   1
   5  -8  -2 9271.96 986.380   1
  -5  -8  -3 37365.9 1309.06   1
  -5  -8  -4 29202.1 1179.17   1
   5   8   5 24242.3 1212.52   1
  -5  -8  -5 28620.4 1183.38   1
   5   8   6 13686.2 948.583   1
   5   8   7 53940.6 1890.30   1
   5   8   8 22752.3 1300.02   1
   5  -9  -8 1955.95 542.617   1
  -5   9   8 1747.16 529.110   1
  -5   9   7 43079.1 2552.41   1
   5  -9  -7 43718.5 2491.03   1
  -5   9   6 670.391 307.602   1
   5  -9  -6 770.624 332.975   1
   5  -9  -5 87785.5 3390.02   1
  -5   9   5 80055.3 3371.98   1
  -5   9   4 509.069 246.042   1
   5  -9  -4 537.538 202.697   1
  -5   9   3 122464. 3955.98   1
   5  -9  -3 123243. 3738.01   1
  -5  -9  -3 82000.0 2126.75   1
  -5  -9  -4 513.369 151.943   1
  -5  -9  -5 52582.1 1716.30   1
  -5  -9  -6 1773.13 333.371   1
   5   9   6 1666.66 347.504   1
   5   9   7 7267.80 749.871   1
   5   9   8 2359.04 495.254   1
   5   9   9 8616.23 855.769   1
  -5  10   7 28820.3 2197.49   1
   5 -10  -7 28864.6 2059.71   1
  -5  10   6 6176.90 1016.30   1
   5 -10  -6 6979.10 1012.23   1
   5 -10  -5 2370.51 535.860   1
  -5  10   5 2686.78 568.580   1
  -5  10   4 29049.5 2072.81   1
   5 -10  -4 28939.3 1966.63   1
   5 -10  -3 6048.47 863.877   1
  -5 -10  -4 556.345 181.844   1
  -5 -10  -5 229.780 95.1157   1
   5  10   6 5375.97 640.715   1
  -5 -10  -6 6201.28 651.232   1
  -5 -10  -7 19330.2 1253.12   1
   5  10   7 20044.8 1269.35   1
   5  10   8 9966.54 973.174   1
   5  10   9 6906.17 814.952   1
   5 -11  -6 48991.8 2760.10   1
  -5  11   6 43720.0 2640.30   1
  -5  11   5 1477.81 435.060   1
   5 -11  -5 1692.37 467.514   1
  -5  11   4 48178.4 2686.20   1
   5 -11  -4 49126.4 2603.28   1
  -5 -11  -4 65280.1 2169.11   1
  -5 -11  -5-53.6894 73.5516   1
  -5 -11  -6 34576.1 1585.33   1
  -5 -11  -7 98.9774 89.2640   1
   5  11   7 131.135 146.597   1
   5  11   8 6424.86 759.095   1
  -5  12   5 12963.4 1514.11   1
   5 -12  -5 14872.1 1471.61   1
  -5 -12  -5 29965.5 1647.85   1
  -5 -12  -6 35516.2 1697.51   1
  -5 -12  -7 4400.71 593.902   1
  -5 -12  -8 8085.45 883.191   1
  -5 -13  -5 37921.6 1804.81   1
  -5 -13  -6-99.1707 108.300   1
  -5 -13  -7 24259.3 1472.88   1
  -5 -13  -8 465.819 186.319   1
  -5 -14  -6 11363.6 1052.50   1
  -5 -14  -7 6996.78 816.852   1
  -6   0   2 142610. 2558.09   1
   6   0  -1 22.7252 46.1874   1
  -6   0   1 43.2983 62.4130   1
   6   0   0 978306. 5586.49   1
   6   0   1-21.8400 16.7778   1
  -6   1   3 2662.10 400.309   1
   6  -1  -2 26.3626 23.5741   1
  -6   1   2-27.2325 35.7229   1
  -6   1   1 719.703 234.115   1
  -6  -1   1 765.010 155.752   1
   6  -1  -1 217.669 76.4257   1
   6  -1   0 3094.67 330.135   1
  -6  -1   0 4217.57 306.830   1
  -6   1   0 3414.82 347.789   1
  -6  -1  -1 787.125 115.201   1
   6   1   1 915.451 116.276   1
   6   1   2 6477.61 334.367   1
  -6   2   4 4410.09 586.224   1
  -6   2   3 367650. 4967.77   1
   6  -2  -3 378014. 4816.11   1
   6  -2  -2 125972. 2593.00   1
  -6   2   2 137026. 2772.24   1
   6  -2  -1 94312.1 2156.24   1
  -6   2   1 98253.7 2215.19   1
   6  -2   0 2715.69 333.677   1
  -6   2   0 2525.43 352.832   1
  -6  -2   0 2486.45 215.613   1
  -6   3   4 21329.5 1305.99   1
   6  -3  -4 22137.5 1304.85   1
  -6   3   3 19227.1 1170.64   1
   6  -3  -3 20355.1 1173.15   1
   6  -3  -2 59314.2 1947.09   1
  -6   3   2 57065.8 1893.36   1
   6  -3  -1 58690.1 1820.33   1
  -6   3   1 53825.4 1844.08   1
  -6   3   0 1813.42 315.061   1
   6  -3   0 1433.88 277.493   1
  -6   4   5 12166.7 1078.68   1
   6  -4  -5 11246.1 1053.80   1
  -6   4   4 26371.1 1498.94   1
   6  -4  -4 25940.2 1457.13   1
  -6   4   3 713.578 235.950   1
   6  -4  -3 595.792 227.260   1
   6  -4  -2 172037. 3391.93   1
  -6   4   2 183329. 3632.04   1
  -6   4   1 446.890 170.419   1
   6  -4  -1 503.793 182.058   1
   6   4   4 15518.4 546.915   1
   6   4   5 2140.68 246.974   1
   6  -5  -6 6301.69 890.868   1
  -6   5   6 5921.89 820.138   1
   6  -5  -5 24167.1 1560.38   1
  -6   5   5 23781.5 1571.89   1
  -6   5   4-60.3977 144.475   1
   6  -5  -4 143.838 75.0494   1
   6  -5  -3 65668.1 2385.69   1
  -6   5   3 64641.9 2346.66   1
   6  -5  -2 8430.11 800.511   1
  -6   5   2 7814.14 805.411   1
  -6   5   1 16639.4 1174.29   1
   6  -5  -1 17445.0 1125.98   1
   6   5   4 506.471 107.814   1
   6   5   5 37118.0 1067.65   1
   6   5   6 1457.61 244.781   1
  -6   6   7 9803.06 1156.81   1
   6  -6  -7 10082.5 1186.49   1
  -6   6   6 1593.89 451.215   1
   6  -6  -6 1452.34 409.252   1
  -6   6   5 87622.4 3051.19   1
   6  -6  -5 89327.4 3058.45   1
   6  -6  -4 37953.0 1996.15   1
  -6   6   4 36197.9 1894.30   1
   6  -6  -3 225310. 4492.37   1
  -6   6   3 240964. 4902.36   1
  -6   6   2 212.250 150.909   1
   6  -6  -2 169.714 106.744   1
   6  -6  -1 292796. 5031.18   1
  -6  -6  -2 270.791 80.9578   1
  -6  -6  -3 275132. 2501.59   1
   6   6   5 73436.0 1647.89   1
   6   6   6 148.356 91.0144   1
   6   6   7 12522.1 819.532   1
  -6   7   7 31665.2 2117.08   1
   6  -7  -7 32757.0 2084.73   1
   6  -7  -6 1564.81 433.952   1
  -6   7   6 1500.62 398.818   1
   6  -7  -5 10765.2 1119.17   1
  -6   7   5 11079.2 1155.09   1
  -6   7   4 178.766 58.3790   1
   6  -7  -4 76.9708 97.2372   1
   6  -7  -3 25267.9 1603.35   1
  -6   7   3 25546.4 1616.87   1
  -6   7   2 46.1096 55.7316   1
   6  -7  -2 115.627 61.6427   1
  -6  -7  -3 23292.7 849.561   1
  -6  -7  -4 559.797 123.160   1
   6   7   5 9250.28 631.872   1
   6   7   6 5642.07 519.867   1
   6   7   7 34605.2 1382.68   1
   6   7   8 32842.8 1478.86   1
   6  -8  -8 14856.6 1585.70   1
  -6   8   7 9888.08 1193.47   1
   6  -8  -7 10674.0 1236.40   1
  -6   8   6 38304.2 2297.94   1
   6  -8  -6 37639.3 2201.99   1
   6  -8  -5 8585.75 1046.12   1
  -6   8   5 8809.41 1078.02   1
   6  -8  -4 65727.7 2767.69   1
  -6   8   4 67470.3 2906.57   1
  -6   8   3 56905.5 2631.76   1
   6  -8  -3 59210.0 2550.05   1
  -6   8   2 46073.6 2262.53   1
   6  -8  -2 42485.2 2162.17   1
  -6  -8  -3 41258.3 1252.30   1
  -6  -8  -4 61696.3 1589.25   1
  -6  -8  -5 10017.7 645.505   1
   6   8   6 26590.4 1181.51   1
   6   8   7 479.998 157.764   1
   6   8   8 14106.8 971.551   1
  -6   9   7 12074.1 1374.45   1
   6  -9  -7 12306.3 1350.32   1
   6  -9  -6 8814.75 1098.97   1
  -6   9   6 8941.97 1171.14   1
   6  -9  -5 79589.1 3268.53   1
  -6   9   5 67360.5 3223.58   1
  -6   9   4 37013.0 2164.34   1
   6  -9  -4 33324.9 2034.16   1
   6  -9  -3-6.13842 78.1925   1
  -6   9   3 40.9218 109.031   1
  -6  -9  -3 1908.06 297.654   1
  -6  -9  -4 35457.2 1292.40   1
  -6  -9  -5 105286. 2279.09   1
   6   9   6 10141.5 811.905   1
  -6  -9  -6 9968.46 760.053   1
   6   9   7 11336.7 863.092   1
   6   9   8 1986.32 378.924   1
  -6  10   6 5940.40 971.874   1
   6 -10  -6 6424.41 945.143   1
   6 -10  -5 18664.3 1633.22   1
  -6  10   5 19572.7 1674.91   1
  -6  10   4 11716.2 1354.11   1
   6 -10  -4 14561.5 1393.06   1
  -6  10   3 50834.9 2649.42   1
   6 -10  -3 50878.0 2578.55   1
  -6 -10  -4 4219.81 486.819   1
  -6 -10  -5 25502.3 1210.71   1
  -6 -10  -6 4809.60 536.621   1
   6  10   7 21967.1 1317.98   1
  -6  11   5 1216.44 438.657   1
   6 -11  -5 1633.12 450.588   1
  -6  11   4 10879.4 1332.72   1
   6 -11  -4 10431.9 1259.92   1
  -6 -11  -4 19180.0 1125.49   1
  -6 -11  -5 1192.52 273.240   1
  -6 -11  -6 39640.2 1619.46   1
  -6 -11  -7 2663.22 459.553   1
  -6 -12  -5 14762.0 1040.55   1
  -6 -12  -6 6222.85 676.406   1
  -6 -12  -7 5450.39 636.008   1
  -6 -13  -5 1551.10 346.092   1
  -6 -13  -6 39.9493 119.092   1
  -6 -13  -7 12641.6 1026.42   1
  -7   0   2 73688.1 1929.14   1
  -7   0   1 446.083 217.199   1
   7   0  -1 387.774 183.417   1
   7   0   0 2572.02 286.489   1
  -7   0   0 2588.89 297.063   1
   7   0   1 35.1675 32.7705   1
  -7   1   3 74137.4 2256.10   1
  -7   1   2 135553. 2725.50   1
   7  -1  -2 139061. 2736.22   1
   7  -1  -1 53288.1 1567.38   1
  -7  -1   1 56688.5 1429.38   1
  -7   1   1 55696.6 1615.28   1
   7  -1   0 54482.0 1435.74   1
  -7  -1   0 55448.8 1246.29   1
  -7   1   0 53658.8 1499.12   1
   7   1   1 36546.7 858.294   1
  -7  -1  -1 38396.2 955.898   1
   7  -1   1 37957.9 1199.64   1
   7   1   2 154153. 1692.67   1
  -7   2   4 29323.5 1567.95   1
  -7   2   3 5200.08 602.498   1
   7  -2  -3 5103.39 590.103   1
   7  -2  -2 4114.42 494.049   1
  -7   2   2 4167.99 514.057   1
   7  -2  -1 5784.57 560.069   1
  -7   2   1 6407.76 598.039   1
  -7   2   0 2692.54 390.673   1
   7  -2   0 2851.26 362.248   1
  -7  -2   0 1992.37 225.752   1
   7  -2   1 1190.13 234.345   1
  -7  -2  -1 1337.29 145.875   1
  -7   3   5 39414.9 1982.50   1
  -7   3   4 106987. 3010.38   1
   7  -3  -4 115969. 3087.70   1
   7  -3  -3 63940.0 2163.90   1
  -7   3   3 64409.5 2216.21   1
   7  -3  -2 84417.7 2394.62   1
  -7   3   2 80010.1 2370.90   1
   7  -3  -1 138980. 2948.22   1
  -7   3   1 151533. 3212.47   1
  -7   3   0 287340. 4208.22   1
   7  -3   0 282362. 3995.58   1
  -7   4   5 185.034 167.484   1
   7  -4  -5 111.943 120.178   1
  -7   4   4 4342.92 616.612   1
   7  -4  -4 4033.71 593.063   1
   7  -4  -3 6484.37 714.240   1
  -7   4   3 6160.42 706.659   1
  -7   4   2 2632.55 468.674   1
   7  -4  -2 2305.78 406.728   1
   7  -4  -1 505.142 191.518   1
  -7   4   1 491.908 168.812   1
   7  -4   0 190.672 72.2614   1
   7   4   5 4183.29 317.077   1
  -7   5   6 9681.04 1071.17   1
   7  -5  -6 9521.39 1097.72   1
  -7   5   5 39237.8 2058.24   1
   7  -5  -5 38560.0 1998.22   1
   7  -5  -4 33111.4 1769.02   1
  -7   5   4 35115.1 1820.19   1
   7  -5  -3 233474. 4617.35   1
  -7   5   3 206784. 4363.31   1
   7  -5  -2 1396.40 331.475   1
  -7   5   2 1458.63 370.664   1
  -7   5   1 111043. 3149.32   1
   7  -5  -1 109032. 2919.71   1
   7   5   5 56533.0 1165.09   1
   7   5   6 303.876 112.352   1
  -7   6   7 47918.8 2595.79   1
   7  -6  -7 44356.1 2576.10   1
  -7   6   6 1616.83 480.425   1
   7  -6  -6 1496.76 422.155   1
  -7   6   5 91037.7 3196.32   1
   7  -6  -5 92380.5 3227.75   1
  -7   6   4 181.191 149.904   1
   7  -6  -4 260.495 228.669   1
   7  -6  -3 19134.2 1368.81   1
  -7   6   3 20571.6 1464.62   1
  -7   6   2 1076.81 324.756   1
   7  -6  -2 994.279 294.576   1
  -7   6   1 12304.0 1068.29   1
   7  -6  -1 11556.7 1005.12   1
  -7  -6  -2 1184.94 169.191   1
  -7  -6  -3 7292.87 327.408   1
   7   6   5 33313.9 964.886   1
   7   6   6 4675.50 404.701   1
   7   6   7 19978.8 947.038   1
  -7   7   7 12602.1 1366.66   1
   7  -7  -7 14012.2 1438.15   1
  -7   7   6 102323. 3705.13   1
   7  -7  -6 102234. 3642.93   1
   7  -7  -5 1479.27 406.194   1
  -7   7   5 1129.71 372.992   1
   7  -7  -4 26523.7 1758.77   1
  -7   7   4 24731.8 1775.41   1
   7  -7  -3 11905.9 1105.24   1
  -7   7   3 12039.8 1149.38   1
  -7   7   2 68747.0 2834.43   1
   7  -7  -2 73376.4 2688.34   1
  -7  -7  -3 4498.91 324.309   1
   7   7   6 20325.9 958.629   1
   7   7   7 2061.66 328.559   1
   7   7   8 9887.59 753.105   1
  -7   8   7 17858.9 1658.59   1
   7  -8  -7 17730.1 1605.76   1
  -7   8   6 13503.8 1385.95   1
   7  -8  -6 13383.3 1348.33   1
   7  -8  -5 25503.8 1862.48   1
  -7   8   5 24522.6 1883.97   1
   7  -8  -4 12260.7 1218.65   1
  -7   8   4 12024.4 1263.43   1
  -7   8   3 29892.1 1970.82   1
   7  -8  -3 31563.8 1916.88   1
  -7   8   2 131.369 141.545   1
   7  -8  -2 140.723 126.990   1
  -7  -8  -3 8475.57 522.408   1
  -7  -8  -4 10156.1 562.685   1
   7   8   6 22062.0 1060.16   1
   7   8   7 32657.4 1368.68   1
   7   8   8 9680.32 774.839   1
  -7   9   6 396.741 262.601   1
   7  -9  -6 156.464 54.1193   1
   7  -9  -5 59429.1 2928.77   1
  -7   9   5 52327.4 2904.27   1
   7  -9  -4 3999.17 708.919   1
  -7   9   4 3823.50 693.088   1
  -7   9   3 74705.9 3289.84   1
   7  -9  -3 75193.3 3103.96   1
  -7  -9  -3 105761. 2115.55   1
  -7  -9  -4 1936.68 274.730   1
  -7  -9  -5 48452.2 1409.73   1
   7   9   7 29725.0 1345.23   1
   7 -10  -6 2621.81 651.773   1
   7 -10  -5 416.770 181.248   1
  -7  10   5 593.210 278.246   1
   7 -10  -4 2997.59 603.787   1
  -7  10   4 3350.96 787.525   1
  -7  10   3 3813.45 761.085   1
   7 -10  -3 3681.82 790.424   1
  -7 -10  -4 30306.9 1198.78   1
  -7 -10  -5 4525.42 469.637   1
  -7  11   4 50626.8 2932.06   1
   7 -11  -4 47180.3 2721.32   1
  -7 -11  -4 42488.9 1573.93   1
  -7 -11  -5 2959.12 419.482   1
  -7 -11  -6 23134.0 1153.81   1
  -7 -12  -5 13096.3 937.710   1
  -7 -12  -6 3048.08 439.555   1
  -7 -13  -6 2028.51 375.906   1
  -8   0   2 164431. 3081.27   1
  -8   0   1 23.4916 34.7627   1
   8   0  -1-37.1331 54.5522   1
   8   0   0 16324.3 780.978   1
  -8   0   0 16396.1 834.824   1
   8   0   1 54.1428 51.3321   1
   8   0   2 124115. 2088.80   1
  -8   1   3 9053.61 804.902   1
  -8   1   2 117.801 117.812   1
   8  -1  -2 55.2248 50.7312   1
   8  -1  -1 192.864 84.3488   1
  -8   1   1 270.202 133.630   1
  -8  -1   0 180.101 57.0633   1
  -8   1   0 427.076 127.259   1
   8  -1   0 442.264 149.418   1
  -8  -1  -1 13986.6 639.740   1
   8  -1   1 12215.2 708.131   1
   8   1   1 13435.6 572.605   1
   8   1   2 7165.08 393.572   1
  -8   2   4 13393.6 1084.54   1
  -8   2   3 90694.9 2564.32   1
   8  -2  -3 91221.2 2590.13   1
  -8   2   2 1283.33 296.442   1
   8  -2  -2 1037.88 274.034   1
   8  -2  -1 162002. 3158.07   1
  -8   2   1 154233. 3109.64   1
  -8   2   0 5359.93 584.400   1
  -8  -2   0 4975.71 371.511   1
   8  -2   0 6028.11 561.391   1
   8  -2   1 157263. 2884.00   1
  -8  -2  -1 152633. 1767.24   1
  -8   3   5 638.584 309.542   1
  -8   3   4 17318.1 1232.88   1
   8  -3  -4 17316.6 1245.47   1
  -8   3   3 3021.55 512.907   1
   8  -3  -3 2676.21 466.043   1
   8  -3  -2 493.263 208.971   1
  -8   3   2 399.033 185.642   1
   8  -3  -1 9913.04 795.849   1
  -8   3   1 11264.1 878.437   1
  -8  -3   0 1024.27 169.157   1
   8  -3   0 1657.96 329.973   1
  -8  -3  -1 57.6871 34.7017   1
  -8   4   5 12953.0 1165.71   1
   8  -4  -5 12479.5 1168.97   1
  -8   4   4 100424. 3151.44   1
   8  -4  -4 95469.7 3017.05   1
   8  -4  -3 11171.3 985.448   1
  -8   4   3 11764.8 1031.07   1
   8  -4  -2 85557.5 2638.71   1
  -8   4   2 83973.8 2721.61   1
  -8   4   1 45788.2 1909.41   1
   8  -4  -1 42456.0 1781.39   1
   8  -4   0 141863. 3210.78   1
   8   4   5 5452.79 314.537   1
  -8   5   6 91.1401 260.956   1
   8  -5  -6 263.513 236.721   1
  -8   5   5 26647.4 1755.83   1
   8  -5  -5 26837.6 1735.13   1
   8  -5  -4 982.266 316.497   1
  -8   5   4 1406.80 382.330   1
  -8   5   3 734.161 285.642   1
   8  -5  -3 566.071 226.865   1
   8  -5  -2 1735.36 376.339   1
  -8   5   2 1819.81 394.483   1
  -8   5   1 783.062 251.430   1
   8  -5  -1 993.253 292.067   1
   8   5   5 23412.9 664.691   1
   8   5   6 11642.3 563.399   1
  -8   6   7 20071.1 1719.62   1
   8  -6  -7 18816.1 1688.70   1
  -8   6   6 4682.82 825.840   1
   8  -6  -6 4311.08 742.892   1
  -8   6   5 47386.1 2394.55   1
   8  -6  -5 49108.3 2415.11   1
   8  -6  -4 13877.0 1260.29   1
  -8   6   4 14378.7 1273.22   1
   8  -6  -3 46884.1 2197.61   1
  -8   6   3 43680.3 2248.06   1
  -8   6   2 28149.5 1710.30   1
   8  -6  -2 28237.5 1652.21   1
  -8   6   1 76654.9 2790.91   1
   8  -6  -1 74153.1 2692.54   1
   8   6   6 11157.8 580.559   1
   8   6   7 32158.4 1122.86   1
   8  -7  -7 1028.49 363.612   1
  -8   7   7 874.290 375.906   1
  -8   7   6 25337.9 1892.86   1
   8  -7  -6 24367.4 1790.58   1
   8  -7  -5 2266.80 525.673   1
  -8   7   5 2353.84 527.600   1
  -8   7   4 4247.20 760.094   1
   8  -7  -4 5016.33 777.301   1
   8  -7  -3 1456.45 408.977   1
  -8   7   3 1745.81 439.545   1
  -8   7   2 6008.51 848.442   1
   8  -7  -2 6607.45 850.928   1
  -8  -7  -3 1880.78 175.320   1
   8   7   7-1.07408 28.8398   1
  -8   8   6 28418.3 2092.07   1
   8  -8  -6 28840.2 2021.37   1
   8  -8  -5 21597.0 1752.77   1
  -8   8   5 21060.6 1807.66   1
   8  -8  -4 65052.7 2940.29   1
  -8   8   4 66890.8 3056.88   1
  -8   8   3 17417.2 1532.20   1
   8  -8  -3 19768.5 1562.83   1
  -8   8   2 76902.0 3164.48   1
   8  -8  -2 79313.4 3052.47   1
  -8  -8  -3 8783.87 477.867   1
   8  -9  -6 929.349 332.154   1
   8  -9  -5 9747.98 1188.53   1
  -8   9   5 9597.64 1245.11   1
  -8   9   4 5015.87 852.627   1
   8  -9  -4 5046.49 817.136   1
  -8   9   3 20000.3 1727.19   1
   8  -9  -3 20657.6 1651.97   1
  -8  -9  -4 718.313 164.332   1
   8 -10  -5 31354.3 2228.07   1
  -8  10   4 35954.1 2492.78   1
   8 -10  -4 36490.7 2268.19   1
  -8  10   3 23843.2 1938.67   1
   8 -10  -3 23409.1 1820.72   1
  -8 -10  -4 13906.5 758.390   1
  -8 -10  -5 27330.5 1048.07   1
  -8 -11  -4 4861.96 469.788   1
  -8 -11  -5 1232.26 247.739   1
  -8 -12  -5 30311.5 1356.86   1
  -9   0   2 1511.37 303.755   1
   9   0  -1 11.6424 32.1471   1
  -9   0   1 74.7157 99.1666   1
  -9   0   0 300.053 117.895   1
   9   0   0 382.118 140.228   1
   9   0   1 68.7657 49.0416   1
   9   0   2 33354.0 1088.22   1
  -9   1   3 119481. 3032.15   1
  -9  -1   2 9846.14 751.955   1
  -9   1   2 9536.01 797.003   1
   9  -1  -2 9395.53 784.932   1
  -9  -1   1 192754. 2984.49   1
  -9   1   1 193395. 3352.25   1
   9  -1  -1 189710. 3254.54   1
   9  -1   0 138380. 2650.30   1
  -9  -1   0 138581. 2319.82   1
  -9  -1  -1 185990. 2516.14   1
   9  -1   1 192166. 2976.11   1
   9   1   1 191885. 2389.03   1
   9   1   2 11372.4 527.785   1
   9  -1   2 11556.0 750.072   1
   9   1   3 104172. 1712.75   1
  -9   2   4 21406.0 1407.89   1
   9  -2  -3 9878.12 886.018   1
  -9   2   3 9191.57 869.093   1
   9  -2  -2 499.645 190.850   1
  -9   2   2 249.537 128.644   1
  -9   2   1 766.270 242.580   1
  -9  -2   1 799.902 194.634   1
   9  -2  -1 757.871 209.038   1
  -9   2   0 2696.59 430.539   1
   9  -2   0 2967.94 415.882   1
  -9  -2   0 4127.16 367.433   1
  -9  -2  -1 180.794 64.9667   1
   9  -2   1 249.825 112.144   1
   9   2   2 3010.49 217.231   1
  -9   3   5 22074.2 1547.01   1
  -9   3   4 16039.3 1248.75   1
   9  -3  -4 16014.6 1252.81   1
  -9   3   3 13519.2 1075.96   1
   9  -3  -3 13634.8 1080.28   1
   9  -3  -2 117371. 3027.15   1
  -9   3   2 109748. 3002.10   1
  -9   3   1 17024.5 1127.20   1
   9  -3  -1 17096.5 1095.64   1
  -9  -3   0 15970.8 697.422   1
  -9   3   0 16404.9 1093.18   1
   9  -3   0 16139.4 1045.38   1
  -9  -3  -1 16242.3 560.819   1
   9  -3   1 18440.7 1102.89   1
  -9   4   5 1146.31 349.831   1
   9  -4  -5 1337.90 423.122   1
  -9   4   4 4185.53 663.824   1
   9  -4  -4 4273.10 654.939   1
   9  -4  -3 23581.6 1464.82   1
  -9   4   3 26352.9 1609.01   1
   9  -4  -2 60549.7 2287.49   1
  -9   4   2 63895.6 2438.59   1
   9  -4  -1 2550.79 451.905   1
  -9   4   1 2753.94 491.167   1
   9  -4   0 1789.33 373.583   1
  -9  -4  -1 276.363 64.3238   1
   9  -5  -6 6672.60 986.807   1
  -9   5   6 7061.72 1010.00   1
  -9   5   5 76755.8 3080.88   1
   9  -5  -5 75735.6 2996.43   1
  -9   5   4 20632.7 1542.71   1
   9  -5  -4 20446.9 1480.65   1
   9  -5  -3 69524.3 2692.86   1
  -9   5   3 68203.3 2712.96   1
   9  -5  -2 127537. 3444.52   1
  -9   5   2 131285. 3558.83   1
  -9   5   1 71175.1 2680.11   1
   9  -5  -1 71551.7 2514.77   1
   9  -5   0 12108.3 1044.59   1
   9   5   6 12257.8 510.158   1
  -9   6   7 13653.7 1463.06   1
   9  -6  -7 10668.3 1332.79   1
   9  -6  -6 787.529 309.641   1
  -9   6   6 694.832 314.120   1
   9  -6  -5 755.716 305.073   1
  -9   6   5 763.445 299.339   1
   9  -6  -4 10734.2 1109.70   1
  -9   6   4 11296.9 1177.30   1
  -9   6   3 5207.27 806.561   1
   9  -6  -3 5957.79 808.905   1
   9  -6  -2 62.7901 92.9502   1
  -9   6   2 188.394 187.472   1
  -9   6   1 36233.4 1950.75   1
   9  -6  -1 31213.3 1719.06   1
  -9   7   6 30873.1 2154.41   1
   9  -7  -6 29654.0 2058.74   1
   9  -7  -5 15108.6 1388.45   1
  -9   7   5 14848.6 1453.20   1
   9  -7  -4 88742.2 3380.27   1
  -9   7   4 89722.5 3494.40   1
  -9   7   3 440.274 157.654   1
   9  -7  -3 736.809 248.382   1
  -9   7   2 88749.1 3404.54   1
   9  -7  -2 90952.2 3214.39   1
  -9   8   6 8889.81 1202.98   1
   9  -8  -6 12832.4 1398.83   1
  -9   8   5 1020.06 379.869   1
   9  -8  -5 1377.53 461.199   1
  -9   8   4 6475.95 967.691   1
   9  -8  -4 6599.99 948.042   1
  -9   8   3 13561.7 1410.00   1
   9  -8  -3 14745.6 1343.59   1
   9  -8  -2 2134.44 490.975   1
  -9   8   2 1760.68 457.457   1
  -9  -8  -3 10119.1 426.681   1
   9  -9  -5 21709.6 1895.03   1
  -9   9   5 17033.0 1727.71   1
  -9   9   4 7299.28 1067.89   1
   9  -9  -4 7002.04 1032.26   1
  -9   9   3 82281.2 3635.95   1
   9  -9  -3 84047.0 3463.47   1
  -9  -9  -3 45021.4 1097.97   1
   9 -10  -4 6515.95 998.973   1
   9 -10  -3 1879.24 532.787   1
  -9  10   3 2030.34 592.720   1
  -9 -10  -4 14140.1 683.528   1
  -9 -11  -4 22125.8 954.462   1
 -10   0   3 118.294 162.308   1
 -10   0   2 90548.3 2406.31   1
  10   0  -1 94.6139 92.6204   1
 -10   0   1-9.70546 57.5704   1
 -10   0   0 64227.5 1895.73   1
  10   0   0 61946.8 1715.43   1
  10   0   1 9.55441 23.6800   1
  10   0   2 99772.1 1946.93   1
 -10   1   3 29386.8 1524.37   1
 -10  -1   2 4022.99 505.424   1
  10  -1  -2 3521.95 503.295   1
 -10   1   2 3890.65 536.270   1
 -10  -1   1 5.24453 32.5335   1
  10  -1  -1 89.3622 78.3272   1
 -10   1   0 1053.71 258.492   1
  10  -1   0 1168.78 269.268   1
 -10  -1   0 607.252 156.998   1
 -10  -1  -1 4703.76 421.825   1
  10  -1   1 4123.69 450.443   1
  10   1   1 4840.64 393.909   1
  10   1   2 2802.03 280.646   1
  10  -1   2 3710.63 416.979   1
  10   1   3 11250.7 553.674   1
 -10   2   4 3381.43 571.889   1
 -10   2   3 137729. 3442.45   1
  10  -2  -3 132178. 3382.41   1
 -10   2   2 10937.4 930.950   1
  10  -2  -2 9966.77 869.935   1
  10  -2  -1 131958. 3024.10   1
 -10  -2   1 122361. 2423.14   1
 -10   2   1 132008. 3161.60   1
 -10   2   0 956.658 250.122   1
 -10  -2   0 792.409 166.294   1
  10  -2   0 997.348 238.051   1
 -10  -2  -1 89291.8 1696.33   1
  10  -2   1 104637. 2469.23   1
  10   2   3 107256. 1348.61   1
  10   2   4 654.668 143.022   1
 -10   3   5 133.848 179.539   1
 -10   3   4 410.782 126.647   1
  10  -3  -4 471.872 206.277   1
  10  -3  -3 106.648 102.160   1
 -10   3   3 177.198 157.078   1
 -10   3   2-50.5116 80.6108   1
  10  -3  -2 34.6076 48.4692   1
  10  -3  -1 2118.53 405.340   1
 -10   3   1 2445.72 434.342   1
  10  -3   0 115.436 101.168   1
 -10   3   0 70.4855 57.1396   1
 -10  -3   0 95.9102 61.6272   1
 -10  -3  -1 399.656 99.2526   1
  10  -3   1 1264.68 311.102   1
 -10   4   5 69.3406 49.1580   1
  10  -4  -5 66.7998 135.870   1
  10  -4  -4 89793.4 3065.89   1
 -10   4   4 92983.1 3154.05   1
  10  -4  -3 27299.8 1592.64   1
 -10   4   3 26202.5 1638.59   1
  10  -4  -2 88842.5 2857.35   1
 -10   4   2 81072.3 2883.61   1
 -10   4   1 12579.2 1108.89   1
  10  -4  -1 13256.7 1043.66   1
  10  -4   0 200912. 3952.16   1
 -10  -4  -1 12416.6 468.717   1
 -10   5   6 17816.7 1595.68   1
  10  -5  -6 16515.2 1569.34   1
 -10   5   5 23302.0 1711.67   1
  10  -5  -5 23354.1 1690.08   1
 -10   5   4 24189.9 1693.26   1
  10  -5  -4 22795.3 1602.91   1
 -10   5   3-32.9889 100.248   1
  10  -5  -3 70.0879 139.379   1
 -10   5   2 3519.57 587.997   1
  10  -5  -2 3509.47 593.148   1
  10  -5  -1 117.803 187.685   1
 -10   5   1 297.114 216.389   1
  10  -5   0 199.877 51.6720   1
 -10  -5  -1 2219.69 195.505   1
 -10   6   6 18859.9 1647.95   1
  10  -6  -6 18468.9 1627.68   1
 -10   6   5 32929.5 2153.41   1
  10  -6  -5 31828.4 2051.49   1
 -10   6   4 4160.31 718.257   1
  10  -6  -4 3866.19 678.919   1
  10  -6  -3 80193.1 3059.28   1
 -10   6   3 80115.4 3182.35   1
 -10   6   2 16639.1 1413.54   1
  10  -6  -2 18039.5 1366.18   1
 -10   6   1 27514.3 1740.62   1
  10  -6  -1 26342.4 1648.83   1
  10  -7  -6 29572.7 2088.71   1
 -10   7   5 3041.61 692.312   1
  10  -7  -5 2840.19 622.862   1
  10  -7  -4 19277.7 1660.22   1
 -10   7   4 16954.3 1603.25   1
 -10   7   3 127.778 370.572   1
  10  -7  -3 236.530 209.898   1
 -10   7   2 15869.5 1450.60   1
  10  -7  -2 15757.9 1380.47   1
  10  -7  -1 2244.07 546.968   1
  10  -8  -5 12117.8 1332.43   1
 -10   8   5 14677.3 1535.04   1
  10  -8  -4 26601.0 1982.15   1
 -10   8   4 27526.1 2040.03   1
  10  -8  -3 6580.33 938.601   1
 -10   8   3 5987.11 943.845   1
 -10   8   2 64933.5 3025.08   1
  10  -8  -2 60317.2 2793.18   1
 -10   9   4 473.351 308.097   1
  10  -9  -4-99.4965 212.773   1
  10  -9  -3 1245.89 451.000   1
 -10   9   3 1374.93 455.772   1
 -10  -9  -3 17666.8 590.837   1
  10 -10  -3 22195.1 1906.78   1
 -11   0   3-44.7738 104.383   1
 -11   0   2 42.9579 56.6663   1
 -11   0   1 12.9107 47.1571   1
  11   0  -1-1.62763 254.761   1
 -11   0   0 5610.69 561.422   1
  11   0   0 5680.84 540.275   1
  11   0   1-13.6049 37.2185   1
  11   0   2 11342.3 693.751   1
  11   0   3 323.852 154.615   1
 -11   1   3 34058.2 1724.32   1
 -11  -1   2 44089.0 1708.54   1
 -11   1   2 44590.7 1828.23   1
  11  -1  -2 46508.2 1924.06   1
 -11  -1   1 43294.8 1562.13   1
 -11   1   1 44480.8 1784.94   1
  11  -1  -1 45802.8 1708.96   1
  11  -1   0 14863.1 937.606   1
 -11   1   0 13120.0 939.004   1
 -11  -1   0 13916.2 857.455   1
  11  -1   1 14158.3 878.015   1
  11   1   1 14510.0 735.892   1
  11   1   2 73967.6 1536.72   1
  11  -1   2 72413.7 1892.25   1
  11   1   3 13698.7 637.189   1
 -11   2   4 1800.51 441.896   1
  11  -2  -3 3672.30 589.634   1
 -11   2   3 3598.21 573.204   1
  11  -2  -2-35.5613 54.6884   1
 -11   2   2 24.8351 93.1095   1
 -11  -2   1 25.8294 20.4662   1
 -11   2   1 37.7328 106.395   1
  11  -2  -1 48.3036 87.9657   1
 -11   2   0 1209.12 295.686   1
 -11  -2   0 861.982 194.149   1
  11  -2   0 1462.67 306.348   1
 -11  -2  -1 8555.64 562.608   1
  11  -2   1 9474.80 763.787   1
  11  -2   2 1005.05 297.515   1
  11   2   3 15332.5 524.729   1
  11   2   4 8073.25 389.984   1
 -11   3   5 11002.3 1153.96   1
 -11   3   4 70682.2 2790.68   1
  11  -3  -4 70781.9 2818.68   1
 -11   3   3 19676.4 1406.89   1
  11  -3  -3 18977.9 1341.31   1
  11  -3  -2 35407.0 1734.16   1
 -11   3   2 37262.3 1889.47   1
 -11   3   1 30557.9 1585.85   1
  11  -3  -1 30312.4 1583.15   1
 -11   3   0 97458.1 2829.48   1
  11  -3   0 91631.2 2607.19   1
  11  -3   1 20151.0 1189.54   1
 -11  -3  -1 17640.3 682.410   1
  11  -4  -5 4325.10 768.142   1
 -11   4   5 4628.38 771.068   1
 -11   4   4 11099.5 1126.43   1
  11  -4  -4 11575.8 1123.43   1
  11  -4  -3 549.468 282.374   1
 -11   4   3 487.581 233.263   1
 -11   4   2 4425.09 693.876   1
  11  -4  -2 4340.29 647.560   1
 -11   4   1 2990.00 560.607   1
  11  -4  -1 3250.53 531.640   1
  11  -4   0 1269.14 301.176   1
 -11  -4   0 1237.46 206.407   1
 -11  -4  -1 2671.17 244.358   1
  11  -5  -6 3678.57 799.302   1
 -11   5   6 3023.84 729.362   1
 -11   5   5 29027.9 1982.87   1
  11  -5  -5 31702.5 2008.69   1
 -11   5   4 8962.24 1065.66   1
  11  -5  -4 8146.82 980.086   1
  11  -5  -3 47839.4 2299.33   1
 -11   5   3 50729.2 2522.69   1
 -11   5   2 894.393 308.547   1
  11  -5  -2 656.262 252.982   1
 -11   5   1 89516.6 3155.38   1
  11  -5  -1 82825.4 2842.94   1
  11  -5   0 11765.9 1041.43   1
 -11  -5  -1 39127.3 855.634   1
 -11   6   6 7552.64 1066.73   1
  11  -6  -6 11799.2 1340.59   1
  11  -6  -5 6117.98 922.533   1
 -11   6   5 6447.77 949.746   1
 -11   6   4 905.859 340.677   1
  11  -6  -4 722.075 269.256   1
  11  -6  -3 46.6654 47.3689   1
 -11   6   3-42.7103 187.026   1
 -11   6   2-73.3423 184.845   1
  11  -6  -2-5.73080 46.2509   1
  11  -6  -1 2600.70 517.058   1
 -11   7   5 3926.66 810.068   1
  11  -7  -5 3648.57 706.492   1
  11  -7  -4 47612.6 2547.61   1
 -11   7   4 44104.1 2642.23   1
 -11   7   3 9478.26 1114.93   1
  11  -7  -3 7838.33 1041.02   1
 -11   7   2 51189.9 2689.72   1
  11  -7  -2 49498.3 2462.45   1
  11  -7  -1 2524.96 506.302   1
  11  -8  -4 2899.44 670.882   1
 -11   8   4 3007.93 661.589   1
 -11   8   3 12830.8 1456.40   1
  11  -8  -3 13389.5 1376.46   1
 -11   8   2 1469.80 407.295   1
  11  -8  -2 1362.78 477.733   1
  11  -9  -3 53954.2 2794.77   1
 -12   0   3 102.931 109.849   1
 -12   0   2 53110.5 2001.87   1
 -12   0   1-1.71908 52.5802   1
 -12   0   0 353367. 4534.85   1
  12   0   0 347688. 4357.05   1
  12   0   1 39.8759 61.0029   1
  12   0   2 53651.2 1577.90   1
  12   0   3 74.9272 78.6407   1
 -12   1   3 770.874 264.496   1
 -12  -1   2 1339.49 302.906   1
  12  -1  -2 1926.72 419.630   1
 -12   1   2 1703.13 375.041   1
 -12   1   1 443.502 183.572   1
  12  -1  -1 497.619 156.299   1
 -12  -1   1 625.583 190.964   1
 -12  -1   0 1675.22 315.620   1
  12  -1   0 1352.63 287.996   1
 -12   1   0 1421.24 339.043   1
  12   1   1 2167.29 308.670   1
  12  -1   1 1950.34 340.403   1
  12  -1   2 9245.28 720.935   1
  12   1   2 7778.32 519.427   1
  12   1   3 163.750 63.7984   1
  12   1   4 9219.50 535.539   1
 -12   2   4 389.118 226.866   1
 -12   2   3 108478. 3231.31   1
  12  -2  -3 108675. 3327.64   1
 -12   2   2 36304.3 1822.68   1
  12  -2  -2 35117.8 1716.70   1
  12  -2  -1 37375.5 1676.16   1
 -12  -2   1 36330.2 1411.33   1
 -12   2   1 36644.0 1745.68   1
 -12   2   0 1442.87 348.340   1
  12  -2   0 1207.31 295.994   1
 -12  -2   0 1294.88 247.320   1
  12  -2   1 41535.1 1666.14   1
  12  -2   2 42053.5 1616.26   1
  12   2   4 1070.75 146.696   1
 -12   3   5 9254.49 1101.70   1
  12  -3  -4 4541.68 721.549   1
 -12   3   4 4430.44 692.682   1
  12  -3  -3 4861.00 681.162   1
 -12   3   3 4673.13 702.462   1
 -12   3   2 12558.5 1119.38   1
  12  -3  -2 11729.9 1038.32   1
 -12   3   1 11483.8 1029.06   1
  12  -3  -1 11313.0 1016.30   1
 -12  -3   1 10911.2 754.356   1
 -12  -3   0 2400.19 310.274   1
  12  -3   0 2266.74 417.535   1
 -12  -3  -1 10862.7 613.063   1
  12  -3   1 15396.4 1084.16   1
  12  -4  -5 5741.58 899.254   1
 -12   4   5 6403.67 926.871   1
 -12   4   4 19978.4 1579.40   1
  12  -4  -4 19685.2 1486.80   1
 -12   4   3 301.085 212.423   1
  12  -4  -3 5.40635 92.7832   1
  12  -4  -2 65893.3 2555.99   1
 -12   4   2 64105.2 2612.77   1
 -12   4   1 1224.93 378.937   1
  12  -4  -1 1283.58 337.979   1
 -12  -4   0 33770.5 1114.72   1
  12  -4   0 39064.4 1873.25   1
  12  -4   1 111.596 36.1847   1
 -12  -4  -1 1543.26 194.594   1
  12  -5  -6 267.930 721.584   1
  12  -5  -5 6522.61 936.210   1
 -12   5   5 6937.37 1003.90   1
  12  -5  -4 684.207 296.801   1
 -12   5   4 201.363 72.6167   1
  12  -5  -3 17353.3 1410.98   1
 -12   5   3 16846.7 1477.96   1
 -12   5   2 2133.65 488.150   1
  12  -5  -2 1954.02 446.938   1
  12  -5  -1 4704.53 680.224   1
 -12   5   1 4498.42 696.841   1
  12  -5   0 995.441 287.046   1
 -12  -5  -1 124.054 56.5370   1
 -12   6   5 41769.2 2559.99   1
  12  -6  -5 39988.6 2413.86   1
 -12   6   4 20129.5 1754.58   1
  12  -6  -4 20143.0 1665.34   1
  12  -6  -3 74109.0 3140.34   1
 -12   6   3 77505.6 3199.88   1
 -12   6   2 976.127 377.541   1
  12  -6  -2 1160.32 347.724   1
  12  -6  -1 107028. 3506.23   1
 -12  -6  -1 40510.8 868.334   1
  12  -7  -4 252.926 43.0218   1
 -12   7   4 500.144 345.737   1
 -12   7   3 6428.26 969.264   1
  12  -7  -3 5671.87 886.642   1
  12  -7  -2 572.428 259.637   1
 -12   7   2 455.518 265.085   1
  12  -7  -1 535.738 175.475   1
 -12   8   3 28206.0 2205.97   1
  12  -8  -3 27911.6 2059.56   1
  12  -8  -2 20638.2 1697.31   1
 -13   0   3 2.32463 74.2940   1
 -13   0   2 26741.7 1450.28   1
 -13   0   1 219.128 152.393   1
  13   0   0 1745.35 337.800   1
 -13   0   0 1571.83 325.033   1
  13   0   1-27.6981 76.6085   1
  13   0   2 12978.2 802.045   1
  13   0   3 42.9750 61.7299   1
 -13   1   4 13638.3 1232.72   1
 -13   1   3 30541.5 1739.64   1
 -13  -1   2 39356.2 1717.21   1
 -13   1   2 40126.1 1848.96   1
 -13  -1   1 22880.4 1230.62   1
  13  -1  -1 24095.3 1325.27   1
 -13   1   1 22518.8 1401.74   1
 -13   1   0 22963.4 1366.38   1
 -13  -1   0 23401.8 1154.17   1
  13  -1   0 23230.4 1239.27   1
  13  -1   1 13936.9 970.808   1
  13   1   1 4535.90 382.958   1
  13  -1   2 51479.9 1679.26   1
  13   1   2 54537.1 1438.53   1
  13   1   3 18597.3 817.120   1
  13  -1   3 107.144 139.874   1
  13   1   4 9130.74 557.998   1
 -13   2   4 7990.79 958.838   1
 -13   2   3 1145.77 337.096   1
  13  -2  -3-447.744 310.328   1
 -13  -2   2 380.774 172.883   1
 -13   2   2 438.432 240.402   1
  13  -2  -2 450.499 205.732   1
 -13  -2   1 2470.61 376.994   1
  13  -2  -1 2905.84 494.121   1
 -13   2   1 3211.03 527.291   1
 -13   2   0 1641.99 363.330   1
 -13  -2   0 1092.83 240.617   1
  13  -2   0 1488.01 331.192   1
  13  -2   1 726.302 213.230   1
  13  -2   2 1980.22 388.116   1
 -13   3   5 13961.9 1355.68   1
 -13   3   4 37788.3 2127.45   1
  13  -3  -4 34516.5 2092.16   1
 -13   3   3 21492.2 1548.75   1
  13  -3  -3 22425.5 1501.20   1
 -13   3   2 28184.3 1770.99   1
  13  -3  -2 30413.6 1717.98   1
  13  -3  -1 53100.7 2178.78   1
 -13   3   1 47290.2 2231.84   1
 -13  -3   1 48264.2 1639.72   1
  13  -3   0 91689.8 2817.55   1
 -13  -3   0 79671.8 1879.36   1
  13  -3   1 21193.4 1307.50   1
 -13   4   5-13.8275 85.4673   1
  13  -4  -4 1585.00 436.533   1
 -13   4   4 1143.12 366.929   1
  13  -4  -2 413.181 183.802   1
 -13   4   2 526.708 231.188   1
 -13   4   1 1401.80 384.198   1
  13  -4  -1 1613.34 381.828   1
  13  -4   0 261.874 116.157   1
 -13  -4   0 105.564 68.5664   1
  13  -4   1 1708.42 357.707   1
 -13   5   5 17844.5 1665.29   1
  13  -5  -5 16116.4 1529.56   1
 -13   5   4 17655.7 1603.17   1
  13  -5  -4 15410.0 1418.75   1
  13  -5  -3 88169.6 3231.06   1
 -13   5   3 91570.8 3540.06   1
 -13   5   2 1359.09 392.410   1
  13  -5  -2 2822.05 617.529   1
  13  -5  -1 38724.0 2058.79   1
 -13   5   1 40740.6 2185.79   1
 -13  -5   0 5166.41 426.648   1
  13  -5   0 6945.57 854.962   1
 -13   6   4 1453.65 546.766   1
  13  -6  -4 1218.61 373.401   1
 -13   6   3 8051.31 1040.62   1
  13  -6  -3 7163.38 941.612   1
 -13   6   2 200.984 168.380   1
  13  -6  -2-77.6583 138.010   1
  13  -6  -1 1300.51 345.989   1
 -13  -6  -1 1532.11 171.469   1
 -13   7   3 4788.02 906.070   1
  13  -7  -3 5105.81 852.681   1
  13  -7  -2 31606.5 2067.52   1
 -13   7   2 30399.8 2140.56   1
  13  -7  -1 4094.59 787.185   1
  13  -8  -2 84.1828 160.990   1
 -14   0   3 1786.52 498.465   1
 -14   0   2 61234.6 2331.53   1
 -14   0   1-89.3846 83.3098   1
 -14   0   0 7859.79 787.114   1
  14   0   0 8691.31 780.644   1
  14   0   1 112.299 107.285   1
  14   0   2 46703.7 1527.18   1
  14   0   3-12.1422 35.6649   1
 -14   1   4 251.925 179.446   1
 -14   1   3 2491.53 494.155   1
 -14  -1   2-125.054 142.292   1
 -14   1   2-81.4432 69.6711   1
  14  -1  -1 988.641 264.865   1
 -14   1   1 610.882 113.675   1
 -14   1   0 390.525 179.829   1
 -14  -1   0 238.484 124.529   1
  14  -1   0 339.044 166.022   1
  14  -1   1 7199.58 687.019   1
  14  -1   2 4714.03 538.866   1
  14  -1   3 2389.48 398.570   1
 -14   2   4 3577.72 654.506   1
 -14   2   3 34618.9 1949.99   1
 -14  -2   2 247.651 80.4231   1
 -14   2   2 196.270 137.497   1
  14  -2  -2 112.670 111.389   1
 -14   2   1 59716.1 2366.18   1
 -14  -2   1 54865.3 1893.32   1
  14  -2  -1 59798.1 2246.31   1
  14  -2   0 1774.59 377.387   1
 -14  -2   0 1591.04 303.646   1
  14  -2   1 56812.7 2076.69   1
  14  -2   2 361.985 181.575   1
 -14   3   5 174.890 76.2176   1
 -14   3   4 3856.41 696.977   1
 -14   3   3 1433.05 398.322   1
  14  -3  -3 1342.24 382.894   1
  14  -3  -2 657.567 276.050   1
 -14   3   2 665.300 270.868   1
 -14   3   1 5196.26 763.045   1
 -14  -3   1 3878.00 466.318   1
  14  -3  -1 4909.31 673.709   1
 -14  -3   0 256.472 124.275   1
  14  -3   0 460.770 211.812   1
  14  -3   1 967.712 266.569   1
 -14   4   5 2281.23 618.068   1
 -14   4   4 41684.0 2419.21   1
  14  -4  -4 40746.7 2297.79   1
 -14   4   3 4801.51 786.621   1
  14  -4  -3 4782.69 715.776   1
  14  -4  -2 37433.2 2010.41   1
 -14   4   2 36408.6 2073.83   1
  14  -4  -1 14920.1 1276.56   1
 -14   4   1 14642.7 1305.89   1
  14  -4   0 40153.7 2008.03   1
 -14  -4   0 33249.2 1190.14   1
  14  -4   1 5355.90 748.206   1
 -14   5   4-76.5418 109.129   1
  14  -5  -4 362.667 295.335   1
  14  -5  -3 352.750 181.750   1
 -14   5   3 472.713 262.268   1
  14  -5  -2 1396.94 396.356   1
 -14   5   2 1369.74 543.794   1
  14  -5  -1-223.133 205.268   1
  14  -5   0 15.9338 69.8751   1
 -14  -5   0 30.8037 63.5832   1
  14  -6  -3 20036.3 1639.98   1
 -14   6   3 21657.7 1810.82   1
 -14   6   2 5343.09 902.369   1
  14  -6  -2 5706.54 854.412   1
  14  -6  -1 30205.5 1929.98   1
 -14   7   2 471.312 280.208   1
  14  -7  -2 793.827 359.885   1
  14  -7  -1-176.916 211.537   1
 -15   0   3-106.623 117.379   1
 -15   0   2 529.183 202.450   1
 -15   0   1-17.0258 37.6741   1
 -15   0   0 54.1872 103.641   1
  15   0   1 160.322 145.255   1
 -15   1   3 31045.2 1866.69   1
 -15   1   2 4377.73 689.405   1
 -15  -1   2 5615.33 716.380   1
 -15   1   1 55104.8 2202.04   1
 -15  -1   1 51402.9 2037.84   1
  15  -1  -1 50823.4 2134.76   1
 -15   1   0 31094.8 1631.93   1
  15  -1   0 30089.3 1477.17   1
  15  -1   1 49162.2 1828.44   1
  15  -1   2 4136.88 522.852   1
 -15   2   4 5168.47 810.948   1
 -15   2   3 2085.94 504.918   1
  15  -2  -2 106.291 136.434   1
 -15  -2   2 270.686 198.000   1
 -15   2   2 43.7120 87.4541   1
  15  -2  -1 460.847 192.073   1
 -15   2   1 441.500 249.513   1
 -15  -2   1 456.389 182.916   1
 -15  -2   0 1747.32 312.452   1
  15  -2   0 1522.55 349.352   1
  15  -2   1 1977.85 404.225   1
  15  -2   2 1732.12 381.061   1
 -15   3   5 5242.70 887.433   1
 -15   3   4 12264.2 1275.00   1
 -15   3   3 5391.57 851.330   1
  15  -3  -3 5677.56 839.331   1
  15  -3  -2 34543.8 1911.35   1
 -15   3   2 34773.9 1989.12   1
 -15   3   1 5823.86 817.038   1
  15  -3  -1 5796.99 744.366   1
 -15  -3   1 5068.67 551.568   1
  15  -3   0 6592.17 778.213   1
 -15  -3   0 6278.32 588.626   1
  15  -3   1 5652.15 698.491   1
 -15   4   4 403.301 296.084   1
  15  -4  -4 622.372 336.840   1
  15  -4  -3 6619.25 905.318   1
 -15   4   3 7514.44 1017.45   1
 -15   4   2 10878.5 1201.23   1
  15  -4  -2 10785.6 1105.96   1
 -15   4   1 323.274 200.215   1
  15  -4  -1 551.375 236.049   1
 -15  -4   0 1392.12 266.562   1
  15  -4   0 1956.46 433.669   1
  15  -4   1-171.771 210.716   1
  15  -5  -3 20745.2 1665.11   1
 -15   5   3 21479.1 1729.29   1
  15  -5  -2 26560.3 1779.78   1
 -15   5   2 28662.3 2065.84   1
  15  -5  -1 35223.1 2064.75   1
  15  -5   0 6098.11 834.212   1
  15  -6  -3 641.844 298.513   1
 -15   6   2 595.514 265.890   1
  15  -6  -2 319.841 183.943   1
  15  -6  -1 9474.60 1114.14   1
  15  -7  -1 10014.6 1204.20   1
 -16   0   3 248.843 181.866   1
 -16   0   2 28086.8 1687.24   1
 -16   0   1 8.63408 33.3634   1
 -16   0   0 26882.1 1478.90   1
 -16   1   3 6860.76 888.227   1
 -16   1   2 1363.76 411.417   1
 -16  -1   2 1179.60 301.923   1
 -16   1   1-10.1296 69.7969   1
 -16  -1   1 6.48779 71.7993   1
  16  -1   0 100.165 90.4424   1
 -16   2   4 992.416 384.515   1
 -16   2   3 45835.5 2421.32   1
 -16   2   2 1741.94 418.187   1
  16  -2  -2 405.457 43.2282   1
 -16   2   1 35763.7 2017.27   1
 -16  -2   1 33887.1 1617.96   1
  16  -2  -1 39149.5 1915.36   1
  16  -2   0 148.001 112.888   1
 -16   3   4 255.421 214.628   1
  16  -3  -3 90.1913 288.549   1
 -16   3   3-101.776 225.504   1
 -16   3   2 43.4196 96.0990   1
  16  -3  -2 84.2294 132.370   1
 -16   3   1 528.471 259.091   1
  16  -3  -1 553.151 260.450   1
  16  -3   0 4.71097 53.5900   1
  16  -3   1 555.186 223.008   1
  16  -4  -3 8816.16 1068.97   1
 -16   4   3 8453.85 1081.25   1
 -16   4   2 28647.7 2047.76   1
  16  -4  -2 28546.7 1843.49   1
  16  -4  -1 4153.30 655.639   1
  16  -4   0 70758.9 2778.65   1
  16  -4   1 279.861 257.964   1
  16  -5  -3-55.3858 77.5093   1
  16  -5  -2 553.491 268.234   1
 -16   5   2 364.546 281.901   1
  16  -5  -1 591.927 249.114   1
  16  -5   0 27.4899 172.089   1
  16  -6  -2 3386.11 698.999   1
  16  -6  -1 10140.1 1169.88   1
 -17   0   2 317.332 114.470   1
 -17   0   1 92.4322 122.510   1
 -17   1   3 13891.1 1307.10   1
 -17  -1   2 10835.7 1027.27   1
 -17   1   2 10696.7 1080.83   1
 -17   1   1 16802.9 1348.35   1
 -17   2   4 138.817 198.321   1
 -17   2   3 439.908 226.020   1
 -17   2   2 285.804 214.007   1
 -17   2   1-79.5087 114.471   1
 -17   3   3 7923.47 1057.51   1
 -17   3   2 9384.91 1127.20   1
  17  -3  -2 10539.4 1151.30   1
 -17   3   1 12237.8 1218.42   1
  17  -4  -3 742.841 325.680   1
 -17   4   2 2046.19 543.686   1
  17  -4  -2 1794.58 487.381   1
  17  -4  -1 427.030 226.227   1
  17  -4   0 720.649 296.457   1
  17  -5  -2 437.844 328.267   1
  17  -5  -1 24976.5 1772.21   1
  17  -5   0 864.727 379.743   1
 -18   1   3 268.078 211.309   1
 -18   1   2 2020.40 459.594   1
 -18   2   3 28482.9 2010.13   1
 -18   2   2 5568.96 849.691   1
 -18   2   1 13561.4 1248.77   1
 -18   3   2 1179.54 408.291   1
 -18   4   2 13186.6 1409.60   1
   0   0   0    0.00    0.00   0
TITL para_p06_cr1_s1 in P2(1)/c
REM P2(1)/c (#14 in standard setting)
CELL 0.29050   8.868269   8.781449   6.815496  90.0000  89.9052  90.0000
ZERR    4.00   0.000311   0.000589   0.000651   0.0000   0.0052   0.0000
LATT  1
SYMM -x, y+1/2,-z+1/2
SFAC O Al Si Ba
UNIT 32.00 8.00 8.00 4.00
TREF
HKLF 4
END
;
_shelx_hkl_checksum   41992

# start Validation Reply Form
_vrf_PLAT029_shelx
;
PROBLEM: _diffrn_measured_fraction_theta_full value Low .      0.479 Why?  
RESPONSE: Incomplete scans, based on small opening of the daimond anvil cell

;
_vrf_PLAT911_shelx
;
PROBLEM: Missing FCF Refl Between Thmin & STh/L=    0.600        497 Report
RESPONSE: Incomplete scans, based on small opening of the daimond anvil cell

;
# end Validation Reply Form
