# Supplementary material for: High pressure phase transitions of paracelsian BaAl2Si2O8
Source: Sci Rep. 2019 Sep 2;9:12652. doi: 10.1038/s41598-019-49112-1 (PMC6718520; doi:10.1038/s41598-019-49112-1)
Supplement: Supplementary file 2 — Dataset 2 [file 41598_2019_49112_MOESM2_ESM.zip › cifs/para_p07_21-25GPa.cif]

 
data_shelx
 
_audit_creation_method            'SHELXL-2016/6'
_shelx_SHELXL_version_number      '2016/6'
_chemical_name_systematic         ?
_chemical_name_common             ?
_chemical_melting_point           ?
_chemical_formula_moiety          ?
_chemical_formula_sum
 'Al2 Ba O8 Si2' 
_chemical_formula_weight          375.48

loop_
 _atom_type_symbol
 _atom_type_description
 _atom_type_scat_dispersion_real
 _atom_type_scat_dispersion_imag
 _atom_type_scat_source
 'O'  'O'  -0.0010   0.0008
 'International Tables Vol C Tables 4.2.6.8 and 6.1.1.4'
 'Al'  'Al'   0.0048   0.0077
 'International Tables Vol C Tables 4.2.6.8 and 6.1.1.4'
 'Si'  'Si'   0.0083   0.0108
 'International Tables Vol C Tables 4.2.6.8 and 6.1.1.4'
 'Ba'  'Ba'  -1.0855   2.8195
 'International Tables Vol C Tables 4.2.6.8 and 6.1.1.4'
 
_space_group_crystal_system       monoclinic
_space_group_IT_number            14
_space_group_name_H-M_alt         'P 21/c'
_space_group_name_Hall            '-P 2ybc'
 
_shelx_space_group_comment
;
The symmetry employed for this shelxl refinement is uniquely defined
by the following loop, which should always be used as a source of
symmetry information in preference to the above space-group names.
They are only intended as comments.
;
 
loop_
 _space_group_symop_operation_xyz
 'x, y, z'
 '-x, y+1/2, -z+1/2'
 '-x, -y, -z'
 'x, -y-1/2, z-1/2'
 
_cell_length_a                    8.8425(4)
_cell_length_b                    8.7323(7)
_cell_length_c                    6.7210(8)
_cell_angle_alpha                 90
_cell_angle_beta                  89.868(6)
_cell_angle_gamma                 90
_cell_volume                      518.96(8)
_cell_formula_units_Z             4
_cell_measurement_temperature     293(2)
_cell_measurement_reflns_used     2133
_cell_measurement_theta_min       1.826
_cell_measurement_theta_max       17.906
 
_exptl_crystal_description        'isosymmetric'
_exptl_crystal_colour             'colorless'
_exptl_crystal_density_meas       'none'
_exptl_crystal_density_method     'none'
_exptl_crystal_density_diffrn     4.806          
_exptl_crystal_F_000              696
_exptl_transmission_factor_min    ?
_exptl_transmission_factor_max    ?
_exptl_crystal_size_max           0.010
_exptl_crystal_size_mid           0.010
_exptl_crystal_size_min           0.005
_exptl_absorpt_coefficient_mu     3.772
_shelx_estimated_absorpt_T_min    ?
_shelx_estimated_absorpt_T_max    ?
_exptl_absorpt_correction_type    ?
_exptl_absorpt_correction_T_min   ?
_exptl_absorpt_correction_T_max   ?
_exptl_absorpt_process_details    ?
_exptl_absorpt_special_details    ?
_diffrn_ambient_temperature       293(2)
_diffrn_radiation_wavelength      0.2905
_diffrn_radiation_type            'synchrotron'
_diffrn_source                    ?
_diffrn_measurement_device_type   'esperanto-CrysAlisPro-abstract goniometer imported esperanto images'
_diffrn_measurement_method        ?
_diffrn_detector_area_resol_mean  ?
_diffrn_reflns_number             2133
_diffrn_reflns_av_unetI/netI      0.0322
_diffrn_reflns_av_R_equivalents   0.0207
_diffrn_reflns_limit_h_min        -18
_diffrn_reflns_limit_h_max        17
_diffrn_reflns_limit_k_min        -15
_diffrn_reflns_limit_k_max        14
_diffrn_reflns_limit_l_min        -9
_diffrn_reflns_limit_l_max        10
_diffrn_reflns_theta_min          1.826
_diffrn_reflns_theta_max          17.906
_diffrn_reflns_theta_full         10.038
_diffrn_measured_fraction_theta_max   0.248
_diffrn_measured_fraction_theta_full  0.478
_diffrn_reflns_Laue_measured_fraction_max    0.248
_diffrn_reflns_Laue_measured_fraction_full   0.478
_diffrn_reflns_point_group_measured_fraction_max   0.248
_diffrn_reflns_point_group_measured_fraction_full  0.478
_reflns_number_total              1278
_reflns_number_gt                 1167
_reflns_threshold_expression      'I > 2\s(I)'
_reflns_Friedel_coverage          0.000
_reflns_Friedel_fraction_max      .
_reflns_Friedel_fraction_full     .
 
_reflns_special_details
;
 Reflections were merged by SHELXL according to the crystal
 class for the calculation of statistics and refinement.
 
 _reflns_Friedel_fraction is defined as the number of unique
 Friedel pairs measured divided by the number that would be
 possible theoretically, ignoring centric projections and
 systematic absences.
;
 
_computing_data_collection        ?
_computing_cell_refinement        ?
_computing_data_reduction         ?
_computing_structure_solution     ?
_computing_structure_refinement 'SHELXL-2016/6 (Sheldrick, 2016)'
_computing_molecular_graphics     ?
_computing_publication_material   ?
_refine_special_details           ?
_refine_ls_structure_factor_coef  Fsqd
_refine_ls_matrix_type            full
_refine_ls_weighting_scheme       calc
_refine_ls_weighting_details
'w=1/[\s^2^(Fo^2^)+(0.0365P)^2^+4.6160P] where P=(Fo^2^+2Fc^2^)/3'
_atom_sites_solution_primary      ?
_atom_sites_solution_secondary    ?
_atom_sites_solution_hydrogens    .
_refine_ls_hydrogen_treatment     undef
_refine_ls_extinction_method      'SHELXL-2016/6 (Sheldrick 2016)'
_refine_ls_extinction_coef        0.055(7)
_refine_ls_extinction_expression
 'Fc^*^=kFc[1+0.001xFc^2^\l^3^/sin(2\q)]^-1/4^'
_refine_ls_number_reflns          1278
_refine_ls_number_parameters      119
_refine_ls_number_restraints      0
_refine_ls_R_factor_all           0.0360
_refine_ls_R_factor_gt            0.0296
_refine_ls_wR_factor_ref          0.0934
_refine_ls_wR_factor_gt           0.0816
_refine_ls_goodness_of_fit_ref    1.158
_refine_ls_restrained_S_all       1.158
_refine_ls_shift/su_max           0.000
_refine_ls_shift/su_mean          0.000
 
loop_
 _atom_site_label
 _atom_site_type_symbol
 _atom_site_fract_x
 _atom_site_fract_y
 _atom_site_fract_z
 _atom_site_U_iso_or_equiv
 _atom_site_adp_type
 _atom_site_occupancy
 _atom_site_site_symmetry_order  
 _atom_site_calc_flag
 _atom_site_refinement_flags_posn
 _atom_site_refinement_flags_adp
 _atom_site_refinement_flags_occupancy
 _atom_site_disorder_assembly
 _atom_site_disorder_group
Ba1 Ba 0.75215(3) 0.38449(3) 0.26838(5) 0.00615(10) Uani 1 1 d . . . . .
Si1 Si 0.58391(15) 0.46061(16) 0.7820(3) 0.0051(3) Uani 1 1 d . . . . .
Si2 Si 0.07829(15) 0.27836(17) 0.5118(3) 0.0058(3) Uani 1 1 d . . . . .
Al1 Al 0.91354(17) 0.47414(19) 0.8150(3) 0.0055(3) Uani 1 1 d . . . . .
Al2 Al 0.41151(17) 0.26613(19) 0.5148(3) 0.0052(3) Uani 1 1 d . . . . .
O1 O 0.7377(4) 0.4046(4) 0.8863(7) 0.0056(7) Uani 1 1 d . . . . .
O2 O 0.9361(4) 0.6567(4) 0.7233(7) 0.0074(7) Uani 1 1 d . . . . .
O3 O 1.0761(4) 0.4015(4) 0.9363(7) 0.0066(7) Uani 1 1 d . . . . .
O4 O 0.4311(4) 0.0924(4) 0.3900(7) 0.0053(6) Uani 1 1 d . . . . .
O5 O 0.5799(4) 0.3639(4) 0.5764(7) 0.0069(7) Uani 1 1 d . . . . .
O6 O 0.2400(4) 0.3456(5) 0.5745(7) 0.0080(7) Uani 1 1 d . . . . .
O7 O 0.9261(4) 0.3608(5) 0.5950(7) 0.0077(7) Uani 1 1 d . . . . .
O8 O 0.4210(4) 0.3576(4) 0.2569(6) 0.0067(6) Uani 1 1 d . . . . .
 
loop_
 _atom_site_aniso_label
 _atom_site_aniso_U_11
 _atom_site_aniso_U_22
 _atom_site_aniso_U_33
 _atom_site_aniso_U_23
 _atom_site_aniso_U_13
 _atom_site_aniso_U_12
Ba1 0.00768(13) 0.00372(19) 0.0070(3) 0.00077(6) 0.00161(12) -0.00013(8)
Si1 0.0074(4) 0.0020(8) 0.0059(12) 0.0002(3) 0.0017(5) -0.0006(4)
Si2 0.0069(4) 0.0023(8) 0.0084(12) -0.0009(3) 0.0019(5) -0.0003(4)
Al1 0.0065(5) 0.0021(10) 0.0077(14) 0.0003(4) 0.0008(6) -0.0009(5)
Al2 0.0067(5) 0.0024(9) 0.0065(13) -0.0002(4) 0.0019(6) 0.0005(5)
O1 0.0040(10) 0.005(2) 0.008(3) 0.0016(8) -0.0006(13) 0.0024(10)
O2 0.0107(12) 0.004(2) 0.008(3) 0.0000(8) 0.0005(14) -0.0002(12)
O3 0.0105(13) 0.002(2) 0.007(3) -0.0006(8) 0.0022(15) -0.0003(11)
O4 0.0058(10) 0.006(2) 0.004(3) -0.0014(8) 0.0006(14) -0.0001(10)
O5 0.0094(11) 0.005(2) 0.006(3) -0.0008(9) 0.0012(14) -0.0004(11)
O6 0.0082(11) 0.005(2) 0.011(3) -0.0014(9) 0.0040(14) 0.0006(11)
O7 0.0068(10) 0.005(2) 0.012(3) -0.0007(9) 0.0022(14) 0.0022(11)
O8 0.0126(13) 0.003(2) 0.004(3) 0.0001(8) 0.0010(14) 0.0006(12)
 
_geom_special_details
;
 All esds (except the esd in the dihedral angle between two l.s. planes)
 are estimated using the full covariance matrix.  The cell esds are taken
 into account individually in the estimation of esds in distances, angles
 and torsion angles; correlations between esds in cell parameters are only
 used when they are defined by crystal symmetry.  An approximate (isotropic)
 treatment of cell esds is used for estimating esds involving l.s. planes.
;
 
loop_
 _geom_bond_atom_site_label_1
 _geom_bond_atom_site_label_2
 _geom_bond_distance
 _geom_bond_site_symmetry_2
 _geom_bond_publ_flag
Ba1 O5 2.574(4) . ?
Ba1 O1 2.577(5) 1_554 ?
Ba1 O6 2.584(4) 3_666 ?
Ba1 O1 2.649(4) 4_565 ?
Ba1 O4 2.658(4) 2_655 ?
Ba1 O7 2.691(5) . ?
Ba1 O3 2.771(4) 3_766 ?
Ba1 O2 2.781(4) 3_766 ?
Ba1 O7 2.882(4) 4_565 ?
Ba1 O8 2.939(4) . ?
Ba1 O5 2.949(4) 4_565 ?
Ba1 Al1 3.2511(15) 3_766 ?
Si1 O4 1.601(4) 4_566 ?
Si1 O1 1.608(4) . ?
Si1 O8 1.609(4) 3_666 ?
Si1 O5 1.620(4) . ?
Si1 Al2 2.906(2) . ?
Si2 O6 1.603(4) . ?
Si2 O7 1.624(4) 1_455 ?
Si2 O3 1.651(4) 4_465 ?
Si2 O2 1.684(5) 3_666 ?
Si2 O2 2.076(5) 2_646 ?
Si2 Al1 2.901(2) 2_646 ?
Al1 O2 1.721(4) . ?
Al1 O1 1.736(4) . ?
Al1 O3 1.771(4) . ?
Al1 O7 1.783(5) . ?
Al1 O3 1.995(5) 3_767 ?
Al1 Al1 2.956(4) 3_767 ?
Al2 O6 1.714(4) . ?
Al2 O4 1.742(4) . ?
Al2 O5 1.766(4) . ?
Al2 O8 1.910(5) . ?
Al2 O8 1.955(5) 4_566 ?
 
loop_
 _geom_angle_atom_site_label_1
 _geom_angle_atom_site_label_2
 _geom_angle_atom_site_label_3
 _geom_angle
 _geom_angle_site_symmetry_1
 _geom_angle_site_symmetry_3
 _geom_angle_publ_flag
O5 Ba1 O1 140.85(12) . 1_554 ?
O5 Ba1 O6 75.60(12) . 3_666 ?
O1 Ba1 O6 110.27(13) 1_554 3_666 ?
O5 Ba1 O1 70.40(12) . 4_565 ?
O1 Ba1 O1 111.14(12) 1_554 4_565 ?
O6 Ba1 O1 138.45(14) 3_666 4_565 ?
O5 Ba1 O4 90.55(13) . 2_655 ?
O1 Ba1 O4 61.49(12) 1_554 2_655 ?
O6 Ba1 O4 63.73(14) 3_666 2_655 ?
O1 Ba1 O4 137.88(11) 4_565 2_655 ?
O5 Ba1 O7 71.15(12) . . ?
O1 Ba1 O7 147.95(10) 1_554 . ?
O6 Ba1 O7 73.79(13) 3_666 . ?
O1 Ba1 O7 73.14(13) 4_565 . ?
O4 Ba1 O7 136.83(13) 2_655 . ?
O5 Ba1 O3 140.26(12) . 3_766 ?
O1 Ba1 O3 59.20(12) 1_554 3_766 ?
O6 Ba1 O3 64.70(12) 3_666 3_766 ?
O1 Ba1 O3 144.80(10) 4_565 3_766 ?
O4 Ba1 O3 71.00(11) 2_655 3_766 ?
O7 Ba1 O3 98.22(12) . 3_766 ?
O5 Ba1 O2 124.04(13) . 3_766 ?
O1 Ba1 O2 94.60(12) 1_554 3_766 ?
O6 Ba1 O2 94.73(11) 3_666 3_766 ?
O1 Ba1 O2 85.29(11) 4_565 3_766 ?
O4 Ba1 O2 134.57(11) 2_655 3_766 ?
O7 Ba1 O2 53.50(12) . 3_766 ?
O3 Ba1 O2 63.58(12) 3_766 3_766 ?
O5 Ba1 O7 126.00(12) . 4_565 ?
O1 Ba1 O7 71.06(12) 1_554 4_565 ?
O6 Ba1 O7 145.95(11) 3_666 4_565 ?
O1 Ba1 O7 55.81(11) 4_565 4_565 ?
O4 Ba1 O7 132.16(13) 2_655 4_565 ?
O7 Ba1 O7 88.11(11) . 4_565 ?
O3 Ba1 O7 90.52(10) 3_766 4_565 ?
O2 Ba1 O7 51.95(12) 3_766 4_565 ?
O5 Ba1 O8 55.08(13) . . ?
O1 Ba1 O8 85.84(11) 1_554 . ?
O6 Ba1 O8 96.38(11) 3_666 . ?
O1 Ba1 O8 83.35(10) 4_565 . ?
O4 Ba1 O8 55.64(11) 2_655 . ?
O7 Ba1 O8 125.93(11) . . ?
O3 Ba1 O8 125.85(11) 3_766 . ?
O2 Ba1 O8 167.98(11) 3_766 . ?
O7 Ba1 O8 117.45(10) 4_565 . ?
O5 Ba1 O5 89.73(10) . 4_565 ?
O1 Ba1 O5 65.63(12) 1_554 4_565 ?
O6 Ba1 O5 149.77(11) 3_666 4_565 ?
O1 Ba1 O5 53.52(12) 4_565 4_565 ?
O4 Ba1 O5 90.64(12) 2_655 4_565 ?
O7 Ba1 O5 126.66(12) . 4_565 ?
O3 Ba1 O5 124.17(12) 3_766 4_565 ?
O2 Ba1 O5 115.25(11) 3_766 4_565 ?
O7 Ba1 O5 63.40(10) 4_565 4_565 ?
O8 Ba1 O5 54.13(10) . 4_565 ?
O5 Ba1 Al1 134.55(10) . 3_766 ?
O1 Ba1 Al1 81.34(8) 1_554 3_766 ?
O6 Ba1 Al1 72.48(8) 3_666 3_766 ?
O1 Ba1 Al1 117.18(8) 4_565 3_766 ?
O4 Ba1 Al1 103.09(8) 2_655 3_766 ?
O7 Ba1 Al1 69.43(9) . 3_766 ?
O3 Ba1 Al1 33.00(9) 3_766 3_766 ?
O2 Ba1 Al1 31.96(9) 3_766 3_766 ?
O7 Ba1 Al1 74.22(8) 4_565 3_766 ?
O8 Ba1 Al1 158.67(8) . 3_766 ?
O5 Ba1 Al1 132.39(8) 4_565 3_766 ?
O4 Si1 O1 115.3(2) 4_566 . ?
O4 Si1 O8 109.6(2) 4_566 3_666 ?
O1 Si1 O8 113.2(2) . 3_666 ?
O4 Si1 O5 102.5(2) 4_566 . ?
O1 Si1 O5 103.5(2) . . ?
O8 Si1 O5 112.0(2) 3_666 . ?
O4 Si1 Al2 70.60(17) 4_566 . ?
O1 Si1 Al2 122.50(16) . . ?
O8 Si1 Al2 117.50(18) 3_666 . ?
O5 Si1 Al2 32.39(13) . . ?
O4 Si1 Ba1 53.32(14) 4_566 3_666 ?
O1 Si1 Ba1 159.54(18) . 3_666 ?
O8 Si1 Ba1 63.40(15) 3_666 3_666 ?
O5 Si1 Ba1 96.04(15) . 3_666 ?
Al2 Si1 Ba1 72.60(5) . 3_666 ?
O4 Si1 Ba1 97.25(14) 4_566 4_566 ?
O1 Si1 Ba1 50.54(15) . 4_566 ?
O8 Si1 Ba1 153.10(15) 3_666 4_566 ?
O5 Si1 Ba1 61.32(15) . 4_566 ?
Al2 Si1 Ba1 72.07(5) . 4_566 ?
Ba1 Si1 Ba1 140.09(5) 3_666 4_566 ?
O4 Si1 Ba1 83.49(17) 4_566 1_556 ?
O1 Si1 Ba1 37.64(16) . 1_556 ?
O8 Si1 Ba1 109.61(17) 3_666 1_556 ?
O5 Si1 Ba1 132.66(16) . 1_556 ?
Al2 Si1 Ba1 131.41(6) . 1_556 ?
Ba1 Si1 Ba1 122.50(4) 3_666 1_556 ?
Ba1 Si1 Ba1 71.36(3) 4_566 1_556 ?
O4 Si1 Ba1 133.41(18) 4_566 . ?
O1 Si1 Ba1 90.77(16) . . ?
O8 Si1 Ba1 92.04(16) 3_666 . ?
O5 Si1 Ba1 31.40(13) . . ?
Al2 Si1 Ba1 62.80(4) . . ?
Ba1 Si1 Ba1 109.26(5) 3_666 . ?
Ba1 Si1 Ba1 69.36(3) 4_566 . ?
Ba1 Si1 Ba1 128.24(4) 1_556 . ?
O6 Si2 O7 119.1(2) . 1_455 ?
O6 Si2 O3 116.1(2) . 4_465 ?
O7 Si2 O3 121.2(2) 1_455 4_465 ?
O6 Si2 O2 101.1(2) . 3_666 ?
O7 Si2 O2 96.3(2) 1_455 3_666 ?
O3 Si2 O2 91.8(2) 4_465 3_666 ?
O6 Si2 O2 90.9(2) . 2_646 ?
O7 Si2 O2 83.3(2) 1_455 2_646 ?
O3 Si2 O2 77.1(2) 4_465 2_646 ?
O2 Si2 O2 166.4(2) 3_666 2_646 ?
O6 Si2 Al1 101.95(17) . 2_646 ?
O7 Si2 Al1 106.82(17) 1_455 2_646 ?
O3 Si2 Al1 41.62(16) 4_465 2_646 ?
O2 Si2 Al1 133.36(16) 3_666 2_646 ?
O2 Si2 Al1 35.84(12) 2_646 2_646 ?
O6 Si2 Ba1 140.74(17) . 1_455 ?
O7 Si2 Ba1 49.50(18) 1_455 1_455 ?
O3 Si2 Ba1 95.71(16) 4_465 1_455 ?
O2 Si2 Ba1 53.05(13) 3_666 1_455 ?
O2 Si2 Ba1 119.67(12) 2_646 1_455 ?
Al1 Si2 Ba1 117.28(5) 2_646 1_455 ?
O6 Si2 Ba1 39.16(14) . 3_666 ?
O7 Si2 Ba1 80.95(15) 1_455 3_666 ?
O3 Si2 Ba1 154.73(16) 4_465 3_666 ?
O2 Si2 Ba1 98.13(15) 3_666 3_666 ?
O2 Si2 Ba1 95.21(13) 2_646 3_666 ?
Al1 Si2 Ba1 124.77(7) 2_646 3_666 ?
Ba1 Si2 Ba1 108.83(4) 1_455 3_666 ?
O6 Si2 Ba1 136.38(18) . 4_466 ?
O7 Si2 Ba1 49.93(15) 1_455 4_466 ?
O3 Si2 Ba1 76.39(13) 4_465 4_466 ?
O2 Si2 Ba1 120.92(15) 3_666 4_466 ?
O2 Si2 Ba1 49.32(11) 2_646 4_466 ?
Al1 Si2 Ba1 58.23(4) 2_646 4_466 ?
Ba1 Si2 Ba1 70.58(3) 1_455 4_466 ?
Ba1 Si2 Ba1 116.88(4) 3_666 4_466 ?
O2 Al1 O1 121.73(19) . . ?
O2 Al1 O3 113.8(2) . . ?
O1 Al1 O3 118.4(2) . . ?
O2 Al1 O7 102.1(2) . . ?
O1 Al1 O7 95.1(2) . . ?
O3 Al1 O7 97.7(2) . . ?
O2 Al1 O3 77.9(2) . 3_767 ?
O1 Al1 O3 90.1(2) . 3_767 ?
O3 Al1 O3 76.74(19) . 3_767 ?
O7 Al1 O3 173.74(18) . 3_767 ?
O2 Al1 Si2 44.95(15) . 2_656 ?
O1 Al1 Si2 103.46(15) . 2_656 ?
O3 Al1 Si2 97.03(15) . 2_656 ?
O7 Al1 Si2 147.08(16) . 2_656 ?
O3 Al1 Si2 33.34(13) 3_767 2_656 ?
O2 Al1 Al1 95.74(17) . 3_767 ?
O1 Al1 Al1 106.62(19) . 3_767 ?
O3 Al1 Al1 41.07(14) . 3_767 ?
O7 Al1 Al1 138.68(16) . 3_767 ?
O3 Al1 Al1 35.68(12) 3_767 3_767 ?
Si2 Al1 Al1 60.62(7) 2_656 3_767 ?
O2 Al1 Ba1 58.79(13) . 3_766 ?
O1 Al1 Ba1 173.77(19) . 3_766 ?
O3 Al1 Ba1 58.45(13) . 3_766 ?
O7 Al1 Ba1 90.73(13) . 3_766 ?
O3 Al1 Ba1 83.94(11) 3_767 3_766 ?
Si2 Al1 Ba1 72.42(4) 2_656 3_766 ?
Al1 Al1 Ba1 67.37(5) 3_767 3_766 ?
O2 Al1 Ba1 125.01(15) . 1_556 ?
O1 Al1 Ba1 46.26(16) . 1_556 ?
O3 Al1 Ba1 81.20(15) . 1_556 ?
O7 Al1 Ba1 129.15(15) . 1_556 ?
O3 Al1 Ba1 53.39(11) 3_767 1_556 ?
Si2 Al1 Ba1 82.20(5) 2_656 1_556 ?
Al1 Al1 Ba1 60.39(6) 3_767 1_556 ?
Ba1 Al1 Ba1 127.76(6) 3_766 1_556 ?
O2 Al1 Ba1 148.71(17) . 4_566 ?
O1 Al1 Ba1 48.56(13) . 4_566 ?
O3 Al1 Ba1 93.04(13) . 4_566 ?
O7 Al1 Ba1 56.41(13) . 4_566 ?
O3 Al1 Ba1 126.07(13) 3_767 4_566 ?
Si2 Al1 Ba1 151.26(6) 2_656 4_566 ?
Al1 Al1 Ba1 115.42(8) 3_767 4_566 ?
Ba1 Al1 Ba1 134.74(5) 3_766 4_566 ?
Ba1 Al1 Ba1 72.82(3) 1_556 4_566 ?
O6 Al2 O4 123.5(2) . . ?
O6 Al2 O5 119.7(2) . . ?
O4 Al2 O5 116.80(18) . . ?
O6 Al2 O8 94.6(2) . . ?
O4 Al2 O8 85.6(2) . . ?
O5 Al2 O8 88.6(2) . . ?
O6 Al2 O8 93.9(2) . 4_566 ?
O4 Al2 O8 85.1(2) . 4_566 ?
O5 Al2 O8 92.0(2) . 4_566 ?
O8 Al2 O8 169.87(17) . 4_566 ?
O6 Al2 Si1 94.81(16) . . ?
O4 Al2 Si1 139.00(15) . . ?
O5 Al2 Si1 29.42(14) . . ?
O8 Al2 Si1 107.12(14) . . ?
O8 Al2 Si1 77.59(14) 4_566 . ?
O6 Al2 Ba1 137.13(16) . . ?
O4 Al2 Ba1 86.92(13) . . ?
O5 Al2 Ba1 42.39(14) . . ?
O8 Al2 Ba1 54.93(13) . . ?
O8 Al2 Ba1 120.40(13) 4_566 . ?
Si1 Al2 Ba1 71.08(4) . . ?
O6 Al2 Ba1 39.12(14) . 3_666 ?
O4 Al2 Ba1 162.22(14) . 3_666 ?
O5 Al2 Ba1 80.63(13) . 3_666 ?
O8 Al2 Ba1 91.67(12) . 3_666 ?
O8 Al2 Ba1 98.40(13) 4_566 3_666 ?
Si1 Al2 Ba1 58.44(4) . 3_666 ?
Ba1 Al2 Ba1 105.86(4) . 3_666 ?
O6 Al2 Ba1 139.07(18) . 4_566 ?
O4 Al2 Ba1 80.35(14) . 4_566 ?
O5 Al2 Ba1 51.48(14) . 4_566 ?
O8 Al2 Ba1 122.13(13) . 4_566 ?
O8 Al2 Ba1 52.03(12) 4_566 4_566 ?
Si1 Al2 Ba1 59.67(4) . 4_566 ?
Ba1 Al2 Ba1 68.40(3) . 4_566 ?
Ba1 Al2 Ba1 115.58(5) 3_666 4_566 ?
Si1 O1 Al1 122.1(3) . . ?
Si1 O1 Ba1 119.97(19) . 1_556 ?
Al1 O1 Ba1 104.6(2) . 1_556 ?
Si1 O1 Ba1 101.5(2) . 4_566 ?
Al1 O1 Ba1 102.01(16) . 4_566 ?
Ba1 O1 Ba1 103.34(13) 1_556 4_566 ?
Si2 O2 Al1 129.7(3) 3_666 . ?
Si2 O2 Si2 128.9(2) 3_666 2_656 ?
Al1 O2 Si2 99.2(2) . 2_656 ?
Si2 O2 Ba1 98.01(16) 3_666 3_766 ?
Al1 O2 Ba1 89.25(16) . 3_766 ?
Si2 O2 Ba1 96.19(16) 2_656 3_766 ?
Si2 O3 Al1 119.5(2) 4_666 . ?
Si2 O3 Al1 105.0(2) 4_666 3_767 ?
Al1 O3 Al1 103.26(19) . 3_767 ?
Si2 O3 Ba1 141.95(19) 4_666 3_766 ?
Al1 O3 Ba1 88.55(16) . 3_766 ?
Al1 O3 Ba1 91.30(14) 3_767 3_766 ?
Si1 O4 Al2 123.6(2) 4_565 . ?
Si1 O4 Ba1 97.79(18) 4_565 2_645 ?
Al2 O4 Ba1 136.70(18) . 2_645 ?
Si1 O5 Al2 118.2(2) . . ?
Si1 O5 Ba1 129.5(2) . . ?
Al2 O5 Ba1 110.0(2) . . ?
Si1 O5 Ba1 89.88(19) . 4_566 ?
Al2 O5 Ba1 100.58(17) . 4_566 ?
Ba1 O5 Ba1 95.62(11) . 4_566 ?
Si2 O6 Al2 125.4(3) . . ?
Si2 O6 Ba1 117.78(19) . 3_666 ?
Al2 O6 Ba1 116.13(19) . 3_666 ?
Si2 O7 Al1 125.6(3) 1_655 . ?
Si2 O7 Ba1 103.2(2) 1_655 . ?
Al1 O7 Ba1 126.81(19) . . ?
Si2 O7 Ba1 104.52(19) 1_655 4_566 ?
Al1 O7 Ba1 92.57(17) . 4_566 ?
Ba1 O7 Ba1 94.66(12) . 4_566 ?
Si1 O8 Al2 124.0(2) 3_666 . ?
Si1 O8 Al2 114.1(2) 3_666 4_565 ?
Al2 O8 Al2 121.49(19) . 4_565 ?
Si1 O8 Ba1 87.28(16) 3_666 . ?
Al2 O8 Ba1 92.93(17) . . ?
Al2 O8 Ba1 96.34(15) 4_565 . ?
 
_refine_diff_density_max    1.264
_refine_diff_density_min   -1.273
_refine_diff_density_rms    0.262

_shelx_res_file
;
TITL para_p07_cr1_s1 in P2(1)/c
    shelx.res
    created by SHELXL-2016/6 at 10:28:26 on 18-Oct-2017
REM P2(1)/c (#14 in standard setting)
CELL 0.29050   8.842535   8.732273   6.720967  90.0000  89.8681  90.0000
ZERR    4.00   0.000369   0.000702   0.000765   0.0000   0.0062   0.0000
LATT  1
SYMM -x, y+1/2,-z+1/2
SFAC  O    AL   SI   BA

DISP    Al    0.00484    0.00770        22.25
DISP    Si    0.00827    0.01077        28.21
DISP    O    -0.00099    0.00082         6.66
DISP    Ba   -1.08550    2.81945      4739.20

UNIT  32 8 8 4

OMIT    14   1   3
OMIT    12   6   1
OMIT     9   7   2

MERG   2
FMAP   2
PLAN   20
BOND
LIST   6
L.S.  20
ACTA
WGHT    0.036500    4.616000
EXTI    0.054881
FVAR       3.39950
BA1   4    0.752147    0.384485    0.268384    11.00000    0.00768    0.00372 =
         0.00703    0.00077    0.00161   -0.00013
SI1   3    0.583912    0.460613    0.781960    11.00000    0.00745    0.00199 =
         0.00588    0.00024    0.00174   -0.00063
SI2   3    0.078292    0.278356    0.511845    11.00000    0.00686    0.00229 =
         0.00839   -0.00092    0.00185   -0.00028
AL1   2    0.913541    0.474136    0.815046    11.00000    0.00654    0.00214 =
         0.00768    0.00030    0.00082   -0.00086
AL2   2    0.411512    0.266126    0.514774    11.00000    0.00674    0.00238 =
         0.00653   -0.00020    0.00193    0.00054
O1    1    0.737671    0.404604    0.886334    11.00000    0.00398    0.00460 =
         0.00838    0.00163   -0.00063    0.00245
O2    1    0.936080    0.656728    0.723327    11.00000    0.01068    0.00385 =
         0.00766    0.00000    0.00045   -0.00017
O3    1    1.076120    0.401523    0.936283    11.00000    0.01053    0.00238 =
         0.00681   -0.00058    0.00215   -0.00027
O4    1    0.431103    0.092390    0.389992    11.00000    0.00584    0.00573 =
         0.00440   -0.00137    0.00058   -0.00012
O5    1    0.579884    0.363891    0.576412    11.00000    0.00942    0.00510 =
         0.00618   -0.00083    0.00115   -0.00039
O6    1    0.240040    0.345588    0.574472    11.00000    0.00821    0.00485 =
         0.01089   -0.00135    0.00403    0.00063
O7    1    0.926135    0.360804    0.594971    11.00000    0.00683    0.00460 =
         0.01160   -0.00075    0.00224    0.00222
O8    1    0.420970    0.357586    0.256909    11.00000    0.01259    0.00316 =
         0.00435    0.00011    0.00099    0.00063

HKLF 4


REM  para_p07_cr1_s1 in P2(1)/c
REM R1 =  0.0296 for    1167 Fo > 4sig(Fo)  and  0.0360 for all    1278 data
REM    119 parameters refined using      0 restraints

END

WGHT      0.0365      4.6255

REM Highest difference peak  1.264,  deepest hole -1.273,  1-sigma level  0.262
Q1    1   0.6804  0.3153  0.2263  11.00000  0.05    1.26
Q2    1   0.7451  0.4237  0.3708  11.00000  0.05    1.15
Q3    1   0.7575  0.2531  0.0733  11.00000  0.05    1.08
Q4    1   0.7584  0.3306  0.2056  11.00000  0.05    1.04
Q5    1   0.3204  0.0014  0.3362  11.00000  0.05    1.00
Q6    1   0.8537  0.2307  0.6328  11.00000  0.05    1.00
Q7    1   1.2273  0.4652  0.9228  11.00000  0.05    0.97
Q8    1   0.7408  0.4613  0.3126  11.00000  0.05    0.96
Q9    1   0.2538  0.3477  0.2306  11.00000  0.05    0.95
Q10   1   0.7593  0.2903  0.2709  11.00000  0.05    0.94
Q11   1   0.7653  0.2844  0.1190  11.00000  0.05    0.94
Q12   1   0.3673  0.3633  0.6921  11.00000  0.05    0.89
Q13   1   0.9043  0.3828  0.9399  11.00000  0.05    0.87
Q14   1  -0.0207  0.2560  0.5681  11.00000  0.05    0.85
Q15   1   0.3209  0.0380  0.5223  11.00000  0.05    0.80
Q16   1   0.3774  0.1022  0.2451  11.00000  0.05    0.80
Q17   1   0.8299  0.3203  0.3151  11.00000  0.05    0.80
Q18   1   1.2217  0.4274  0.8660  11.00000  0.05    0.79
Q19   1   0.6772  0.2861  1.0437  11.00000  0.05    0.79
Q20   1   0.9661  0.3016  0.7389  11.00000  0.05    0.78
;
_shelx_res_checksum   31717

_shelx_hkl_file
;
   0   2   1 140154. 1365.87   1
   0  -2  -1 147711. 1355.00   1
   0  -2  -2 186458. 1816.25   1
   0   2   2 187343. 1822.00   1
   0  -3  -1 128848. 1535.98   1
   0   3   1 130895. 1541.92   1
   0   3   2 114031. 1548.29   1
   0  -3  -2 114115. 1528.11   1
   0  -3  -3 26819.6 839.771   1
   0   3   3 25275.9 814.922   1
   0  -4  -1 20243.1 681.362   1
   0   4   2 246663. 2513.30   1
   0  -4  -2 242064. 2486.33   1
   0  -4  -3 2053.37 245.180   1
   0   4   3 1948.32 242.849   1
   0   4   4 22728.0 902.088   1
   0  -4  -4 22125.8 887.573   1
   0   4   5 6766.50 551.033   1
   0   5   2 20595.3 776.793   1
   0  -5  -2 20790.7 798.817   1
   0   5   3 92035.5 1780.54   1
   0  -5  -3 93976.1 1764.09   1
   0  -5  -4 1076.53 201.225   1
   0   5   4 924.465 189.649   1
   0  -5  -5 42670.2 1409.23   1
   0   5   5 43990.2 1411.90   1
   0   5   6 6305.31 583.187   1
   0   6   2 6316.78 480.160   1
   0  -6  -2 6149.49 477.497   1
   0   6   3 325269. 3575.34   1
   0  -6  -3 337410. 3585.69   1
   0  -6  -4 18558.0 882.651   1
   0   6   4 18903.1 893.995   1
   0   6   5 100830. 2222.36   1
   0  -6  -5 102542. 2236.79   1
   0   6   6 97.9880 133.622   1
   0  -6  -6-15.8031 222.627   1
   0   6   7 13162.4 932.117   1
   0  -7  -2 4189.94 433.902   1
   0  -7  -3 29547.4 1119.67   1
   0   7   3 31045.7 1156.35   1
   0  -7  -4 206.405 178.630   1
   0   7   4 266.690 114.801   1
   0   7   5 14371.4 867.947   1
   0  -7  -5 14767.9 881.024   1
   0   7   6 1265.28 273.572   1
   0  -7  -6 1042.97 246.825   1
   0   7   7 44495.1 1726.60   1
   0   8   3 54832.8 1654.68   1
   0  -8  -3 53461.7 1621.25   1
   0  -8  -4 81773.1 2046.54   1
   0   8   4 79796.9 1989.09   1
   0   8   5 4672.55 514.340   1
   0  -8  -5 4688.20 518.573   1
   0   8   6 33706.7 1436.67   1
   0  -8  -6 35001.3 1486.17   1
   0   8   7 2681.67 440.200   1
   0  -8  -7 2471.66 441.288   1
   0   8   8 16182.8 1128.15   1
   0  -9  -3 129.261 84.7206   1
   0  -9  -4 51316.1 1727.14   1
   0   9   4 52831.0 1770.86   1
   0   9   5 88774.3 2288.92   1
   0  -9  -5 92250.9 2348.83   1
   0  -9  -6 15377.8 1012.97   1
   0   9   6 16202.0 1060.72   1
   0   9   7 9887.72 840.045   1
   0  -9  -7 10022.0 845.745   1
   0   9   8 2331.35 431.163   1
   0   9   9 46386.0 2071.75   1
   0  10   4 2275.86 374.421   1
   0 -10  -4 2310.26 395.798   1
   0  10   5 20824.1 1181.94   1
   0 -10  -5 21348.3 1182.34   1
   0 -10  -6 4323.95 548.300   1
   0  10   6 4217.89 551.941   1
   0  10   7 49190.4 1985.46   1
   0 -10  -7 45792.9 1893.12   1
   0 -10  -8 4355.30 604.065   1
   0  10   8 4470.64 623.833   1
   0  10   9 7933.35 848.838   1
   0 -11  -4 18500.0 1157.18   1
   0  11   5 705.410 230.596   1
   0 -11  -5 666.293 203.973   1
   0  11   6 33163.9 1553.75   1
   0 -11  -6 32275.0 1566.31   1
   0 -11  -7 1434.91 340.051   1
   0  11   7 1411.97 357.674   1
   0  11   8 25262.5 1500.59   1
   0 -11  -8 25611.8 1503.34   1
   0  11   9 2361.43 453.766   1
   0 -12  -5 23813.5 1358.64   1
   0 -12  -6 12588.2 1006.94   1
   0  12   6 11428.9 976.789   1
   0  12   7 4282.16 584.763   1
   0 -12  -7 3836.33 575.585   1
   0 -12  -8 5684.41 724.031   1
   0  12   8 6024.39 755.715   1
   0 -12  -9 4395.26 708.835   1
   0 -13  -5 738.176 278.289   1
   0  13   6 44.9932 42.5739   1
   0 -13  -6 106.733 72.5307   1
   0  13   7 11306.2 1038.30   1
   0 -13  -7 11518.7 1024.58   1
   0  13   8 339.036 195.112   1
   0 -13  -8 369.992 205.044   1
   0 -14  -6 8349.13 898.851   1
   0 -14  -7 2850.79 525.987   1
   1  -1  -1 69102.5 892.104   1
  -1   1   1 67608.2 887.118   1
  -1   2   2 11134.3 476.380   1
   1  -2  -2 11871.3 494.769   1
   1  -2  -1 1535.26 152.444   1
  -1   2   1 1561.47 157.055   1
  -1  -2  -2 932.486 115.541   1
   1   2   2 894.245 111.772   1
  -1   3   4 136647. 2243.61   1
   1  -3  -3 95907.4 1715.19   1
  -1   3   3 95519.4 1690.86   1
  -1   3   2 119701. 1721.69   1
   1  -3  -2 125358. 1727.16   1
  -1   3   1 174285. 1868.17   1
   1  -3  -1 162717. 1899.50   1
  -1  -3  -1 90198.2 1123.43   1
  -1  -3  -2 153837. 1622.28   1
   1   3   2 148794. 1591.34   1
  -1  -3  -3 36847.7 925.187   1
   1   3   3 35361.4 916.721   1
  -1   4   5 578.985 185.070   1
   1  -4  -4 11530.5 672.519   1
  -1   4   4 11379.1 662.935   1
  -1   4   3 9937.04 581.291   1
   1  -4  -3 9769.72 569.129   1
   1  -4  -2 4712.60 365.120   1
  -1   4   2 5093.84 388.885   1
  -1   4   1 2325.05 249.612   1
   1  -4  -1 2136.45 236.835   1
  -1  -4  -2 236.143 72.0361   1
   1   4   2 269.086 85.7231   1
  -1  -4  -3 3304.28 292.835   1
   1   4   3 3474.52 301.610   1
  -1  -4  -4 40080.4 1169.82   1
   1   4   4 42125.1 1145.72   1
   1   4   5 5653.53 484.288   1
  -1   5   6 12055.5 834.941   1
   1  -5  -5 54350.5 1612.27   1
  -1   5   5 54637.9 1635.41   1
   1  -5  -4 43749.0 1443.74   1
  -1   5   4 38967.8 1360.15   1
   1  -5  -3 272133. 3175.04   1
  -1   5   3 269467. 3170.54   1
  -1   5   2 1095.36 189.083   1
   1  -5  -2 1134.32 192.290   1
   1   5   2 1308.65 190.335   1
  -1  -5  -2 1550.29 205.211   1
   1   5   3 103483. 1775.68   1
  -1  -5  -3 101694. 1727.97   1
   1   5   4 22885.1 895.842   1
  -1  -5  -4 21579.4 884.864   1
   1   5   5 74475.3 1751.08   1
  -1  -5  -5 75399.7 1911.80   1
   1   5   6 324.507 99.7868   1
  -1   6   7 65299.2 2130.64   1
  -1   6   6 934.994 221.316   1
   1  -6  -6 984.237 244.077   1
   1  -6  -5 112725. 2480.58   1
  -1   6   5 112141. 2445.12   1
   1  -6  -4 1067.02 206.424   1
  -1   6   4 1039.66 223.809   1
   1  -6  -3 28055.3 1089.49   1
  -1   6   3 28014.4 1086.65   1
  -1   6   2 2808.76 339.096   1
   1  -6  -2 3032.40 351.817   1
  -1  -6  -2 63.9665 57.5470   1
  -1  -6  -3 3961.62 364.688   1
   1   6   3 4065.80 368.964   1
   1   6   4 6383.09 521.355   1
  -1  -6  -4 5876.56 477.205   1
   1   6   5 42104.2 1377.44   1
  -1  -6  -5 41144.0 1336.93   1
   1   6   6 10519.3 754.568   1
   1  -7  -7 2943.16 173.670   1
  -1   7   7 10866.7 877.182   1
  -1   7   6 100368. 2549.63   1
   1  -7  -6 101592. 2517.34   1
  -1   7   5 1430.92 292.398   1
   1  -7  -5 1369.00 276.267   1
  -1   7   4 30162.8 1262.84   1
   1  -7  -4 30356.8 1231.16   1
   1  -7  -3 14600.2 825.947   1
  -1   7   3 13901.9 794.477   1
   1  -7  -2 96073.4 2122.17   1
  -1  -7  -2 111369. 2116.43   1
  -1  -7  -3 14672.7 758.157   1
   1   7   3 14568.3 786.466   1
  -1  -7  -4 63215.9 1636.64   1
   1   7   4 64339.6 1682.40   1
   1   7   5 11597.2 740.059   1
  -1  -7  -5 12030.7 750.119   1
  -1  -7  -6 40269.7 1484.69   1
   1   7   6 41846.0 1523.02   1
   1   7   7 5103.24 573.997   1
  -1   8   8 22375.2 1380.75   1
   1  -8  -7 30928.7 1526.49   1
  -1   8   7 33548.4 1565.93   1
   1  -8  -6 20833.2 1201.62   1
  -1   8   6 22657.1 1219.13   1
  -1   8   5 32147.0 1422.97   1
   1  -8  -5 30936.1 1373.44   1
  -1   8   4 25625.4 1180.80   1
   1  -8  -4 23423.6 1134.23   1
  -1   8   3 36332.4 1441.52   1
   1  -8  -3 38772.4 1424.84   1
  -1  -8  -3 15818.7 846.338   1
  -1  -8  -4 9566.37 662.805   1
   1   8   4 9975.02 669.533   1
  -1  -8  -5 324.151 117.644   1
   1   8   5 318.387 112.424   1
  -1  -8  -6 28653.7 1293.53   1
   1   8   6 28988.0 1291.25   1
  -1  -8  -7 32896.9 1528.56   1
   1   8   7 33406.3 1466.80   1
   1   8   8 10653.2 886.750   1
  -1   9   9 15810.6 1247.94   1
  -1   9   8 984.198 328.472   1
   1  -9  -8 1538.88 390.674   1
   1  -9  -7 5663.67 678.890   1
  -1   9   7 5613.85 679.152   1
  -1   9   6 2249.55 382.116   1
   1  -9  -6 1983.39 368.013   1
   1  -9  -5 59122.8 1976.65   1
  -1   9   5 57342.6 1923.33   1
  -1   9   4 4695.48 547.682   1
   1  -9  -4 4927.20 549.656   1
   1  -9  -3 79458.5 2145.33   1
  -1  -9  -3 131825. 2621.59   1
   1   9   4 2027.93 316.553   1
  -1  -9  -4 1928.28 292.189   1
   1   9   5 80418.4 2103.31   1
  -1  -9  -5 86045.3 2178.38   1
   1   9   6 2574.72 401.782   1
  -1  -9  -6 3200.46 437.138   1
   1   9   7 40015.6 1653.63   1
  -1  -9  -7 40544.0 1637.93   1
   1   9   8 764.186 262.800   1
   1   9   9 14116.7 1121.05   1
  -1  10   9 11719.1 1066.92   1
   1 -10  -8 10281.3 944.961   1
  -1  10   8 11532.5 977.839   1
  -1  10   7 21812.3 1372.87   1
   1 -10  -7 20756.2 1327.37   1
  -1  10   6 3108.55 487.959   1
   1 -10  -6 3003.39 474.204   1
   1 -10  -5 210.304 109.178   1
  -1  10   5 147.056 109.584   1
  -1  10   4 191.470 94.4007   1
   1 -10  -4 6.13284 49.3262   1
  -1 -10  -4 29625.4 1339.23   1
   1  10   5 3533.73 484.398   1
  -1 -10  -5 3292.97 443.686   1
  -1 -10  -6 2543.71 400.541   1
   1  10   6 3059.95 449.400   1
   1  10   7 27997.0 1428.12   1
  -1 -10  -7 29937.4 1459.06   1
  -1 -10  -8 8173.40 856.793   1
   1  10   8 9194.50 857.859   1
   1  10   9 13803.2 1089.63   1
   1 -11  -9 3281.86 622.934   1
   1 -11  -8 7909.54 852.203   1
  -1  11   8 8622.52 905.296   1
   1 -11  -7 1192.07 326.937   1
  -1  11   7 724.292 286.541   1
  -1  11   6 31454.4 1566.93   1
   1 -11  -6 30441.4 1553.70   1
  -1  11   5 2695.16 456.348   1
   1 -11  -5 2711.07 433.043   1
   1 -11  -4 64479.8 2181.55   1
  -1 -11  -4 49421.6 1789.68   1
  -1 -11  -5 766.737 217.430   1
   1  11   5 725.727 223.883   1
   1  11   6 36679.7 1612.41   1
  -1 -11  -6 37730.7 1644.39   1
  -1 -11  -7 849.582 304.404   1
   1  11   7 900.310 330.274   1
   1  11   8 12138.1 983.253   1
  -1 -11  -8 11771.6 987.925   1
   1  11   9 796.928 241.107   1
   1  11  10 10595.4 1049.13   1
  -1  12   8 7574.84 903.879   1
   1 -12  -8 8267.38 873.072   1
  -1  12   7 2123.12 442.425   1
   1 -12  -7 885.321 271.890   1
  -1  12   6 33797.6 1746.78   1
   1 -12  -6 35544.6 1725.34   1
   1 -12  -5 12195.4 988.202   1
  -1  12   5 11499.7 965.969   1
  -1 -12  -5 13826.7 998.513   1
  -1 -12  -6 5953.76 672.258   1
   1  12   6 6332.24 698.254   1
   1  12   7 20276.2 1273.03   1
  -1 -12  -7 20236.5 1276.82   1
  -1 -12  -8 20207.3 1311.41   1
   1  12   8 19453.0 1276.31   1
   1  12   9 17440.0 1286.00   1
  -1  13   7 27783.3 1695.84   1
   1 -13  -7 27024.3 1599.01   1
  -1  13   6 51.8601 103.631   1
   1 -13  -6 63.8746 15.7943   1
   1 -13  -5 34179.6 1757.28   1
  -1 -13  -5 20372.9 1277.68   1
  -1 -13  -6 6742.00 738.085   1
   1  13   7 20957.7 1386.69   1
  -1 -13  -7 19212.0 1276.34   1
  -1 -13  -8 507.399 157.688   1
   1  13   8 413.504 172.978   1
  -1 -13  -9 298.193 631.395   1
   1 -14  -6 7525.29 839.307   1
  -1 -14  -6 14022.1 1093.86   1
  -1 -14  -7 690.032 416.313   1
  -1 -14  -8 2847.66 933.508   1
  -2   1   2 1510.35 181.566   1
   2  -1  -1 2536.66 194.366   1
  -2   1   1 2602.39 194.473   1
   2  -1   0 203.436 42.9308   1
  -2   1   0 185.098 40.8833   1
  -2   2   3 143672. 2161.59   1
   2  -2  -3 148638. 2244.20   1
   2  -2  -2 1806.49 209.434   1
  -2   2   2 1878.27 217.253   1
   2  -2  -1 262499. 2237.21   1
  -2   2   1 266994. 2227.95   1
   2   2   2 21070.5 481.258   1
  -2   3   4 43090.3 1328.42   1
   2  -3  -4 46832.5 1468.36   1
  -2   3   3 3988.45 362.016   1
   2  -3  -3 3746.40 367.572   1
   2  -3  -2 498.645 130.220   1
   2  -3  -1 5637.58 368.630   1
  -2   3   1 5402.81 356.595   1
  -2  -3  -1 1199.88 128.966   1
   2   3   2 12266.0 405.199   1
  -2  -3  -2 11752.0 397.394   1
   2   3   3 88.0128 49.3995   1
  -2   4   5 24207.3 1116.24   1
   2  -4  -5 4004.26 364.797   1
   2  -4  -4 146119. 2512.17   1
  -2   4   4 149827. 2521.78   1
   2  -4  -3 15514.2 753.889   1
  -2   4   3 15188.9 755.074   1
  -2   4   2 133857. 2111.17   1
   2  -4  -2 128730. 2086.92   1
  -2   4   1 73836.5 1517.79   1
   2  -4  -1 74134.7 1488.94   1
   2   4   2 183594. 1786.30   1
  -2  -4  -2 174873. 1774.56   1
  -2  -4  -3 44041.7 987.322   1
   2   4   3 41084.3 959.529   1
   2   4   4 206678. 2394.24   1
  -2   5   6 453.696 195.733   1
  -2   5   5 38368.7 1434.23   1
   2  -5  -5 39172.9 1437.40   1
  -2   5   4 8496.19 635.970   1
   2  -5  -4 8410.00 628.284   1
   2  -5  -3 176.394 82.1831   1
  -2   5   3 282.326 136.605   1
   2  -5  -2 158.160 80.1696   1
  -2   5   2 173.993 91.3465   1
  -2  -5  -2 21186.3 713.576   1
   2   5   3 939.440 156.062   1
  -2  -5  -3 879.988 152.909   1
  -2  -5  -4 34466.4 1035.55   1
   2   5   4 35021.3 1050.41   1
   2   5   5 47018.6 1315.11   1
   2   5   6 25627.1 1086.95   1
  -2   6   7 27584.5 1449.05   1
  -2   6   6 3660.38 475.655   1
   2  -6  -6 3440.86 474.824   1
   2  -6  -5 58650.3 1867.36   1
  -2   6   5 59434.8 1864.00   1
   2  -6  -4 8961.54 667.308   1
  -2   6   4 8613.04 645.636   1
   2  -6  -3 71074.7 1820.11   1
  -2   6   3 72882.9 1828.88   1
  -2   6   2 62104.4 1647.69   1
   2  -6  -2 62455.0 1670.33   1
  -2  -6  -2 96347.6 1678.11   1
   2   6   3 78002.4 1522.20   1
  -2  -6  -3 77791.0 1534.40   1
   2   6   4 5720.23 444.155   1
  -2  -6  -4 5758.70 440.601   1
   2   6   5 50396.1 1425.95   1
  -2  -6  -5 51263.4 1417.13   1
   2   6   6 20153.9 972.783   1
   2  -7  -7 560.039 247.955   1
  -2   7   7 648.264 242.662   1
  -2   7   6 37633.8 1604.22   1
   2  -7  -6 36707.2 1587.43   1
  -2   7   5 8299.82 711.773   1
   2  -7  -5 8478.98 704.203   1
   2  -7  -4 13166.3 842.130   1
  -2   7   4 12938.7 851.083   1
  -2   7   3 255.947 88.1915   1
   2  -7  -3 399.834 141.553   1
   2  -7  -2 16147.6 903.807   1
  -2   7   2 15904.7 883.929   1
  -2  -7  -3 1336.51 218.832   1
   2   7   3 1394.66 229.264   1
  -2  -7  -4 75395.2 1693.69   1
   2   7   4 73771.6 1687.37   1
   2   7   5 16750.9 860.121   1
  -2  -7  -5 15634.9 844.824   1
  -2  -7  -6 68241.7 1901.92   1
   2   7   6 70158.9 1878.46   1
   2   7   7 1709.25 315.089   1
  -2   8   8 23687.7 1417.33   1
   2  -8  -7 6131.66 686.007   1
  -2   8   7 7456.20 785.363   1
   2  -8  -6 49201.2 1902.11   1
  -2   8   6 50156.7 1887.42   1
  -2   8   5 32197.5 1460.54   1
   2  -8  -5 31904.2 1440.57   1
   2  -8  -4 82495.6 2227.39   1
  -2   8   4 89296.7 2289.28   1
   2  -8  -3 16182.6 947.727   1
  -2   8   3 16909.0 997.150   1
  -2  -8  -3 5696.12 476.472   1
   2   8   4 37514.2 1306.96   1
  -2  -8  -4 38202.3 1265.48   1
  -2  -8  -5 28522.5 1155.89   1
   2   8   5 27569.7 1154.27   1
  -2  -8  -6 26701.9 1182.90   1
   2   8   6 27546.1 1215.11   1
   2   8   7 2615.20 395.520   1
   2   8   8 7986.22 736.711   1
   2  -9  -8 419.239 222.187   1
  -2   9   8 416.549 232.259   1
   2  -9  -7 39387.4 1819.45   1
  -2   9   7 39683.8 1802.50   1
   2  -9  -6 2892.50 464.426   1
  -2   9   6 3602.35 507.518   1
   2  -9  -5 10980.9 877.972   1
  -2   9   5 10803.1 887.454   1
   2  -9  -4 3922.15 504.467   1
  -2   9   4 3853.56 492.508   1
  -2   9   3 33244.5 1467.56   1
   2  -9  -3 32689.3 1453.32   1
  -2  -9  -3 17884.1 938.734   1
   2   9   4 720.678 197.943   1
  -2  -9  -4 890.570 201.259   1
  -2  -9  -5 16266.6 909.573   1
   2   9   5 16181.8 893.683   1
   2   9   6 2709.53 395.462   1
  -2  -9  -6 2413.80 380.876   1
   2   9   7 34348.3 1491.45   1
  -2  -9  -7 32506.3 1443.10   1
   2   9   8 262.256 114.424   1
   2   9   9 20447.7 1290.16   1
   2 -10  -8 16369.9 1223.63   1
  -2  10   8 15388.3 1261.17   1
   2 -10  -7 15957.0 1210.26   1
  -2  10   7 18143.4 1226.70   1
  -2  10   6 18599.0 1246.42   1
   2 -10  -6 19097.9 1241.42   1
  -2  10   5 37658.5 1651.96   1
   2 -10  -5 38194.2 1698.08   1
   2 -10  -4 43346.0 1785.69   1
  -2  10   4 43277.7 1801.75   1
  -2 -10  -4 15767.9 946.139   1
  -2 -10  -5 50113.2 1680.91   1
   2  10   5 47915.8 1689.59   1
  -2 -10  -6 6901.48 651.442   1
   2  10   6 7145.14 645.959   1
  -2 -10  -7 5259.55 576.539   1
   2  10   7 6274.07 624.591   1
   2  10   8 4625.03 582.043   1
   2  10   9 799.330 264.740   1
   2 -11  -8 40140.8 2028.77   1
  -2  11   7 59.6777 184.275   1
   2 -11  -7 19.0767 46.4971   1
  -2  11   6 21109.0 1269.31   1
   2 -11  -6 20468.2 1301.71   1
  -2  11   5 614.314 214.442   1
   2 -11  -5 545.587 168.335   1
   2 -11  -4 15210.6 1091.97   1
  -2 -11  -4 2738.96 419.270   1
  -2 -11  -5 1223.78 276.211   1
  -2 -11  -6 17653.8 1064.85   1
   2  11   6 15824.9 1051.12   1
  -2 -11  -7 5685.28 699.237   1
   2  11   7 4962.11 570.598   1
   2  11   8 17470.5 1161.07   1
  -2 -11  -8 16911.1 1140.27   1
   2  11   9 318.814 154.194   1
   2  11  10 20695.3 1392.94   1
   2 -12  -7 10964.0 1030.87   1
  -2  12   7 10413.6 999.111   1
  -2  12   5 14392.7 1134.36   1
   2 -12  -5 15243.7 1133.14   1
  -2 -12  -5 20979.3 1188.87   1
   2  12   6 11688.5 906.731   1
  -2 -12  -6 11765.7 896.946   1
  -2 -12  -7 4237.58 562.976   1
   2  12   7 4321.98 567.315   1
   2  12   8 15540.1 1087.99   1
  -2 -12  -8 15507.2 1123.75   1
   2  12   9 1007.35 290.328   1
   2  12  10 5678.54 759.008   1
  -2  13   6 575.297 294.337   1
   2 -13  -6 1502.16 415.694   1
   2 -13  -5 25113.1 1557.63   1
  -2 -13  -5 46751.1 1902.64   1
  -2 -13  -6 4819.24 606.421   1
   2  13   7 22155.8 1351.63   1
  -2 -13  -7 21214.0 1320.60   1
  -2 -13  -8-10.1923 100.400   1
   2  13   8 91.3910 57.5151   1
   2  13   9 31684.5 1675.93   1
  -2 -14  -6 20040.5 1273.14   1
  -2 -14  -7 9896.50 902.070   1
   2  14   8 12661.1 1068.07   1
  -3   0   1 75.8048 42.6628   1
  -3   0   0 289.111 52.7211   1
   3   0   0 310.405 53.0733   1
  -3   1   2 46641.2 1092.36   1
   3  -1  -2 50733.3 1134.91   1
   3  -1  -1 389973. 2713.07   1
  -3   1   1 409304. 2713.29   1
   3  -1   0 333746. 2289.91   1
  -3   1   0 328647. 2215.40   1
  -3   2   3 24802.3 932.758   1
   3  -2  -3 26343.5 978.175   1
   3  -2  -2 1634.81 205.298   1
  -3   2   2 1674.07 203.864   1
   3  -2  -1 35760.9 895.880   1
  -3   2   1 36894.6 892.852   1
   3  -2   0 936.549 130.273   1
  -3   2   0 907.714 131.168   1
  -3   3   4 10796.1 693.096   1
   3  -3  -4 10670.9 711.867   1
   3  -3  -3 26322.4 996.254   1
  -3   3   3 25017.6 968.374   1
  -3   3   2 250447. 2751.11   1
   3  -3  -2 238886. 2724.23   1
   3  -3  -1 85026.7 1514.82   1
  -3   3   1 84360.4 1541.18   1
  -3  -3  -2 251462. 1608.94   1
   3   3   2 245407. 1617.57   1
   3   3   3 23014.0 607.430   1
  -3   4   5 3557.70 442.656   1
   3  -4  -5 4109.99 503.676   1
  -3   4   4 9639.46 669.944   1
   3  -4  -4 9533.73 681.125   1
   3  -4  -3 36409.4 1231.18   1
  -3   4   3 37713.1 1261.50   1
  -3   4   2 204083. 2749.18   1
   3  -4  -2 201275. 2700.99   1
   3  -4  -1 10739.5 605.469   1
  -3   4   1 9804.86 572.365   1
   3   4   2 176179. 1633.77   1
  -3  -4  -2 176267. 1608.80   1
  -3  -4  -3 41051.9 863.196   1
   3   4   3 44368.6 888.501   1
   3   4   4 22936.5 743.295   1
  -3   5   6 20126.2 1154.96   1
   3  -5  -6-339.413 470.978   1
  -3   5   5 103843. 2418.93   1
   3  -5  -5 108507. 2485.19   1
   3  -5  -4 42520.4 1476.29   1
  -3   5   4 44298.7 1514.58   1
   3  -5  -3 119492. 2323.62   1
  -3   5   3 117449. 2299.75   1
  -3   5   2 358942. 3842.70   1
   3  -5  -2 349178. 3730.77   1
  -3   5   1 74399.7 1706.18   1
   3  -5  -1 68794.2 1692.03   1
  -3  -5  -2 356155. 2684.71   1
   3   5   3 107258. 1561.59   1
  -3  -5  -3 119850. 1624.26   1
  -3  -5  -4 39704.4 1032.95   1
   3   5   4 40041.1 1039.18   1
   3   5   5 78584.6 1625.28   1
   3   5   6 30401.8 1119.16   1
  -3   6   7 19668.1 1239.59   1
  -3   6   6 112.907 131.376   1
   3  -6  -6 11.5401 15.4695   1
   3  -6  -5 2036.95 364.572   1
  -3   6   5 2124.23 374.787   1
  -3   6   4 16244.5 927.399   1
   3  -6  -4 15462.6 917.858   1
   3  -6  -3 14748.9 848.713   1
  -3   6   3 14159.9 844.049   1
  -3   6   2 2010.24 310.776   1
   3  -6  -2 2333.96 343.966   1
  -3  -6  -2 10440.1 530.806   1
   3   6   3 18149.5 736.310   1
  -3  -6  -3 21344.7 752.028   1
   3   6   4 17002.3 738.131   1
  -3  -6  -4 16272.3 706.084   1
   3   6   5 2399.41 294.998   1
  -3  -6  -5 2421.09 304.870   1
   3   6   6 685.896 161.949   1
   3   6   7 25471.6 1134.83   1
   3  -7  -7 3418.88 557.448   1
  -3   7   7 3942.09 570.850   1
  -3   7   6 30991.3 1523.40   1
   3  -7  -6 31181.4 1505.41   1
   3  -7  -5 36167.8 1523.22   1
  -3   7   5 36297.0 1540.55   1
   3  -7  -4 122355. 2697.45   1
  -3   7   4 126332. 2778.67   1
   3  -7  -3 155.632 48.0130   1
  -3   7   3 162.799 103.055   1
  -3   7   2 114817. 2505.20   1
   3  -7  -2 119348. 2565.72   1
  -3  -7  -3 1874.58 226.018   1
   3   7   4 113825. 1970.47   1
  -3  -7  -4 117344. 1995.35   1
  -3  -7  -5 34304.0 1161.77   1
   3   7   5 33059.7 1153.78   1
   3   7   6 22914.6 1000.98   1
   3   7   7 5752.54 556.358   1
  -3   8   8 48577.6 2171.83   1
   3  -8  -8-124.836 430.130   1
   3  -8  -7 932.278 288.726   1
  -3   8   7 1315.41 350.601   1
  -3   8   6 20379.5 1231.63   1
   3  -8  -6 21580.5 1278.38   1
  -3   8   5 2907.13 442.648   1
   3  -8  -5 2770.08 432.209   1
   3  -8  -4 10821.4 822.278   1
  -3   8   4 10694.4 814.542   1
   3  -8  -3 39557.6 1538.01   1
  -3   8   3 38700.6 1531.28   1
  -3  -8  -3 33349.8 1107.65   1
  -3  -8  -4 15054.3 762.802   1
   3   8   4 14068.1 761.959   1
   3   8   5 6816.14 535.540   1
  -3  -8  -5 7199.43 548.708   1
   3   8   6 25895.8 1125.03   1
  -3  -8  -6 23522.7 1058.29   1
   3   8   7 1317.58 265.000   1
   3   8   8 44528.8 1689.22   1
  -3   9   9 4708.99 769.660   1
  -3   9   8 11840.0 1076.43   1
   3  -9  -8 11674.6 1079.06   1
   3  -9  -7 32235.8 1696.67   1
  -3   9   7 31634.8 1661.09   1
  -3   9   6 100.555 110.711   1
   3  -9  -6 70.6072 769.802   1
   3  -9  -5 18856.9 1197.55   1
  -3   9   5 19816.5 1219.27   1
  -3   9   4 24813.8 1281.36   1
   3  -9  -4 23757.7 1293.70   1
  -3   9   3 110010. 2777.86   1
   3  -9  -3 107040. 2673.00   1
  -3  -9  -3 84093.2 1931.32   1
  -3  -9  -4 23608.3 1026.31   1
  -3  -9  -5 17466.1 907.391   1
   3   9   5 16105.7 896.289   1
  -3  -9  -6 101.065 77.4051   1
   3   9   6 77.4810 54.7017   1
  -3  -9  -7 18408.9 1089.90   1
   3   9   7 19770.9 1083.68   1
   3   9   8 12399.9 893.093   1
   3   9   9 3694.88 553.899   1
   3 -10  -8 7200.28 838.735   1
  -3  10   8 6397.05 906.105   1
   3 -10  -7 6472.30 783.874   1
  -3  10   7 6799.49 832.795   1
   3 -10  -6 10571.4 946.986   1
  -3  10   6 9682.63 909.780   1
   3 -10  -5 59049.4 2190.44   1
  -3  10   5 61993.8 2189.07   1
  -3  10   4 6904.57 727.775   1
   3 -10  -4 6879.07 718.229   1
   3 -10  -3 2041.73 332.633   1
  -3 -10  -4 10340.9 726.199   1
   3  10   5 73369.7 1999.81   1
  -3 -10  -5 79208.7 2014.35   1
   3  10   6 10618.2 765.812   1
  -3 -10  -6 11372.7 798.140   1
  -3 -10  -7 9811.35 768.760   1
   3  10   7 8645.51 735.751   1
   3  10   8 9677.83 813.382   1
   3  10   9 31749.4 1533.60   1
   3 -11  -7 14115.6 1165.29   1
  -3  11   7 14518.5 1157.70   1
   3 -11  -6 45173.6 2014.90   1
  -3  11   6 46786.0 1983.41   1
  -3  11   5 2450.83 460.256   1
   3 -11  -5 2149.87 428.278   1
   3 -11  -4 35319.6 1726.98   1
  -3  11   4 35713.2 1737.95   1
  -3 -11  -4 27291.1 1249.08   1
  -3 -11  -5 4280.82 497.112   1
   3  11   6 33595.0 1450.05   1
  -3 -11  -6 33943.1 1427.03   1
   3  11   7 11097.2 820.945   1
  -3 -11  -7 10799.7 832.436   1
   3  11   8 10894.6 894.180   1
  -3 -11  -8 11807.6 968.089   1
   3  11   9 1707.33 379.611   1
   3  11  10 3288.32 510.035   1
   3 -12  -7 22393.9 1507.48   1
  -3  12   6 3187.87 546.001   1
   3 -12  -6 3571.14 557.815   1
  -3  12   5 1063.05 361.808   1
   3 -12  -5 1388.91 321.792   1
  -3 -12  -5 2645.61 386.533   1
  -3 -12  -6 4014.42 507.103   1
  -3 -12  -7 27876.7 1414.95   1
   3  12   7 23161.9 1315.74   1
  -3 -12  -8 3870.34 545.955   1
   3  12   8 4526.44 561.209   1
   3  12   9 1811.41 358.762   1
   3 -13  -5 35436.4 1899.49   1
  -3 -13  -5 28733.2 1415.77   1
  -3 -13  -6 4963.97 593.754   1
  -3 -13  -7 5558.16 636.094   1
  -3 -13  -8 53.3269 102.987   1
   3  13   8 150.726 104.010   1
  -3 -13  -9 2067.77 438.570   1
  -3 -14  -6 1038.99 393.917   1
  -3 -14  -8 803.613 456.376   1
  -3 -14  -9 2528.24 706.347   1
  -3 -15  -7 50.8376 246.181   1
  -3 -15  -8 308.908 250.752   1
  -4   0   1-0.55201 14.0398   1
   4   0  -1 31.6892 27.8338   1
   4   0   0 99037.6 1127.73   1
  -4   0   0 98609.1 1117.37   1
   4   0   1 427.665 76.6677   1
   4  -1  -2 6873.35 445.365   1
  -4   1   2 6684.18 429.762   1
  -4   1   1 381.609 86.6326   1
   4  -1  -1 338.999 82.7699   1
   4  -1   0 884.969 120.892   1
  -4   1   0 958.861 127.517   1
  -4   2   3 226101. 2960.76   1
   4  -2  -3 225861. 2980.48   1
  -4   2   2 27401.1 912.295   1
   4  -2  -2 28425.0 940.726   1
   4  -2  -1 264858. 2611.50   1
  -4   2   1 265957. 2600.35   1
  -4   2   0 3851.28 301.248   1
   4  -2   0 3675.57 288.512   1
   4  -3  -4 2087.67 317.810   1
  -4   3   4 2080.12 320.821   1
   4  -3  -3 15.3036 29.9411   1
  -4   3   3 27.8383 58.6335   1
  -4   3   2 2439.98 291.237   1
   4  -3  -2 2540.38 303.827   1
   4  -3  -1 3842.36 344.421   1
  -4   3   1 3922.65 351.108   1
   4  -3   0 727.623 194.236   1
   4   3   3 4364.41 234.376   1
   4  -4  -5 141.998 99.9514   1
  -4   4   5 174.177 110.968   1
   4  -4  -4 171964. 3000.51   1
  -4   4   4 165064. 2898.23   1
   4  -4  -3 38650.2 1308.59   1
  -4   4   3 38857.9 1317.94   1
   4  -4  -2 161222. 2532.71   1
  -4   4   2 164252. 2600.10   1
  -4   4   1 28040.6 1001.75   1
   4  -4  -1 30415.7 1060.16   1
  -4  -4  -2 114489. 1110.29   1
   4   4   3 8781.52 358.932   1
   4   4   4 128123. 1624.66   1
  -4   5   6 22428.9 1259.51   1
   4  -5  -6 23041.1 1352.27   1
   4  -5  -5 39279.9 1541.97   1
  -4   5   5 36235.3 1490.62   1
   4  -5  -4 37637.9 1433.26   1
  -4   5   4 39875.6 1473.82   1
  -4   5   3 209.070 90.0711   1
   4  -5  -3 204.575 105.963   1
   4  -5  -2 7509.46 587.512   1
  -4   5   2 7393.28 588.928   1
  -4   5   1 3469.79 384.528   1
   4  -5  -1 3346.07 379.048   1
  -4  -5  -2 792.187 112.521   1
   4   5   3 345.632 81.6786   1
  -4  -5  -3 279.306 68.9970   1
   4   5   4 15390.7 587.258   1
   4   5   5 36943.0 1041.86   1
   4   5   6 3896.51 404.215   1
  -4   6   7 68600.4 2369.49   1
   4  -6  -6 19647.6 1190.79   1
  -4   6   6 19223.3 1181.66   1
   4  -6  -5 53462.9 1866.05   1
  -4   6   5 51605.2 1862.32   1
  -4   6   4 3857.73 483.295   1
   4  -6  -4 3632.54 456.621   1
   4  -6  -3 100070. 2326.64   1
  -4   6   3 104529. 2354.92   1
   4  -6  -2 45818.8 1532.21   1
  -4   6   2 50590.9 1563.00   1
  -4  -6  -2 53574.8 1109.91   1
  -4  -6  -3 55307.5 1108.18   1
   4   6   4 1677.35 215.324   1
  -4  -6  -4 1860.90 224.155   1
   4   6   5 50991.3 1252.87   1
   4   6   6 2157.76 290.040   1
   4   6   7 18724.8 924.460   1
   4  -7  -7 3491.25 568.436   1
  -4   7   7 3675.70 582.291   1
   4  -7  -6 58377.8 2114.50   1
  -4   7   6 57902.1 2118.63   1
   4  -7  -5 8117.97 748.601   1
  -4   7   5 8545.01 754.702   1
   4  -7  -4 44492.7 1674.30   1
  -4   7   4 43687.7 1692.42   1
   4  -7  -3 281.609 143.668   1
  -4   7   3 359.503 148.320   1
   4  -7  -2 33388.3 1392.70   1
  -4   7   2 33237.4 1380.63   1
  -4  -7  -3 15.8854 16.4716   1
   4   7   4 18151.7 771.005   1
  -4  -7  -4 20224.2 781.097   1
   4   7   5 10036.7 599.456   1
  -4  -7  -5 10475.7 600.242   1
   4   7   6 35381.1 1177.56   1
   4   7   7 118.006 43.9608   1
   4  -8  -8 9472.43 1037.09   1
  -4   8   8 9564.37 1003.66   1
   4  -8  -7 2015.78 432.355   1
  -4   8   7 1695.94 397.877   1
   4  -8  -6 34697.3 1681.12   1
  -4   8   6 32400.6 1614.77   1
   4  -8  -5 21648.4 1267.37   1
  -4   8   5 22518.8 1298.04   1
   4  -8  -4 36943.8 1572.52   1
  -4   8   4 36522.2 1609.96   1
   4  -8  -3 5287.72 575.337   1
  -4   8   3 4831.23 555.199   1
   4  -8  -2 107894. 2644.55   1
  -4  -8  -3 11590.3 628.545   1
  -4  -8  -4 62587.3 1477.55   1
  -4  -8  -5 26117.0 1035.87   1
   4   8   5 26713.5 1003.26   1
  -4  -8  -6 42913.5 1431.30   1
   4   8   6 45543.5 1441.92   1
   4   8   7 5115.32 497.472   1
   4   8   8 14589.8 920.417   1
  -4   9   8-112.006 29.0349   1
   4  -9  -8-80.4233 111.084   1
   4  -9  -7 21690.0 1428.72   1
  -4   9   7 21643.3 1415.54   1
  -4   9   6 1095.07 312.805   1
   4  -9  -6 1047.79 294.586   1
  -4   9   5 14240.2 1069.55   1
   4  -9  -5 15429.3 1094.15   1
   4  -9  -4 265.252 146.605   1
  -4   9   4 435.116 180.666   1
  -4   9   3 9183.50 803.512   1
   4  -9  -3 8472.97 774.990   1
  -4  -9  -3 34873.1 1195.61   1
  -4  -9  -4 2045.57 282.589   1
   4   9   5 9479.76 655.999   1
  -4  -9  -5 9544.77 638.396   1
  -4  -9  -6 3866.43 420.762   1
   4   9   6 3685.92 406.977   1
   4   9   7 40956.6 1490.74   1
   4   9   8 447.593 173.259   1
   4   9   9 13925.0 962.101   1
   4 -10  -8 3500.89 607.216   1
  -4  10   7 6635.66 812.615   1
   4 -10  -7 6347.28 788.608   1
   4 -10  -6 8344.56 866.513   1
  -4  10   6 8607.24 886.355   1
  -4  10   5 50719.9 2051.55   1
   4 -10  -5 50457.5 2091.75   1
  -4  10   4 15770.4 1138.95   1
   4 -10  -4 15788.6 1140.57   1
   4 -10  -3 40091.5 1786.04   1
  -4 -10  -4 29837.3 1196.10   1
  -4 -10  -5 24972.2 1079.25   1
  -4 -10  -6 10797.6 765.721   1
   4  10   6 10549.9 754.043   1
   4  10   7 12056.2 816.569   1
   4  10   8 15097.0 983.095   1
   4  10   9 9901.51 835.215   1
   4 -11  -7 6762.42 831.094   1
   4 -11  -6 9758.62 970.012   1
  -4  11   6 10180.6 985.815   1
   4 -11  -5 324.866 109.785   1
  -4  11   5 562.805 257.816   1
  -4  11   4 901.051 310.117   1
   4 -11  -4 608.319 239.692   1
  -4 -11  -4 13265.7 843.798   1
  -4 -11  -5 775.836 214.170   1
   4  11   6 18281.1 1012.91   1
  -4 -11  -7 12.1164 84.1084   1
   4  11   7 79.0290 55.0090   1
   4  11   8 33798.2 1455.16   1
   4  11   9-38.6775 72.2971   1
   4 -12  -6 8712.09 937.205   1
   4 -12  -5 12847.4 1117.16   1
  -4  12   5 14624.0 1198.32   1
  -4 -12  -7 6707.02 659.826   1
   4  12   7 7152.44 688.222   1
  -4 -12  -8 1853.78 388.057   1
   4  12   8 1873.78 354.042   1
  -4 -13  -5 22736.4 1213.39   1
  -4 -13  -6 454.127 185.150   1
  -4 -13  -7 12805.9 953.295   1
  -4 -13  -8-153.497 54.2228   1
  -4 -14  -6 3285.07 484.841   1
  -4 -14  -7 14055.1 1026.33   1
  -4 -14  -8 2224.79 735.541   1
  -4 -15  -7 984.461 550.487   1
   5   0  -1 36.4872 26.6787   1
  -5   0   1 35.9213 28.0214   1
   5   0   0 3618.73 237.706   1
  -5   0   0 3934.25 250.871   1
   5   0   1 27.9496 11.4518   1
  -5   1   2 118805. 1929.02   1
   5  -1  -2 113580. 1887.63   1
   5  -1  -1 71231.9 1353.24   1
  -5   1   1 77202.0 1378.81   1
  -5  -1   0 27968.4 594.412   1
  -5   1   0 28101.7 757.786   1
   5  -1   0 28205.0 758.276   1
  -5   2   3 10442.1 646.475   1
   5  -2  -3 11448.6 681.863   1
  -5   2   2-11.9640 53.4921   1
   5  -2  -2-38.1568 45.3272   1
  -5   2   1 136.058 63.9316   1
   5  -2  -1 131.899 57.4285   1
  -5   2   0 1539.14 210.805   1
   5  -2   0 1481.16 212.190   1
   5  -3  -4 140284. 2678.86   1
  -5   3   4 137912. 2610.92   1
   5  -3  -3 30434.6 1161.47   1
  -5   3   3 28211.1 1106.79   1
   5  -3  -2 83082.6 1760.28   1
  -5   3   2 77962.1 1708.72   1
   5  -3  -1 62048.1 1471.44   1
  -5   3   1 61685.2 1467.25   1
   5  -3   0 227194. 2767.75   1
   5  -4  -5 6047.73 635.604   1
  -5   4   5 5875.14 629.844   1
  -5   4   4 24931.1 1161.56   1
   5  -4  -4 25123.1 1192.17   1
  -5   4   3-17.8619 58.9961   1
   5  -4  -3-21.2868 8.07086   1
   5  -4  -2 3666.76 395.988   1
  -5   4   2 3875.00 410.189   1
  -5   4   1 9044.84 592.133   1
   5  -4  -1 9077.97 606.643   1
   5   4   3 6971.60 280.360   1
   5   4   4 17357.7 542.459   1
   5  -5  -6 1461.51 338.952   1
  -5   5   6 1031.37 269.634   1
   5  -5  -5 54927.8 1899.13   1
  -5   5   5 55848.9 1912.53   1
   5  -5  -4 17287.7 998.883   1
  -5   5   4 18219.6 1045.07   1
  -5   5   3 84708.3 2126.36   1
   5  -5  -3 88630.0 2140.38   1
  -5   5   2 741.289 181.747   1
   5  -5  -2 751.092 186.782   1
  -5   5   1 171017. 2821.35   1
   5  -5  -1 169886. 2796.76   1
  -5  -5  -2 264.170 59.1582   1
  -5  -5  -3 152989. 1484.19   1
   5   5   4 13322.2 509.698   1
   5   5   5 46941.1 1083.37   1
   5   5   6 6874.83 487.310   1
  -5   6   7 12727.2 1070.10   1
  -5   6   6 15138.3 1077.24   1
   5  -6  -6 14984.8 1063.40   1
   5  -6  -5 21039.8 1213.41   1
  -5   6   5 21454.7 1227.74   1
   5  -6  -4 2874.45 426.378   1
  -5   6   4 2585.81 418.256   1
   5  -6  -3 302.339 128.519   1
  -5   6   3 342.653 105.317   1
  -5   6   2 21.3102 31.2127   1
   5  -6  -2 27.9436 39.4844   1
  -5  -6  -2 1353.18 160.849   1
  -5  -6  -3 24404.5 672.339   1
   5   6   4 5440.88 343.710   1
  -5  -6  -4 5608.84 357.581   1
   5   6   5 78131.9 1451.95   1
   5   6   6 482.069 113.191   1
   5   6   7 52611.5 1478.39   1
  -5   7   7 5864.21 735.619   1
   5  -7  -7 5831.38 737.265   1
   5  -7  -6 40158.7 1838.46   1
  -5   7   6 41504.8 1836.56   1
   5  -7  -5 7663.23 751.077   1
  -5   7   5 7743.28 755.409   1
   5  -7  -4 65311.4 2099.87   1
  -5   7   4 68014.2 2181.40   1
   5  -7  -3 16760.2 1026.38   1
  -5   7   3 16490.2 1009.76   1
  -5   7   2 94127.4 2443.69   1
   5  -7  -2 98458.5 2447.17   1
  -5  -7  -3 9612.83 484.882   1
  -5  -7  -4 27808.9 859.505   1
   5   7   5 181.293 67.0903   1
   5   7   6 59477.1 1443.13   1
   5   7   7 2431.85 327.190   1
  -5   8   8 8114.26 958.247   1
   5  -8  -8 8599.10 1012.94   1
  -5   8   7 23390.9 1485.26   1
   5  -8  -7 23752.6 1486.68   1
   5  -8  -6 19519.9 1301.95   1
  -5   8   6 19281.3 1277.15   1
  -5   8   5 153.481 82.9615   1
   5  -8  -5 280.021 161.150   1
   5  -8  -4 6119.50 655.800   1
  -5   8   4 6298.40 682.624   1
  -5   8   3 18840.7 1116.73   1
   5  -8  -3 18788.8 1142.49   1
  -5   8   2 7355.61 692.871   1
   5  -8  -2 8763.07 804.843   1
  -5  -8  -3 24367.0 840.610   1
  -5  -8  -4 27269.6 912.727   1
   5   8   5 20115.9 849.376   1
  -5  -8  -5 21639.1 860.405   1
   5   8   6 20299.0 900.610   1
   5   8   7 35531.3 1256.18   1
   5   8   8 19558.1 1015.60   1
   5  -9  -8 1645.00 401.929   1
   5  -9  -7 33438.3 1840.82   1
  -5   9   7 34212.6 1844.68   1
  -5   9   6 2954.64 506.668   1
   5  -9  -6 2376.46 471.659   1
  -5   9   5 78489.7 2610.53   1
   5  -9  -5 81895.4 2604.32   1
  -5   9   4 1470.05 338.752   1
   5  -9  -4 1108.78 283.662   1
  -5   9   3 108007. 2924.40   1
   5  -9  -3 108341. 2853.81   1
  -5  -9  -3 65352.5 1543.21   1
  -5  -9  -4 1736.87 244.222   1
  -5  -9  -5 46215.0 1339.50   1
   5   9   6 2833.70 340.612   1
  -5  -9  -6 2808.16 347.490   1
   5   9   7 6562.81 556.784   1
   5   9   8 4771.34 576.019   1
   5   9   9 7399.37 663.983   1
   5 -10  -7 25961.6 1659.14   1
  -5  10   7 26129.6 1669.97   1
  -5  10   6 4536.44 674.395   1
   5 -10  -6 4831.31 690.501   1
   5 -10  -5 2828.84 493.190   1
  -5  10   5 2421.15 429.586   1
  -5  10   4 20343.2 1348.13   1
   5 -10  -4 19281.8 1302.59   1
  -5  10   3 6551.71 720.700   1
   5 -10  -3 6138.97 719.973   1
  -5 -10  -4 518.346 130.444   1
  -5 -10  -5 387.036 121.929   1
  -5 -10  -6 3057.07 371.965   1
   5  10   6 3217.19 393.197   1
   5  10   7 20855.9 1006.50   1
   5  10   8 8918.37 717.737   1
  -5  11   6 39894.0 1994.66   1
   5 -11  -6 40531.9 2048.32   1
   5 -11  -5 137.163 87.8251   1
  -5  11   5 105.183 907.249   1
  -5  11   4 42419.5 2028.52   1
   5 -11  -4 42375.3 1989.72   1
  -5 -11  -5 698.969 186.925   1
  -5 -11  -7 103.726 67.1037   1
   5  11   7 89.6595 77.8330   1
   5  11   8 5679.78 559.400   1
   5 -12  -5 11438.6 1072.24   1
  -5 -12  -7 1888.04 332.426   1
  -5 -13  -6 97.5344 116.670   1
  -5 -13  -8 8.26054 96.8509   1
  -5 -14  -6 5615.80 621.346   1
  -6   0   2 121703. 1997.38   1
   6   0  -1 19.5180 39.8220   1
  -6   0   1 10.2862 18.6872   1
   6   0   0 999999. 4619.31   1
  -6   0   0 988873. 4614.31   1
   6   0   1-26.4233 19.5124   1
  -6   1   3 3364.04 378.575   1
   6  -1  -2 112.572 75.8018   1
  -6   1   2 78.9273 93.5375   1
  -6  -1   1 1035.31 161.768   1
   6  -1  -1 520.613 110.899   1
  -6   1   1 1102.60 228.431   1
   6  -1   0 2011.56 218.169   1
  -6   1   0 1714.17 201.536   1
   6  -1   1 557.450 112.482   1
   6   1   1 728.310 81.7451   1
  -6   2   3 320931. 3810.85   1
   6  -2  -3 335811. 3844.39   1
   6  -2  -2 102268. 1965.37   1
  -6   2   2 104344. 1982.53   1
   6  -2  -1 78665.5 1612.84   1
  -6   2   1 86421.4 1698.80   1
  -6  -2   0 1557.63 151.002   1
  -6   2   0 1604.73 211.719   1
   6  -2   0 1491.18 203.830   1
  -6   3   4 12358.4 819.266   1
   6  -3  -4 12671.9 832.061   1
   6  -3  -3 16877.9 894.247   1
  -6   3   3 16624.2 890.440   1
   6  -3  -2 44298.3 1340.04   1
  -6   3   2 43640.1 1345.13   1
   6  -3  -1 46323.6 1337.63   1
  -6   3   1 46009.5 1333.29   1
   6  -3   0 2187.03 284.713   1
  -6   3   0 2100.88 273.411   1
  -6   4   5 7391.66 710.753   1
   6  -4  -5 8388.02 754.825   1
   6  -4  -4 24206.6 1203.84   1
  -6   4   4 22402.8 1142.26   1
  -6   4   3 1263.74 245.796   1
   6  -4  -3 1180.12 242.937   1
   6  -4  -2 151050. 2638.90   1
  -6   4   2 155191. 2737.92   1
  -6   4   1 1525.08 246.801   1
   6  -4  -1 1587.38 255.271   1
   6   4   4 11094.8 381.002   1
  -6   5   6 6759.54 729.661   1
   6  -5  -6 6485.65 761.345   1
  -6   5   5 20177.6 1187.44   1
   6  -5  -5 20489.2 1200.64   1
  -6   5   4 62.6157 65.9388   1
   6  -5  -4 45.2984 27.2642   1
   6  -5  -3 49272.7 1656.72   1
  -6   5   3 49447.6 1693.50   1
   6  -5  -2 5251.74 517.545   1
  -6   5   2 5403.20 529.598   1
  -6   5   1 12810.1 810.836   1
   6  -5  -1 13164.0 811.218   1
   6   5   4 738.042 105.865   1
   6   5   5 32873.3 835.792   1
   6   5   6 1691.18 215.329   1
  -6   6   7 8315.39 899.880   1
   6  -6  -7 606.274 585.856   1
  -6   6   6 1024.65 283.647   1
   6  -6  -6 802.951 248.978   1
   6  -6  -5 80385.2 2463.61   1
  -6   6   5 77605.6 2395.11   1
   6  -6  -4 22407.2 1228.94   1
  -6   6   4 21697.1 1187.24   1
   6  -6  -3 196568. 3437.33   1
  -6   6   3 201972. 3550.61   1
  -6   6   2 1275.45 260.391   1
   6  -6  -2 1437.79 289.302   1
  -6   6   1 230867. 3587.44   1
   6  -6  -1 223220. 3588.20   1
  -6  -6  -2 2302.83 193.947   1
  -6  -6  -3 196897. 1701.19   1
   6   6   4 6697.39 341.404   1
   6   6   5 61206.0 1200.06   1
   6   6   6 126.584 59.9927   1
   6   6   7 7528.09 527.615   1
   6  -7  -7 28016.1 1641.37   1
  -6   7   7 26986.5 1636.15   1
   6  -7  -6 332.384 228.069   1
  -6   7   6 609.595 252.342   1
   6  -7  -5 8328.15 795.196   1
  -6   7   5 8910.73 835.129   1
  -6   7   4 145.866 105.911   1
   6  -7  -4 219.243 124.547   1
   6  -7  -3 16736.5 1071.55   1
  -6   7   3 16998.9 1058.93   1
  -6   7   2 268.669 138.516   1
   6  -7  -2 190.633 76.6301   1
  -6  -7  -3 18928.7 614.913   1
  -6  -7  -4 667.496 112.824   1
   6   7   5 8417.48 462.726   1
   6   7   6 3631.95 342.223   1
   6   7   7 28172.9 1039.70   1
   6  -8  -8 14642.6 1310.72   1
   6  -8  -7 7279.87 847.908   1
  -6   8   7 7148.81 837.967   1
   6  -8  -6 34309.4 1749.68   1
  -6   8   6 35250.7 1782.91   1
  -6   8   5 3281.72 515.595   1
   6  -8  -5 3489.07 531.626   1
   6  -8  -4 61893.4 2208.51   1
  -6   8   4 61180.4 2216.38   1
  -6   8   3 44980.1 1807.29   1
   6  -8  -3 46243.9 1855.79   1
  -6   8   2 38597.0 1658.01   1
   6  -8  -2 37957.8 1611.72   1
  -6  -8  -3 28536.0 851.142   1
  -6  -8  -4 54734.1 1205.05   1
  -6  -8  -5 4072.88 350.716   1
   6   8   6 19276.7 800.251   1
   6   8   7 112.615 45.6815   1
   6   8   8 11226.1 714.415   1
   6  -9  -7 8320.17 952.833   1
  -6   9   7 8895.01 982.606   1
   6  -9  -6 8194.05 902.355   1
  -6   9   6 8141.92 894.350   1
   6  -9  -5 50053.2 2089.01   1
  -6   9   5 50772.0 2148.47   1
   6  -9  -4 32349.5 1657.38   1
  -6   9   4 34142.3 1672.49   1
   6  -9  -3 641.008 256.117   1
  -6   9   3 631.904 275.805   1
  -6  -9  -3 996.725 172.536   1
  -6  -9  -4 29957.8 963.772   1
  -6  -9  -5 76680.5 1627.06   1
   6   9   6 8899.39 598.055   1
   6   9   7 9183.28 619.376   1
   6   9   8 2348.83 342.532   1
  -6  10   6 4202.73 650.766   1
   6 -10  -6 4067.76 624.052   1
  -6  10   5 16109.4 1218.43   1
   6 -10  -5 16229.6 1237.99   1
   6 -10  -4 5136.32 676.682   1
  -6  10   4 4852.00 634.854   1
   6 -10  -3 51751.6 2135.59   1
  -6  10   3 50364.3 2112.53   1
  -6 -10  -4 984.786 188.804   1
  -6 -10  -5 16653.2 791.550   1
  -6 -10  -6 1717.06 286.044   1
   6  10   7 21135.1 988.350   1
   6 -11  -5 669.316 226.996   1
  -6  11   5 826.012 280.051   1
   6 -11  -4 8200.17 905.391   1
  -6  11   4 8821.28 948.232   1
  -6 -11  -5 100.151 92.3315   1
  -6 -12  -7 2035.92 328.716   1
  -6 -13  -5 831.614 229.295   1
  -6 -13  -6-17.8247 57.5523   1
  -6 -13  -7 12540.4 840.424   1
  -7   0   2 54722.6 1383.56   1
  -7   0   1 199.879 109.555   1
   7   0  -1 97.4218 80.6191   1
   7   0   0 2773.57 250.419   1
  -7   0   0 2654.40 251.037   1
   7   0   1-19.9131 26.4382   1
  -7   1   3 54693.3 1574.85   1
   7  -1  -2 114606. 2091.82   1
  -7   1   2 110176. 2046.27   1
  -7  -1   1 42073.8 1027.53   1
   7  -1  -1 44502.0 1202.06   1
  -7   1   1 42966.5 1164.77   1
   7  -1   0 41891.4 1055.61   1
  -7  -1   0 41791.2 895.285   1
  -7   1   0 42315.3 1055.84   1
   7   1   1 29983.0 647.173   1
  -7  -1  -1 27818.4 645.830   1
   7  -1   1 28217.1 837.897   1
   7   1   2 125167. 1251.19   1
  -7   2   4 23447.4 1160.51   1
   7  -2  -3 2921.82 377.529   1
  -7   2   3 2495.75 349.573   1
  -7   2   2 3028.75 358.772   1
   7  -2  -2 2887.32 351.857   1
   7  -2  -1 5394.31 435.918   1
  -7   2   1 5373.58 452.816   1
   7  -2   0 2263.59 275.265   1
  -7  -2   0 1663.36 165.734   1
  -7   2   0 2509.34 292.541   1
   7  -2   1 1561.63 211.118   1
  -7  -2  -1 1611.79 123.544   1
  -7   3   4 79147.2 2161.33   1
   7  -3  -4 84716.2 2222.12   1
   7  -3  -3 54522.6 1690.69   1
  -7   3   3 57198.0 1716.74   1
   7  -3  -2 58809.3 1618.70   1
  -7   3   2 61326.3 1648.84   1
   7  -3  -1 120038. 2229.02   1
  -7   3   1 127404. 2335.35   1
  -7   3   0 221350. 2961.82   1
   7  -3   0 221880. 2924.59   1
   7  -4  -5 259.247 142.522   1
  -7   4   5 76.3676 39.5929   1
  -7   4   4 3325.37 467.794   1
   7  -4  -4 3559.36 474.171   1
   7  -4  -3 4914.90 526.429   1
  -7   4   3 4818.36 505.748   1
  -7   4   2 864.725 209.469   1
   7  -4  -2 671.179 167.156   1
  -7   4   1 214.235 85.2840   1
   7  -4  -1 348.179 121.548   1
   7  -4   0 167.029 87.3759   1
   7   4   5 2494.91 199.879   1
  -7   5   6 10138.2 924.726   1
   7  -5  -6 11117.7 985.010   1
  -7   5   5 31823.8 1532.37   1
   7  -5  -5 30408.1 1499.14   1
   7  -5  -4 34321.9 1500.24   1
  -7   5   4 33180.8 1472.33   1
   7  -5  -3 168364. 3157.77   1
  -7   5   3 168587. 3263.90   1
   7  -5  -2 2410.10 356.283   1
  -7   5   2 2373.97 365.859   1
  -7   5   1 91877.1 2257.46   1
   7  -5  -1 93127.9 2201.68   1
   7   5   5 39483.2 811.360   1
   7   5   6 545.758 133.094   1
  -7   6   7 42118.5 2021.85   1
   7  -6  -7 27214.2 1690.77   1
  -7   6   6 658.534 212.006   1
   7  -6  -6 755.713 233.159   1
   7  -6  -5 65335.6 2295.82   1
  -7   6   5 68727.1 2277.59   1
   7  -6  -4 509.787 185.222   1
  -7   6   4 593.508 209.897   1
   7  -6  -3 14808.7 983.071   1
  -7   6   3 14776.4 982.617   1
  -7   6   2 988.141 225.463   1
   7  -6  -2 1116.13 234.444   1
  -7   6   1 9818.48 776.033   1
   7  -6  -1 10796.7 823.007   1
  -7  -6  -2 248.442 56.7612   1
  -7  -6  -3 5121.55 219.570   1
   7   6   5 29682.3 733.387   1
   7   6   6 2502.63 250.041   1
   7   6   7 15528.9 698.647   1
  -7   7   7 14110.0 1201.70   1
   7  -7  -7 13261.9 1162.94   1
   7  -7  -6 80419.7 2724.07   1
  -7   7   6 79656.3 2646.31   1
   7  -7  -5 1795.90 373.166   1
  -7   7   5 1999.01 413.103   1
   7  -7  -4 21646.8 1268.71   1
  -7   7   4 21969.4 1316.17   1
   7  -7  -3 11242.4 888.035   1
  -7   7   3 11568.1 881.564   1
  -7   7   2 56769.3 2022.47   1
   7  -7  -2 58798.0 1981.25   1
  -7  -7  -3 6482.33 316.624   1
   7   7   6 20315.5 732.855   1
   7   7   7 2855.77 301.799   1
  -7   8   7 12533.7 1132.31   1
   7  -8  -7 12812.4 1148.14   1
   7  -8  -6 13649.9 1155.50   1
  -7   8   6 14249.0 1161.05   1
   7  -8  -5 19110.9 1301.42   1
  -7   8   5 19161.9 1337.59   1
   7  -8  -4 9524.84 877.471   1
  -7   8   4 10227.9 897.878   1
  -7   8   3 21922.8 1291.88   1
   7  -8  -3 21834.2 1303.15   1
  -7   8   2 104.918 95.8495   1
   7  -8  -2 34.9373 100.889   1
  -7  -8  -3 6532.57 376.527   1
  -7  -8  -4 9727.09 469.203   1
   7   8   6 18886.3 752.110   1
   7   8   7 21719.2 872.254   1
  -7   9   6 697.935 304.482   1
   7  -9  -6 533.966 189.211   1
   7  -9  -5 44478.9 2030.41   1
  -7   9   5 43906.7 2076.73   1
  -7   9   4 5231.33 671.772   1
   7  -9  -4 5748.99 713.192   1
  -7   9   3 52542.8 2155.73   1
   7  -9  -3 55132.1 2182.65   1
  -7  -9  -3 77080.0 1440.52   1
  -7  -9  -4 2415.72 245.565   1
  -7  -9  -5 43756.6 1108.07   1
   7   9   7 23745.2 930.154   1
   7 -10  -5 205.457 63.3630   1
  -7  10   5 208.323 119.169   1
   7 -10  -4 971.421 259.987   1
  -7  10   4 1275.47 361.708   1
   7 -10  -3 2057.99 402.456   1
  -7  10   3 2063.99 426.897   1
  -7 -10  -4 21854.6 830.565   1
  -7 -10  -5 3436.88 346.621   1
  -7  11   4 44710.8 2188.14   1
   7 -11  -4 43698.1 2144.99   1
  -7 -11  -4 35268.3 1154.53   1
  -7 -11  -5 713.408 159.753   1
  -7 -12  -6 5063.23 472.506   1
  -8   0   2 126720. 2185.44   1
  -8   0   1 6.54972 46.3909   1
   8   0  -1 19.1165 61.9800   1
   8   0   0 14776.4 634.268   1
  -8   0   0 15471.7 646.528   1
   8   0   1 5.27929 28.3350   1
   8   0   2 97371.9 1452.01   1
  -8   1   3 6705.45 580.198   1
  -8   1   2 188.131 113.944   1
   8  -1  -2 78.1836 66.3234   1
   8  -1  -1 268.315 97.5650   1
  -8   1   1 298.775 100.800   1
  -8  -1   1 564.618 130.929   1
   8  -1   0 398.170 110.120   1
  -8  -1   0 127.175 51.3980   1
  -8   1   0 356.145 109.505   1
   8   1   1 10816.2 436.141   1
  -8  -1  -1 11263.2 456.411   1
   8  -1   1 9707.96 515.680   1
   8   1   2 7204.77 330.206   1
  -8   2   4 10629.2 791.183   1
  -8   2   3 71292.2 1902.40   1
   8  -2  -3 74440.5 1981.51   1
  -8   2   2 1275.16 248.615   1
   8  -2  -2 1281.97 243.245   1
   8  -2  -1 126454. 2231.35   1
  -8   2   1 125885. 2292.43   1
  -8  -2   0 3353.54 255.751   1
   8  -2   0 3623.96 373.378   1
  -8   2   0 3584.95 376.177   1
  -8  -2  -1 110010. 1189.86   1
   8  -2   1 122686. 2072.51   1
  -8   3   5 611.530 271.470   1
  -8   3   4 13527.8 920.584   1
   8  -3  -4 14658.9 960.605   1
  -8   3   3 1988.91 334.423   1
   8  -3  -3 2220.02 365.913   1
   8  -3  -2 373.460 152.222   1
  -8   3   2 299.581 118.708   1
   8  -3  -1 8012.96 594.321   1
  -8   3   1 8529.75 611.417   1
  -8  -3   0 425.540 91.9112   1
   8  -3   0 974.452 210.473   1
  -8   3   0 1305.19 283.635   1
  -8  -3  -1 144.183 39.8196   1
  -8   4   5 7858.23 765.982   1
   8  -4  -5 8224.34 794.614   1
   8  -4  -4 86916.5 2426.86   1
  -8   4   4 87867.2 2427.66   1
   8  -4  -3 9043.33 727.203   1
  -8   4   3 8979.52 727.614   1
   8  -4  -2 73065.4 1986.52   1
  -8   4   2 71131.7 1988.26   1
  -8   4   1 32204.9 1245.93   1
   8  -4  -1 31724.9 1279.48   1
   8  -4   0 129484. 2532.35   1
   8   4   5 3177.30 204.295   1
  -8   5   6 198.687 174.010   1
   8  -5  -6-26.7105 104.144   1
  -8   5   5 20559.1 1272.89   1
   8  -5  -5 20657.0 1257.05   1
   8  -5  -4 1120.68 273.517   1
  -8   5   4 1059.24 273.549   1
  -8   5   3 376.753 151.438   1
   8  -5  -3 261.628 135.552   1
   8  -5  -2 1213.91 267.835   1
  -8   5   2 1316.16 270.807   1
  -8   5   1 80.5322 34.4908   1
   8  -5  -1 198.119 109.926   1
   8   5   5 17240.3 454.419   1
   8   5   6 10908.7 465.525   1
  -8   6   7 20870.6 1455.53   1
   8  -6  -7 11224.4 1005.13   1
  -8   6   6 3174.41 542.653   1
   8  -6  -6 2939.80 513.014   1
   8  -6  -5 36836.2 1776.36   1
  -8   6   5 38923.1 1774.30   1
   8  -6  -4 8951.79 809.903   1
  -8   6   4 9065.42 837.919   1
   8  -6  -3 46317.7 1801.62   1
  -8   6   3 44655.9 1770.32   1
  -8   6   2 21720.0 1173.08   1
   8  -6  -2 21594.3 1189.73   1
  -8   6   1 65447.0 2025.13   1
   8  -6  -1 63657.8 1958.45   1
   8   6   6 7904.38 400.122   1
   8   6   7 27554.7 862.187   1
   8  -7  -7 546.157 236.745   1
  -8   7   7 874.688 369.729   1
   8  -7  -6 20399.7 1404.53   1
  -8   7   6 19836.3 1368.30   1
   8  -7  -5 3289.22 541.187   1
  -8   7   5 3054.60 517.499   1
  -8   7   4 3660.39 541.025   1
   8  -7  -4 3575.96 521.299   1
   8  -7  -3 919.135 273.983   1
  -8   7   3 793.576 244.190   1
  -8   7   2 4251.93 554.912   1
   8  -7  -2 4362.03 542.755   1
  -8  -7  -3 453.805 73.6259   1
   8   7   6 34229.9 840.023   1
   8   7   7 474.158 106.242   1
   8  -8  -6 28933.1 1740.52   1
  -8   8   6 31409.6 1810.38   1
   8  -8  -5 15826.5 1197.58   1
  -8   8   5 16369.7 1245.39   1
   8  -8  -4 59421.2 2251.79   1
  -8   8   4 59673.7 2282.79   1
  -8   8   3 10483.8 919.978   1
   8  -8  -3 10580.4 919.728   1
  -8   8   2 76426.6 2489.84   1
   8  -8  -2 76603.5 2471.34   1
  -8  -8  -3 3470.56 232.736   1
   8  -9  -6 1112.32 359.555   1
   8  -9  -5 7952.21 887.270   1
  -8   9   5 7191.13 829.081   1
  -8   9   4 2447.45 457.375   1
   8  -9  -4 2534.78 479.185   1
  -8   9   3 16748.2 1247.95   1
   8  -9  -3 16723.8 1222.37   1
  -8  -9  -4 593.986 107.099   1
   8 -10  -5 27074.1 1682.92   1
  -8  10   4 31829.6 1829.19   1
   8 -10  -4 29533.7 1719.43   1
  -8  10   3 27475.2 1644.58   1
   8 -10  -3 25903.5 1617.21   1
  -8 -10  -4 8730.35 475.532   1
  -8 -11  -4 3449.26 324.270   1
  -8 -11  -5 2353.70 276.592   1
  -8 -12  -5 17823.5 813.412   1
  -9   0   2 733.993 183.203   1
   9   0  -1 68.4157 64.3407   1
  -9   0   1 93.7308 101.039   1
  -9   0   0 27.7193 20.3414   1
   9   0   0 30.7127 16.5519   1
   9   0   1 38.7305 44.2246   1
   9   0   2 26615.0 785.411   1
  -9   1   3 98787.4 2263.83   1
  -9  -1   2 10430.4 642.936   1
  -9   1   2 9267.09 646.363   1
   9  -1  -2 9592.47 671.659   1
   9  -1  -1 146322. 2400.57   1
  -9  -1   1 145730. 2127.75   1
   9  -1   0 111089. 1940.20   1
  -9  -1   0 110114. 1672.61   1
  -9   1   0 115291. 1964.83   1
   9   1   1 143691. 1786.60   1
  -9  -1  -1 148796. 1792.06   1
   9   1   2 8849.44 386.023   1
  -9   2   4 21232.7 1157.91   1
  -9   2   3 6871.96 614.060   1
   9  -2  -3 7228.14 649.909   1
   9  -2  -2 233.697 114.938   1
  -9   2   2 138.708 80.4486   1
  -9   2   1 1716.49 273.702   1
  -9  -2   1 1420.72 210.882   1
   9  -2  -1 1451.98 250.373   1
   9  -2   0 2729.29 329.216   1
  -9   2   0 2714.92 340.547   1
  -9  -2   0 3319.07 270.559   1
  -9  -2  -1 67.4350 25.0771   1
   9  -2   1 150.639 69.0105   1
   9   2   2 1658.52 134.508   1
   9   2   3 10726.7 326.852   1
  -9   3   5 20024.0 1222.89   1
  -9   3   4 12769.3 924.014   1
   9  -3  -4 12878.1 937.600   1
   9  -3  -3 14571.0 941.854   1
  -9   3   3 14454.3 935.838   1
   9  -3  -2 93675.9 2217.60   1
  -9   3   2 98038.2 2295.79   1
   9  -3  -1 15327.7 848.923   1
  -9   3   1 16082.6 876.566   1
  -9  -3   0 10493.0 453.859   1
  -9   3   0 12525.1 764.916   1
   9  -3   0 11555.6 723.808   1
   9  -3   1 5054.27 452.408   1
  -9  -3  -1 13481.5 411.175   1
  -9   4   5 1111.04 289.557   1
   9  -4  -5 1416.05 345.717   1
  -9   4   4 1884.73 364.967   1
   9  -4  -4 1963.75 375.144   1
   9  -4  -3 15431.5 988.077   1
  -9   4   3 15592.5 983.482   1
   9  -4  -2 53480.3 1742.96   1
  -9   4   2 53731.2 1775.17   1
   9  -4  -1 2960.79 383.002   1
  -9   4   1 3270.15 410.641   1
   9  -4   0 2188.33 328.194   1
  -9  -4  -1 229.276 44.2437   1
  -9   5   6 7950.75 858.203   1
   9  -5  -6 8087.10 887.471   1
  -9   5   5 68654.1 2396.78   1
   9  -5  -5 68828.6 2360.13   1
   9  -5  -4 20431.0 1230.24   1
  -9   5   4 20054.5 1215.31   1
   9  -5  -3 49580.9 1824.54   1
  -9   5   3 48986.4 1856.59   1
   9  -5  -2 116862. 2696.75   1
  -9   5   2 118732. 2695.22   1
  -9   5   1 53632.8 1846.02   1
   9  -5  -1 54509.4 1809.52   1
   9  -5   0 5299.05 607.942   1
   9   5   6 9711.25 381.482   1
  -9   6   7 8047.18 930.164   1
   9  -6  -7-204.835 753.931   1
   9  -6  -6 181.690 184.585   1
  -9   6   6 182.553 192.336   1
   9  -6  -5 937.252 270.464   1
  -9   6   5 1074.91 304.795   1
   9  -6  -4 8210.93 803.080   1
  -9   6   4 8212.26 831.885   1
  -9   6   3 3793.82 529.507   1
   9  -6  -3 3937.92 526.405   1
   9  -6  -2 36.8927 30.8402   1
  -9   6   2 4.01871 45.7107   1
  -9   6   1 31189.5 1453.35   1
   9  -6  -1 28949.4 1358.93   1
   9   6   6 451.280 49.6145   1
  -9   7   6 24091.5 1551.28   1
   9  -7  -6 23180.6 1550.92   1
   9  -7  -5 19800.7 1356.89   1
  -9   7   5 20224.1 1368.83   1
   9  -7  -4 70012.5 2461.24   1
  -9   7   4 68120.6 2436.11   1
   9  -7  -3 85.2421 161.035   1
  -9   7   3-43.8136 107.348   1
  -9   7   2 63060.2 2242.62   1
   9  -7  -2 66348.2 2243.00   1
  -9  -7  -2 29964.6 548.643   1
   9  -8  -6 8497.45 965.147   1
  -9   8   5 353.848 172.241   1
   9  -8  -5 270.816 161.374   1
  -9   8   4 4188.22 622.547   1
   9  -8  -4 3507.42 544.525   1
  -9   8   3 13935.5 1098.01   1
   9  -8  -3 12819.3 1055.31   1
   9  -8  -2 935.292 266.838   1
  -9   8   2 909.179 247.541   1
  -9  -8  -3 7240.78 276.258   1
   9  -9  -5 15109.4 1260.10   1
  -9   9   4 11517.1 1048.78   1
   9  -9  -4 10853.1 1037.80   1
  -9   9   3 70356.4 2641.13   1
   9  -9  -3 69587.6 2579.61   1
  -9  -9  -3 32712.7 745.661   1
   9 -10  -4 2334.72 500.228   1
   9 -10  -3 1147.23 356.342   1
  -9  10   3 1075.21 348.551   1
  -9 -10  -3 3191.09 276.452   1
  -9 -10  -4 7869.38 406.784   1
  -9 -11  -4 14878.8 624.873   1
 -10   0   3 148.065 133.680   1
 -10   0   2 71624.8 1775.77   1
  10   0  -1-8.47661 22.8413   1
 -10   0   1 76.9557 43.7665   1
  10   0   0 46692.2 1288.61   1
 -10   0   0 49226.3 1267.31   1
  10   0   1 29.5238 13.9924   1
  10   0   2 84552.4 1484.91   1
 -10   1   3 19781.2 1037.35   1
  10  -1  -2 2273.62 346.846   1
 -10   1   2 2249.84 333.933   1
 -10  -1   2 2332.28 313.258   1
 -10  -1   1 18.3498 32.7970   1
  10  -1  -1 107.447 93.7077   1
 -10   1   1 19.3344 38.7900   1
 -10   1   0 1418.10 236.104   1
 -10  -1   0 968.780 163.890   1
  10  -1   0 1332.08 238.315   1
  10  -1   1 4139.87 374.410   1
  10   1   1 4269.65 319.972   1
  10   1   2 2808.33 229.054   1
  10  -1   2 3928.03 363.335   1
  10   1   3 9188.40 410.040   1
 -10   2   4 1486.41 313.496   1
 -10   2   3 106792. 2516.87   1
  10  -2  -3 105100. 2535.18   1
  10  -2  -2 8824.71 694.809   1
 -10   2   2 8859.63 683.166   1
  10  -2  -1 103375. 2192.49   1
 -10   2   1 104545. 2241.52   1
 -10   2   0 449.634 125.948   1
 -10  -2   0 386.906 97.3217   1
  10  -2   0 327.245 99.4416   1
 -10  -2  -1 75283.4 1228.23   1
  10  -2   1 81622.8 1778.84   1
  10   2   3 57999.4 791.711   1
 -10   3   5 314.131 185.809   1
 -10   3   4 414.461 185.791   1
  10  -3  -4 460.586 150.347   1
  10  -3  -3-167.982 143.598   1
 -10   3   3 448.544 192.527   1
 -10   3   2 96.0819 37.7920   1
  10  -3  -2 143.271 35.0432   1
  10  -3  -1 2291.09 349.522   1
 -10   3   1 2166.46 327.672   1
 -10   3   0 169.793 131.624   1
  10  -3   0 42.5561 51.0236   1
 -10  -3   0 53.0616 46.5327   1
 -10  -3  -1 506.293 89.7239   1
  10  -3   1 1527.33 294.956   1
 -10   4   5 60.6625 13.8001   1
  10  -4  -5 150.242 40.2796   1
 -10   4   4 70833.0 2284.59   1
  10  -4  -4 71665.3 2321.10   1
  10  -4  -3 16856.0 1058.98   1
 -10   4   3 16884.0 1073.10   1
  10  -4  -2 71032.4 2069.33   1
 -10   4   2 73598.7 2154.63   1
 -10   4   1 8091.45 686.552   1
  10  -4  -1 8097.62 674.803   1
  10  -4   0 152276. 2845.20   1
 -10  -4  -1 6869.10 280.980   1
 -10   5   6 11622.2 1072.66   1
  10  -5  -6 12164.0 1142.03   1
 -10   5   5 13426.7 1081.59   1
  10  -5  -5 14279.4 1104.71   1
  10  -5  -4 18961.2 1238.07   1
 -10   5   4 19338.9 1249.57   1
 -10   5   3 114.284 101.544   1
  10  -5  -3 48.8460 73.4687   1
 -10   5   2 1469.85 308.986   1
  10  -5  -2 1657.70 311.979   1
  10  -5  -1 26.1855 98.0716   1
 -10   5   1 229.242 165.564   1
  10  -5   0 115.645 52.7307   1
 -10  -5  -1 2019.84 147.009   1
 -10   6   6 10281.8 1030.44   1
  10  -6  -6 11103.4 1052.54   1
  10  -6  -5 29236.4 1645.83   1
 -10   6   5 29006.0 1628.31   1
 -10   6   4 2011.65 424.562   1
  10  -6  -4 1896.10 392.918   1
  10  -6  -3 60168.8 2142.83   1
 -10   6   3 68277.2 2334.23   1
 -10   6   2 13801.6 996.280   1
  10  -6  -2 13178.3 977.160   1
 -10   6   1 23870.3 1300.99   1
  10  -6  -1 23117.9 1272.46   1
  10  -7  -6 23251.5 1579.96   1
 -10   7   5 2067.94 468.221   1
  10  -7  -5 2183.65 459.331   1
  10  -7  -4 11292.1 1012.23   1
 -10   7   4 11119.0 1004.05   1
 -10   7   3 263.450 122.524   1
  10  -7  -3 57.2186 205.031   1
 -10   7   2 11977.1 1001.72   1
  10  -7  -2 11930.0 977.215   1
  10  -7  -1 1202.34 321.699   1
  10  -8  -5 9903.96 1008.37   1
 -10   8   5 7964.89 948.633   1
  10  -8  -4 21052.4 1415.18   1
 -10   8   4 23055.2 1471.59   1
  10  -8  -3 3045.58 530.710   1
 -10   8   3 2918.41 503.093   1
 -10   8   2 52496.5 2151.33   1
  10  -8  -2 50844.2 2124.86   1
  10  -9  -4-104.719 84.0066   1
  10  -9  -3 1111.65 328.192   1
 -10   9   3 1087.68 319.239   1
 -10  -9  -3 11968.4 364.226   1
 -10 -10  -3 21181.7 615.121   1
 -11   0   3 1.61980 43.2088   1
 -11   0   2 72.0217 42.4984   1
  11   0  -1 46.8097 147.942   1
 -11   0   1-96.9406 71.7105   1
 -11   0   0 4856.34 416.911   1
  11   0   0 4742.45 412.114   1
  11   0   1 33.0455 10.4410   1
  11   0   2 10169.6 531.436   1
  11   0   3 395.876 144.725   1
 -11   1   3 24926.6 1206.17   1
 -11  -1   2 33502.0 1214.79   1
 -11   1   2 35157.5 1325.27   1
  11  -1  -2 34280.0 1414.18   1
  11  -1  -1 35255.1 1281.77   1
 -11  -1   1 37261.2 1182.87   1
 -11   1   1 34665.9 1280.44   1
 -11   1   0 12415.9 715.827   1
  11  -1   0 13163.4 721.200   1
 -11  -1   0 12610.9 633.472   1
  11  -1   1 12232.1 660.197   1
  11   1   1 11225.4 553.693   1
  11   1   2 53642.7 1094.73   1
  11  -1   2 49864.4 1279.75   1
  11   1   3 10177.6 453.075   1
 -11   2   4 1814.52 365.934   1
  11  -2  -3 2291.70 392.809   1
 -11   2   3 2351.18 385.106   1
  11  -2  -2-23.2429 26.7059   1
 -11   2   2 70.2341 23.2957   1
 -11  -2   1 148.981 76.2491   1
 -11   2   1 76.5191 54.3542   1
  11  -2  -1 59.7274 48.3092   1
 -11   2   0 975.567 211.970   1
 -11  -2   0 622.294 127.283   1
  11  -2   0 827.427 199.415   1
 -11  -2  -1 8153.61 432.641   1
  11  -2   1 8329.24 605.077   1
  11   2   3 11379.7 388.739   1
  11   2   4 5706.67 273.264   1
 -11   3   5 9942.30 914.883   1
 -11   3   4 58282.2 2099.90   1
  11  -3  -4 59669.9 2171.55   1
 -11   3   3 15721.9 1013.15   1
  11  -3  -3 14963.8 1007.58   1
  11  -3  -2 28621.5 1306.81   1
 -11   3   2 29251.9 1345.46   1
 -11   3   1 26236.0 1189.45   1
 -11  -3   1 22826.9 858.537   1
  11  -3  -1 25311.3 1162.07   1
  11  -3   0 70894.0 1888.98   1
 -11  -3   0 65397.0 1267.78   1
 -11  -3  -1 14572.2 495.263   1
  11  -3   1 16206.7 874.182   1
  11  -4  -5 2888.62 532.931   1
 -11   4   5 2553.92 498.829   1
 -11   4   4 8146.97 790.619   1
  11  -4  -4 8564.22 817.033   1
  11  -4  -3 468.785 196.813   1
 -11   4   3 547.759 203.181   1
 -11   4   2 3947.36 516.275   1
  11  -4  -2 3656.02 492.713   1
 -11   4   1 2936.86 431.594   1
  11  -4  -1 2607.45 396.207   1
  11  -4   0 1999.05 338.890   1
 -11  -4   0 1469.50 186.415   1
 -11  -4  -1 1596.25 145.142   1
  11  -5  -6 2510.42 529.886   1
 -11   5   6 2395.79 574.133   1
 -11   5   5 21581.8 1398.23   1
  11  -5  -5 21497.3 1396.70   1
  11  -5  -4 8530.88 856.792   1
 -11   5   4 9271.95 883.336   1
  11  -5  -3 39978.8 1732.06   1
 -11   5   3 40620.2 1769.20   1
 -11   5   2 1067.63 255.244   1
  11  -5  -2 932.184 242.269   1
 -11   5   1 69413.0 2210.40   1
  11  -5  -1 63445.4 2048.18   1
  11  -5   0 11816.2 852.452   1
 -11  -5  -1 25729.3 543.255   1
  11  -6  -6 9033.75 966.078   1
  11  -6  -5 5362.94 728.189   1
 -11   6   5 5979.63 768.266   1
 -11   6   4 696.456 263.835   1
  11  -6  -4 510.466 199.742   1
 -11   6   3 125.680 165.518   1
  11  -6  -3 152.589 143.813   1
 -11   6   2 124.828 117.539   1
  11  -6  -2-168.782 86.0442   1
  11  -6  -1 1277.50 299.098   1
 -11   7   5 3518.57 632.831   1
  11  -7  -5 3125.16 542.772   1
  11  -7  -4 35186.6 1811.78   1
 -11   7   4 35868.0 1858.15   1
 -11   7   3 10817.4 961.574   1
  11  -7  -3 10619.7 962.558   1
 -11   7   2 43186.1 1947.79   1
  11  -7  -2 40892.7 1828.47   1
  11  -7  -1 3111.95 481.048   1
  11  -8  -4 2597.92 520.397   1
 -11   8   4 2216.88 462.824   1
 -11   8   3 10080.5 993.742   1
  11  -8  -3 9710.00 963.664   1
  11  -8  -2 1552.84 411.535   1
 -11   8   2 983.839 258.026   1
  11  -9  -3 44677.9 2129.92   1
 -12   0   3 15.3324 41.1060   1
 -12   0   2 44079.3 1502.71   1
 -12   0   1 79.5347 79.6741   1
 -12   0   0 286373. 3274.18   1
  12   0   0 286229. 3377.35   1
  12   0   1-38.1370 41.5530   1
  12   0   2 41265.4 1123.17   1
  12   0   3 47.8503 37.8949   1
 -12   1   3 881.801 236.789   1
 -12  -1   2 938.967 221.420   1
  12  -1  -2 1225.28 280.788   1
 -12   1   2 1608.56 288.993   1
 -12   1   1 637.438 175.614   1
  12  -1  -1 545.392 175.176   1
 -12  -1   1 1102.42 210.170   1
 -12   1   0 831.953 192.506   1
 -12  -1   0 1126.68 202.713   1
  12  -1   0 821.511 168.223   1
  12   1   1 1635.82 219.870   1
  12  -1   1 1569.95 243.952   1
  12   1   2 6268.03 383.225   1
  12  -1   2 7187.33 511.905   1
  12   1   3 31.3807 16.2068   1
 -12   2   4 19.5653 126.689   1
 -12   2   3 89308.1 2383.31   1
  12  -2  -3 95943.5 2639.05   1
 -12   2   2 26413.0 1268.81   1
  12  -2  -2 27299.5 1276.09   1
  12  -2  -1 29778.9 1257.63   1
 -12   2   1 31268.8 1272.43   1
 -12  -2   0 736.992 152.008   1
 -12   2   0 776.160 185.798   1
  12  -2   0 746.776 169.969   1
  12  -2   1 33106.9 1214.50   1
  12  -2   2 31468.7 1146.29   1
  12   2   4 1177.52 125.765   1
 -12   3   5 2766.99 843.991   1
  12  -3  -4 1067.07 408.036   1
 -12   3   4 576.432 402.048   1
  12  -3  -3 2727.13 555.974   1
 -12   3   3 1449.98 532.352   1
  12  -3  -2 9259.76 771.709   1
 -12   3   2 9274.41 771.511   1
 -12   3   1 8165.81 687.000   1
  12  -3  -1 8240.74 697.251   1
 -12  -3   1 7449.03 506.636   1
 -12  -3   0 2532.60 257.610   1
  12  -3   0 2672.29 365.853   1
 -12  -3  -1 9576.92 452.661   1
  12  -3   1 12302.1 801.820   1
  12  -4  -5 3761.18 556.437   1
 -12   4   5 4719.37 658.445   1
 -12   4   3 27.8641 113.600   1
  12  -4  -3 2.32927 90.8176   1
 -12   4   1 135.980 86.3766   1
  12  -4  -1 190.801 91.5161   1
 -12  -4   0 25239.8 776.634   1
  12  -4   0 32109.1 1395.24   1
 -12  -4  -1 1442.35 150.953   1
  12  -5  -5 5016.46 698.516   1
 -12   5   5 5181.47 708.097   1
  12  -5  -4 388.531 193.086   1
 -12   5   4 508.531 200.103   1
 -12   5   2 186.919 236.804   1
  12  -5  -2 640.273 264.166   1
  12  -5  -1 2072.11 483.297   1
 -12   5   1 895.623 526.821   1
  12  -5   0 867.181 216.610   1
 -12  -5  -1 12.7409 16.3288   1
 -12   6   5 36208.6 1949.82   1
  12  -6  -5 34902.0 1902.43   1
  12  -6  -4 12363.7 1067.81   1
 -12   6   4 12797.5 1087.66   1
  12  -6  -3 62619.9 2323.39   1
 -12   6   3 64065.4 2341.52   1
 -12   6   2 40.3630 170.362   1
  12  -6  -2 71.7078 101.728   1
 -12  -6  -1 27828.2 568.081   1
  12  -7  -4 293.519 152.995   1
 -12   7   4 23.8614 126.941   1
 -12   7   3 3715.68 562.157   1
  12  -7  -3 3752.47 576.145   1
  12  -7  -2 788.669 260.947   1
 -12   7   2 1388.48 351.743   1
  12  -7  -1 48.5080 173.632   1
 -12   8   3 20184.0 1462.09   1
  12  -8  -3 20025.8 1408.70   1
  12  -8  -2 17641.8 1287.44   1
 -13   0   3 141.747 102.834   1
 -13   0   2 17922.9 963.285   1
 -13   0   1-51.3324 45.6862   1
  13   0   0 2108.97 298.905   1
 -13   0   0 1961.81 293.685   1
  13   0   1-36.5528 34.3756   1
  13   0   2 9182.13 550.236   1
  13   0   3 35.4548 60.0728   1
 -13   1   3 22374.8 1216.20   1
 -13  -1   2 28968.0 1222.34   1
 -13   1   2 31528.7 1369.59   1
 -13  -1   1 16359.2 843.119   1
 -13   1   1 18425.9 986.427   1
  13  -1  -1 18671.2 980.054   1
  13  -1   0 16439.5 886.460   1
 -13   1   0 18034.4 955.570   1
 -13  -1   0 16751.8 773.715   1
  13  -1   1 9754.78 639.421   1
  13   1   1 9398.92 557.276   1
  13  -1   2 39833.4 1242.02   1
  13   1   2 43104.0 1087.43   1
  13   1   3 12169.9 533.394   1
  13   1   4 4888.31 336.831   1
 -13   2   4 3179.74 704.949   1
 -13   2   3 34.2915 187.454   1
  13  -2  -3-544.873 280.681   1
 -13  -2   2 196.156 122.607   1
 -13   2   2 241.863 131.131   1
  13  -2  -2 303.927 151.412   1
 -13   2   1 2970.57 395.783   1
 -13  -2   1 2276.64 291.036   1
  13  -2  -1 2577.54 396.307   1
 -13  -2   0 902.435 175.367   1
 -13   2   0 1432.63 267.412   1
  13  -2   0 1377.08 266.926   1
  13  -2   1 1047.47 220.587   1
  13  -2   2 1378.16 234.016   1
  13  -3  -2 22625.6 1267.71   1
 -13   3   2 23166.1 1259.66   1
 -13   3   1 42042.2 1625.69   1
  13  -3  -1 43124.9 1610.78   1
  13  -3   0 67981.8 1963.73   1
 -13  -3   0 60825.5 1340.50   1
  13  -3   1 18423.5 993.934   1
 -13   4   5 139.449 125.373   1
  13  -4  -4 234.264 243.962   1
 -13   4   4 2.61172 211.107   1
  13  -4  -2-96.2766 80.7115   1
 -13   4   2-271.019 138.873   1
 -13   4   1 192.177 255.834   1
  13  -4  -1 617.660 266.097   1
  13  -4   0 321.813 65.2155   1
 -13  -4   0 165.325 64.7117   1
  13  -4   1-18.1144 200.295   1
 -13   5   5 11091.0 1062.33   1
  13  -5  -5 12215.6 1116.92   1
 -13   5   4 16189.6 1243.38   1
  13  -5  -4 14830.3 1166.58   1
 -13   5   2 496.604 443.251   1
  13  -5  -2 1634.25 510.383   1
 -13  -5   0 4576.27 329.014   1
  13  -5   0 4458.80 702.323   1
 -13   6   4 1459.85 377.359   1
  13  -6  -4 707.264 168.096   1
 -13   6   3 4214.37 598.451   1
  13  -6  -3 4311.38 632.627   1
 -13   6   2 56.9912 151.226   1
  13  -6  -2-230.995 136.957   1
  13  -6  -1 94.9630 188.544   1
 -13  -6  -1 1309.83 121.364   1
 -13   7   3 4927.23 693.614   1
  13  -7  -3 4898.18 680.249   1
  13  -7  -1 2244.27 662.858   1
  13  -8  -2 79.0506 33.3021   1
 -14   0   3 1675.79 409.421   1
 -14   0   2 44955.5 1573.37   1
 -14   0   1-65.5038 54.1043   1
 -14   0   0 7187.07 592.501   1
  14   0   0 7468.13 596.854   1
  14   0   1 285.863 129.732   1
  14   0   2 37090.4 1139.69   1
  14   0   3 56.5474 59.7107   1
 -14   1   3 1488.01 314.697   1
 -14   1   2 13.0325 103.203   1
 -14  -1   2-105.329 70.4739   1
 -14  -1   1 1277.31 252.818   1
  14  -1  -1 901.230 200.820   1
 -14   1   1 819.250 166.159   1
 -14   1   0 255.637 115.559   1
  14  -1   0 264.163 104.301   1
  14  -1   1 6754.73 545.150   1
  14  -1   2 4480.54 432.326   1
  14  -1   3-93.1494 86.0863   1
 -14   2   4 365.049 463.024   1
 -14  -2   2 147.300 107.934   1
 -14   2   2 163.253 117.668   1
  14  -2  -2 299.668 117.120   1
  14  -2  -1 44609.5 1644.22   1
 -14   2   1 47168.6 1660.25   1
  14  -2   0 1155.78 241.226   1
 -14  -2   0 803.739 175.907   1
  14  -2   1 39329.5 1391.84   1
  14  -2   2 696.528 206.726   1
 -14   3   5 38.4749 165.409   1
 -14   3   4 158.999 441.860   1
 -14   3   3 64.8470 244.726   1
  14  -3  -3 30.1909 192.310   1
  14  -3  -2 525.053 183.744   1
 -14   3   2 1006.29 275.146   1
 -14   3   1 4690.18 567.349   1
 -14  -3   1 2783.24 323.976   1
  14  -3  -1 4070.33 507.483   1
 -14  -3   0 146.735 74.3007   1
  14  -3   0 330.584 118.122   1
  14  -3   1 1015.47 240.796   1
 -14   4   5 701.550 251.665   1
 -14   4   3 393.413 473.302   1
  14  -4  -3 1333.77 498.088   1
  14  -4   0 29953.9 1405.09   1
 -14  -4   0 24897.4 837.069   1
  14  -4   1 2133.21 378.292   1
 -14   5   4 14.5446 75.8128   1
  14  -5  -4 255.490 190.344   1
  14  -5  -3 225.945 250.119   1
 -14   5   3 80.2420 235.078   1
  14  -5  -2 207.688 214.980   1
 -14   5   2 121.823 320.813   1
  14  -5  -1-249.895 182.425   1
  14  -5   0-151.529 99.2555   1
 -14  -5   0 6.00878 41.6350   1
 -14   6   3 18869.9 1315.02   1
 -14   6   2 847.017 581.397   1
  14  -6  -2 2031.23 543.251   1
  14  -7  -2 520.841 231.190   1
 -14   7   2 431.350 201.607   1
  14  -7  -1-62.7047 218.726   1
 -15   0   3 62.3896 95.3847   1
 -15   0   2 430.014 126.916   1
 -15   0   1 82.6978 84.6525   1
 -15   0   0 160.153 98.3514   1
  15   0   1 203.944 125.987   1
 -15   1   3 23460.0 1293.72   1
 -15   1   2 4480.90 542.003   1
 -15  -1   2 4105.16 475.215   1
 -15   1   1 37301.1 1446.48   1
 -15  -1   1 36341.9 1332.90   1
  15  -1  -1 37889.2 1534.96   1
 -15  -1   0 22715.2 1001.36   1
  15  -1   0 25888.4 1158.67   1
  15  -1   1 37655.3 1326.34   1
  15  -1   2 2710.78 332.542   1
 -15   2   4 4992.62 651.573   1
 -15   2   3 885.471 266.449   1
  15  -2  -2 6.41011 81.5176   1
 -15   2   2-16.9554 41.7551   1
  15  -2  -1 543.238 188.624   1
 -15   2   1 880.360 235.752   1
 -15  -2   1 496.719 153.744   1
 -15  -2   0 1264.87 217.393   1
  15  -2   0 1646.53 310.786   1
  15  -2   1 1177.62 235.221   1
  15  -2   2 888.274 225.916   1
 -15   3   4 1619.05 906.352   1
 -15   3   3 5525.52 694.241   1
  15  -3  -3 5057.02 667.821   1
 -15   3   2 26336.4 1372.32   1
  15  -3  -2 25467.0 1382.43   1
  15  -3  -1 4868.41 566.820   1
 -15   3   1 5062.51 599.274   1
 -15  -3   1 3525.30 378.812   1
  15  -3   0 4894.01 567.743   1
 -15  -3   0 4572.84 392.386   1
  15  -3   1 5179.80 566.552   1
 -15   4   4 108.508 127.020   1
  15  -4  -4 221.047 174.079   1
  15  -4  -3 1603.16 556.703   1
 -15   4   3 846.567 620.991   1
  15  -4  -2 8095.35 835.599   1
 -15   4   2 8853.24 839.373   1
 -15   4   1 382.508 188.546   1
  15  -4  -1 575.469 201.427   1
 -15  -4   0 1605.82 225.763   1
  15  -4   0 2264.59 384.322   1
  15  -4   1-399.450 257.040   1
  15  -5  -1 21162.9 1304.65   1
  15  -5   0 4846.77 617.676   1
 -15   6   2 75.7918 196.161   1
  15  -6  -2 503.222 245.974   1
  15  -6  -1 8942.98 867.035   1
  15  -7  -1 6508.48 799.744   1
 -16   0   3 94.5108 112.685   1
 -16   0   2 20585.8 1158.36   1
 -16   0   1 24.2298 64.3069   1
 -16   0   0 18416.4 966.646   1
 -16   1   3 4715.92 597.972   1
 -16   1   2 312.664 150.640   1
 -16  -1   2 417.413 126.436   1
 -16   1   1 117.491 88.4315   1
 -16  -1   1 84.0681 86.9299   1
  16  -1   0 126.432 61.8398   1
 -16   2   4 556.427 234.116   1
 -16   2   3 34994.1 1695.40   1
 -16   2   2 1217.24 277.584   1
  16  -2  -2 668.270 160.601   1
 -16   2   1 27584.9 1388.48   1
 -16  -2   1 26408.9 1113.72   1
  16  -2  -1 29303.2 1368.76   1
  16  -2   0 57.6732 36.6525   1
 -16   3   4 8.51235 96.8234   1
  16  -3  -3-45.0932 226.677   1
 -16   3   3 88.5829 72.5901   1
 -16   3   2 124.574 111.557   1
  16  -3  -2 275.377 152.972   1
  16  -3  -1 605.746 185.882   1
 -16   3   1 727.343 233.678   1
  16  -3   0-39.0248 40.0113   1
  16  -3   1 756.015 221.646   1
  16  -4  -3 4924.97 656.767   1
 -16   4   3 5047.64 679.274   1
  16  -4  -2 21486.6 1354.25   1
 -16   4   2 23539.8 1413.30   1
  16  -4  -1 1523.91 320.251   1
  16  -4   0 46160.5 1830.80   1
  16  -5  -2 88.3152 135.281   1
 -16   5   2 285.853 155.933   1
  16  -5  -1 574.954 207.559   1
  16  -5   0-151.957 189.900   1
  16  -6  -1 7536.82 816.652   1
 -17   0   2 334.725 65.6813   1
 -17   0   1 58.9454 47.2863   1
 -17   1   3 9405.98 873.375   1
 -17  -1   2 7529.57 696.726   1
 -17   1   2 7560.56 721.585   1
 -17   1   1 13077.9 930.352   1
 -17   2   4 161.469 111.956   1
 -17   2   3 148.268 115.227   1
 -17   2   2 10.9758 78.9581   1
 -17   2   1 91.0598 96.3037   1
 -17   3   3 6506.07 768.185   1
 -17   3   2 7601.38 791.938   1
  17  -3  -2 5648.88 760.937   1
 -17   3   1 9503.75 851.466   1
  17  -4  -2 1600.46 410.788   1
 -17   4   2 1638.41 371.644   1
  17  -4  -1 208.269 112.807   1
  17  -4   0 524.160 214.567   1
  17  -5   0 45.6987 80.9255   1
 -18   1   3 95.1745 70.7690   1
 -18   1   2 1012.71 243.084   1
 -18   2   3 22125.5 1376.93   1
 -18   2   2 3769.66 533.807   1
 -18   2   1 9723.82 836.224   1
 -18   3   2 701.992 318.422   1
   0   0   0    0.00    0.00   0
TITL para_p07_cr1_s1 in P2(1)/c
REM P2(1)/c (#14 in standard setting)
CELL 0.29050   8.842535   8.732273   6.720967  90.0000  89.8681  90.0000
ZERR    4.00   0.000369   0.000702   0.000765   0.0000   0.0062   0.0000
LATT  1
SYMM -x, y+1/2,-z+1/2
SFAC O Al Si Ba
UNIT 32.00 8.00 8.00 4.00
TREF
HKLF 4
END
;
_shelx_hkl_checksum    9931

# start Validation Reply Form
_vrf_PLAT029_shelx
;
PROBLEM: _diffrn_measured_fraction_theta_full value Low .      0.478 Why?  
RESPONSE: Incomplete scans, based on small opening of the daimond anvil cell

;
_vrf_PLAT911_shelx
;
PROBLEM: Missing FCF Refl Between Thmin & STh/L=    0.600        483 Report
RESPONSE: Incomplete scans, based on small opening of the daimond anvil cell

;
# end Validation Reply Form
