# Supplementary material for: High pressure phase transitions of paracelsian BaAl2Si2O8
Source: Sci Rep. 2019 Sep 2;9:12652. doi: 10.1038/s41598-019-49112-1 (PMC6718520; doi:10.1038/s41598-019-49112-1)
Supplement: Supplementary file 2 — Dataset 2 [file 41598_2019_49112_MOESM2_ESM.zip › cifs/para_p08_24-70GPa.cif]

 
data_shelx
 
_audit_creation_method            'SHELXL-2018/3'
_shelx_SHELXL_version_number      '2018/3'
_chemical_name_systematic         ?
_chemical_name_common             ?
_chemical_melting_point           ?
_chemical_formula_moiety          ?
_chemical_formula_sum
 'Al2 Ba O8 Si2' 
_chemical_formula_weight          375.48

loop_
 _atom_type_symbol
 _atom_type_description
 _atom_type_scat_dispersion_real
 _atom_type_scat_dispersion_imag
 _atom_type_scat_source
 'O'  'O'  -0.0010   0.0008
 'International Tables Vol C Tables 4.2.6.8 and 6.1.1.4'
 'Al'  'Al'   0.0048   0.0077
 'International Tables Vol C Tables 4.2.6.8 and 6.1.1.4'
 'Si'  'Si'   0.0083   0.0108
 'International Tables Vol C Tables 4.2.6.8 and 6.1.1.4'
 'Ba'  'Ba'  -1.0855   2.8195
 'International Tables Vol C Tables 4.2.6.8 and 6.1.1.4'
 
_space_group_crystal_system       monoclinic
_space_group_IT_number            14
_space_group_name_H-M_alt         'P 21/c'
_space_group_name_Hall            '-P 2ybc'
 
_shelx_space_group_comment
;
The symmetry employed for this shelxl refinement is uniquely defined
by the following loop, which should always be used as a source of
symmetry information in preference to the above space-group names.
They are only intended as comments.
;
 
loop_
 _space_group_symop_operation_xyz
 'x, y, z'
 '-x, y+1/2, -z+1/2'
 '-x, -y, -z'
 'x, -y-1/2, z-1/2'
 
_cell_length_a                    8.8068(4)
_cell_length_b                    8.6895(7)
_cell_length_c                    6.6556(8)
_cell_angle_alpha                 90
_cell_angle_beta                  89.845(7)
_cell_angle_gamma                 90
_cell_volume                      509.32(8)
_cell_formula_units_Z             4
_cell_measurement_temperature     293(2)
_cell_measurement_reflns_used     2146
_cell_measurement_theta_min       1.839
_cell_measurement_theta_max       18.025
 
_exptl_crystal_description        'isosymmetric'
_exptl_crystal_colour             'colorless'
_exptl_crystal_density_meas       'none'
_exptl_crystal_density_method     'none'
_exptl_crystal_density_diffrn     4.897          
_exptl_crystal_F_000              696
_exptl_transmission_factor_min    ?
_exptl_transmission_factor_max    ?
_exptl_crystal_size_max           0.010
_exptl_crystal_size_mid           0.010
_exptl_crystal_size_min           0.005
_exptl_absorpt_coefficient_mu     3.843
_shelx_estimated_absorpt_T_min    ?
_shelx_estimated_absorpt_T_max    ?
_exptl_absorpt_correction_type    ?
_exptl_absorpt_correction_T_min   ?
_exptl_absorpt_correction_T_max   ?
_exptl_absorpt_process_details    ?
_exptl_absorpt_special_details    ?
_diffrn_ambient_temperature       293(2)
_diffrn_radiation_wavelength      0.2905
_diffrn_radiation_type            'synchrotron'
_diffrn_source                    ?
_diffrn_measurement_device_type   'esperanto-CrysAlisPro-abstract goniometer imported esperanto images'
_diffrn_measurement_method        ?
_diffrn_detector_area_resol_mean  ?
_diffrn_reflns_number             2146
_diffrn_reflns_av_unetI/netI      0.0333
_diffrn_reflns_av_R_equivalents   0.0214
_diffrn_reflns_limit_h_min        -18
_diffrn_reflns_limit_h_max        17
_diffrn_reflns_limit_k_min        -15
_diffrn_reflns_limit_k_max        14
_diffrn_reflns_limit_l_min        -9
_diffrn_reflns_limit_l_max        10
_diffrn_reflns_theta_min          1.839
_diffrn_reflns_theta_max          18.025
_diffrn_reflns_theta_full         10.038
_diffrn_measured_fraction_theta_max   0.249
_diffrn_measured_fraction_theta_full  0.478
_diffrn_reflns_Laue_measured_fraction_max    0.249
_diffrn_reflns_Laue_measured_fraction_full   0.478
_diffrn_reflns_point_group_measured_fraction_max   0.249
_diffrn_reflns_point_group_measured_fraction_full  0.478
_reflns_number_total              1285
_reflns_number_gt                 1185
_reflns_threshold_expression      'I > 2\s(I)'
_reflns_Friedel_coverage          0.000
_reflns_Friedel_fraction_max      .
_reflns_Friedel_fraction_full     .
 
_reflns_special_details
;
 Reflections were merged by SHELXL according to the crystal
 class for the calculation of statistics and refinement.
 
 _reflns_Friedel_fraction is defined as the number of unique
 Friedel pairs measured divided by the number that would be
 possible theoretically, ignoring centric projections and
 systematic absences.
;
 
_computing_data_collection        ?
_computing_cell_refinement        ?
_computing_data_reduction         ?
_computing_structure_solution     ?
_computing_structure_refinement 'SHELXL-2018/3 (Sheldrick, 2018)'
_computing_molecular_graphics     ?
_computing_publication_material   ?
_refine_special_details           ?
_refine_ls_structure_factor_coef  Fsqd
_refine_ls_matrix_type            full
_refine_ls_weighting_scheme       calc
_refine_ls_weighting_details
'w=1/[\s^2^(Fo^2^)+(0.0662P)^2^+5.1327P] where P=(Fo^2^+2Fc^2^)/3'
_atom_sites_solution_primary      ?
_atom_sites_solution_secondary    ?
_atom_sites_solution_hydrogens    .
_refine_ls_hydrogen_treatment     undef
_refine_ls_extinction_method      'SHELXL-2018/3 (Sheldrick 2018)'
_refine_ls_extinction_coef        0.053(10)
_refine_ls_extinction_expression
 'Fc^*^=kFc[1+0.001xFc^2^\l^3^/sin(2\q)]^-1/4^'
_refine_ls_number_reflns          1285
_refine_ls_number_parameters      109
_refine_ls_number_restraints      0
_refine_ls_R_factor_all           0.0372
_refine_ls_R_factor_gt            0.0338
_refine_ls_wR_factor_ref          0.1158
_refine_ls_wR_factor_gt           0.1074
_refine_ls_goodness_of_fit_ref    1.068
_refine_ls_restrained_S_all       1.068
_refine_ls_shift/su_max           0.000
_refine_ls_shift/su_mean          0.000
 
loop_
 _atom_site_label
 _atom_site_type_symbol
 _atom_site_fract_x
 _atom_site_fract_y
 _atom_site_fract_z
 _atom_site_U_iso_or_equiv
 _atom_site_adp_type
 _atom_site_occupancy
 _atom_site_site_symmetry_order  
 _atom_site_calc_flag
 _atom_site_refinement_flags_posn
 _atom_site_refinement_flags_adp
 _atom_site_refinement_flags_occupancy
 _atom_site_disorder_assembly
 _atom_site_disorder_group
Ba1 Ba 0.75222(3) 0.38330(3) 0.26823(6) 0.00580(12) Uani 1 1 d . . . . .
Si1 Si 0.58371(15) 0.46156(18) 0.7832(3) 0.0048(2) Uiso 1 1 d . . . . .
Si2 Si 0.07848(16) 0.27614(18) 0.5161(3) 0.0051(2) Uiso 1 1 d . . . . .
Al1 Al 0.91329(18) 0.4754(2) 0.8146(3) 0.0048(3) Uani 1 1 d . . . . .
Al2 Al 0.41125(18) 0.2665(2) 0.5151(3) 0.0048(3) Uani 1 1 d . . . . .
O1 O 0.7379(4) 0.4045(5) 0.8873(8) 0.0059(7) Uani 1 1 d . . . . .
O2 O 0.9353(4) 0.6606(5) 0.7258(7) 0.0069(7) Uani 1 1 d . . . . .
O3 O 1.0775(4) 0.4037(4) 0.9351(7) 0.0061(7) Uani 1 1 d . . . . .
O4 O 0.4299(4) 0.0913(5) 0.3906(7) 0.0058(7) Uani 1 1 d . . . . .
O5 O 0.5803(4) 0.3639(5) 0.5761(8) 0.0078(7) Uani 1 1 d . . . . .
O6 O 0.2398(4) 0.3482(5) 0.5730(7) 0.0052(6) Uani 1 1 d . . . . .
O7 O 0.9258(4) 0.3623(5) 0.5925(8) 0.0076(7) Uani 1 1 d . . . . .
O8 O 0.4208(5) 0.3563(5) 0.2558(7) 0.0074(7) Uani 1 1 d . . . . .
 
loop_
 _atom_site_aniso_label
 _atom_site_aniso_U_11
 _atom_site_aniso_U_22
 _atom_site_aniso_U_33
 _atom_site_aniso_U_23
 _atom_site_aniso_U_13
 _atom_site_aniso_U_12
Ba1 0.00746(14) 0.0035(2) 0.0065(3) 0.00079(6) 0.00176(13) -0.00008(7)
Al1 0.0062(5) 0.0023(10) 0.0057(15) 0.0004(4) 0.0013(6) -0.0002(5)
Al2 0.0061(5) 0.0019(10) 0.0065(14) -0.0002(4) 0.0016(6) 0.0001(5)
O1 0.0050(10) 0.005(2) 0.008(3) 0.0000(9) 0.0010(14) 0.0014(10)
O2 0.0100(12) 0.002(2) 0.009(3) -0.0001(8) 0.0022(15) -0.0020(12)
O3 0.0110(13) 0.003(2) 0.004(3) 0.0002(9) 0.0050(16) -0.0006(11)
O4 0.0079(11) 0.003(2) 0.006(3) 0.0000(9) 0.0011(15) 0.0006(11)
O5 0.0104(12) 0.004(2) 0.009(3) -0.0009(9) 0.0033(16) -0.0009(11)
O6 0.0059(10) 0.004(2) 0.006(3) -0.0009(9) 0.0010(13) 0.0015(11)
O7 0.0091(12) 0.003(2) 0.011(3) -0.0009(9) 0.0030(16) 0.0013(11)
O8 0.0133(13) 0.003(2) 0.006(3) 0.0013(9) 0.0040(15) 0.0006(12)
 
_geom_special_details
;
 All esds (except the esd in the dihedral angle between two l.s. planes)
 are estimated using the full covariance matrix.  The cell esds are taken
 into account individually in the estimation of esds in distances, angles
 and torsion angles; correlations between esds in cell parameters are only
 used when they are defined by crystal symmetry.  An approximate (isotropic)
 treatment of cell esds is used for estimating esds involving l.s. planes.
;
 
loop_
 _geom_bond_atom_site_label_1
 _geom_bond_atom_site_label_2
 _geom_bond_distance
 _geom_bond_site_symmetry_2
 _geom_bond_publ_flag
Ba1 O1 2.546(5) 1_554 ?
Ba1 O5 2.550(4) . ?
Ba1 O6 2.562(4) 3_666 ?
Ba1 O1 2.627(4) 4_565 ?
Ba1 O4 2.639(4) 2_655 ?
Ba1 O7 2.654(5) . ?
Ba1 O3 2.738(4) 3_766 ?
Ba1 O2 2.779(4) 3_766 ?
Ba1 O7 2.872(4) 4_565 ?
Ba1 O5 2.924(5) 4_565 ?
Ba1 O8 2.930(4) . ?
Ba1 Al1 3.2373(16) 3_766 ?
Si1 O4 1.598(4) 4_566 ?
Si1 O8 1.604(4) 3_666 ?
Si1 O1 1.605(5) . ?
Si1 O5 1.619(5) . ?
Si1 Al2 2.894(3) . ?
Si1 Al1 2.913(2) . ?
Si2 O6 1.599(4) . ?
Si2 O7 1.620(4) 1_455 ?
Si2 O3 1.653(4) 4_465 ?
Si2 O2 1.706(5) 3_666 ?
Si2 O2 1.993(5) 2_646 ?
Si2 Al1 2.847(2) 2_646 ?
Al1 O2 1.725(5) . ?
Al1 O1 1.730(4) . ?
Al1 O3 1.769(5) . ?
Al1 O7 1.778(5) . ?
Al1 O3 1.972(5) 3_767 ?
Al1 Al1 2.937(4) 3_767 ?
Al2 O6 1.712(4) . ?
Al2 O4 1.741(4) . ?
Al2 O5 1.761(4) . ?
Al2 O8 1.896(5) . ?
Al2 O8 1.927(5) 4_566 ?
 
loop_
 _geom_angle_atom_site_label_1
 _geom_angle_atom_site_label_2
 _geom_angle_atom_site_label_3
 _geom_angle
 _geom_angle_site_symmetry_1
 _geom_angle_site_symmetry_3
 _geom_angle_publ_flag
O1 Ba1 O5 140.75(13) 1_554 . ?
O1 Ba1 O6 110.25(13) 1_554 3_666 ?
O5 Ba1 O6 75.28(13) . 3_666 ?
O1 Ba1 O1 111.53(13) 1_554 4_565 ?
O5 Ba1 O1 70.54(13) . 4_565 ?
O6 Ba1 O1 138.08(15) 3_666 4_565 ?
O1 Ba1 O4 61.29(13) 1_554 2_655 ?
O5 Ba1 O4 90.41(14) . 2_655 ?
O6 Ba1 O4 63.83(14) 3_666 2_655 ?
O1 Ba1 O4 138.10(12) 4_565 2_655 ?
O1 Ba1 O7 147.67(11) 1_554 . ?
O5 Ba1 O7 71.57(14) . . ?
O6 Ba1 O7 73.18(13) 3_666 . ?
O1 Ba1 O7 73.54(14) 4_565 . ?
O4 Ba1 O7 136.43(13) 2_655 . ?
O1 Ba1 O3 59.15(13) 1_554 3_766 ?
O5 Ba1 O3 139.92(13) . 3_766 ?
O6 Ba1 O3 64.68(12) 3_666 3_766 ?
O1 Ba1 O3 144.95(11) 4_565 3_766 ?
O4 Ba1 O3 70.83(12) 2_655 3_766 ?
O7 Ba1 O3 97.61(13) . 3_766 ?
O1 Ba1 O2 94.35(13) 1_554 3_766 ?
O5 Ba1 O2 124.42(15) . 3_766 ?
O6 Ba1 O2 95.21(12) 3_666 3_766 ?
O1 Ba1 O2 84.92(11) 4_565 3_766 ?
O4 Ba1 O2 134.64(12) 2_655 3_766 ?
O7 Ba1 O2 53.59(13) . 3_766 ?
O3 Ba1 O2 63.82(13) 3_766 3_766 ?
O1 Ba1 O7 71.10(13) 1_554 4_565 ?
O5 Ba1 O7 126.30(13) . 4_565 ?
O6 Ba1 O7 146.03(11) 3_666 4_565 ?
O1 Ba1 O7 55.95(12) 4_565 4_565 ?
O4 Ba1 O7 132.00(14) 2_655 4_565 ?
O7 Ba1 O7 88.46(12) . 4_565 ?
O3 Ba1 O7 90.63(11) 3_766 4_565 ?
O2 Ba1 O7 51.52(12) 3_766 4_565 ?
O1 Ba1 O5 65.84(13) 1_554 4_565 ?
O5 Ba1 O5 89.76(11) . 4_565 ?
O6 Ba1 O5 149.77(11) 3_666 4_565 ?
O1 Ba1 O5 53.70(14) 4_565 4_565 ?
O4 Ba1 O5 90.69(13) 2_655 4_565 ?
O7 Ba1 O5 127.23(13) . 4_565 ?
O3 Ba1 O5 124.34(14) 3_766 4_565 ?
O2 Ba1 O5 114.79(11) 3_766 4_565 ?
O7 Ba1 O5 63.36(11) 4_565 4_565 ?
O1 Ba1 O8 85.74(12) 1_554 . ?
O5 Ba1 O8 55.12(14) . . ?
O6 Ba1 O8 96.50(11) 3_666 . ?
O1 Ba1 O8 83.42(11) 4_565 . ?
O4 Ba1 O8 55.74(12) 2_655 . ?
O7 Ba1 O8 126.40(12) . . ?
O3 Ba1 O8 125.78(12) 3_766 . ?
O2 Ba1 O8 167.48(12) 3_766 . ?
O7 Ba1 O8 117.26(12) 4_565 . ?
O5 Ba1 O8 53.96(11) 4_565 . ?
O1 Ba1 Al1 81.39(9) 1_554 3_766 ?
O5 Ba1 Al1 134.42(11) . 3_766 ?
O6 Ba1 Al1 72.47(8) 3_666 3_766 ?
O1 Ba1 Al1 117.09(8) 4_565 3_766 ?
O4 Ba1 Al1 103.04(9) 2_655 3_766 ?
O7 Ba1 Al1 68.83(9) . 3_766 ?
O3 Ba1 Al1 33.11(10) 3_766 3_766 ?
O2 Ba1 Al1 32.20(9) 3_766 3_766 ?
O7 Ba1 Al1 74.31(8) 4_565 3_766 ?
O5 Ba1 Al1 132.54(9) 4_565 3_766 ?
O8 Ba1 Al1 158.71(9) . 3_766 ?
O4 Si1 O8 109.5(2) 4_566 3_666 ?
O4 Si1 O1 115.8(2) 4_566 . ?
O8 Si1 O1 113.3(2) 3_666 . ?
O4 Si1 O5 102.3(2) 4_566 . ?
O8 Si1 O5 112.3(3) 3_666 . ?
O1 Si1 O5 102.9(2) . . ?
O4 Si1 Al2 70.23(18) 4_566 . ?
O8 Si1 Al2 117.7(2) 3_666 . ?
O1 Si1 Al2 122.11(18) . . ?
O5 Si1 Al2 32.58(14) . . ?
O4 Si1 Al1 145.4(2) 4_566 . ?
O8 Si1 Al1 89.78(17) 3_666 . ?
O1 Si1 Al1 30.35(15) . . ?
O5 Si1 Al1 95.94(16) . . ?
Al2 Si1 Al1 126.37(7) . . ?
O4 Si1 Ba1 53.06(16) 4_566 3_666 ?
O8 Si1 Ba1 63.48(16) 3_666 3_666 ?
O1 Si1 Ba1 159.97(19) . 3_666 ?
O5 Si1 Ba1 96.22(17) . 3_666 ?
Al2 Si1 Ba1 72.57(5) . 3_666 ?
Al1 Si1 Ba1 153.18(7) . 3_666 ?
O4 Si1 Ba1 97.54(15) 4_566 4_566 ?
O8 Si1 Ba1 152.89(16) 3_666 4_566 ?
O1 Si1 Ba1 50.24(16) . 4_566 ?
O5 Si1 Ba1 60.94(17) . 4_566 ?
Al2 Si1 Ba1 71.98(5) . 4_566 ?
Al1 Si1 Ba1 66.24(5) . 4_566 ?
Ba1 Si1 Ba1 140.14(5) 3_666 4_566 ?
O4 Si1 Ba1 84.03(19) 4_566 1_556 ?
O8 Si1 Ba1 109.9(2) 3_666 1_556 ?
O1 Si1 Ba1 37.60(17) . 1_556 ?
O5 Si1 Ba1 131.99(18) . 1_556 ?
Al2 Si1 Ba1 131.04(6) . 1_556 ?
Al1 Si1 Ba1 62.15(5) . 1_556 ?
Ba1 Si1 Ba1 122.94(5) 3_666 1_556 ?
Ba1 Si1 Ba1 71.06(3) 4_566 1_556 ?
O4 Si1 Ba1 133.01(18) 4_566 . ?
O8 Si1 Ba1 92.33(17) 3_666 . ?
O1 Si1 Ba1 90.30(17) . . ?
O5 Si1 Ba1 31.22(14) . . ?
Al2 Si1 Ba1 62.79(5) . . ?
Al1 Si1 Ba1 71.63(5) . . ?
Ba1 Si1 Ba1 109.35(5) 3_666 . ?
Ba1 Si1 Ba1 68.90(3) 4_566 . ?
Ba1 Si1 Ba1 127.71(4) 1_556 . ?
O6 Si2 O7 118.8(2) . 1_455 ?
O6 Si2 O3 116.9(2) . 4_465 ?
O7 Si2 O3 122.3(2) 1_455 4_465 ?
O6 Si2 O2 99.4(2) . 3_666 ?
O7 Si2 O2 94.9(2) 1_455 3_666 ?
O3 Si2 O2 89.8(2) 4_465 3_666 ?
O6 Si2 O2 92.6(2) . 2_646 ?
O7 Si2 O2 85.1(2) 1_455 2_646 ?
O3 Si2 O2 78.7(2) 4_465 2_646 ?
O2 Si2 O2 166.3(2) 3_666 2_646 ?
O6 Si2 Al1 104.01(17) . 2_646 ?
O7 Si2 Al1 108.80(18) 1_455 2_646 ?
O3 Si2 Al1 42.40(17) 4_465 2_646 ?
O2 Si2 Al1 132.15(16) 3_666 2_646 ?
O2 Si2 Al1 36.69(13) 2_646 2_646 ?
O6 Si2 Ba1 138.61(17) . 1_455 ?
O7 Si2 Ba1 48.14(19) 1_455 1_455 ?
O3 Si2 Ba1 95.39(17) 4_465 1_455 ?
O2 Si2 Ba1 53.09(14) 3_666 1_455 ?
O2 Si2 Ba1 120.00(13) 2_646 1_455 ?
Al1 Si2 Ba1 117.37(6) 2_646 1_455 ?
O6 Si2 Ba1 138.47(19) . 4_466 ?
O7 Si2 Ba1 51.02(16) 1_455 4_466 ?
O3 Si2 Ba1 77.49(14) 4_465 4_466 ?
O2 Si2 Ba1 120.33(15) 3_666 4_466 ?
O2 Si2 Ba1 50.05(12) 2_646 4_466 ?
Al1 Si2 Ba1 58.90(4) 2_646 4_466 ?
Ba1 Si2 Ba1 70.23(3) 1_455 4_466 ?
O6 Si2 Ba1 38.48(14) . 3_666 ?
O7 Si2 Ba1 80.77(17) 1_455 3_666 ?
O3 Si2 Ba1 155.03(16) 4_465 3_666 ?
O2 Si2 Ba1 98.14(15) 3_666 3_666 ?
O2 Si2 Ba1 95.42(15) 2_646 3_666 ?
Al1 Si2 Ba1 125.72(7) 2_646 3_666 ?
Ba1 Si2 Ba1 108.33(4) 1_455 3_666 ?
Ba1 Si2 Ba1 117.37(5) 4_466 3_666 ?
O2 Al1 O1 121.8(2) . . ?
O2 Al1 O3 113.1(2) . . ?
O1 Al1 O3 118.6(2) . . ?
O2 Al1 O7 102.9(2) . . ?
O1 Al1 O7 95.1(2) . . ?
O3 Al1 O7 97.7(2) . . ?
O2 Al1 O3 77.7(2) . 3_767 ?
O1 Al1 O3 89.6(2) . 3_767 ?
O3 Al1 O3 76.7(2) . 3_767 ?
O7 Al1 O3 173.9(2) . 3_767 ?
O2 Al1 Si2 43.64(16) . 2_656 ?
O1 Al1 Si2 103.87(16) . 2_656 ?
O3 Al1 Si2 97.03(16) . 2_656 ?
O7 Al1 Si2 146.57(18) . 2_656 ?
O3 Al1 Si2 34.43(14) 3_767 2_656 ?
O2 Al1 Si1 97.18(15) . . ?
O1 Al1 Si1 27.95(16) . . ?
O3 Al1 Si1 146.51(15) . . ?
O7 Al1 Si1 88.68(15) . . ?
O3 Al1 Si1 97.24(13) 3_767 . ?
Si2 Al1 Si1 95.32(6) 2_656 . ?
O2 Al1 Al1 95.39(19) . 3_767 ?
O1 Al1 Al1 106.4(2) . 3_767 ?
O3 Al1 Al1 40.78(15) . 3_767 ?
O7 Al1 Al1 138.41(18) . 3_767 ?
O3 Al1 Al1 35.87(13) 3_767 3_767 ?
Si2 Al1 Al1 61.31(7) 2_656 3_767 ?
Si1 Al1 Al1 125.94(10) . 3_767 ?
O2 Al1 Ba1 59.10(14) . 3_766 ?
O1 Al1 Ba1 173.5(2) . 3_766 ?
O3 Al1 Ba1 57.74(13) . 3_766 ?
O7 Al1 Ba1 90.79(14) . 3_766 ?
O3 Al1 Ba1 84.38(12) 3_767 3_766 ?
Si2 Al1 Ba1 72.25(5) 2_656 3_766 ?
Si1 Al1 Ba1 155.47(8) . 3_766 ?
Al1 Al1 Ba1 67.22(6) 3_767 3_766 ?
O2 Al1 Ba1 124.44(16) . 1_556 ?
O1 Al1 Ba1 45.87(18) . 1_556 ?
O3 Al1 Ba1 81.68(15) . 1_556 ?
O7 Al1 Ba1 128.90(16) . 1_556 ?
O3 Al1 Ba1 52.99(12) 3_767 1_556 ?
Si2 Al1 Ba1 82.92(6) 2_656 1_556 ?
Si1 Al1 Ba1 69.12(5) . 1_556 ?
Al1 Al1 Ba1 60.58(7) 3_767 1_556 ?
Ba1 Al1 Ba1 127.80(7) 3_766 1_556 ?
O2 Al1 Ba1 149.40(19) . 4_566 ?
O1 Al1 Ba1 48.28(14) . 4_566 ?
O3 Al1 Ba1 93.39(14) . 4_566 ?
O7 Al1 Ba1 56.58(14) . 4_566 ?
O3 Al1 Ba1 125.24(14) 3_767 4_566 ?
Si2 Al1 Ba1 151.47(7) 2_656 4_566 ?
Si1 Al1 Ba1 62.92(4) . 4_566 ?
Al1 Al1 Ba1 115.03(9) 3_767 4_566 ?
Ba1 Al1 Ba1 134.74(5) 3_766 4_566 ?
Ba1 Al1 Ba1 72.40(3) 1_556 4_566 ?
O6 Al2 O4 123.5(2) . . ?
O6 Al2 O5 119.7(2) . . ?
O4 Al2 O5 116.8(2) . . ?
O6 Al2 O8 94.1(2) . . ?
O4 Al2 O8 85.6(2) . . ?
O5 Al2 O8 88.7(2) . . ?
O6 Al2 O8 94.8(2) . 4_566 ?
O4 Al2 O8 84.7(2) . 4_566 ?
O5 Al2 O8 92.0(2) . 4_566 ?
O8 Al2 O8 169.38(19) . 4_566 ?
O6 Al2 Si1 94.74(16) . . ?
O4 Al2 Si1 139.17(16) . . ?
O5 Al2 Si1 29.67(15) . . ?
O8 Al2 Si1 107.35(16) . . ?
O8 Al2 Si1 77.74(16) 4_566 . ?
O6 Al2 Ba1 136.64(16) . . ?
O4 Al2 Ba1 87.22(13) . . ?
O5 Al2 Ba1 42.11(16) . . ?
O8 Al2 Ba1 55.12(14) . . ?
O8 Al2 Ba1 120.13(15) 4_566 . ?
Si1 Al2 Ba1 71.02(5) . . ?
O6 Al2 Ba1 38.82(14) . 3_666 ?
O4 Al2 Ba1 161.97(15) . 3_666 ?
O5 Al2 Ba1 80.89(14) . 3_666 ?
O8 Al2 Ba1 91.90(14) . 3_666 ?
O8 Al2 Ba1 98.68(14) 4_566 3_666 ?
Si1 Al2 Ba1 58.46(4) . 3_666 ?
Ba1 Al2 Ba1 105.95(4) . 3_666 ?
O6 Al2 Ba1 139.75(18) . 4_566 ?
O4 Al2 Ba1 80.38(15) . 4_566 ?
O5 Al2 Ba1 51.22(15) . 4_566 ?
O8 Al2 Ba1 121.83(14) . 4_566 ?
O8 Al2 Ba1 52.18(13) 4_566 4_566 ?
Si1 Al2 Ba1 59.70(5) . 4_566 ?
Ba1 Al2 Ba1 67.98(3) . 4_566 ?
Ba1 Al2 Ba1 115.71(6) 3_666 4_566 ?
Si1 O1 Al1 121.7(3) . . ?
Si1 O1 Ba1 119.8(2) . 1_556 ?
Al1 O1 Ba1 104.9(2) . 1_556 ?
Si1 O1 Ba1 101.7(2) . 4_566 ?
Al1 O1 Ba1 102.27(17) . 4_566 ?
Ba1 O1 Ba1 103.23(15) 1_556 4_566 ?
Si2 O2 Al1 128.0(3) 3_666 . ?
Si2 O2 Si2 130.3(2) 3_666 2_656 ?
Al1 O2 Si2 99.7(2) . 2_656 ?
Si2 O2 Ba1 97.52(17) 3_666 3_766 ?
Al1 O2 Ba1 88.70(17) . 3_766 ?
Si2 O2 Ba1 96.59(17) 2_656 3_766 ?
Si2 O3 Al1 119.1(2) 4_666 . ?
Si2 O3 Al1 103.2(3) 4_666 3_767 ?
Al1 O3 Al1 103.3(2) . 3_767 ?
Si2 O3 Ba1 142.8(2) 4_666 3_766 ?
Al1 O3 Ba1 89.15(17) . 3_766 ?
Al1 O3 Ba1 91.91(15) 3_767 3_766 ?
Si1 O4 Al2 122.9(2) 4_565 . ?
Si1 O4 Ba1 98.0(2) 4_565 2_645 ?
Al2 O4 Ba1 137.14(19) . 2_645 ?
Si1 O5 Al2 117.8(2) . . ?
Si1 O5 Ba1 129.6(2) . . ?
Al2 O5 Ba1 110.3(2) . . ?
Si1 O5 Ba1 90.1(2) . 4_566 ?
Al2 O5 Ba1 100.78(18) . 4_566 ?
Ba1 O5 Ba1 95.34(12) . 4_566 ?
Si2 O6 Al2 124.6(3) . . ?
Si2 O6 Ba1 118.67(18) . 3_666 ?
Al2 O6 Ba1 116.43(19) . 3_666 ?
Si2 O7 Al1 124.5(3) 1_655 . ?
Si2 O7 Ba1 104.8(2) 1_655 . ?
Al1 O7 Ba1 127.1(2) . . ?
Si2 O7 Ba1 103.0(2) 1_655 4_566 ?
Al1 O7 Ba1 92.32(18) . 4_566 ?
Ba1 O7 Ba1 94.31(13) . 4_566 ?
Si1 O8 Al2 123.5(3) 3_666 . ?
Si1 O8 Al2 114.3(3) 3_666 4_565 ?
Al2 O8 Al2 121.8(2) . 4_565 ?
Si1 O8 Ba1 87.17(18) 3_666 . ?
Al2 O8 Ba1 92.81(19) . . ?
Al2 O8 Ba1 96.53(16) 4_565 . ?
 
_refine_diff_density_max    1.415
_refine_diff_density_min   -1.439
_refine_diff_density_rms    0.337

_shelx_res_file
;

TITL para_p08_cr1_s1 in P2(1)/c
    shelx.res
    created by SHELXL-2018/3 at 14:10:12 on 17-May-2019
REM P2(1)/c (#14 in standard setting)
CELL 0.29050   8.806757   8.689474   6.655593  90.0000  89.8447  90.0000
ZERR    4.00   0.000380   0.000732   0.000801   0.0000   0.0065   0.0000
LATT  1
SYMM -x, y+1/2,-z+1/2
SFAC  O    AL   SI   BA
DISP    Al    0.00484    0.00770        22.25
DISP    Si    0.00827    0.01077        28.21
DISP    O    -0.00099    0.00082         6.66
DISP    Ba   -1.08550    2.81945      4739.20
UNIT  32 8 8 4

MERG   2
FMAP   2
PLAN   20
BOND
LIST   6
L.S.  20
ACTA
WGHT    0.066200    5.132700
EXTI    0.052986
FVAR       3.39925
BA1   4    0.752224    0.383302    0.268229    11.00000    0.00746    0.00346 =
         0.00648    0.00079    0.00176   -0.00008
SI1   3    0.583708    0.461563    0.783169    11.00000    0.00478
SI2   3    0.078477    0.276144    0.516122    11.00000    0.00514
AL1   2    0.913290    0.475390    0.814620    11.00000    0.00623    0.00233 =
         0.00573    0.00041    0.00127   -0.00021
AL2   2    0.411255    0.266519    0.515130    11.00000    0.00612    0.00194 =
         0.00647   -0.00019    0.00159    0.00010
O1    1    0.737947    0.404550    0.887271    11.00000    0.00504    0.00477 =
         0.00791   -0.00003    0.00098    0.00143
O2    1    0.935306    0.660622    0.725781    11.00000    0.01000    0.00229 =
         0.00854   -0.00007    0.00215   -0.00199
O3    1    1.077471    0.403661    0.935076    11.00000    0.01098    0.00325 =
         0.00390    0.00022    0.00501   -0.00065
O4    1    0.429867    0.091313    0.390612    11.00000    0.00788    0.00338 =
         0.00599   -0.00002    0.00108    0.00056
O5    1    0.580321    0.363884    0.576135    11.00000    0.01041    0.00394 =
         0.00898   -0.00087    0.00325   -0.00092
O6    1    0.239751    0.348189    0.573035    11.00000    0.00585    0.00403 =
         0.00578   -0.00094    0.00098    0.00146
O7    1    0.925779    0.362347    0.592530    11.00000    0.00907    0.00254 =
         0.01125   -0.00091    0.00298    0.00134
O8    1    0.420811    0.356275    0.255776    11.00000    0.01331    0.00305 =
         0.00575    0.00128    0.00405    0.00061

HKLF 4


REM  para_p08_cr1_s1 in P2(1)/c
REM wR2 = 0.1158, GooF = S = 1.068, Restrained GooF = 1.068 for all data
REM R1 = 0.0338 for 1185 Fo > 4sig(Fo) and 0.0372 for all 1285 data
REM 109 parameters refined using 0 restraints

END

WGHT      0.0678      3.6131

REM Highest difference peak  1.415,  deepest hole -1.439,  1-sigma level  0.337
Q1    1   0.7405  0.4756  0.3080  11.00000  0.05    1.42
Q2    1   0.5777  0.5353  0.9176  11.00000  0.05    1.33
Q3    1   0.6670  0.3790  0.7299  11.00000  0.05    1.17
Q4    1   0.7440  0.4699  0.4322  11.00000  0.05    1.14
Q5    1   0.6770  0.3851  0.3372  11.00000  0.05    1.13
Q6    1   0.7595  0.2778  0.0845  11.00000  0.05    1.10
Q7    1   0.4932  0.1474  0.4114  11.00000  0.05    1.09
Q8    1   0.4399  0.0181  0.2476  11.00000  0.05    1.09
Q9    1   1.0159  0.3668  0.5710  11.00000  0.05    1.08
Q10   1   0.9186  0.2866  0.4578  11.00000  0.05    1.04
Q11   1   0.6750  0.3639  0.6641  11.00000  0.05    1.02
Q12   1   0.9205  0.4830  0.4385  11.00000  0.05    1.00
Q13   1   0.3353  0.3927  0.4152  11.00000  0.05    1.00
Q14   1   0.4999  0.1212  0.4877  11.00000  0.05    0.99
Q15   1   0.6593  0.3245  0.4406  11.00000  0.05    0.99
Q16   1   0.6012  0.5059  0.6918  11.00000  0.05    0.98
Q17   1   0.8208  0.3901  0.1275  11.00000  0.05    0.98
Q18   1   0.3256  0.1341  0.3003  11.00000  0.05    0.98
Q19   1   0.8191  0.2988  0.3935  11.00000  0.05    0.97
Q20   1   0.8312  0.3325  0.3196  11.00000  0.05    0.97
;
_shelx_res_checksum   86810

_shelx_hkl_file
;
   0  -2  -1 158219. 3143.24   1
   0   2   1 154879. 3144.98   1
   0   2   2 185219. 3863.03   1
   0  -2  -2 194017. 3873.49   1
   0  -3  -1 133861. 2801.73   1
   0   3   1 131549. 2823.24   1
   0   3   2 111514. 2460.58   1
   0  -3  -2 111859. 2458.57   1
   0  -3  -3 27496.6 910.349   1
   0   3   3 27427.2 913.539   1
   0  -4  -1 28082.3 870.863   1
   0   4   2 228882. 4754.96   1
   0  -4  -2 230962. 4752.59   1
   0  -4  -3 3499.85 293.186   1
   0   4   3 3259.04 273.843   1
   0  -4  -4 23854.6 937.916   1
   0   4   4 23073.7 899.115   1
   0   4   5 6025.97 471.502   1
   0  -5  -2 17950.2 723.030   1
   0   5   2 18972.3 752.151   1
   0  -5  -3 89806.9 2261.08   1
   0   5   3 90265.2 2259.59   1
   0   5   4 929.372 169.428   1
   0  -5  -4 1080.84 187.213   1
   0  -5  -5 42606.4 1525.63   1
   0   5   5 44192.5 1477.60   1
   0   5   6 7686.28 594.251   1
   0   6   2 13198.6 659.552   1
   0  -6  -2 12177.7 628.143   1
   0   6   3 345249. 7161.34   1
   0  -6  -3 348455. 7163.18   1
   0   6   4 13409.8 701.247   1
   0  -6  -4 14051.3 735.912   1
   0   6   5 107456. 2834.33   1
   0  -6  -5 108179. 2853.24   1
   0   6   6 257.911 130.656   1
   0  -7  -2 2446.03 333.481   1
   0  -7  -3 25805.0 1058.56   1
   0   7   3 30554.9 1132.08   1
   0   7   4 221.080 100.983   1
   0  -7  -4 126.096 52.9556   1
   0   7   5 13892.8 784.478   1
   0  -7  -5 14040.9 824.133   1
   0  -7  -6 471.257 157.280   1
   0   7   6 638.160 176.892   1
   0   7   7 45840.1 1759.96   1
   0  -8  -3 48112.1 1603.15   1
   0   8   3 50211.8 1691.51   1
   0  -8  -4 87979.3 2484.71   1
   0   8   4 83134.8 2399.31   1
   0   8   5 1852.61 285.261   1
   0  -8  -5 1850.59 289.654   1
   0   8   6 36692.2 1472.08   1
   0  -8  -6 37568.2 1525.25   1
   0   8   7 1710.89 308.416   1
   0  -8  -7 1041.79 287.322   1
   0   8   8 17667.6 1065.42   1
   0  -9  -3 293.738 106.798   1
   0  -9  -4 60107.7 1957.25   1
   0   9   4 59260.3 2017.60   1
   0  -9  -5 82868.8 2466.30   1
   0   9   5 78550.6 2423.57   1
   0   9   6 15280.9 926.355   1
   0  -9  -6 16796.3 998.398   1
   0   9   7 10130.2 764.353   1
   0  -9  -7 10368.9 793.104   1
   0   9   8 3734.28 480.172   1
   0   9   9 42166.7 1860.36   1
   0  10   4 757.760 210.025   1
   0 -10  -4 581.239 164.867   1
   0 -10  -5 19717.7 1057.40   1
   0  10   5 21126.8 1101.28   1
   0 -10  -6 3532.79 451.100   1
   0  10   6 3379.05 424.003   1
   0 -10  -7 52717.5 2027.39   1
   0  10   7 52348.3 1996.62   1
   0 -10  -8 3000.67 489.624   1
   0  10   8 3218.89 456.573   1
   0  10   9 8291.66 761.964   1
   0 -11  -4 18351.4 1021.23   1
   0  11   5 186.832 126.749   1
   0 -11  -5 443.977 139.756   1
   0 -11  -6 32299.9 1522.58   1
   0  11   6 33864.2 1521.86   1
   0 -11  -7 292.618 140.505   1
   0  11   7 243.035 138.764   1
   0 -11  -8 26858.1 1465.74   1
   0  11   8 26167.2 1404.48   1
   0  11   9 2577.87 447.132   1
   0 -12  -5 23131.1 1251.55   1
   0  12   6 15649.6 1060.58   1
   0 -12  -6 14965.8 1004.03   1
   0 -12  -7 2183.40 399.648   1
   0  12   7 2569.76 407.165   1
   0  12   8 5346.85 619.582   1
   0 -12  -8 5604.22 639.040   1
   0 -12  -9 4380.36 656.418   1
   0 -13  -5 726.822 242.554   1
   0 -13  -6-93.9388 120.451   1
   0  13   6 56.3848 143.146   1
   0  13   7 12338.7 988.616   1
   0 -13  -7 12861.3 994.475   1
   0 -13  -8 452.937 155.220   1
   0 -14  -6 5927.76 661.721   1
   0 -14  -7 2863.14 458.337   1
  -1   1   1 71265.5 1567.04   1
   1  -1  -1 73669.6 1573.16   1
   1  -2  -2 11968.6 500.320   1
  -1   2   2 10614.7 469.093   1
   1  -2  -1 1232.68 123.431   1
  -1   2   1 1335.75 129.938   1
   1   2   2 614.696 82.7547   1
  -1  -2  -2 499.661 82.0998   1
  -1   3   4 133841. 3201.47   1
   1  -3  -3 104242. 2480.71   1
  -1   3   3 102437. 2460.35   1
  -1   3   2 123484. 2683.51   1
   1  -3  -2 117021. 2679.53   1
  -1   3   1 169089. 3586.11   1
   1  -3  -1 176631. 3614.80   1
  -1  -3  -1 93633.3 2002.64   1
  -1  -3  -2 149729. 3044.93   1
   1   3   2 143131. 3040.75   1
  -1  -3  -3 42408.0 1193.25   1
   1   3   3 40944.4 1153.56   1
  -1   4   5 461.000 177.753   1
   1  -4  -4 13209.2 684.558   1
  -1   4   4 12890.7 665.858   1
  -1   4   3 9329.53 517.282   1
   1  -4  -3 9885.85 540.079   1
  -1   4   2 4441.16 328.109   1
   1  -4  -2 4601.21 326.905   1
  -1   4   1 2239.66 226.289   1
   1  -4  -1 2290.93 215.301   1
   1   4   2 272.262 64.5539   1
  -1  -4  -2 255.866 63.2126   1
   1   4   3 4166.92 296.632   1
  -1  -4  -3 4115.61 302.120   1
  -1  -4  -4 40032.6 1330.05   1
   1   4   4 41146.0 1264.03   1
  -1   5   6 14984.9 880.983   1
  -1   5   5 53220.6 1738.27   1
   1  -5  -5 53004.2 1750.29   1
  -1   5   4 41565.8 1432.92   1
   1  -5  -4 43350.3 1488.49   1
   1  -5  -3 258070. 5480.22   1
  -1   5   3 252464. 5428.30   1
  -1   5   2 2270.55 245.715   1
   1  -5  -2 2497.45 259.789   1
  -1  -5  -2 2385.51 227.633   1
   1   5   2 2172.71 232.600   1
  -1  -5  -3 103956. 2461.72   1
   1   5   3 103990. 2470.01   1
  -1  -5  -4 28709.7 1044.33   1
   1   5   4 27638.3 1002.12   1
   1   5   5 70617.6 1983.45   1
   1  -6  -6 507.642 168.008   1
  -1   6   6 580.790 180.209   1
   1  -6  -5 118191. 3072.46   1
  -1   6   5 109781. 2975.00   1
   1  -6  -4 405.787 133.569   1
  -1   6   4 420.424 105.688   1
   1  -6  -3 31367.5 1161.84   1
  -1   6   3 31183.8 1163.53   1
   1  -6  -2 3040.26 305.799   1
  -1   6   2 2850.83 311.568   1
  -1  -6  -2 79.8819 58.6122   1
   1   6   3 3963.68 335.268   1
  -1  -6  -3 3950.32 329.953   1
   1   6   4 5031.35 414.120   1
  -1  -6  -4 4029.86 356.966   1
  -1  -6  -5 48482.4 1568.07   1
   1   6   5 48121.7 1558.01   1
   1   6   6 10314.4 696.568   1
  -1   7   7 13969.4 931.757   1
   1  -7  -6 101687. 2906.55   1
  -1   7   6 100157. 2891.75   1
   1  -7  -5 2631.25 354.620   1
  -1   7   5 2546.65 328.647   1
  -1   7   4 31016.5 1240.28   1
   1  -7  -4 31195.3 1232.23   1
   1  -7  -3 16507.3 829.830   1
  -1   7   3 17248.9 841.738   1
   1  -7  -2 95627.6 2538.79   1
  -1  -7  -2 126470. 3021.61   1
   1   7   3 22327.2 964.802   1
  -1  -7  -3 22697.2 924.109   1
  -1  -7  -4 59337.8 1764.79   1
   1   7   4 59547.4 1786.97   1
  -1  -7  -5 15582.3 834.200   1
   1   7   5 13795.1 754.700   1
  -1  -7  -6 42846.2 1614.61   1
   1   7   6 43745.3 1565.67   1
   1   7   7 8079.98 646.803   1
  -1   8   8 25152.4 1339.49   1
  -1   8   7 27265.1 1325.63   1
   1  -8  -7 25753.4 1346.91   1
   1  -8  -6 29169.1 1379.22   1
  -1   8   6 28069.5 1306.31   1
  -1   8   5 29523.0 1301.20   1
   1  -8  -5 30147.2 1331.05   1
   1  -8  -4 24140.3 1139.61   1
  -1   8   4 25503.0 1126.05   1
  -1   8   3 33911.3 1340.54   1
   1  -8  -3 32907.6 1301.96   1
  -1  -8  -3 15352.2 770.756   1
  -1  -8  -4 10923.3 674.523   1
   1   8   4 11151.0 665.867   1
   1   8   5 176.643 88.4180   1
  -1  -8  -5 34.6194 50.4403   1
  -1  -8  -6 28260.7 1249.02   1
   1   8   6 29032.2 1239.42   1
  -1  -8  -7 26195.1 1379.38   1
   1   8   7 31078.1 1344.37   1
   1   8   8 12357.5 851.338   1
  -1   9   9 15864.8 1116.61   1
  -1   9   8 1248.59 271.897   1
   1  -9  -8 347.249 275.413   1
   1  -9  -7 5569.60 597.374   1
  -1   9   7 6108.81 604.004   1
  -1   9   6 2901.08 404.399   1
   1  -9  -6 3316.85 428.338   1
  -1   9   5 56161.2 2001.17   1
   1  -9  -5 58827.0 2013.15   1
   1  -9  -4 7901.83 629.127   1
  -1   9   4 7869.33 625.067   1
   1  -9  -3 72484.9 2247.15   1
  -1  -9  -3 127029. 3213.87   1
  -1  -9  -4 3425.97 365.028   1
   1   9   4 3657.99 385.760   1
  -1  -9  -5 88181.0 2553.49   1
   1   9   5 87385.5 2513.29   1
   1   9   6 6030.86 548.912   1
  -1  -9  -6 6970.58 609.478   1
   1   9   7 38610.0 1561.90   1
  -1  -9  -7 37188.8 1576.58   1
   1   9   8 1367.03 279.739   1
   1   9   9 16772.9 1078.15   1
  -1  10   9 14257.5 1046.40   1
  -1  10   8 9710.67 832.686   1
   1 -10  -8 8976.42 830.090   1
  -1  10   7 21777.0 1234.15   1
   1 -10  -7 21976.8 1278.23   1
  -1  10   6 1618.22 322.121   1
   1 -10  -6 1678.18 323.782   1
   1 -10  -5 125.798 87.7828   1
  -1  10   5 240.064 105.198   1
  -1  10   4 20.5152 70.2360   1
   1 -10  -4-79.6020 104.227   1
  -1 -10  -4 23535.0 1100.08   1
  -1 -10  -5 3328.31 385.327   1
   1  10   5 4032.49 456.528   1
  -1 -10  -6 2269.40 349.399   1
   1  10   6 2307.14 385.012   1
   1  10   7 30432.2 1399.91   1
  -1 -10  -7 29709.4 1396.33   1
  -1 -10  -8 5250.62 677.796   1
   1  10   8 6492.21 624.942   1
   1  10   9 13722.8 960.508   1
   1 -11  -9 1814.94 396.410   1
   1 -11  -8 8006.48 788.754   1
  -1  11   8 9239.16 826.902   1
   1 -11  -7 1807.86 363.411   1
  -1  11   7 1317.41 303.598   1
  -1  11   6 29943.2 1451.18   1
   1 -11  -6 29795.9 1480.33   1
  -1  11   5 5386.26 603.553   1
   1 -11  -5 5905.35 596.627   1
   1 -11  -4 66243.4 2263.59   1
  -1 -11  -4 46405.0 1725.69   1
   1  11   5 31.9863 50.8722   1
  -1 -11  -5-35.3714 92.4320   1
  -1 -11  -6 37135.6 1583.67   1
   1  11   6 38441.5 1618.39   1
  -1 -11  -7 1292.89 368.287   1
   1  11   7 1156.65 299.020   1
   1  11   8 12845.6 913.256   1
  -1 -11  -8 12465.9 968.284   1
   1  11   9 1871.64 365.258   1
   1  11  10 8560.07 836.615   1
   1 -12  -8 10760.0 911.974   1
  -1  12   8 9469.66 869.730   1
   1 -12  -7 1049.18 387.167   1
  -1  12   7 2560.54 446.956   1
   1 -12  -6 34773.1 1642.28   1
  -1  12   6 34418.9 1687.29   1
   1 -12  -5 7039.21 671.620   1
  -1  12   5 7074.48 686.572   1
  -1 -12  -5 12722.1 884.119   1
   1  12   6 8908.96 753.929   1
  -1 -12  -6 8971.12 748.694   1
   1  12   7 16010.9 1036.28   1
  -1 -12  -7 16247.1 1084.44   1
  -1 -12  -8 22099.2 1293.87   1
   1  12   8 21748.2 1249.13   1
  -1 -12  -9 11488.0 1035.22   1
   1  12   9 15234.2 1074.32   1
   1 -13  -7 30428.2 1623.77   1
  -1  13   7 31551.9 1667.29   1
   1 -13  -6-17.1952 149.663   1
  -1  13   6 66.9953 121.721   1
   1 -13  -5 32832.2 1599.20   1
  -1 -13  -5 18812.2 1105.32   1
  -1 -13  -6 9065.37 752.130   1
   1  13   7 20163.6 1224.59   1
  -1 -13  -7 18571.5 1168.02   1
  -1 -13  -8 100.283 122.581   1
   1  13   8 144.359 97.7237   1
   1 -14  -6 5532.93 649.391   1
  -1 -14  -6 10761.3 838.358   1
  -1 -14  -7 2268.96 410.214   1
  -2   1   2 2526.42 210.044   1
  -2   1   1 2498.52 171.565   1
   2  -1  -1 2539.76 177.387   1
   2  -1   0 203.997 41.2619   1
  -2   1   0 241.992 46.4658   1
  -2   2   3 145081. 3367.44   1
   2  -2  -3 150195. 3438.50   1
   2  -2  -2 3239.32 256.391   1
  -2   2   2 3163.98 247.011   1
  -2   2   1 245855. 4879.15   1
   2  -2  -1 239910. 4899.65   1
   2   2   2 21981.6 606.086   1
   2  -3  -4 44561.7 1539.14   1
  -2   3   4 46918.4 1489.50   1
  -2   3   3 4427.95 346.710   1
   2  -3  -3 4452.64 365.387   1
  -2   3   2 1022.25 235.517   1
   2  -3  -2 490.891 125.949   1
   2  -3  -1 5434.57 329.411   1
  -2   3   1 5523.76 334.075   1
  -2  -3  -1 777.723 89.4934   1
  -2  -3  -2 11284.0 403.940   1
   2   3   2 11183.8 396.336   1
   2   3   3 73.3556 37.0652   1
  -2   4   5 20120.1 987.178   1
  -2   4   4 157176. 3687.65   1
   2  -4  -4 154644. 3670.72   1
   2  -4  -3 14426.2 712.627   1
  -2   4   3 15604.1 713.783   1
   2  -4  -2 132835. 3046.79   1
  -2   4   2 132830. 3075.28   1
  -2   4   1 65394.1 1724.29   1
   2  -4  -1 61332.5 1667.12   1
   2   4   2 184879. 3761.20   1
  -2  -4  -2 183989. 3761.89   1
  -2  -4  -3 37180.1 1073.16   1
   2   4   3 34766.8 1012.00   1
   2   4   4 194422. 4142.53   1
  -2   5   6 782.148 225.460   1
  -2   5   5 39593.1 1483.00   1
   2  -5  -5 39044.0 1474.86   1
   2  -5  -4 11214.1 664.162   1
  -2   5   4 10196.6 635.707   1
   2  -5  -3 145.961 81.8703   1
  -2   5   3 224.244 101.854   1
   2  -5  -2 68.3940 39.7677   1
  -2   5   2-6.94395 34.9860   1
  -2  -5  -2 20829.1 714.762   1
   2   5   3 1283.81 162.256   1
  -2  -5  -3 1121.41 145.892   1
  -2  -5  -4 38958.7 1218.73   1
   2   5   4 39627.3 1209.17   1
   2   5   5 42463.3 1347.66   1
   2  -6  -6 3373.53 438.024   1
  -2   6   6 3367.53 425.099   1
   2  -6  -5 59276.3 2011.56   1
  -2   6   5 61121.2 1968.62   1
  -2   6   4 5945.86 485.155   1
   2  -6  -4 5362.49 471.113   1
  -2   6   3 82194.5 2286.04   1
   2  -6  -3 82912.9 2286.38   1
   2  -6  -2 59294.5 1760.66   1
  -2   6   2 59746.0 1800.54   1
  -2  -6  -2 81924.4 2015.82   1
  -2  -6  -3 87366.7 2157.00   1
   2   6   3 87671.4 2163.00   1
   2   6   4 4875.66 366.693   1
  -2  -6  -4 4920.13 377.513   1
  -2  -6  -5 60384.7 1779.69   1
   2   6   5 57642.2 1718.08   1
   2   6   6 17681.9 883.673   1
  -2   7   7 302.986 148.481   1
   2  -7  -7 259.051 206.244   1
  -2   7   6 38121.2 1577.78   1
   2  -7  -6 36363.8 1552.07   1
   2  -7  -5 12101.7 785.589   1
  -2   7   5 11225.3 752.357   1
   2  -7  -4 13158.6 775.105   1
  -2   7   4 12588.0 759.719   1
   2  -7  -3 214.575 97.0656   1
  -2   7   3 22.0524 39.2442   1
   2  -7  -2 14298.2 781.243   1
  -2   7   2 13899.5 780.872   1
   2   7   3 323.648 96.2381   1
  -2  -7  -3 387.975 99.0959   1
  -2  -7  -4 70271.4 1881.47   1
   2   7   4 61993.6 1828.69   1
   2   7   5 18469.7 854.625   1
  -2  -7  -5 18051.5 868.577   1
   2   7   6 72852.2 2122.44   1
  -2  -7  -6 71147.1 2261.26   1
   2   7   7 4241.80 449.624   1
  -2   8   8 22523.0 1301.66   1
   2  -8  -7 4668.01 549.816   1
  -2   8   7 4993.74 593.520   1
  -2   8   6 59796.7 2111.82   1
   2  -8  -6 59809.9 2224.09   1
   2  -8  -5 28581.0 1339.72   1
  -2   8   5 29957.8 1358.21   1
   2  -8  -4 88546.3 2635.50   1
  -2   8   4 88159.6 2609.63   1
   2  -8  -3 11030.1 702.936   1
  -2   8   3 10569.3 746.340   1
  -2  -8  -3 3898.85 349.480   1
  -2  -8  -4 42684.1 1446.13   1
   2   8   4 41963.7 1438.92   1
   2   8   5 26567.3 1105.89   1
  -2  -8  -5 26889.6 1113.18   1
   2   8   6 30927.7 1256.24   1
  -2  -8  -6 29904.3 1247.45   1
   2   8   7 2094.71 306.014   1
   2   8   8 9414.51 722.766   1
  -2   9   9 16670.0 1190.35   1
  -2   9   8 1350.31 313.466   1
   2  -9  -8 1455.01 380.329   1
   2  -9  -7 37146.5 1705.37   1
  -2   9   7 37906.7 1688.03   1
  -2   9   6 3677.03 472.010   1
   2  -9  -6 3736.37 474.600   1
   2  -9  -5 9538.70 733.421   1
  -2   9   5 9664.62 744.224   1
  -2   9   4 2660.05 363.013   1
   2  -9  -4 2372.85 353.309   1
   2  -9  -3 32635.2 1383.06   1
  -2   9   3 33875.4 1447.42   1
  -2  -9  -3 17449.1 857.398   1
   2   9   4 550.012 167.753   1
  -2  -9  -4 424.814 134.309   1
   2   9   5 19175.0 943.067   1
  -2  -9  -5 18153.4 920.109   1
  -2  -9  -6 598.373 179.199   1
   2   9   6 745.793 181.193   1
   2   9   7 33764.0 1391.78   1
  -2  -9  -7 30390.5 1409.96   1
   2   9   8 431.431 159.336   1
   2   9   9 22193.9 1220.59   1
   2 -10  -8 14344.3 1081.50   1
  -2  10   8 14726.9 1061.48   1
   2 -10  -7 17569.1 1167.47   1
  -2  10   7 17668.9 1144.67   1
   2 -10  -6 14878.3 1005.40   1
  -2  10   6 15105.4 1021.90   1
   2 -10  -5 45151.3 1805.69   1
  -2  10   5 44199.6 1780.83   1
   2 -10  -4 38900.3 1625.32   1
  -2  10   4 37847.5 1656.88   1
  -2 -10  -4 12233.6 736.848   1
   2  10   5 51599.1 1857.56   1
  -2 -10  -5 55994.5 1830.42   1
  -2 -10  -6 5601.09 529.378   1
   2  10   6 4894.77 474.368   1
   2  10   7 6573.27 555.653   1
  -2 -10  -7 6906.64 617.024   1
   2  10   8 4126.94 501.184   1
   2  10   9 767.175 225.802   1
  -2  11   8 41231.5 1910.02   1
   2 -11  -8 39082.9 1903.05   1
  -2  11   7 816.508 265.471   1
   2 -11  -7 949.345 255.721   1
  -2  11   6 19745.6 1166.22   1
   2 -11  -6 18749.4 1171.47   1
  -2  11   5 337.145 183.346   1
   2 -11  -5 97.7440 127.034   1
   2 -11  -4 11335.9 846.058   1
  -2 -11  -4 2341.01 315.100   1
  -2 -11  -5 2412.11 344.706   1
   2  11   6 14694.6 926.736   1
  -2 -11  -6 15322.4 912.483   1
  -2 -11  -7 5823.32 589.651   1
   2  11   7 5286.95 540.382   1
  -2 -11  -8 15601.3 1087.62   1
   2  11   8 17620.3 1049.42   1
   2  11   9 1875.46 343.621   1
   2  11  10 20467.0 1353.35   1
   2 -12  -7 10108.1 896.768   1
  -2  12   7 9554.94 837.415   1
   2 -12  -6 23837.2 1400.66   1
  -2  12   6 23283.1 1383.79   1
   2 -12  -5 9768.71 841.273   1
  -2  12   5 10075.7 863.562   1
  -2 -12  -5 17479.1 1009.50   1
   2  12   6 13663.8 925.355   1
  -2 -12  -6 12546.1 810.796   1
  -2 -12  -7 4126.49 512.910   1
   2  12   7 3754.15 487.405   1
  -2 -12  -8 19640.5 1179.39   1
   2  12   8 16639.5 1045.00   1
   2  12   9 317.808 149.827   1
   2  12  10 5204.07 657.382   1
  -2  13   6 585.359 227.642   1
   2 -13  -6 467.096 170.602   1
   2 -13  -5 25934.7 1446.72   1
  -2 -13  -5 43165.9 1756.33   1
  -2 -13  -6 7115.50 649.671   1
  -2 -13  -7 22544.7 1271.38   1
   2  13   7 21562.0 1244.84   1
  -2 -13  -8 645.250 227.246   1
   2  13   8 721.957 225.917   1
  -2 -13  -9 25750.2 1554.46   1
   2  13   9 27438.9 1427.27   1
  -2 -14  -6 17139.7 1049.87   1
  -2 -14  -7 13683.3 973.266   1
   2  14   8 9965.70 901.070   1
  -2 -14  -8 11164.6 910.416   1
  -2 -15  -7 7171.08 857.763   1
  -3   0   1 76.0000 39.2048   1
  -3   0   0 191.244 37.4388   1
   3   0   0 235.966 41.6561   1
   3  -1  -2 57264.9 1501.01   1
  -3   1   2 54241.0 1491.90   1
   3  -1  -1 441495. 8395.67   1
  -3   1   1 422726. 8411.09   1
  -3   1   0 349399. 6640.77   1
   3  -1   0 335657. 6655.51   1
  -3   2   3 28463.0 1029.35   1
   3  -2  -3 29215.7 1061.66   1
   3  -2  -2 1091.31 154.889   1
  -3   2   2 1113.31 161.197   1
   3  -2  -1 40842.9 1115.04   1
  -3   2   1 40365.8 1116.77   1
   3  -2   0 1052.86 124.630   1
  -3   2   0 1167.96 136.847   1
   3  -3  -4 9950.38 649.746   1
  -3   3   4 10242.8 639.781   1
  -3   3   3 31434.7 1137.53   1
   3  -3  -3 32148.4 1167.90   1
   3  -3  -2 243660. 5088.31   1
  -3   3   2 240436. 5096.39   1
   3  -3  -1 92512.1 2177.15   1
  -3   3   1 90536.1 2175.47   1
  -3  -3  -2 237224. 4712.00   1
   3   3   2 246645. 4696.91   1
   3   3   3 27210.9 769.763   1
  -3   4   5 4590.35 464.871   1
   3  -4  -5 4743.52 505.448   1
  -3   4   4 7430.28 546.627   1
   3  -4  -4 7514.72 539.684   1
   3  -4  -3 32922.2 1208.52   1
  -3   4   3 34586.7 1211.70   1
  -3   4   2 203775. 4542.95   1
   3  -4  -2 211079. 4523.00   1
   3  -4  -1 11381.3 575.255   1
  -3   4   1 11606.2 590.930   1
   3   4   2 173110. 3533.62   1
  -3  -4  -2 173733. 3492.30   1
   3   4   3 39631.2 1052.69   1
  -3  -4  -3 40676.6 1069.21   1
   3   4   4 19348.0 701.528   1
  -3   5   6 23960.1 1189.81   1
  -3   5   5 113243. 3123.68   1
   3  -5  -5 114186. 3088.06   1
   3  -5  -4 48195.3 1646.14   1
  -3   5   4 47875.0 1640.54   1
   3  -5  -3 97880.5 2644.78   1
  -3   5   3 106800. 2687.31   1
   3  -5  -2 363280. 7616.14   1
  -3   5   2 374389. 7629.50   1
  -3   5   1 66796.8 1913.46   1
   3  -5  -1 66450.6 1858.58   1
  -3  -5  -2 359957. 7050.39   1
   3   5   3 97998.4 2231.17   1
  -3  -5  -3 98645.6 2245.03   1
  -3  -5  -4 42721.0 1288.38   1
   3   5   4 43818.4 1237.94   1
   3   5   5 80989.4 2069.59   1
  -3   6   6 8.97043 82.2371   1
   3  -6  -6 142.973 55.0008   1
  -3   6   5 2518.47 352.474   1
   3  -6  -5 2388.21 352.131   1
   3  -6  -4 14930.5 844.556   1
  -3   6   4 15813.4 863.802   1
   3  -6  -3 12524.4 727.987   1
  -3   6   3 13029.7 741.764   1
   3  -6  -2 2643.94 318.974   1
  -3   6   2 2837.18 312.311   1
  -3  -6  -2 11201.7 516.233   1
   3   6   3 19424.1 770.644   1
  -3  -6  -3 21745.4 777.014   1
  -3  -6  -4 19563.4 780.177   1
   3   6   4 16070.1 699.278   1
  -3  -6  -5 1964.17 223.881   1
   3   6   5 2943.64 283.511   1
   3   6   6 353.061 116.880   1
  -3   7   7 4269.88 524.904   1
   3  -7  -7 3755.81 530.464   1
  -3   7   6 26773.4 1316.83   1
   3  -7  -6 26902.3 1326.70   1
  -3   7   5 46748.6 1754.84   1
   3  -7  -5 49771.5 1825.59   1
   3  -7  -4 120885. 3222.71   1
  -3   7   4 119811. 3250.78   1
   3  -7  -3 458.646 115.588   1
  -3   7   3 471.541 162.922   1
   3  -7  -2 108486. 2874.98   1
  -3   7   2 104720. 2913.92   1
  -3  -7  -3 2483.85 239.984   1
  -3  -7  -4 111148. 2677.96   1
   3   7   4 108628. 2633.39   1
  -3  -7  -5 42673.4 1389.49   1
   3   7   5 42294.5 1376.03   1
   3   7   6 19095.4 890.258   1
   3   7   7 5154.31 471.471   1
  -3   8   8 50309.2 2114.58   1
   3  -8  -7 1334.78 283.760   1
  -3   8   7 1638.82 347.558   1
  -3   8   6 18636.8 1097.45   1
   3  -8  -6 17343.2 1120.82   1
  -3   8   5 2152.16 340.323   1
   3  -8  -5 1755.83 302.935   1
  -3   8   4 8901.18 692.741   1
   3  -8  -4 9451.78 731.773   1
   3  -8  -3 39501.3 1572.66   1
  -3   8   3 42110.8 1614.50   1
  -3  -8  -3 35461.6 1184.42   1
   3   8   4 13786.0 721.856   1
  -3  -8  -4 14359.3 709.856   1
  -3  -8  -5 6291.42 483.394   1
   3   8   5 5244.33 431.671   1
   3   8   6 22746.7 1010.68   1
  -3  -8  -6 22679.6 1027.54   1
   3   8   7 2206.27 306.976   1
   3   8   8 46795.2 1720.26   1
   3  -9  -8 15929.9 1196.75   1
  -3   9   8 16721.5 1141.58   1
   3  -9  -7 32538.3 1613.48   1
  -3   9   7 32727.3 1598.02   1
  -3   9   6 278.628 142.154   1
   3  -9  -6 266.222 167.927   1
  -3   9   5 16156.2 1018.65   1
   3  -9  -5 16591.1 1019.03   1
   3  -9  -4 30990.5 1416.23   1
  -3   9   4 32012.4 1432.26   1
  -3   9   3 105763. 3081.40   1
   3  -9  -3 103317. 2979.20   1
  -3  -9  -3 83083.1 2244.77   1
  -3  -9  -4 29430.1 1134.61   1
   3   9   5 14040.4 786.897   1
  -3  -9  -5 14689.2 787.076   1
  -3  -9  -6 119.911 102.937   1
   3   9   6 82.2866 50.9844   1
  -3  -9  -7 7119.61 603.970   1
   3   9   7 20838.5 984.899   1
   3   9   8 15689.2 912.826   1
   3   9   9 2953.16 448.012   1
   3 -10  -8 6053.02 695.550   1
  -3  10   8 5921.87 680.019   1
   3 -10  -7 8142.04 828.936   1
  -3  10   7 8723.91 803.517   1
  -3  10   6 7952.53 739.399   1
   3 -10  -6 7882.36 742.396   1
   3 -10  -5 62803.2 2284.07   1
  -3  10   5 63026.5 2249.06   1
  -3  10   4 4900.04 560.060   1
   3 -10  -4 5119.91 559.422   1
   3 -10  -3 2229.08 348.492   1
  -3 -10  -4 10507.9 708.889   1
  -3 -10  -5 85348.2 2358.22   1
   3  10   5 77490.6 2356.53   1
  -3 -10  -6 9708.78 692.416   1
   3  10   6 8826.32 630.917   1
  -3 -10  -7 11004.3 771.353   1
   3  10   7 10636.2 728.053   1
   3  10   8 8857.00 688.481   1
   3  10   9 31215.3 1427.00   1
   3 -11  -7 19672.1 1293.57   1
  -3  11   7 18978.6 1241.10   1
  -3  11   6 42805.2 1877.02   1
   3 -11  -6 42736.3 1918.88   1
  -3  11   5 4437.59 566.484   1
   3 -11  -5 4186.97 540.254   1
   3 -11  -4 31937.1 1551.22   1
  -3  11   4 32682.8 1624.29   1
  -3 -11  -4 24284.2 1096.58   1
  -3 -11  -5 4997.50 470.753   1
   3  11   6 33122.6 1433.07   1
  -3 -11  -6 33430.3 1398.93   1
   3  11   7 14511.5 883.127   1
  -3 -11  -7 13887.6 894.546   1
  -3 -11  -8 7058.10 692.936   1
   3  11   8 9808.36 741.892   1
   3  11   9 1898.04 347.636   1
  -3  12   6 3856.89 541.335   1
   3 -12  -6 3189.83 476.151   1
  -3  12   5 1039.89 231.366   1
   3 -12  -5 1189.85 260.555   1
  -3 -12  -5 2136.69 331.857   1
  -3 -12  -6 5120.74 513.598   1
   3  12   7 23582.7 1242.79   1
  -3 -12  -7 28017.2 1363.33   1
   3  12   8 5919.62 571.570   1
  -3 -12  -8 5291.89 600.613   1
   3  12   9 753.842 225.294   1
   3 -13  -5 40013.6 1896.72   1
  -3 -13  -5 29282.2 1372.29   1
  -3 -13  -6 3068.74 398.446   1
  -3 -13  -7 5358.66 589.627   1
  -3 -13  -8 56.1371 85.2237   1
   3  13   8 133.617 123.430   1
  -3 -14  -6 1744.16 321.055   1
  -3 -14  -7 15910.4 1035.97   1
  -3 -14  -8 1712.06 332.795   1
  -3 -14  -9 5309.30 678.479   1
  -3 -15  -7 341.302 144.881   1
  -3 -15  -8 667.505 229.129   1
   4   0  -1 12.9588 23.7104   1
  -4   0   1 14.3727 16.5465   1
   4   0   0 96103.5 2033.36   1
  -4   0   0 97108.1 2038.53   1
   4   0   1 440.056 72.4863   1
  -4   1   2 6853.49 411.753   1
   4  -1  -2 6984.69 413.713   1
  -4   1   1 537.035 94.7995   1
   4  -1  -1 576.151 104.503   1
   4  -1   0 1159.50 122.809   1
  -4   1   0 1296.05 129.673   1
  -4   2   3 244329. 5376.88   1
   4  -2  -3 255973. 5391.13   1
  -4   2   2 29314.7 1039.21   1
   4  -2  -2 30308.4 1023.90   1
   4  -2  -1 266426. 5418.99   1
  -4   2   1 263187. 5405.48   1
  -4   2   0 3214.81 250.292   1
   4  -2   0 2798.41 229.354   1
  -4   3   4 2947.18 342.047   1
   4  -3  -4 2913.79 342.490   1
   4  -3  -3 90.0856 54.3876   1
  -4   3   3 88.1368 64.7593   1
  -4   3   2 1487.46 199.592   1
   4  -3  -2 1538.15 199.380   1
  -4   3   1 4086.71 318.562   1
   4  -3  -1 3860.10 314.153   1
   4  -3   0 877.196 173.914   1
   4   3   3 4782.92 234.209   1
   4  -4  -5 93.1937 108.732   1
  -4   4   5 146.209 80.6082   1
   4  -4  -4 171878. 4179.78   1
  -4   4   4 180198. 4269.89   1
   4  -4  -3 31088.8 1208.64   1
  -4   4   3 32222.9 1205.20   1
   4  -4  -2 166615. 3798.04   1
  -4   4   2 163309. 3824.48   1
  -4   4   1 25469.9 969.187   1
   4  -4  -1 24683.8 949.333   1
  -4  -4  -2 116422. 2376.35   1
   4   4   3 8172.38 338.452   1
   4   4   4 142278. 3026.91   1
  -4   5   6 23913.8 1200.89   1
   4  -5  -6 18835.4 1169.65   1
  -4   5   5 31630.1 1392.54   1
   4  -5  -5 31164.5 1359.28   1
   4  -5  -4 42953.0 1561.17   1
  -4   5   4 42949.7 1571.08   1
  -4   5   3 365.227 137.335   1
   4  -5  -3 270.914 109.737   1
   4  -5  -2 6871.79 493.314   1
  -4   5   2 6304.33 486.262   1
  -4   5   1 3267.16 348.874   1
   4  -5  -1 3057.64 323.208   1
  -4  -5  -2 1233.76 122.503   1
   4   5   3 202.809 52.6841   1
  -4  -5  -3 81.0197 43.2905   1
   4   5   4 17285.2 637.472   1
   4   5   5 35675.9 1115.99   1
  -4   6   7 70231.6 2498.86   1
   4  -6  -6 16450.8 1013.14   1
  -4   6   6 15866.4 1000.35   1
   4  -6  -5 55497.7 2044.68   1
  -4   6   5 59276.8 2016.37   1
  -4   6   4 3297.27 385.335   1
   4  -6  -4 2589.77 348.530   1
   4  -6  -3 106248. 2876.68   1
  -4   6   3 106150. 2877.79   1
   4  -6  -2 43418.8 1515.41   1
  -4   6   2 45688.8 1574.32   1
  -4  -6  -2 52341.2 1338.44   1
  -4  -6  -3 65322.8 1632.18   1
   4   6   4 710.966 120.590   1
  -4  -6  -4 815.884 135.233   1
   4   6   5 50846.4 1446.65   1
   4   6   6 1922.28 245.818   1
   4  -7  -7 6108.42 684.003   1
  -4   7   7 6130.65 640.255   1
   4  -7  -6 58280.5 2172.51   1
  -4   7   6 59660.7 2163.64   1
   4  -7  -5 9213.77 729.224   1
  -4   7   5 8763.70 712.243   1
   4  -7  -4 40047.0 1542.21   1
  -4   7   4 38166.2 1561.05   1
  -4   7   3-18.4319 43.5039   1
   4  -7  -3 106.561 76.9754   1
  -4   7   2 35215.3 1420.04   1
   4  -7  -2 34856.0 1378.98   1
  -4  -7  -3 111.196 48.5163   1
  -4  -7  -4 20682.9 796.261   1
   4   7   4 19592.4 795.664   1
   4   7   5 14764.9 688.527   1
  -4  -7  -5 14860.1 706.954   1
   4   7   6 35024.7 1217.71   1
   4   7   7 116.451 87.5801   1
  -4   8   8 12837.6 990.842   1
   4  -8  -8 288.003 627.910   1
  -4   8   7 1561.05 331.080   1
   4  -8  -7 1487.27 326.271   1
   4  -8  -6 37742.7 1748.57   1
  -4   8   6 34857.3 1609.96   1
   4  -8  -5 18772.3 1121.39   1
  -4   8   5 19800.5 1132.18   1
   4  -8  -4 38418.6 1643.51   1
  -4   8   4 39550.4 1608.68   1
   4  -8  -3 2917.92 388.952   1
  -4   8   3 2680.42 373.496   1
   4  -8  -2 103073. 2958.81   1
  -4  -8  -3 6914.05 427.440   1
  -4  -8  -4 67290.8 1818.17   1
  -4  -8  -5 24573.5 997.037   1
   4   8   5 23115.1 925.767   1
   4   8   6 53453.0 1669.60   1
   4   8   7 3040.61 341.679   1
   4   8   8 14604.5 836.818   1
   4  -9  -8 44.2697 81.1785   1
  -4   9   8-28.7971 94.1016   1
  -4   9   7 21319.7 1281.70   1
   4  -9  -7 20533.6 1291.98   1
  -4   9   6 234.790 157.879   1
   4  -9  -6 189.868 70.0654   1
   4  -9  -5 16362.4 1025.83   1
  -4   9   5 15588.5 1017.17   1
   4  -9  -4 291.809 139.732   1
  -4   9   4 213.312 122.575   1
  -4   9   3 8499.54 716.643   1
   4  -9  -3 8615.98 688.752   1
  -4  -9  -3 35053.7 1211.55   1
  -4  -9  -4 1230.05 202.232   1
  -4  -9  -5 8846.03 562.971   1
   4   9   5 7760.29 555.735   1
   4   9   6 4210.69 394.739   1
  -4  -9  -6 4105.64 406.071   1
   4   9   7 39043.6 1444.78   1
   4   9   8 1636.39 284.037   1
   4   9   9 12421.1 844.589   1
  -4  10   7 7413.95 755.443   1
   4 -10  -7 6672.11 757.203   1
  -4  10   6 5974.17 649.966   1
   4 -10  -6 6018.61 659.106   1
   4 -10  -5 56685.5 2149.81   1
  -4  10   5 52070.4 2100.83   1
  -4  10   4 12097.6 925.488   1
   4 -10  -4 12706.6 904.044   1
   4 -10  -3 45765.1 1847.93   1
  -4 -10  -4 26724.3 1067.73   1
  -4 -10  -5 31225.7 1217.50   1
  -4 -10  -6 8748.46 622.203   1
   4  10   6 8305.72 605.903   1
   4  10   7 12064.6 741.210   1
   4  10   8 13523.7 839.917   1
   4  10   9 13404.1 871.570   1
   4 -11  -7 7609.48 810.460   1
  -4  11   6 8487.93 824.496   1
   4 -11  -6 8035.15 798.054   1
  -4  11   5 948.744 289.282   1
   4 -11  -5 762.501 239.436   1
   4 -11  -4 743.954 207.337   1
  -4  11   4 870.062 272.286   1
  -4 -11  -4 10929.9 683.493   1
  -4 -11  -5 414.097 145.283   1
   4  11   6 17554.7 959.759   1
  -4 -11  -6 20386.5 1000.98   1
  -4 -11  -7 815.236 216.382   1
   4  11   7 1131.96 244.259   1
   4  11   8 30024.1 1318.23   1
   4  11   9 127.480 80.4869   1
   4 -12  -6 10255.5 928.375   1
  -4  12   5 11141.1 947.529   1
   4 -12  -5 10883.2 953.859   1
  -4 -12  -6 18538.3 988.386   1
   4  12   7 5513.32 546.553   1
  -4 -12  -7 6198.00 561.898   1
   4  12   8 2686.80 384.087   1
  -4 -12  -8 2344.10 408.662   1
  -4 -13  -5 25138.4 1211.98   1
  -4 -13  -6 247.243 151.530   1
  -4 -13  -7 10795.5 820.277   1
  -4 -13  -8 178.136 142.542   1
  -4 -14  -6 1685.95 304.828   1
  -4 -14  -7 17678.4 1078.28   1
  -4 -14  -8 5774.23 603.207   1
  -4 -15  -7 2410.72 387.258   1
   5   0  -1 11.0263 27.6428   1
  -5   0   1 2.95578 29.7837   1
   5   0   0 3630.71 226.591   1
  -5   0   0 3718.13 227.123   1
   5   0   1 20.7460 12.6067   1
  -5   1   2 118138. 2779.37   1
   5  -1  -2 114074. 2746.57   1
   5  -1  -1 74523.0 1879.01   1
  -5   1   1 79221.1 1882.69   1
  -5  -1   0 30666.4 786.463   1
  -5   1   0 30530.8 896.735   1
   5  -1   0 29684.0 889.237   1
  -5   2   3 10866.7 643.803   1
   5  -2  -3 11961.2 653.113   1
  -5   2   2-28.8245 34.5428   1
   5  -2  -2 49.7620 35.1542   1
  -5   2   1 117.891 67.0590   1
   5  -2  -1 85.5877 62.2858   1
   5  -2   0 1370.14 179.981   1
  -5   2   0 1448.79 178.464   1
  -5   3   4 142372. 3634.06   1
   5  -3  -4 151922. 3695.95   1
   5  -3  -3 34356.1 1258.58   1
  -5   3   3 29617.2 1208.93   1
   5  -3  -2 78803.0 2065.12   1
  -5   3   2 75143.1 2054.50   1
  -5   3   1 68110.4 1867.21   1
   5  -3  -1 71412.8 1876.92   1
   5  -3   0 228349. 4852.75   1
  -5   4   5 4795.85 501.962   1
   5  -4  -5 4764.60 520.725   1
   5  -4  -4 26783.2 1196.55   1
  -5   4   4 25022.9 1163.67   1
  -5   4   3 32.0263 46.2436   1
   5  -4  -3 64.0238 99.0403   1
  -5   4   2 3542.26 346.762   1
   5  -4  -2 3336.60 334.784   1
  -5   4   1 8513.15 529.285   1
   5  -4  -1 8916.28 535.139   1
   5   4   3 6612.46 266.781   1
   5   4   4 19688.6 615.759   1
   5  -5  -6 2143.43 382.612   1
  -5   5   6 1903.11 340.165   1
  -5   5   5 53687.9 1939.21   1
   5  -5  -5 50077.4 1868.49   1
   5  -5  -4 22846.7 1095.62   1
  -5   5   4 21651.9 1083.48   1
   5  -5  -3 87518.5 2489.54   1
  -5   5   3 88659.7 2515.63   1
  -5   5   2 1362.33 217.889   1
   5  -5  -2 1318.74 220.190   1
  -5   5   1 167150. 3892.98   1
   5  -5  -1 156238. 3822.04   1
  -5  -5  -2 853.476 92.4870   1
  -5  -5  -3 141807. 2914.62   1
   5   5   4 16173.8 571.215   1
   5   5   5 48190.9 1326.78   1
  -5   6   7 14481.6 1051.92   1
  -5   6   6 14276.5 965.685   1
   5  -6  -6 14947.9 993.945   1
   5  -6  -5 23860.0 1263.29   1
  -5   6   5 24092.1 1230.41   1
   5  -6  -4 2146.97 321.452   1
  -5   6   4 1944.46 307.486   1
   5  -6  -3 348.836 121.176   1
  -5   6   3 392.178 141.585   1
  -5   6   2-43.9655 36.2239   1
   5  -6  -2 75.4434 61.8870   1
   5  -6  -1 4816.80 447.615   1
  -5  -6  -2 1487.69 144.149   1
  -5  -6  -3 31051.9 875.882   1
  -5  -6  -4 3428.44 274.624   1
   5   6   4 3340.77 246.568   1
   5   6   5 82092.7 1991.64   1
   5   6   6 292.619 90.7439   1
   5  -7  -7 9034.83 847.371   1
  -5   7   7 8972.01 805.157   1
  -5   7   6 41582.1 1809.05   1
   5  -7  -6 44008.5 1844.33   1
   5  -7  -5 9558.25 761.244   1
  -5   7   5 9054.98 736.420   1
   5  -7  -4 63097.2 2108.22   1
  -5   7   4 60116.6 2108.34   1
   5  -7  -3 25554.8 1185.74   1
  -5   7   3 24429.4 1176.74   1
  -5   7   2 97650.6 2890.61   1
   5  -7  -2 102177. 2822.56   1
  -5  -7  -3 12966.5 538.114   1
  -5  -7  -4 31927.0 984.826   1
   5   7   4 25335.1 920.893   1
   5   7   5 692.263 134.105   1
   5   7   6 62672.7 1734.43   1
   5   7   7 3339.39 332.572   1
   5  -8  -8 7596.94 848.629   1
  -5   8   8 9578.90 894.750   1
  -5   8   7 20489.4 1288.34   1
   5  -8  -7 22294.5 1339.09   1
  -5   8   6 20334.9 1216.10   1
   5  -8  -6 21505.9 1306.30   1
  -5   8   5-7.81770 45.0800   1
   5  -8  -5 80.3195 130.007   1
   5  -8  -4 7132.64 652.847   1
  -5   8   4 6514.96 610.834   1
   5  -8  -3 17342.5 1024.25   1
  -5   8   3 18111.2 1036.47   1
  -5   8   2 6994.21 632.593   1
   5  -8  -2 8886.19 734.617   1
  -5  -8  -3 19958.4 763.742   1
  -5  -8  -4 28305.0 976.612   1
  -5  -8  -5 19698.4 811.513   1
   5   8   5 19418.3 815.081   1
   5   8   6 26086.3 1008.65   1
   5   8   7 28251.6 1102.80   1
   5   8   8 22918.4 1026.32   1
   5  -9  -8 1693.90 412.869   1
  -5   9   7 31386.4 1635.52   1
   5  -9  -7 31681.5 1655.13   1
  -5   9   6 4940.16 619.224   1
   5  -9  -6 4895.47 594.236   1
  -5   9   5 85147.9 2811.96   1
   5  -9  -5 81792.6 2789.49   1
   5  -9  -4 2584.63 411.883   1
  -5   9   4 2702.37 398.589   1
  -5   9   3 109696. 3289.27   1
   5  -9  -3 107760. 3203.41   1
  -5  -9  -3 60669.5 1691.53   1
  -5  -9  -4 3323.81 309.212   1
  -5  -9  -5 52137.5 1601.31   1
   5   9   6 4033.58 374.261   1
  -5  -9  -6 3678.91 385.074   1
   5   9   7 5788.55 463.222   1
   5   9   9 6453.00 542.943   1
   5 -10  -7 27656.5 1666.47   1
  -5  10   6 3587.08 510.105   1
   5 -10  -6 3893.79 552.550   1
   5 -10  -5 3123.28 473.675   1
  -5  10   5 2623.52 416.897   1
  -5  10   4 17303.5 1124.44   1
   5 -10  -4 16111.2 1084.23   1
  -5  10   3 7459.04 730.935   1
   5 -10  -3 8111.45 753.056   1
  -5 -10  -4 593.157 134.190   1
  -5 -10  -5 936.315 173.982   1
  -5 -10  -6 1978.39 257.490   1
   5  10   6 1557.31 241.351   1
   5  10   7 20499.3 953.696   1
   5  10   8 7867.16 591.861   1
   5 -11  -6 40433.4 1939.74   1
  -5  11   6 34059.5 1780.52   1
   5 -11  -5 88.5715 117.498   1
  -5  11   5 256.800 168.975   1
   5 -11  -4 42850.6 1935.48   1
  -5  11   4 44530.8 2005.64   1
  -5 -11  -5 2387.93 302.404   1
  -5 -11  -7 315.784 143.429   1
   5  11   7 570.402 139.255   1
   5  11   8 1662.53 256.770   1
   5 -12  -5 9927.72 921.336   1
   5 -12  -4 6361.59 680.141   1
  -5 -12  -6 33686.7 1348.94   1
  -5 -12  -7 1573.17 274.324   1
  -5 -13  -5 26280.4 1189.70   1
  -5 -13  -6 616.425 178.916   1
  -5 -13  -7 25264.8 1189.32   1
  -5 -13  -8 202.612 142.552   1
  -5 -14  -6 4253.86 459.787   1
  -6   0   2 135702. 3168.12   1
   6   0  -1 19.8680 27.5067   1
  -6   0   1-13.6797 16.6683   1
   6   0   0 983758. 18817.4   1
  -6   0   0 999999. 18791.7   1
   6   0   1 29.6970 27.0154   1
  -6   1   3 4854.31 420.316   1
   6  -1  -2 175.670 74.2334   1
  -6   1   2 230.524 93.8515   1
  -6  -1   1 1383.17 176.915   1
   6  -1  -1 1010.03 142.572   1
  -6   1   1 1315.70 204.590   1
   6  -1   0 1896.07 191.608   1
  -6   1   0 2003.04 202.217   1
   6  -1   1 576.629 107.269   1
   6   1   1 786.272 80.8729   1
   6  -2  -3 349172. 7406.59   1
  -6   2   3 354623. 7388.41   1
   6  -2  -2 99857.7 2542.96   1
  -6   2   2 99077.3 2512.58   1
   6  -2  -1 84580.6 2175.40   1
  -6   2   1 86828.5 2169.62   1
  -6  -2   0 1224.80 126.493   1
   6  -2   0 1140.05 160.276   1
  -6   2   0 1234.54 178.429   1
   6  -3  -4 10575.6 702.739   1
  -6   3   4 9474.57 671.165   1
   6  -3  -3 17730.9 919.334   1
  -6   3   3 17175.3 875.782   1
   6  -3  -2 42631.1 1423.35   1
  -6   3   2 42821.9 1439.19   1
   6  -3  -1 44262.9 1395.59   1
  -6   3   1 43858.7 1402.14   1
   6  -3   0 2225.50 245.306   1
  -6   3   0 2502.80 268.199   1
  -6   4   5 7160.45 627.896   1
   6  -4  -5 7458.65 663.021   1
   6  -4  -4 26028.4 1195.46   1
  -6   4   4 25518.7 1171.09   1
  -6   4   3 1390.83 237.069   1
   6  -4  -3 1609.95 266.097   1
   6  -4  -2 154530. 3757.36   1
  -6   4   2 150988. 3678.99   1
  -6   4   1 2917.46 316.266   1
   6  -4  -1 2764.53 308.928   1
   6  -4   0 29151.1 1120.75   1
   6   4   4 10719.3 392.030   1
  -6   5   6 7841.53 730.146   1
   6  -5  -6 8363.16 788.023   1
  -6   5   5 23159.4 1184.09   1
   6  -5  -5 22096.7 1166.32   1
  -6   5   4 200.638 66.1484   1
   6  -5  -4 169.282 88.7354   1
   6  -5  -3 44177.1 1587.22   1
  -6   5   3 44509.3 1626.56   1
  -6   5   2 4402.02 427.342   1
   6  -5  -2 4454.84 416.717   1
   6  -5  -1 11866.1 692.407   1
  -6   5   1 11850.1 722.415   1
   6   5   4 983.971 104.702   1
   6   5   5 33403.6 955.495   1
   6   5   6 2218.55 216.895   1
  -6   6   7 8448.35 840.879   1
  -6   6   6 479.101 170.824   1
   6  -6  -6 542.446 159.419   1
   6  -6  -5 81515.6 2748.48   1
  -6   6   5 86236.3 2717.48   1
   6  -6  -4 17947.3 1028.59   1
  -6   6   4 16428.1 963.900   1
   6  -6  -3 195360. 4823.85   1
  -6   6   3 198036. 4788.93   1
  -6   6   2 3661.78 411.868   1
   6  -6  -2 3817.18 405.133   1
  -6   6   1 240259. 5442.29   1
   6  -6  -1 227221. 5342.12   1
  -6  -6  -2 5034.79 268.028   1
  -6  -6  -3 212715. 4235.87   1
   6   6   4 5202.80 289.718   1
   6   6   5 60197.8 1524.57   1
   6   6   6 207.164 60.4107   1
   6   6   7 7306.47 471.367   1
   6  -7  -7 30182.0 1623.20   1
  -6   7   7 28336.2 1539.32   1
   6  -7  -6 177.299 161.999   1
  -6   7   6 271.378 64.4030   1
   6  -7  -5 7780.81 696.781   1
  -6   7   5 7372.33 690.682   1
  -6   7   4 188.056 122.629   1
   6  -7  -4 135.873 65.1523   1
   6  -7  -3 14942.7 917.251   1
  -6   7   3 15000.2 922.232   1
  -6   7   2 516.963 145.786   1
   6  -7  -2 658.069 171.144   1
  -6  -7  -3 17376.6 616.538   1
  -6  -7  -4 1004.33 133.381   1
   6   7   5 7517.91 411.331   1
   6   7   6 2447.54 245.941   1
   6   7   7 29875.1 1065.58   1
   6  -8  -7 5431.89 624.669   1
  -6   8   7 5263.75 633.750   1
   6  -8  -6 38571.0 1895.26   1
  -6   8   6 37677.8 1789.01   1
  -6   8   5 1043.44 254.841   1
   6  -8  -5 1199.57 279.241   1
   6  -8  -4 62694.8 2302.57   1
  -6   8   4 68024.4 2349.50   1
  -6   8   3 43248.3 1767.57   1
   6  -8  -3 43193.6 1752.03   1
  -6   8   2 39951.8 1678.39   1
   6  -8  -2 38719.0 1607.78   1
  -6  -8  -3 25771.4 848.859   1
  -6  -8  -4 60670.4 1586.82   1
  -6  -8  -5 2259.13 257.866   1
   6   8   5 2036.98 236.724   1
   6   8   6 17666.1 751.175   1
   6   8   7 87.8285 40.5270   1
   6   8   8 11441.6 657.188   1
   6  -9  -7 8023.80 807.228   1
  -6   9   7 8092.67 819.336   1
   6  -9  -6 9377.37 844.807   1
  -6   9   6 8389.93 823.790   1
   6  -9  -5 44061.0 1932.92   1
  -6   9   5 42800.4 1908.70   1
   6  -9  -4 39724.3 1824.16   1
  -6   9   4 39871.0 1746.46   1
   6  -9  -3 973.083 251.000   1
  -6   9   3 1156.45 264.766   1
  -6  -9  -3 681.406 120.367   1
  -6  -9  -4 37028.6 1152.69   1
  -6  -9  -5 77909.2 2033.08   1
   6   9   6 10061.4 597.250   1
   6   9   7 8051.52 529.194   1
   6   9   8 3381.14 347.726   1
  -6  10   6 3497.24 509.152   1
   6 -10  -6 3262.93 516.117   1
   6 -10  -5 16662.3 1114.32   1
  -6  10   5 15613.6 1099.79   1
   6 -10  -4 2333.46 373.361   1
  -6  10   4 2485.67 368.007   1
  -6  10   3 58729.7 2302.99   1
   6 -10  -3 56878.3 2240.21   1
  -6 -10  -4 241.242 83.6191   1
  -6 -10  -5 16845.3 779.139   1
  -6 -10  -6 1988.99 252.871   1
   6  10   7 23533.0 1021.36   1
  -6  11   5 641.829 187.608   1
   6 -11  -5 621.047 258.012   1
  -6  11   4 9309.47 867.629   1
   6 -11  -4 9398.13 860.827   1
  -6 -11  -4 22488.3 928.327   1
  -6 -11  -5 115.039 73.0881   1
  -6 -11  -6 34945.0 1280.76   1
   6 -12  -4 40334.5 1973.21   1
  -6 -12  -5 12500.2 699.630   1
  -6 -12  -6 11205.5 717.511   1
  -6 -12  -7 974.734 208.654   1
  -6 -13  -5 806.124 193.407   1
  -6 -13  -6-95.6744 64.9626   1
  -6 -13  -7 11236.4 747.138   1
  -7   0   2 55826.2 1634.62   1
  -7   0   1 121.403 80.1037   1
   7   0  -1 130.512 75.6850   1
   7   0   0 2929.55 237.043   1
  -7   0   0 2832.72 233.413   1
   7   0   1 41.1619 31.3909   1
  -7   1   3 57360.8 1812.91   1
  -7   1   2 116603. 2855.34   1
   7  -1  -2 112889. 2822.31   1
   7  -1  -1 44747.9 1365.18   1
  -7  -1   1 44475.1 1266.17   1
  -7   1   1 44031.6 1333.66   1
   7  -1   0 40061.0 1179.16   1
  -7  -1   0 40014.0 1053.42   1
   7   1   0 36148.4 1071.07   1
  -7   1   0 39902.8 1163.85   1
  -7  -1  -1 26247.0 763.559   1
   7  -1   1 26953.3 892.185   1
   7   1   2 120800. 2484.99   1
  -7   2   4 25321.2 1181.34   1
   7  -2  -3 2276.97 299.197   1
  -7   2   3 2134.62 296.936   1
  -7   2   2 2709.27 316.447   1
   7  -2  -2 2896.91 311.518   1
   7  -2  -1 5161.36 388.667   1
  -7   2   1 5212.15 395.265   1
   7  -2   0 2503.57 247.203   1
  -7   2   0 2630.72 261.450   1
   7  -2   1 2214.11 218.065   1
  -7  -2  -1 1965.82 127.006   1
  -7   3   4 82766.7 2526.27   1
   7  -3  -4 84348.9 2516.28   1
   7  -3  -3 58649.6 1976.54   1
  -7   3   3 61994.7 1938.89   1
   7  -3  -2 54552.4 1780.95   1
  -7   3   2 59340.0 1788.01   1
   7  -3  -1 121777. 2996.03   1
  -7   3   1 123046. 3011.97   1
  -7   3   0 213010. 4671.84   1
   7  -3   0 206581. 4606.45   1
  -7   4   5 26.0590 64.9932   1
   7  -4  -5-41.8992 56.1255   1
  -7   4   4 3838.57 428.976   1
   7  -4  -4 3372.57 409.571   1
   7  -4  -3 5054.92 478.864   1
  -7   4   3 5038.39 480.652   1
  -7   4   2 410.576 136.799   1
   7  -4  -2 221.977 75.1483   1
  -7   4   1 183.475 85.4987   1
   7  -4  -1 149.948 37.1608   1
   7  -4   0 56.5664 53.0188   1
  -7   5   6 13061.7 981.985   1
   7  -5  -6 14514.5 1072.04   1
  -7   5   5 30654.8 1447.03   1
   7  -5  -5 29265.6 1408.87   1
   7  -5  -4 40437.7 1604.22   1
  -7   5   4 36941.1 1547.31   1
   7  -5  -3 158178. 4034.22   1
  -7   5   3 164422. 4083.58   1
   7  -5  -2 4075.02 419.559   1
  -7   5   2 4399.91 437.256   1
  -7   5   1 94971.8 2692.18   1
   7  -5  -1 97232.0 2662.22   1
   7   5   5 35652.4 939.064   1
   7   5   6 566.602 109.446   1
  -7   6   7 45289.8 2055.48   1
  -7   6   6 644.922 242.875   1
   7  -6  -6 342.180 129.415   1
  -7   6   5 61919.9 2281.76   1
   7  -6  -5 63906.7 2384.24   1
   7  -6  -4 797.743 197.666   1
  -7   6   4 959.209 234.249   1
   7  -6  -3 14956.5 927.819   1
  -7   6   3 15082.0 926.918   1
   7  -6  -2 1255.22 224.579   1
  -7   6   2 1112.05 223.214   1
  -7   6   1 10084.9 722.227   1
   7  -6  -1 10980.2 747.112   1
  -7  -6  -2 34.0726 10.2334   1
   7   6   5 28918.6 827.940   1
   7   6   6 1853.29 190.386   1
   7   6   7 15063.7 675.938   1
  -7   7   7 16850.3 1198.43   1
   7  -7  -7 16328.3 1200.07   1
  -7   7   6 73929.6 2669.78   1
   7  -7  -6 75032.9 2690.70   1
   7  -7  -5 3168.26 458.090   1
  -7   7   5 3041.36 447.091   1
   7  -7  -4 21707.8 1205.27   1
  -7   7   4 23133.1 1253.21   1
   7  -7  -3 12713.4 886.712   1
  -7   7   3 13200.3 884.285   1
  -7   7   2 54849.5 2016.30   1
   7  -7  -2 55149.4 1985.96   1
  -7  -7  -3 10859.0 413.860   1
   7   7   6 19237.7 715.597   1
   7   7   7 3777.62 311.157   1
  -7   8   7 10578.5 934.563   1
   7  -8  -7 10198.8 932.664   1
   7  -8  -6 14876.8 1143.81   1
  -7   8   6 16662.7 1145.58   1
   7  -8  -5 19002.1 1190.16   1
  -7   8   5 18319.9 1176.40   1
   7  -8  -4 9815.71 796.283   1
  -7   8   4 9225.22 788.043   1
  -7   8   3 20687.4 1177.38   1
   7  -8  -3 20047.6 1144.88   1
  -7   8   2 429.538 188.296   1
   7  -8  -2 328.232 180.771   1
  -7  -8  -3 6681.83 348.156   1
  -7  -8  -4 10152.9 469.664   1
   7   8   6 20212.7 777.641   1
   7   8   7 20374.7 823.194   1
  -7   9   6 1021.40 259.146   1
   7  -9  -6 892.204 239.999   1
   7  -9  -5 41372.0 1937.96   1
  -7   9   5 43176.7 1945.17   1
  -7   9   4 7868.22 732.331   1
   7  -9  -4 8376.66 759.906   1
  -7   9   3 49059.2 2070.09   1
   7  -9  -3 48427.6 2004.61   1
  -7  -9  -3 72183.5 1795.90   1
  -7  -9  -4 3529.21 275.535   1
  -7  -9  -5 45739.2 1337.01   1
   7 -10  -5 165.120 135.151   1
  -7  10   5 95.8511 75.0559   1
   7 -10  -4 483.868 146.369   1
  -7  10   4 561.908 185.980   1
   7 -10  -3 2054.53 359.742   1
  -7  10   3 2208.94 399.179   1
  -7 -10  -4 18038.3 745.010   1
  -7 -10  -5 3304.48 307.267   1
  -7  11   4 38132.9 1987.90   1
   7 -11  -4 44435.7 2019.08   1
  -7 -11  -4 35480.8 1205.22   1
  -7 -11  -5 145.199 50.1490   1
  -7 -11  -6 18273.7 826.091   1
  -7 -12  -5 9743.28 595.049   1
  -7 -12  -6 7333.69 521.549   1
  -8   0   2 126681. 3079.43   1
  -8   0   1-1.01570 40.1246   1
   8   0  -1-5.26156 34.3684   1
   8   0   0 17667.8 699.974   1
  -8   0   0 18346.0 691.123   1
   8   0   1-54.1292 52.7796   1
   8   0   2 91673.8 2101.49   1
  -8   1   3 7047.09 536.212   1
  -8   1   2 205.719 76.4088   1
   8  -1  -2 164.365 90.2849   1
   8  -1  -1 352.593 107.456   1
  -8   1   1 313.247 80.3403   1
  -8  -1   1 511.284 109.556   1
  -8  -1   0 198.382 60.5426   1
  -8   1   0 389.697 101.683   1
   8  -1   0 390.332 94.0716   1
  -8  -1  -1 10612.2 441.117   1
   8  -1   1 9536.17 495.127   1
   8   1   2 7787.63 337.480   1
  -8   2   4 10711.5 751.294   1
   8  -2  -3 79143.9 2286.54   1
  -8   2   3 72882.6 2272.64   1
  -8   2   2 1896.08 269.439   1
   8  -2  -2 1657.39 268.770   1
   8  -2  -1 124556. 3007.82   1
  -8   2   1 123395. 3023.70   1
   8  -2   0 2994.66 298.141   1
  -8  -2   0 2654.24 213.555   1
  -8   2   0 3066.34 310.103   1
  -8  -2  -1 105843. 2256.02   1
   8  -2   1 116068. 2669.83   1
  -8   3   4 12523.0 866.146   1
   8  -3  -4 15426.4 922.658   1
  -8   3   3 2170.27 306.939   1
   8  -3  -3 1837.67 322.518   1
   8  -3  -2 454.279 140.776   1
  -8   3   2 466.013 150.744   1
   8  -3  -1 7844.91 553.813   1
  -8   3   1 9060.88 575.928   1
  -8  -3   0 381.841 78.6749   1
   8  -3   0 739.550 158.208   1
  -8   3   0 772.292 179.120   1
  -8  -3  -1 245.803 42.9575   1
  -8   4   5 6315.40 649.246   1
   8  -4  -5 6789.40 660.321   1
  -8   4   4 92112.8 2754.50   1
   8  -4  -4 87581.2 2718.94   1
   8  -4  -3 9355.28 694.713   1
  -8   4   3 8588.22 656.658   1
   8  -4  -2 74276.1 2198.89   1
  -8   4   2 71100.9 2197.76   1
  -8   4   1 28007.8 1157.12   1
   8  -4  -1 27440.3 1147.21   1
   8  -4   0 133416. 3308.48   1
   8   4   5 2801.73 181.046   1
   8  -5  -6 100.082 125.641   1
  -8   5   6 524.031 211.732   1
  -8   5   5 18745.3 1139.76   1
   8  -5  -5 19058.6 1119.14   1
   8  -5  -4 1653.10 309.081   1
  -8   5   4 1469.92 302.516   1
   8  -5  -3 332.403 102.279   1
  -8   5   3 148.079 101.490   1
   8  -5  -2 897.951 191.151   1
  -8   5   2 1260.99 245.224   1
  -8   5   1 221.311 115.976   1
   8  -5  -1 39.1407 49.9468   1
   8   5   5 14465.4 448.172   1
   8   5   6 10298.5 438.037   1
  -8   6   7 26154.0 1518.71   1
  -8   6   6 2890.11 464.869   1
   8  -6  -6 2674.14 418.834   1
   8  -6  -5 37824.1 1777.89   1
  -8   6   5 39043.9 1733.19   1
   8  -6  -4 7199.76 665.202   1
  -8   6   4 6930.24 658.088   1
   8  -6  -3 52815.0 1911.89   1
  -8   6   3 51038.8 1937.89   1
  -8   6   2 19010.5 1049.78   1
   8  -6  -2 20072.5 1061.87   1
  -8   6   1 65054.5 2177.57   1
   8  -6  -1 62875.1 2091.30   1
   8   6   6 6546.86 337.037   1
   8   6   7 28967.4 936.203   1
   8  -7  -7 379.700 195.970   1
  -8   7   7 434.744 176.405   1
  -8   7   6 22622.5 1340.01   1
   8  -7  -6 20747.7 1295.84   1
   8  -7  -5 4624.48 564.345   1
  -8   7   5 4596.42 549.103   1
  -8   7   4 4092.22 515.511   1
   8  -7  -4 3811.61 500.803   1
   8  -7  -3 519.084 160.981   1
  -8   7   3 516.294 153.510   1
  -8   7   2 3886.30 492.135   1
   8  -7  -2 3937.52 458.708   1
  -8  -7  -3 25.8478 14.2498   1
   8   7   6 32965.1 948.915   1
   8   7   7 1703.25 184.454   1
   8  -8  -6 36995.9 1925.77   1
  -8   8   6 38602.0 1866.94   1
   8  -8  -5 15282.6 1099.30   1
  -8   8   5 15307.0 1082.46   1
   8  -8  -4 62316.6 2318.12   1
  -8   8   4 61474.0 2348.21   1
  -8   8   3 7207.40 678.650   1
   8  -8  -3 6891.23 670.356   1
  -8   8   2 83724.7 2790.67   1
   8  -8  -2 82330.5 2722.00   1
  -8  -8  -3 2542.75 182.612   1
  -8   9   5 6806.68 724.100   1
   8  -9  -5 6603.37 718.212   1
  -8   9   4 1645.88 351.631   1
   8  -9  -4 1811.36 362.048   1
  -8   9   3 16520.3 1137.99   1
   8  -9  -3 16855.6 1089.50   1
  -8  -9  -3 14900.2 585.405   1
  -8  -9  -4 261.608 70.3950   1
  -8  10   4 31079.0 1672.34   1
   8 -10  -4 26905.3 1602.61   1
  -8  10   3 34060.8 1762.90   1
   8 -10  -3 32417.7 1668.20   1
  -8 -10  -4 6456.80 379.925   1
  -8 -11  -4 3562.18 299.674   1
  -8 -11  -5 3296.33 307.739   1
  -8 -12  -5 15142.6 721.529   1
  -9   0   2 526.549 141.447   1
   9   0  -1 52.2091 70.2295   1
  -9   0   1 93.6233 76.0586   1
  -9   0   0 3.81430 40.6280   1
   9   0   0-35.3656 45.5524   1
   9   0   1 63.6235 50.3646   1
   9   0   2 25456.0 826.366   1
  -9   1   3 97804.5 2705.91   1
  -9  -1   2 13165.7 696.963   1
  -9   1   2 11460.7 670.597   1
   9  -1  -2 11588.3 700.164   1
   9  -1  -1 146915. 3557.36   1
  -9  -1   1 153719. 3452.59   1
  -9   1   1 151337. 3515.48   1
  -9   1   0 117741. 2744.64   1
   9  -1   0 115602. 2728.97   1
  -9  -1   0 111584. 2586.11   1
   9   1   1 142746. 3125.20   1
  -9  -1  -1 143329. 3099.20   1
   9  -1   1 148777. 3271.41   1
   9   1   2 9073.96 360.994   1
   9  -1   2 1982.11 261.915   1
  -9   2   4 25734.5 1231.99   1
  -9   2   3 7693.13 597.391   1
   9  -2  -3 6975.95 580.263   1
   9  -2  -2 24.1662 59.6766   1
  -9   2   2 88.2146 81.1168   1
  -9   2   1 1956.86 267.040   1
  -9  -2   1 1909.73 221.514   1
   9  -2  -1 1676.72 252.681   1
  -9   2   0 3053.59 327.953   1
   9  -2   0 2766.60 303.781   1
  -9  -2  -1 77.9470 43.8879   1
   9  -2   1 40.6286 44.6718   1
   9   2   2 1514.82 122.399   1
   9   2   3 12420.4 382.916   1
  -9   3   5 22898.5 1265.43   1
  -9   3   4 12638.8 849.098   1
   9  -3  -4 12470.6 874.976   1
   9  -3  -3 18064.2 986.957   1
  -9   3   3 17100.4 946.469   1
   9  -3  -2 94008.5 2659.94   1
  -9   3   2 95443.3 2635.61   1
   9  -3  -1 17955.8 886.657   1
  -9   3   1 17901.8 885.380   1
  -9  -3   0 10096.2 445.531   1
  -9   3   0 11304.7 693.115   1
   9  -3   0 10901.9 652.701   1
   9  -3   1 4414.47 433.975   1
  -9  -3  -1 13580.8 413.278   1
  -9   4   5 1619.07 331.801   1
   9  -4  -5 1301.55 302.685   1
  -9   4   4 1103.73 257.421   1
   9  -4  -4 1097.90 238.955   1
   9  -4  -3 13454.2 863.068   1
  -9   4   3 13196.5 839.464   1
   9  -4  -2 57277.3 1884.25   1
  -9   4   2 57644.4 1923.68   1
   9  -4  -1 3488.23 379.986   1
  -9   4   1 3526.06 389.445   1
   9  -4   0 2701.90 329.706   1
  -9  -4  -1 360.962 53.0182   1
  -9   5   6 8915.11 832.996   1
   9  -5  -6 9423.37 914.525   1
  -9   5   5 66264.2 2448.08   1
   9  -5  -5 72015.8 2484.38   1
   9  -5  -4 23081.1 1279.03   1
  -9   5   4 23036.1 1233.80   1
   9  -5  -3 42704.1 1736.55   1
  -9   5   3 45186.7 1763.64   1
   9  -5  -2 130870. 3500.41   1
  -9   5   2 125870. 3434.08   1
  -9   5   1 49332.7 1793.11   1
   9  -5  -1 45897.8 1717.04   1
   9  -5   0 8655.36 665.229   1
   9   5   6 10137.8 385.504   1
  -9   6   7 4976.63 696.353   1
   9  -6  -6 9.23459 61.3676   1
  -9   6   6 86.9470 105.587   1
   9  -6  -5 1350.61 303.395   1
  -9   6   5 1380.27 298.378   1
   9  -6  -4 8121.88 726.752   1
  -9   6   4 7842.85 715.001   1
  -9   6   3 2683.70 398.085   1
   9  -6  -3 2755.06 389.135   1
   9  -6  -2 53.3272 43.2348   1
  -9   6   2 94.2013 93.0846   1
  -9   6   1 32507.3 1440.33   1
   9  -6  -1 30344.2 1377.07   1
   9   6   6 409.821 47.9534   1
  -9   7   6 22376.2 1391.24   1
   9  -7  -6 20247.4 1333.92   1
   9  -7  -5 27573.7 1507.24   1
  -9   7   5 25966.9 1472.38   1
   9  -7  -4 67794.4 2497.42   1
  -9   7   4 68176.4 2471.67   1
   9  -7  -3 890.951 296.553   1
  -9   7   3 242.352 94.9546   1
  -9   7   2 59965.1 2248.24   1
   9  -7  -2 63198.1 2237.87   1
   9  -8  -6 6499.68 793.601   1
  -9   8   5 245.221 212.112   1
   9  -8  -5 31.8970 77.8491   1
  -9   8   4 3248.92 483.321   1
   9  -8  -4 3008.97 445.919   1
  -9   8   3 15661.8 1063.74   1
   9  -8  -3 13983.6 1010.39   1
  -9   8   2 539.013 160.873   1
   9  -8  -2 604.084 179.458   1
  -9  -8  -3 7433.65 284.375   1
   9  -9  -5 12374.2 1033.25   1
  -9   9   4 16646.2 1176.64   1
   9  -9  -4 16370.8 1140.30   1
  -9   9   3 68561.4 2621.43   1
   9  -9  -3 67387.9 2551.08   1
  -9  -9  -3 31675.6 879.825   1
   9 -10  -3 1294.91 348.389   1
  -9  10   3 1190.34 325.681   1
  -9 -10  -3 3457.06 248.670   1
  -9 -10  -4 7820.25 393.714   1
  -9 -11  -4 13853.5 593.857   1
 -10   0   2 73170.9 2134.43   1
  10   0  -1-4.09161 43.9951   1
 -10   0   1 34.0757 71.3364   1
  10   0   0 43732.2 1366.79   1
 -10   0   0 42551.3 1305.64   1
  10   0   1-19.0501 46.0419   1
  10   0   2 84000.4 2020.70   1
 -10   1   3 20917.0 1068.11   1
  10  -1  -2 2016.54 298.697   1
 -10   1   2 1943.80 275.646   1
 -10  -1   2 2132.21 280.864   1
 -10  -1   1 36.9440 37.4689   1
  10  -1  -1 21.7823 84.1259   1
 -10   1   1 152.233 79.8074   1
 -10   1   0 1853.90 238.856   1
  10  -1   0 1515.46 230.118   1
 -10  -1   0 1117.26 163.646   1
  10  -1   1 4553.19 354.981   1
  10   1   1 4595.12 296.157   1
  10   1   2 3228.44 225.479   1
  10  -1   2 4288.90 339.007   1
  10   1   3 9930.64 422.154   1
 -10   2   4 1062.53 250.494   1
 -10   2   3 108678. 3008.63   1
  10  -2  -3 108484. 3094.41   1
  10  -2  -2 8930.71 640.058   1
 -10   2   2 8882.49 621.605   1
  10  -2  -1 106847. 2762.22   1
 -10  -2   1 100487. 2475.96   1
 -10   2   1 104292. 2732.23   1
 -10   2   0 500.634 146.676   1
 -10  -2   0 219.708 57.0522   1
  10  -2   0 425.060 132.206   1
 -10  -2  -1 71967.8 1730.06   1
  10  -2   1 79161.8 2075.37   1
  10   2   3 60990.4 1338.60   1
 -10   3   5 421.179 214.357   1
 -10   3   4 700.863 200.839   1
  10  -3  -4 470.753 199.140   1
  10  -3  -3-40.1948 42.6833   1
 -10   3   3 307.484 183.767   1
 -10   3   2 348.853 135.625   1
  10  -3  -2 243.732 83.1819   1
  10  -3  -1 2429.85 317.485   1
 -10   3   1 2186.70 303.912   1
 -10  -3   0-5.43483 24.4974   1
 -10   3   0 19.6794 40.4821   1
 -10  -3  -1 490.076 73.7611   1
  10  -3   1 1619.74 271.160   1
 -10   4   5 143.646 86.4233   1
  10  -4  -5 128.312 121.905   1
 -10   4   4 65295.3 2320.76   1
  10  -4  -4 66273.3 2310.68   1
  10  -4  -3 14028.4 917.732   1
 -10   4   3 13633.7 897.043   1
  10  -4  -2 74421.4 2343.70   1
 -10   4   2 76024.7 2370.75   1
 -10   4   1 6604.32 563.972   1
  10  -4  -1 6468.25 547.449   1
 -10  -4   0 139877. 3058.15   1
  10  -4   0 150659. 3650.72   1
 -10  -4  -1 5439.93 245.506   1
 -10   5   6 11120.4 943.552   1
  10  -5  -6 10267.1 963.464   1
 -10   5   5 10627.2 883.597   1
  10  -5  -5 11787.5 905.592   1
  10  -5  -4 19182.5 1207.27   1
 -10   5   4 20260.9 1169.20   1
 -10   5   3 101.886 93.4781   1
  10  -5  -3-47.1844 108.186   1
  10  -5  -2 1346.51 279.637   1
 -10   5   2 1321.27 255.197   1
  10  -5  -1 47.8565 106.326   1
 -10   5   1 8.60064 48.9686   1
  10  -5   0 269.290 46.7564   1
 -10  -5  -1 2596.97 155.027   1
 -10   6   6 7294.13 786.558   1
  10  -6  -6 8556.64 842.342   1
  10  -6  -5 33002.8 1657.05   1
 -10   6   5 33023.3 1653.22   1
 -10   6   4 1324.47 292.925   1
  10  -6  -4 1603.45 321.795   1
  10  -6  -3 60393.6 2223.10   1
 -10   6   3 64637.4 2291.85   1
 -10   6   2 11957.7 859.528   1
  10  -6  -2 10777.3 840.375   1
 -10   6   1 26953.5 1320.22   1
  10  -6  -1 22876.4 1212.65   1
  10  -7  -6 19220.4 1321.97   1
  10  -7  -5 2144.08 413.089   1
 -10   7   5 2119.10 420.143   1
  10  -7  -4 10711.7 886.660   1
 -10   7   4 10460.7 877.440   1
 -10   7   3 357.214 210.597   1
  10  -7  -3 263.334 214.267   1
 -10   7   2 11975.6 903.000   1
  10  -7  -2 12157.8 876.335   1
  10  -7  -1 2020.85 390.042   1
  10  -8  -5 8571.49 850.570   1
  10  -8  -4 21680.2 1350.43   1
 -10   8   4 23142.7 1374.58   1
 -10   8   3 1810.96 342.808   1
  10  -8  -3 2058.11 377.956   1
 -10   8   2 53797.9 2196.48   1
  10  -8  -2 51655.0 2093.69   1
  10  -9  -4 16.2109 125.969   1
  10  -9  -3 1317.44 316.512   1
 -10   9   3 1368.40 307.200   1
 -10  -9  -3 13832.0 425.042   1
 -10 -10  -3 25896.6 760.025   1
 -11   0   3-68.3766 84.4431   1
 -11   0   2 139.403 88.7269   1
  11   0  -1-17.0350 150.016   1
 -11   0   1-30.2475 27.8289   1
 -11   0   0 4995.77 383.249   1
  11   0   0 4524.82 366.413   1
  11   0   1-34.5335 37.4560   1
  11   0   2 11767.4 555.178   1
  11   0   3 139.746 110.244   1
 -11   1   3 24833.8 1174.06   1
 -11  -1   2 36719.0 1338.36   1
 -11   1   2 35797.3 1371.33   1
 -11  -1   1 34050.7 1181.05   1
 -11   1   1 34062.3 1268.87   1
  11  -1  -1 34650.8 1280.62   1
 -11   1   0 13210.6 704.737   1
  11  -1   0 14076.5 715.171   1
 -11  -1   0 13075.6 621.413   1
  11  -1   1 11577.4 627.207   1
  11   1   1 11286.4 534.475   1
  11   1   2 53442.1 1351.48   1
  11  -1   2 47246.8 1458.22   1
  11   1   3 11228.3 468.224   1
 -11   2   4 2446.71 390.072   1
  11  -2  -3 1953.46 331.772   1
 -11   2   3 2209.89 337.837   1
  11  -2  -2-5.34706 41.0950   1
 -11   2   2 104.770 81.6507   1
 -11  -2   1 26.6049 54.9157   1
 -11   2   1 242.165 107.305   1
  11  -2  -1 160.817 101.360   1
 -11   2   0 884.847 172.343   1
 -11  -2   0 599.317 111.739   1
  11  -2   0 963.433 180.174   1
 -11  -2  -1 7127.10 384.006   1
  11  -2   1 8567.21 553.958   1
  11   2   3 11950.6 418.912   1
  11   2   4 5799.07 265.977   1
 -11   3   5 12085.8 954.256   1
 -11   3   4 61252.8 2200.25   1
  11  -3  -4 59928.1 2266.22   1
 -11   3   3 16737.9 971.736   1
  11  -3  -3 14391.7 933.180   1
  11  -3  -2 29179.6 1292.40   1
 -11   3   2 27719.0 1265.64   1
 -11   3   1 28341.9 1197.46   1
  11  -3  -1 26151.3 1165.81   1
  11  -3   0 69906.1 2072.04   1
 -11  -3   0 64459.5 1654.99   1
 -11  -3  -1 13699.0 508.534   1
  11  -3   1 18753.8 884.418   1
  11  -4  -5 1799.24 400.840   1
 -11   4   5 2315.70 421.594   1
 -11   4   4 7781.81 717.826   1
  11  -4  -4 8762.23 755.064   1
  11  -4  -3 497.410 174.821   1
 -11   4   3 312.783 122.495   1
 -11   4   2 3366.56 415.658   1
  11  -4  -2 3907.10 439.873   1
 -11   4   1 2681.29 370.625   1
  11  -4  -1 2625.31 348.165   1
  11  -4   0 2376.70 318.634   1
 -11  -4   0 1750.76 179.429   1
 -11  -4  -1 1003.81 105.061   1
 -11   5   6 3390.53 528.028   1
  11  -5  -6 132.981 421.652   1
 -11   5   5 20769.4 1298.46   1
  11  -5  -5 21104.9 1299.70   1
  11  -5  -4 10935.1 898.908   1
 -11   5   4 10340.7 840.577   1
  11  -5  -3 44265.4 1807.59   1
 -11   5   3 42042.0 1785.01   1
 -11   5   2 1044.90 231.045   1
  11  -5  -2 1208.70 247.698   1
 -11   5   1 64347.0 2229.94   1
  11  -5  -1 62817.4 2174.62   1
  11  -5   0 13906.3 883.048   1
 -11  -5  -1 24139.0 650.849   1
  11  -6  -5 5838.58 689.913   1
 -11   6   5 5938.97 690.225   1
 -11   6   4 450.641 158.801   1
  11  -6  -4 314.518 148.011   1
 -11   6   3 15.9503 103.579   1
  11  -6  -3 87.3781 74.0912   1
 -11   6   2 315.911 180.512   1
  11  -6  -2-69.2707 106.301   1
  11  -6  -1 840.935 227.871   1
 -11  -6  -1 11643.7 398.178   1
  11  -7  -5 3532.45 554.943   1
  11  -7  -4 35970.4 1755.87   1
 -11   7   4 35142.3 1754.64   1
 -11   7   3 14718.6 1032.98   1
  11  -7  -3 13716.9 990.016   1
 -11   7   2 43210.1 1883.01   1
  11  -7  -2 39415.3 1810.99   1
  11  -7  -1 4672.52 520.487   1
  11  -8  -4 2466.16 442.561   1
 -11   8   4 1652.16 366.612   1
 -11   8   3 10148.8 898.183   1
  11  -8  -3 9187.11 865.539   1
  11  -8  -2 1299.22 309.155   1
 -11   8   2 1332.77 316.741   1
  11  -9  -3 48215.9 2217.13   1
 -12   0   3-4.10125 75.2507   1
 -12   0   2 44286.4 1554.49   1
 -12   0   1-17.5715 34.7343   1
 -12   0   0 292866. 6213.47   1
  12   0   0 297226. 6240.82   1
  12   0   1 23.1093 63.5505   1
  12   0   2 39650.5 1217.76   1
  12   0   3 156.913 77.5798   1
 -12   1   3 1100.14 238.919   1
 -12  -1   2 1287.75 243.737   1
  12  -1  -2 1335.28 276.453   1
 -12   1   2 1585.25 264.971   1
 -12   1   1 743.268 166.242   1
  12  -1  -1 1026.15 198.079   1
 -12  -1   1 1342.13 210.693   1
 -12  -1   0 1016.09 166.687   1
  12  -1   0 877.769 186.220   1
 -12   1   0 1086.09 211.587   1
  12   1   1 2071.15 231.622   1
  12  -1   1 1679.15 226.276   1
  12   1   2 5718.53 348.464   1
  12  -1   2 7116.27 463.665   1
  12   1   3 71.5055 35.8292   1
 -12   2   4 175.326 136.457   1
 -12   2   3 99133.9 2901.69   1
  12  -2  -3 96869.7 3007.37   1
 -12   2   2 22453.9 1128.25   1
  12  -2  -2 23119.7 1122.75   1
  12  -2  -1 31125.0 1288.88   1
 -12  -2   1 29843.5 1087.29   1
 -12   2   1 31399.9 1269.26   1
 -12  -2   0 581.866 110.308   1
 -12   2   0 671.769 180.644   1
  12  -2   0 510.401 116.241   1
  12  -2   1 34793.4 1279.31   1
  12  -2   2 31254.0 1171.89   1
  12   2   3 37242.3 953.256   1
  12   2   4 1615.70 142.018   1
 -12   3   5 8192.01 773.166   1
  12  -3  -4 967.225 277.895   1
 -12   3   4 1190.89 288.802   1
  12  -3  -3 4872.73 527.834   1
 -12   3   3 4607.17 505.498   1
  12  -3  -2 10090.7 753.065   1
 -12   3   2 9453.16 713.010   1
 -12   3   1 7695.06 604.954   1
  12  -3  -1 7710.44 629.379   1
 -12  -3   1 7615.70 493.565   1
 -12  -3   0 2889.24 250.826   1
  12  -3   0 3198.92 374.956   1
  12  -3   1 11845.9 727.008   1
  12  -4  -5 2703.01 406.479   1
 -12   4   5 3793.18 542.064   1
 -12   4   4 17588.8 1118.61   1
  12  -4  -4 16862.5 1093.90   1
 -12   4   3 264.925 154.215   1
  12  -4  -3 72.9790 83.2401   1
  12  -4  -2 56554.2 2024.75   1
 -12   4   2 55795.0 2008.05   1
 -12   4   1 110.103 72.4839   1
  12  -4  -1-33.8742 73.9074   1
 -12  -4   0 26278.1 876.797   1
  12  -4   0 34305.5 1357.92   1
 -12  -4  -1 1815.07 147.091   1
  12  -5  -5 5751.51 682.215   1
 -12   5   5 5560.83 678.076   1
  12  -5  -4 129.901 84.7964   1
 -12   5   4 211.547 159.024   1
  12  -5  -3 10487.4 837.000   1
 -12   5   3 10102.1 814.633   1
 -12   5   2 982.801 231.882   1
  12  -5  -2 825.768 209.427   1
  12  -5  -1 3862.07 470.833   1
 -12   5   1 4327.48 502.095   1
  12  -5   0 1201.17 259.226   1
 -12  -5  -1 19.9910 19.3589   1
 -12   6   5 25508.2 1536.90   1
  12  -6  -5 37511.5 1831.44   1
  12  -6  -4 10234.8 913.339   1
 -12   6   4 9534.11 874.192   1
  12  -6  -3 69714.6 2523.85   1
 -12   6   3 68877.6 2494.81   1
  12  -6  -2-164.545 112.258   1
 -12   6   2 66.7288 63.1941   1
  12  -6  -1 83444.0 2724.26   1
 -12  -6  -1 27632.8 715.690   1
  12  -7  -4 9.76673 66.9593   1
 -12   7   4 58.5591 107.343   1
 -12   7   3 3780.29 523.959   1
  12  -7  -3 3293.69 467.626   1
  12  -7  -2 1487.69 299.129   1
 -12   7   2 1591.72 314.359   1
  12  -7  -1 127.039 104.097   1
  12  -8  -3 19669.8 1268.25   1
  12  -8  -2 19591.0 1275.45   1
 -13   0   3-42.4759 49.0469   1
 -13   0   2 15682.6 865.862   1
 -13   0   1-24.8122 44.8686   1
  13   0   0 2358.05 288.723   1
 -13   0   0 2155.85 273.316   1
  13   0   1-140.212 84.8483   1
  13   0   2 8527.17 500.272   1
  13   0   3 59.7965 59.0688   1
 -13   1   3 21425.0 1138.62   1
 -13  -1   2 29332.3 1230.38   1
 -13   1   2 31194.6 1313.72   1
 -13  -1   1 16419.0 809.508   1
 -13   1   1 18029.0 908.905   1
  13  -1  -1 18768.9 933.581   1
  13  -1   0 16044.3 856.822   1
 -13   1   0 16755.8 860.149   1
 -13  -1   0 16058.3 735.493   1
  13  -1   1 8620.68 566.815   1
  13   1   1 8113.86 490.147   1
  13  -1   2 42734.8 1432.84   1
  13   1   2 46499.6 1300.25   1
  13   1   3 10350.9 481.966   1
  13   1   4 4182.72 281.142   1
 -13   2   4 6060.78 640.484   1
 -13   2   3 134.156 151.011   1
  13  -2  -3-954.358 413.445   1
 -13  -2   2 335.763 145.368   1
 -13   2   2 382.390 147.333   1
  13  -2  -2 253.779 107.670   1
 -13   2   1 2858.04 343.381   1
 -13  -2   1 2447.92 278.607   1
  13  -2  -1 2493.53 369.024   1
 -13  -2   0 1189.97 175.051   1
 -13   2   0 1403.15 234.061   1
  13  -2   0 1370.53 244.507   1
  13  -2   1 1647.55 254.995   1
  13  -2   2 1336.31 210.281   1
 -13   3   5 13029.8 1015.72   1
 -13   3   4 27616.0 1379.95   1
  13  -3  -4 11915.5 936.848   1
 -13   3   3 19816.9 1174.71   1
  13  -3  -3 19611.5 1137.63   1
  13  -3  -2 21087.0 1178.51   1
 -13   3   2 21598.9 1135.30   1
 -13   3   1 44048.8 1665.03   1
  13  -3  -1 45810.4 1674.64   1
  13  -3   0 64082.3 1983.39   1
 -13  -3   0 54343.7 1541.39   1
  13  -3   1 20276.5 997.414   1
 -13   4   5 93.0306 69.5997   1
  13  -4  -4 778.986 252.368   1
 -13   4   4 632.761 212.298   1
  13  -4  -2-68.8312 73.3214   1
 -13   4   2-58.1126 131.053   1
 -13   4   1 786.906 179.653   1
  13  -4  -1 726.080 202.485   1
  13  -4   0 251.320 123.245   1
 -13  -4   0 228.055 59.3323   1
  13  -4   1-405.435 241.230   1
  13  -5  -5 12409.9 1024.50   1
 -13   5   4 16649.0 1144.53   1
  13  -5  -4 15130.9 1095.46   1
  13  -5  -3 63474.6 2373.83   1
 -13   5   3 59121.4 2265.90   1
 -13   5   2 2809.21 421.769   1
  13  -5  -2 4189.02 532.070   1
 -13   5   1 32168.0 1523.58   1
  13  -5  -1 31653.7 1494.17   1
 -13  -5   0 5870.46 356.342   1
  13  -5   0 8696.79 706.424   1
 -13   6   4 1759.33 362.781   1
  13  -6  -4 1023.53 237.791   1
 -13   6   3 3871.12 524.577   1
  13  -6  -3 4410.72 562.367   1
 -13   6   2 150.631 71.9170   1
  13  -6  -2 51.0455 89.5997   1
  13  -6  -1 528.426 137.908   1
 -13  -6  -1 1233.56 108.870   1
 -13   7   3 5535.56 661.233   1
  13  -7  -3 5816.67 684.586   1
 -13   7   2 21964.4 1352.24   1
  13  -7  -2 22156.7 1312.55   1
  13  -7  -1 5550.33 650.813   1
  13  -8  -2 268.816 151.812   1
 -14   0   3 2537.13 432.275   1
 -14   0   2 45266.0 1644.24   1
 -14   0   1-88.8012 53.5544   1
 -14   0   0 6871.20 513.735   1
  14   0   0 6657.07 519.086   1
  14   0   1 86.9703 78.0552   1
  14   0   2 36433.2 1210.53   1
  14   0   3 29.7893 33.5320   1
 -14   1   3 1503.17 284.475   1
 -14  -1   2-90.3460 89.9441   1
 -14   1   2 259.334 145.043   1
  14  -1  -1 924.572 194.282   1
 -14   1   1 608.168 131.204   1
 -14   1   0 218.390 58.4716   1
 -14  -1   0 282.575 110.467   1
  14  -1   0 283.026 78.3985   1
  14  -1   1 6501.97 486.096   1
  14  -1   2 5175.57 407.969   1
  14   1   2 533.375 147.988   1
 -14   2   4 2646.51 431.859   1
 -14   2   3 25196.1 1301.91   1
 -14  -2   2 289.215 96.3286   1
 -14   2   2 262.161 122.091   1
  14  -2  -2 274.628 134.664   1
  14  -2  -1 46479.3 1693.22   1
 -14   2   1 45958.3 1670.47   1
 -14  -2   1 41084.0 1416.19   1
  14  -2   0 789.015 178.033   1
 -14  -2   0 641.714 134.564   1
  14  -2   1 39044.8 1412.37   1
  14  -2   2 741.613 179.073   1
 -14   3   5 190.043 246.678   1
 -14   3   4 2361.58 402.382   1
 -14   3   3 277.616 125.304   1
  14  -3  -3 566.603 181.480   1
  14  -3  -2 686.023 188.464   1
 -14   3   2 715.373 201.756   1
 -14   3   1 4064.27 485.068   1
 -14  -3   1 2824.62 303.505   1
  14  -3  -1 4337.64 483.193   1
 -14  -3   0 99.1829 43.2376   1
  14  -3   0 275.958 105.769   1
  14  -3   1 1182.92 237.686   1
 -14   4   4 33994.3 1723.39   1
  14  -4  -4 32618.6 1697.29   1
 -14   4   3 2667.20 392.491   1
  14  -4  -3 2558.49 403.083   1
 -14   4   2 29900.5 1444.85   1
  14  -4  -2 30527.0 1478.21   1
  14  -4  -1 9019.72 735.047   1
 -14   4   1 8365.05 714.705   1
  14  -4   0 32980.6 1413.85   1
 -14  -4   0 25707.8 898.325   1
  14  -4   1 1335.99 272.308   1
 -14   5   4-44.8976 55.2821   1
  14  -5  -4 55.6874 160.592   1
  14  -5  -3 255.895 148.112   1
 -14   5   3 599.851 228.226   1
  14  -5  -2 1030.11 251.134   1
 -14   5   2 1160.59 294.211   1
  14  -5  -1 65.0310 99.0358   1
  14  -5   0 191.312 91.5641   1
 -14  -5   0 92.5728 38.3464   1
 -14   6   3 20570.8 1308.55   1
  14  -6  -3 20197.1 1289.90   1
 -14   6   2 3115.24 476.960   1
  14  -6  -2 3048.57 445.730   1
  14  -6  -1 26228.7 1418.49   1
  14  -7  -2 154.146 140.791   1
 -14   7   2 296.266 181.729   1
  14  -7  -1-187.271 206.727   1
 -15   0   3 29.2203 84.7699   1
 -15   0   2 448.369 151.407   1
 -15   0   1 1.71101 78.4417   1
 -15   0   0 93.9915 69.2893   1
  15   0   1 147.435 103.665   1
 -15   1   3 25151.1 1291.85   1
 -15   1   2 4555.05 505.281   1
 -15  -1   2 4514.43 455.170   1
 -15  -1   1 32983.2 1290.40   1
  15  -1  -1 32561.5 1436.95   1
 -15   1   0 26351.5 1146.46   1
  15  -1   0 26818.8 1132.19   1
  15  -1   1 37684.7 1383.07   1
 -15   2   4 5496.79 632.192   1
 -15   2   3 897.789 245.976   1
  15  -2  -2 183.062 105.108   1
 -15  -2   2 312.834 151.336   1
 -15   2   2 18.1002 60.4673   1
  15  -2  -1 816.801 198.055   1
 -15   2   1 790.063 199.663   1
 -15  -2   1 731.296 164.199   1
 -15  -2   0 1601.94 219.561   1
  15  -2   0 1676.65 276.479   1
  15  -2   1 1087.22 216.611   1
  15  -2   2 764.595 190.710   1
 -15   3   4 9097.66 827.360   1
 -15   3   3 6499.80 662.283   1
  15  -3  -3 4990.34 617.057   1
  15  -3  -2 24747.4 1286.38   1
 -15   3   2 26246.8 1312.33   1
  15  -3  -1 6194.66 598.217   1
 -15   3   1 6251.83 588.435   1
 -15  -3   1 4599.35 382.732   1
  15  -3   0 5102.65 517.033   1
 -15  -3   0 4374.34 344.576   1
  15  -3   1 5242.56 513.157   1
 -15   4   4 3.16264 78.3453   1
  15  -4  -4 17.0511 77.6365   1
  15  -4  -3 3263.45 479.791   1
 -15   4   3 3439.05 483.265   1
  15  -4  -2 10201.9 873.024   1
 -15   4   2 10035.9 813.034   1
 -15   4   1 805.997 219.266   1
  15  -4  -1 614.556 184.831   1
 -15  -4   0 1639.72 199.039   1
  15  -4   0 2543.35 362.568   1
  15  -4   1-1049.25 237.638   1
 -15   5   3 15433.6 1087.14   1
  15  -5  -3 16049.5 1138.23   1
  15  -5  -2 27437.6 1450.85   1
 -15   5   2 28222.4 1501.18   1
  15  -5  -1 18787.9 1171.72   1
  15  -5   0 5738.18 611.734   1
 -15   6   2 183.107 155.121   1
  15  -6  -2 68.1291 116.974   1
  15  -6  -1 9378.58 800.503   1
  15  -7  -1 8905.08 858.125   1
 -16   0   3 71.2163 108.908   1
 -16   0   2 20277.4 1084.01   1
 -16   0   1-1.75530 77.7505   1
 -16   0   0 15890.6 867.272   1
 -16   1   3 4685.32 534.241   1
 -16   1   2 347.938 128.857   1
 -16  -1   2 374.323 115.458   1
 -16   1   1-68.1742 108.882   1
 -16  -1   1 129.232 98.3830   1
  16  -1   0 1.77608 46.4577   1
 -16   2   4 476.967 198.942   1
 -16   2   3 35043.9 1626.63   1
 -16   2   2 1482.15 312.607   1
  16  -2  -2 422.280 196.419   1
 -16   2   1 27770.3 1322.14   1
  16  -2  -1 29946.9 1324.23   1
  16  -2   0-69.2594 121.154   1
 -16   3   4-22.4361 97.1684   1
  16  -3  -3-6.41777 303.296   1
 -16   3   3 2.81486 60.3031   1
 -16   3   2 324.320 150.938   1
  16  -3  -2 260.247 123.338   1
 -16   3   1 724.903 215.562   1
  16  -3  -1 685.617 186.996   1
  16  -3   0 34.6072 87.1979   1
  16  -3   1 771.291 201.054   1
  16  -4  -3 4074.14 550.924   1
 -16   4   3 4007.43 530.744   1
 -16   4   2 26127.2 1398.98   1
  16  -4  -2 22643.5 1348.61   1
  16  -4  -1 1722.78 276.264   1
  16  -4   0 49562.2 1916.41   1
  16  -5  -2 98.0637 77.0307   1
 -16   5   2 81.8287 94.7392   1
  16  -5  -1 417.405 164.588   1
  16  -5   0-32.6188 203.086   1
  16  -6  -1 8820.67 810.007   1
 -17   0   2 482.112 166.979   1
 -17   0   1-13.4696 73.4926   1
 -17   1   3 8626.91 759.745   1
 -17  -1   2 6675.39 579.012   1
 -17   1   2 7736.17 663.527   1
 -17   1   1 12358.0 830.421   1
 -17   2   3 52.4629 83.5126   1
 -17   2   2 41.0647 101.409   1
 -17   2   1 254.055 99.1539   1
 -17   3   3 6048.83 673.712   1
 -17   3   2 7336.99 710.149   1
  17  -3  -2 5775.33 672.527   1
 -17   3   1 10123.4 803.698   1
 -17   4   2 2170.72 385.990   1
  17  -4  -2 1686.45 358.504   1
  17  -4  -1 231.069 107.264   1
  17  -4   0 863.956 256.892   1
  17  -5  -1 21983.6 1282.89   1
  17  -5   0 36.2047 112.831   1
 -18   1   3-72.7127 105.782   1
 -18   1   2 1403.12 272.766   1
 -18   2   3 22173.1 1294.27   1
 -18   2   2 3740.16 486.022   1
 -18   2   1 8444.41 724.280   1
 -18   3   2 995.233 285.311   1
   0   0   0    0.00    0.00   0
TITL para_p08_cr1_s1 in P2(1)/c
REM P2(1)/c (#14 in standard setting)
CELL 0.29050   8.806757   8.689474   6.655593  90.0000  89.8447  90.0000
ZERR    4.00   0.000380   0.000732   0.000801   0.0000   0.0065   0.0000
LATT  1
SYMM -x, y+1/2,-z+1/2
SFAC O Al Si Ba
UNIT 32.00 8.00 8.00 4.00
TREF
HKLF 4
END
;
_shelx_hkl_checksum   77708

# start Validation Reply Form
_vrf_PLAT029_shelx
;
PROBLEM: _diffrn_measured_fraction_theta_full value Low .      0.478 Why?  
RESPONSE: Incomplete scans, based on small opening of the daimond anvil cell

;
_vrf_PLAT911_shelx
;
PROBLEM: Missing FCF Refl Between Thmin & STh/L=    0.600        475 Report
RESPONSE: Incomplete scans, based on small opening of the daimond anvil cell

;
# end Validation Reply Form
