# Supplementary material for: High pressure phase transitions of paracelsian BaAl2Si2O8
Source: Sci Rep. 2019 Sep 2;9:12652. doi: 10.1038/s41598-019-49112-1 (PMC6718520; doi:10.1038/s41598-019-49112-1)
Supplement: Supplementary file 2 — Dataset 2 [file 41598_2019_49112_MOESM2_ESM.zip › cifs/para_p09_28-50GPa.cif]

 
data_shelx
 
_audit_creation_method            'SHELXL-2014/7'
_shelx_SHELXL_version_number      '2014/7'
_chemical_name_systematic         ?
_chemical_name_common             ?
_chemical_melting_point           ?
_chemical_formula_moiety          ?
_chemical_formula_sum
 'Al Ba O8 Si3' 
_chemical_formula_weight          376.59

loop_
 _atom_type_symbol
 _atom_type_description
 _atom_type_scat_dispersion_real
 _atom_type_scat_dispersion_imag
 _atom_type_scat_source
 'Al'  'Al'   0.0048   0.0077
 'International Tables Vol C Tables 4.2.6.8 and 6.1.1.4'
 'Ba'  'Ba'  -1.0855   2.8195
 'International Tables Vol C Tables 4.2.6.8 and 6.1.1.4'
 'O'  'O'  -0.0010   0.0008
 'International Tables Vol C Tables 4.2.6.8 and 6.1.1.4'
 'Si'  'Si'   0.0083   0.0108
 'International Tables Vol C Tables 4.2.6.8 and 6.1.1.4'
 
_space_group_crystal_system       orthorhombic
_space_group_IT_number            33
_space_group_name_H-M_alt         'P n a 21'
_space_group_name_Hall            'P 2c -2n'
 
_shelx_space_group_comment
;
The symmetry employed for this shelxl refinement is uniquely defined
by the following loop, which should always be used as a source of
symmetry information in preference to the above space-group names.
They are only intended as comments.
;
 
loop_
 _space_group_symop_operation_xyz
 'x, y, z'
 '-x, -y, z+1/2'
 '-x+1/2, y+1/2, z+1/2'
 'x+1/2, -y+1/2, z'
 
_cell_length_a                    5.434(4)
_cell_length_b                    8.743(3)
_cell_length_c                    9.6849(19)
_cell_angle_alpha                 90
_cell_angle_beta                  90
_cell_angle_gamma                 90
_cell_volume                      460.1(4)
_cell_formula_units_Z             4
_cell_measurement_temperature     293(2)
_cell_measurement_reflns_used     790
_cell_measurement_theta_min       1.804
_cell_measurement_theta_max       11.461
 
_exptl_crystal_description        'isosymmetric'
_exptl_crystal_colour             'colorless'
_exptl_crystal_density_meas       'none'
_exptl_crystal_density_method     'none'
_exptl_crystal_density_diffrn     5.436          
_exptl_crystal_F_000              700
_exptl_transmission_factor_min    ?
_exptl_transmission_factor_max    ?
_exptl_crystal_size_max           0.010
_exptl_crystal_size_mid           0.010
_exptl_crystal_size_min           0.005
_exptl_absorpt_coefficient_mu     4.259
_shelx_estimated_absorpt_T_min    ?
_shelx_estimated_absorpt_T_max    ?
_exptl_absorpt_correction_type    ?
_exptl_absorpt_correction_T_min   ?
_exptl_absorpt_correction_T_max   ?
_exptl_absorpt_process_details    ?
_exptl_absorpt_special_details    ?
_diffrn_ambient_temperature       293(2)
_diffrn_radiation_wavelength      0.2905
_diffrn_radiation_type            'synchrotron'
_diffrn_source                    ?
_diffrn_measurement_device_type   'esperanto-CrysAlisPro-abstract goniometer imported esperanto images'
_diffrn_measurement_method        ?
_diffrn_detector_area_resol_mean  ?
_diffrn_reflns_number             790
_diffrn_reflns_av_unetI/netI      0.0853
_diffrn_reflns_av_R_equivalents   0.1177
_diffrn_reflns_limit_h_min        -5
_diffrn_reflns_limit_h_max        5
_diffrn_reflns_limit_k_min        -10
_diffrn_reflns_limit_k_max        10
_diffrn_reflns_limit_l_min        -13
_diffrn_reflns_limit_l_max        13
_diffrn_reflns_theta_min          1.804
_diffrn_reflns_theta_max          11.461
_diffrn_reflns_theta_full         10.038
_diffrn_measured_fraction_theta_max   0.537
_diffrn_measured_fraction_theta_full  0.538
_diffrn_reflns_Laue_measured_fraction_max    0.537
_diffrn_reflns_Laue_measured_fraction_full   0.538
_diffrn_reflns_point_group_measured_fraction_max   0.546
_diffrn_reflns_point_group_measured_fraction_full  0.548
_reflns_number_total              602
_reflns_number_gt                 501
_reflns_threshold_expression      'I > 2\s(I)'
_reflns_Friedel_coverage          0.925
_reflns_Friedel_fraction_max      0.556
_reflns_Friedel_fraction_full     0.559
 
_reflns_special_details
;
 Reflections were merged by SHELXL according to the crystal
 class for the calculation of statistics and refinement.
 
 _reflns_Friedel_fraction is defined as the number of unique
 Friedel pairs measured divided by the number that would be
 possible theoretically, ignoring centric projections and
 systematic absences.
;
 
_computing_data_collection        ?
_computing_cell_refinement        ?
_computing_data_reduction         ?
_computing_structure_solution     ?
_computing_structure_refinement 'SHELXL-2014/7 (Sheldrick, 2014)'
_computing_molecular_graphics     ?
_computing_publication_material   ?
_refine_special_details
;
 Refined as a 2-component inversion twin.
;
_refine_ls_structure_factor_coef  Fsqd
_refine_ls_matrix_type            full
_refine_ls_weighting_scheme       calc
_refine_ls_weighting_details
'w=1/[\s^2^(Fo^2^)+(0.0986P)^2^+33.5136P] where P=(Fo^2^+2Fc^2^)/3'
_atom_sites_solution_primary      ?
_atom_sites_solution_secondary    ?
_atom_sites_solution_hydrogens    .
_refine_ls_hydrogen_treatment     undef
_refine_ls_extinction_method      'SHELXL-2014/7 (Sheldrick 2014'
_refine_ls_extinction_coef        0.04(3)
_refine_ls_extinction_expression
 'Fc^*^=kFc[1+0.001xFc^2^\l^3^/sin(2\q)]^-1/4^'
_refine_ls_abs_structure_details
;
 Refined as an inversion twin.
;
_refine_ls_abs_structure_Flack    0.55(13)
_chemical_absolute_configuration  ?
_refine_ls_number_reflns          602
_refine_ls_number_parameters      80
_refine_ls_number_restraints      1
_refine_ls_R_factor_all           0.1017
_refine_ls_R_factor_gt            0.0824
_refine_ls_wR_factor_ref          0.2260
_refine_ls_wR_factor_gt           0.1992
_refine_ls_goodness_of_fit_ref    1.087
_refine_ls_restrained_S_all       1.086
_refine_ls_shift/su_max           0.000
_refine_ls_shift/su_mean          0.000
 
loop_
 _atom_site_label
 _atom_site_type_symbol
 _atom_site_fract_x
 _atom_site_fract_y
 _atom_site_fract_z
 _atom_site_U_iso_or_equiv
 _atom_site_adp_type
 _atom_site_occupancy
 _atom_site_site_symmetry_order  
 _atom_site_calc_flag
 _atom_site_refinement_flags_posn
 _atom_site_refinement_flags_adp
 _atom_site_refinement_flags_occupancy
 _atom_site_disorder_assembly
 _atom_site_disorder_group
Ba1 Ba 0.1620(6) 0.4074(3) 0.38931(16) 0.0222(11) Uani 1 1 d . . . . .
Si1 Si 0.340(3) 0.5891(18) 0.0613(19) 0.021(6) Uani 1 1 d . . . . .
Al2 Al 0.717(6) 0.443(3) 0.2302(18) 0.034(6) Uani 1 1 d . . . . .
Al1 Al 0.121(4) 0.7506(16) 0.2545(14) 0.018(5) Uani 1 1 d . . . . .
Si2 Si 0.598(3) 0.2333(15) 0.0519(15) 0.020(4) Uani 1 1 d . . . . .
O1 O 0.381(8) 0.603(4) -0.113(12) 0.030(7) Uiso 1 1 d . . . . .
O2 O 0.361(9) 0.231(4) 0.185(4) 0.019(8) Uiso 1 1 d . . . . .
O3 O 0.627(10) 0.751(4) 0.071(5) 0.024(9) Uiso 1 1 d . . . . .
O4 O 0.376(8) 0.890(3) 0.252(3) 0.015(7) Uiso 1 1 d . . . . .
O5 O 0.576(12) 0.443(5) 0.069(5) 0.038(10) Uiso 1 1 d . . . . .
O6 O 0.365(8) 0.614(4) 0.243(3) 0.017(7) Uiso 1 1 d . . . . .
O7 O 0.115(11) 0.457(5) 0.069(4) 0.034(9) Uiso 1 1 d . . . . .
O8 O 0.146(11) 0.734(5) 0.440(5) 0.037(11) Uiso 1 1 d . . . . .
 
loop_
 _atom_site_aniso_label
 _atom_site_aniso_U_11
 _atom_site_aniso_U_22
 _atom_site_aniso_U_33
 _atom_site_aniso_U_23
 _atom_site_aniso_U_13
 _atom_site_aniso_U_12
Ba1 0.029(3) 0.0166(17) 0.0211(13) 0.0018(14) 0.000(2) -0.0001(8)
Si1 0.02(2) 0.027(12) 0.013(6) 0.002(5) -0.010(7) 0.002(5)
Al2 0.07(2) 0.026(10) 0.012(6) -0.003(6) -0.025(9) 0.013(11)
Al1 0.035(19) 0.015(10) 0.005(4) 0.002(4) 0.000(6) 0.002(5)
Si2 0.019(15) 0.020(8) 0.023(5) -0.005(5) 0.003(6) 0.002(5)
 
_geom_special_details
;
 All esds (except the esd in the dihedral angle between two l.s. planes)
 are estimated using the full covariance matrix.  The cell esds are taken
 into account individually in the estimation of esds in distances, angles
 and torsion angles; correlations between esds in cell parameters are only
 used when they are defined by crystal symmetry.  An approximate (isotropic)
 treatment of cell esds is used for estimating esds involving l.s. planes.
;
 
loop_
 _geom_bond_atom_site_label_1
 _geom_bond_atom_site_label_2
 _geom_bond_distance
 _geom_bond_site_symmetry_2
 _geom_bond_publ_flag
Ba1 O1 2.48(4) 2_665 ?
Ba1 O3 2.52(4) 2_665 ?
Ba1 O6 2.55(4) . ?
Ba1 O7 2.58(5) 2_565 ?
Ba1 O5 2.60(5) 2_665 ?
Ba1 O1 2.67(3) 3_545 ?
Ba1 O4 2.70(4) 4_465 ?
Ba1 O3 2.73(5) 3_545 ?
Ba1 O2 2.73(4) . ?
Ba1 O2 2.84(4) 4_455 ?
Ba1 Al2 2.88(2) 1_455 ?
Ba1 O8 2.90(4) . ?
Si1 O7 1.68(6) . ?
Si1 O1 1.71(11) . ?
Si1 O6 1.78(4) . ?
Si1 O5 1.81(6) . ?
Si1 O3 1.81(5) 4_465 ?
Si1 O3 2.11(5) . ?
Si1 Al1 2.63(3) . ?
Si1 Al1 2.79(2) 4_565 ?
Si1 Al2 2.92(2) . ?
Si1 Ba1 3.18(2) 2_664 ?
Si1 Ba1 3.195(18) 2_564 ?
Si1 Ba1 3.243(16) 3_554 ?
Al2 O1 1.65(11) 2_665 ?
Al2 O4 1.71(5) 4_565 ?
Al2 O5 1.74(5) . ?
Al2 O2 1.76(5) 4 ?
Al2 Si2 2.60(3) . ?
Al2 Al1 2.74(3) 4_565 ?
Al2 Ba1 2.88(2) 1_655 ?
Al2 Ba1 3.44(3) 4 ?
Al2 Ba1 3.61(2) 2_664 ?
Al1 O3 1.78(5) 4_465 ?
Al1 O6 1.79(4) . ?
Al1 O8 1.81(5) . ?
Al1 O4 1.81(4) 4_465 ?
Al1 O6 1.83(4) 4_465 ?
Al1 O4 1.84(4) . ?
Al1 Al1 2.717(2) 4_565 ?
Al1 Al1 2.717(2) 4_465 ?
Al1 Al2 2.74(3) 4_465 ?
Al1 Si1 2.79(2) 4_465 ?
Si2 O7 1.68(5) 4 ?
Si2 O8 1.71(6) 3_544 ?
Si2 O8 1.79(6) 2_664 ?
Si2 O2 1.82(5) . ?
Si2 O5 1.84(5) . ?
Si2 O2 1.95(5) 4 ?
Si2 Si2 2.733(3) 4 ?
Si2 Si2 2.733(3) 4_455 ?
Si2 Ba1 3.509(15) 4 ?
Si2 Ba1 3.549(15) 3_544 ?
Si2 Ba1 3.749(15) 2_664 ?
O1 Al2 1.65(11) 2_664 ?
O1 Ba1 2.48(4) 2_664 ?
O1 Ba1 2.67(3) 3_554 ?
O1 Ba1 2.95(4) 2_564 ?
O2 Al2 1.76(5) 4_455 ?
O2 Si2 1.95(5) 4_455 ?
O2 Ba1 2.84(4) 4 ?
O3 Al1 1.78(5) 4_565 ?
O3 Si1 1.81(5) 4_565 ?
O3 Ba1 2.52(4) 2_664 ?
O3 Ba1 2.73(5) 3_554 ?
O4 Al2 1.71(5) 4_465 ?
O4 Al1 1.81(4) 4_565 ?
O4 Ba1 2.71(4) 4_565 ?
O5 Ba1 2.60(5) 2_664 ?
O6 Al1 1.83(4) 4_565 ?
O7 Si2 1.68(5) 4_455 ?
O7 Ba1 2.58(5) 2_564 ?
O8 Si2 1.71(6) 3 ?
O8 Si2 1.79(6) 2_665 ?
 
loop_
 _geom_angle_atom_site_label_1
 _geom_angle_atom_site_label_2
 _geom_angle_atom_site_label_3
 _geom_angle
 _geom_angle_site_symmetry_1
 _geom_angle_site_symmetry_3
 _geom_angle_publ_flag
O1 Ba1 O3 62(2) 2_665 2_665 ?
O1 Ba1 O6 65.6(19) 2_665 . ?
O3 Ba1 O6 125.7(16) 2_665 . ?
O1 Ba1 O7 127(3) 2_665 2_565 ?
O3 Ba1 O7 92.7(16) 2_665 2_565 ?
O6 Ba1 O7 107.4(14) . 2_565 ?
O1 Ba1 O5 59(2) 2_665 2_665 ?
O3 Ba1 O5 64.0(15) 2_665 2_665 ?
O6 Ba1 O5 77.1(14) . 2_665 ?
O7 Ba1 O5 68.8(19) 2_565 2_665 ?
O1 Ba1 O1 93.0(11) 2_665 3_545 ?
O3 Ba1 O1 60(2) 2_665 3_545 ?
O6 Ba1 O1 138(2) . 3_545 ?
O7 Ba1 O1 114(2) 2_565 3_545 ?
O5 Ba1 O1 124(2) 2_665 3_545 ?
O1 Ba1 O4 126(2) 2_665 4_465 ?
O3 Ba1 O4 164.9(13) 2_665 4_465 ?
O6 Ba1 O4 60.8(13) . 4_465 ?
O7 Ba1 O4 72.2(14) 2_565 4_465 ?
O5 Ba1 O4 108.2(13) 2_665 4_465 ?
O1 Ba1 O4 126.7(19) 3_545 4_465 ?
O1 Ba1 O3 124(2) 2_665 3_545 ?
O3 Ba1 O3 62.2(8) 2_665 3_545 ?
O6 Ba1 O3 164.5(12) . 3_545 ?
O7 Ba1 O3 57.3(15) 2_565 3_545 ?
O5 Ba1 O3 97.8(15) 2_665 3_545 ?
O1 Ba1 O3 57(2) 3_545 3_545 ?
O4 Ba1 O3 108.2(14) 4_465 3_545 ?
O1 Ba1 O2 65(2) 2_665 . ?
O3 Ba1 O2 90.9(10) 2_665 . ?
O6 Ba1 O2 80.1(12) . . ?
O7 Ba1 O2 167.3(15) 2_565 . ?
O5 Ba1 O2 123.5(17) 2_665 . ?
O1 Ba1 O2 58(2) 3_545 . ?
O4 Ba1 O2 104.1(11) 4_465 . ?
O3 Ba1 O2 114.4(14) 3_545 . ?
O1 Ba1 O2 124(2) 2_665 4_455 ?
O3 Ba1 O2 121.1(14) 2_665 4_455 ?
O6 Ba1 O2 99.5(12) . 4_455 ?
O7 Ba1 O2 109.1(15) 2_565 4_455 ?
O5 Ba1 O2 174.9(14) 2_665 4_455 ?
O1 Ba1 O2 61(2) 3_545 4_455 ?
O4 Ba1 O2 66.8(11) 4_465 4_455 ?
O3 Ba1 O2 84.5(10) 3_545 4_455 ?
O2 Ba1 O2 58.9(6) . 4_455 ?
O1 Ba1 Al2 147(3) 2_665 1_455 ?
O3 Ba1 Al2 144.5(13) 2_665 1_455 ?
O6 Ba1 Al2 89.5(11) . 1_455 ?
O7 Ba1 Al2 79.8(12) 2_565 1_455 ?
O5 Ba1 Al2 139.7(13) 2_665 1_455 ?
O1 Ba1 Al2 91.5(16) 3_545 1_455 ?
O4 Ba1 Al2 35.5(10) 4_465 1_455 ?
O3 Ba1 Al2 85.1(13) 3_545 1_455 ?
O2 Ba1 Al2 90.3(10) . 1_455 ?
O2 Ba1 Al2 35.8(10) 4_455 1_455 ?
O1 Ba1 O8 93.8(15) 2_665 . ?
O3 Ba1 O8 115.9(16) 2_665 . ?
O6 Ba1 O8 53.7(14) . . ?
O7 Ba1 O8 54.4(15) 2_565 . ?
O5 Ba1 O8 53.6(15) 2_665 . ?
O1 Ba1 O8 169(2) 3_545 . ?
O4 Ba1 O8 54.6(14) 4_465 . ?
O3 Ba1 O8 111.5(15) 3_545 . ?
O2 Ba1 O8 133.7(15) . . ?
O2 Ba1 O8 121.4(15) 4_455 . ?
Al2 Ba1 O8 87.8(13) 1_455 . ?
O7 Si1 O1 101(2) . . ?
O7 Si1 O6 96(2) . . ?
O1 Si1 O6 164(2) . . ?
O7 Si1 O5 92(3) . . ?
O1 Si1 O5 90(2) . . ?
O6 Si1 O5 90(2) . . ?
O7 Si1 O3 94(3) . 4_465 ?
O1 Si1 O3 95(2) . 4_465 ?
O6 Si1 O3 84(2) . 4_465 ?
O5 Si1 O3 172(3) . 4_465 ?
O7 Si1 O3 175(2) . . ?
O1 Si1 O3 84(2) . . ?
O6 Si1 O3 79.4(19) . . ?
O5 Si1 O3 87(2) . . ?
O3 Si1 O3 87.2(8) 4_465 . ?
O7 Si1 Al1 90.6(18) . . ?
O1 Si1 Al1 136.6(15) . . ?
O6 Si1 Al1 42.6(14) . . ?
O5 Si1 Al1 132.1(19) . . ?
O3 Si1 Al1 42.4(15) 4_465 . ?
O3 Si1 Al1 86.6(14) . . ?
O7 Si1 Al1 135.6(18) . 4_565 ?
O1 Si1 Al1 123.7(17) . 4_565 ?
O6 Si1 Al1 40.0(14) . 4_565 ?
O5 Si1 Al1 86.5(18) . 4_565 ?
O3 Si1 Al1 85.8(17) 4_465 4_565 ?
O3 Si1 Al1 39.4(13) . 4_565 ?
Al1 Si1 Al1 60.1(5) . 4_565 ?
O7 Si1 Al2 100.7(19) . . ?
O1 Si1 Al2 119.5(17) . . ?
O6 Si1 Al2 56.3(14) . . ?
O5 Si1 Al2 34.0(16) . . ?
O3 Si1 Al2 139.0(17) 4_465 . ?
O3 Si1 Al2 75.5(15) . . ?
Al1 Si1 Al2 98.9(7) . . ?
Al1 Si1 Al2 57.3(7) 4_565 . ?
O7 Si1 Ba1 130.4(18) . 2_664 ?
O1 Si1 Ba1 50.8(16) . 2_664 ?
O6 Si1 Ba1 116.9(16) . 2_664 ?
O5 Si1 Ba1 54.8(18) . 2_664 ?
O3 Si1 Ba1 124.2(17) 4_465 2_664 ?
O3 Si1 Ba1 52.2(13) . 2_664 ?
Al1 Si1 Ba1 138.8(7) . 2_664 ?
Al1 Si1 Ba1 83.1(6) 4_565 2_664 ?
Al2 Si1 Ba1 72.5(7) . 2_664 ?
O7 Si1 Ba1 53.7(18) . 2_564 ?
O1 Si1 Ba1 66.2(17) . 2_564 ?
O6 Si1 Ba1 125.5(16) . 2_564 ?
O5 Si1 Ba1 129.2(18) . 2_564 ?
O3 Si1 Ba1 58.5(16) 4_465 2_564 ?
O3 Si1 Ba1 130.4(14) . 2_564 ?
Al1 Si1 Ba1 88.9(6) . 2_564 ?
Al1 Si1 Ba1 144.2(7) 4_565 2_564 ?
Al2 Si1 Ba1 153.6(8) . 2_564 ?
Ba1 Si1 Ba1 117.0(6) 2_664 2_564 ?
O7 Si1 Ba1 127.4(19) . 3_554 ?
O1 Si1 Ba1 55.4(12) . 3_554 ?
O6 Si1 Ba1 113.8(12) . 3_554 ?
O5 Si1 Ba1 129(2) . 3_554 ?
O3 Si1 Ba1 50.6(16) 4_465 3_554 ?
O3 Si1 Ba1 56.6(13) . 3_554 ?
Al1 Si1 Ba1 84.5(5) . 3_554 ?
Al1 Si1 Ba1 85.1(5) 4_565 3_554 ?
Al2 Si1 Ba1 131.8(9) . 3_554 ?
Ba1 Si1 Ba1 74.0(4) 2_664 3_554 ?
Ba1 Si1 Ba1 73.8(4) 2_564 3_554 ?
O1 Al2 O4 105(3) 2_665 4_565 ?
O1 Al2 O5 133(4) 2_665 . ?
O4 Al2 O5 109(2) 4_565 . ?
O1 Al2 O2 99(2) 2_665 4 ?
O4 Al2 O2 123(3) 4_565 4 ?
O5 Al2 O2 89(2) . 4 ?
O1 Al2 Si2 111(2) 2_665 . ?
O4 Al2 Si2 144.2(18) 4_565 . ?
O5 Al2 Si2 45.1(17) . . ?
O2 Al2 Si2 48.7(15) 4 . ?
O1 Al2 Al1 95.4(17) 2_665 4_565 ?
O4 Al2 Al1 41.3(15) 4_565 4_565 ?
O5 Al2 Al1 89.5(18) . 4_565 ?
O2 Al2 Al1 161(2) 4 4_565 ?
Si2 Al2 Al1 134.3(9) . 4_565 ?
O1 Al2 Ba1 76(2) 2_665 1_655 ?
O4 Al2 Ba1 66.5(15) 4_565 1_655 ?
O5 Al2 Ba1 148(3) . 1_655 ?
O2 Al2 Ba1 70.6(16) 4 1_655 ?
Si2 Al2 Ba1 119.3(9) . 1_655 ?
Al1 Al2 Ba1 102.6(9) 4_565 1_655 ?
O1 Al2 Si1 113(2) 2_665 . ?
O4 Al2 Si1 92.8(14) 4_565 . ?
O5 Al2 Si1 35.6(19) . . ?
O2 Al2 Si1 123.5(17) 4 . ?
Si2 Al2 Si1 76.2(8) . . ?
Al1 Al2 Si1 59.0(6) 4_565 . ?
Ba1 Al2 Si1 159.2(12) 1_655 . ?
O1 Al2 Ba1 44(2) 2_665 . ?
O4 Al2 Ba1 117.8(16) 4_565 . ?
O5 Al2 Ba1 91(2) . . ?
O2 Al2 Ba1 115.4(19) 4 . ?
Si2 Al2 Ba1 90.9(10) . . ?
Al1 Al2 Ba1 83.2(8) 4_565 . ?
Ba1 Al2 Ba1 119.5(6) 1_655 . ?
Si1 Al2 Ba1 70.8(7) . . ?
O1 Al2 Ba1 49.3(15) 2_665 4 ?
O4 Al2 Ba1 138.4(15) 4_565 4 ?
O5 Al2 Ba1 111(2) . 4 ?
O2 Al2 Ba1 51.9(14) 4 4 ?
Si2 Al2 Ba1 69.5(7) . 4 ?
Al1 Al2 Ba1 144.6(9) 4_565 4 ?
Ba1 Al2 Ba1 74.8(4) 1_655 4 ?
Si1 Al2 Ba1 125.5(11) . 4 ?
Ba1 Al2 Ba1 68.9(6) . 4 ?
O1 Al2 Ba1 169.2(18) 2_665 2_664 ?
O4 Al2 Ba1 73.3(14) 4_565 2_664 ?
O5 Al2 Ba1 42(2) . 2_664 ?
O2 Al2 Ba1 90.3(14) 4 2_664 ?
Si2 Al2 Ba1 72.2(6) . 2_664 ?
Al1 Al2 Ba1 76.0(6) 4_565 2_664 ?
Ba1 Al2 Ba1 112.0(10) 1_655 2_664 ?
Si1 Al2 Ba1 57.1(4) . 2_664 ?
Ba1 Al2 Ba1 127.5(7) . 2_664 ?
Ba1 Al2 Ba1 138.5(6) 4 2_664 ?
O3 Al1 O6 85(2) 4_465 . ?
O3 Al1 O8 172(3) 4_465 . ?
O6 Al1 O8 87(2) . . ?
O3 Al1 O4 90(2) 4_465 4_465 ?
O6 Al1 O4 95.2(19) . 4_465 ?
O8 Al1 O4 91(2) . 4_465 ?
O3 Al1 O6 88(2) 4_465 4_465 ?
O6 Al1 O6 173(2) . 4_465 ?
O8 Al1 O6 100(2) . 4_465 ?
O4 Al1 O6 83.0(19) 4_465 4_465 ?
O3 Al1 O4 88.9(19) 4_465 . ?
O6 Al1 O4 83.3(19) . . ?
O8 Al1 O4 90(2) . . ?
O4 Al1 O4 178(2) 4_465 . ?
O6 Al1 O4 98.2(19) 4_465 . ?
O3 Al1 Si1 43.5(16) 4_465 . ?
O6 Al1 Si1 42.5(12) . . ?
O8 Al1 Si1 129.0(19) . . ?
O4 Al1 Si1 87.7(13) 4_465 . ?
O6 Al1 Si1 130.5(13) 4_465 . ?
O4 Al1 Si1 90.4(13) . . ?
O3 Al1 Al1 88.9(19) 4_465 4_565 ?
O6 Al1 Al1 41.9(13) . 4_565 ?
O8 Al1 Al1 86(2) . 4_565 ?
O4 Al1 Al1 137.1(16) 4_465 4_565 ?
O6 Al1 Al1 139.7(16) 4_465 4_565 ?
O4 Al1 Al1 41.6(13) . 4_565 ?
Si1 Al1 Al1 63.0(6) . 4_565 ?
O3 Al1 Al1 91.1(19) 4_465 4_465 ?
O6 Al1 Al1 137.6(16) . 4_465 ?
O8 Al1 Al1 94(2) . 4_465 ?
O4 Al1 Al1 42.5(13) 4_465 4_465 ?
O6 Al1 Al1 40.7(13) 4_465 4_465 ?
O4 Al1 Al1 138.9(15) . 4_465 ?
Si1 Al1 Al1 116.7(7) . 4_465 ?
Al1 Al1 Al1 179.6(12) 4_565 4_465 ?
O3 Al1 Al2 85.4(14) 4_465 4_465 ?
O6 Al1 Al2 120.5(17) . 4_465 ?
O8 Al1 Al2 98.7(16) . 4_465 ?
O4 Al1 Al2 143.3(17) 4_465 4_465 ?
O6 Al1 Al2 60.5(14) 4_465 4_465 ?
O4 Al1 Al2 37.9(14) . 4_465 ?
Si1 Al1 Al2 112.2(9) . 4_465 ?
Al1 Al1 Al2 79.3(10) 4_565 4_465 ?
Al1 Al1 Al2 101.2(10) 4_465 4_465 ?
O3 Al1 Si1 49.1(17) 4_465 4_465 ?
O6 Al1 Si1 134.5(13) . 4_465 ?
O8 Al1 Si1 138(2) . 4_465 ?
O4 Al1 Si1 86.0(14) 4_465 4_465 ?
O6 Al1 Si1 38.7(12) 4_465 4_465 ?
O4 Al1 Si1 94.1(12) . 4_465 ?
Si1 Al1 Si1 92.3(8) . 4_465 ?
Al1 Al1 Si1 123.3(7) 4_565 4_465 ?
Al1 Al1 Si1 56.9(6) 4_465 4_465 ?
Al2 Al1 Si1 63.6(6) 4_465 4_465 ?
O3 Al1 Ba1 112.8(14) 4_465 . ?
O6 Al1 Ba1 50.4(12) . . ?
O8 Al1 Ba1 61.6(14) . . ?
O4 Al1 Ba1 55.5(12) 4_465 . ?
O6 Al1 Ba1 131.8(14) 4_465 . ?
O4 Al1 Ba1 123.9(14) . . ?
Si1 Al1 Ba1 76.2(5) . . ?
Al1 Al1 Ba1 85.9(6) 4_565 . ?
Al1 Al1 Ba1 93.7(7) 4_465 . ?
Al2 Al1 Ba1 156.4(8) 4_465 . ?
Si1 Al1 Ba1 139.7(7) 4_465 . ?
O7 Si2 O8 96(2) 4 3_544 ?
O7 Si2 O8 100(2) 4 2_664 ?
O8 Si2 O8 103(3) 3_544 2_664 ?
O7 Si2 O2 88(2) 4 . ?
O8 Si2 O2 84(2) 3_544 . ?
O8 Si2 O2 169(2) 2_664 . ?
O7 Si2 O5 169(2) 4 . ?
O8 Si2 O5 90(2) 3_544 . ?
O8 Si2 O5 87(2) 2_664 . ?
O2 Si2 O5 85(2) . . ?
O7 Si2 O2 93(2) 4 4 ?
O8 Si2 O2 170(2) 3_544 4 ?
O8 Si2 O2 79(2) 2_664 4 ?
O2 Si2 O2 92.9(16) . 4 ?
O5 Si2 O2 80(2) . 4 ?
O7 Si2 Al2 128.5(18) 4 . ?
O8 Si2 Al2 127.8(17) 3_544 . ?
O8 Si2 Al2 95.5(18) 2_664 . ?
O2 Si2 Al2 73.4(15) . . ?
O5 Si2 Al2 42.1(17) . . ?
O2 Si2 Al2 42.6(14) 4 . ?
O7 Si2 Si2 93(2) 4 4 ?
O8 Si2 Si2 140.3(19) 3_544 4 ?
O8 Si2 Si2 37.7(18) 2_664 4 ?
O2 Si2 Si2 134.7(14) . 4 ?
O5 Si2 Si2 88(2) . 4 ?
O2 Si2 Si2 41.8(13) 4 4 ?
Al2 Si2 Si2 71.1(9) . 4 ?
O7 Si2 Si2 99(2) 4 4_455 ?
O8 Si2 Si2 39.6(19) 3_544 4_455 ?
O8 Si2 Si2 139.2(18) 2_664 4_455 ?
O2 Si2 Si2 45.5(14) . 4_455 ?
O5 Si2 Si2 80(2) . 4_455 ?
O2 Si2 Si2 135.3(14) 4 4_455 ?
Al2 Si2 Si2 100.0(9) . 4_455 ?
Si2 Si2 Si2 167.8(11) 4 4_455 ?
O7 Si2 Ba1 63.7(15) 4 4 ?
O8 Si2 Ba1 131.9(19) 3_544 4 ?
O8 Si2 Ba1 123.0(19) 2_664 4 ?
O2 Si2 Ba1 53.6(14) . 4 ?
O5 Si2 Ba1 105.9(15) . 4 ?
O2 Si2 Ba1 50.8(12) 4 4 ?
Al2 Si2 Ba1 66.6(6) . 4 ?
Si2 Si2 Ba1 86.5(3) 4 4 ?
Si2 Si2 Ba1 97.9(4) 4_455 4 ?
O7 Si2 Ba1 42.8(17) 4 3_544 ?
O8 Si2 Ba1 54.0(15) 3_544 3_544 ?
O8 Si2 Ba1 99.8(16) 2_664 3_544 ?
O2 Si2 Ba1 91.3(13) . 3_544 ?
O5 Si2 Ba1 144.3(19) . 3_544 ?
O2 Si2 Ba1 135.6(13) 4 3_544 ?
Al2 Si2 Ba1 163.7(9) . 3_544 ?
Si2 Si2 Ba1 118.7(6) 4 3_544 ?
Si2 Si2 Ba1 72.0(5) 4_455 3_544 ?
Ba1 Si2 Ba1 99.9(4) 4 3_544 ?
O7 Si2 Ba1 149(2) 4 2_664 ?
O8 Si2 Ba1 90.1(17) 3_544 2_664 ?
O8 Si2 Ba1 48.6(15) 2_664 2_664 ?
O2 Si2 Ba1 123.7(13) . 2_664 ?
O5 Si2 Ba1 39.3(17) . 2_664 ?
O2 Si2 Ba1 83.5(12) 4 2_664 ?
Al2 Si2 Ba1 66.6(6) . 2_664 ?
Si2 Si2 Ba1 64.2(5) 4 2_664 ?
Si2 Si2 Ba1 104.9(6) 4_455 2_664 ?
Ba1 Si2 Ba1 130.6(4) 4 2_664 ?
Ba1 Si2 Ba1 128.7(4) 3_544 2_664 ?
Al2 O1 Si1 148(3) 2_664 . ?
Al2 O1 Ba1 109(4) 2_664 2_664 ?
Si1 O1 Ba1 97(4) . 2_664 ?
Al2 O1 Ba1 103(3) 2_664 3_554 ?
Si1 O1 Ba1 93(3) . 3_554 ?
Ba1 O1 Ba1 97.1(12) 2_664 3_554 ?
Al2 O1 Ba1 71(2) 2_664 2_564 ?
Si1 O1 Ba1 82(2) . 2_564 ?
Ba1 O1 Ba1 176.1(19) 2_664 2_564 ?
Ba1 O1 Ba1 86.7(11) 3_554 2_564 ?
Al2 O2 Si2 120(2) 4_455 . ?
Al2 O2 Si2 89(2) 4_455 4_455 ?
Si2 O2 Si2 92.7(16) . 4_455 ?
Al2 O2 Ba1 98(2) 4_455 . ?
Si2 O2 Ba1 142(2) . . ?
Si2 O2 Ba1 95.6(17) 4_455 . ?
Al2 O2 Ba1 73.6(15) 4_455 4 ?
Si2 O2 Ba1 95.3(19) . 4 ?
Si2 O2 Ba1 162(2) 4_455 4 ?
Ba1 O2 Ba1 88.0(10) . 4 ?
Al1 O3 Si1 94(2) 4_565 4_565 ?
Al1 O3 Si1 91(2) 4_565 . ?
Si1 O3 Si1 170(3) 4_565 . ?
Al1 O3 Ba1 135(2) 4_565 2_664 ?
Si1 O3 Ba1 96(2) 4_565 2_664 ?
Si1 O3 Ba1 86.3(14) . 2_664 ?
Al1 O3 Ba1 130(2) 4_565 3_554 ?
Si1 O3 Ba1 87.0(17) 4_565 3_554 ?
Si1 O3 Ba1 83.1(17) . 3_554 ?
Ba1 O3 Ba1 94.9(15) 2_664 3_554 ?
Al2 O4 Al1 162(3) 4_465 4_565 ?
Al2 O4 Al1 101(2) 4_465 . ?
Al1 O4 Al1 96.0(14) 4_565 . ?
Al2 O4 Ba1 77.9(12) 4_465 4_565 ?
Al1 O4 Ba1 90.9(17) 4_565 4_565 ?
Al1 O4 Ba1 149.2(17) . 4_565 ?
Al2 O5 Si1 110(3) . . ?
Al2 O5 Si2 93(2) . . ?
Si1 O5 Si2 138(4) . . ?
Al2 O5 Ba1 111(3) . 2_664 ?
Si1 O5 Ba1 90(2) . 2_664 ?
Si2 O5 Ba1 114(2) . 2_664 ?
Si1 O6 Al1 94.9(19) . . ?
Si1 O6 Al1 101.3(19) . 4_565 ?
Al1 O6 Al1 97.4(15) . 4_565 ?
Si1 O6 Ba1 115.4(17) . . ?
Al1 O6 Ba1 96.9(18) . . ?
Al1 O6 Ba1 139.1(18) 4_565 . ?
Si2 O7 Si1 136(4) 4_455 . ?
Si2 O7 Ba1 111(2) 4_455 2_564 ?
Si1 O7 Ba1 95(2) . 2_564 ?
Si2 O7 Ba1 87.8(17) 4_455 . ?
Si1 O7 Ba1 94.4(19) . . ?
Ba1 O7 Ba1 141(2) 2_564 . ?
Si2 O8 Si2 103(3) 3 2_665 ?
Si2 O8 Al1 125(3) 3 . ?
Si2 O8 Al1 130(3) 2_665 . ?
Si2 O8 Ba1 97.4(19) 3 . ?
Si2 O8 Ba1 104(2) 2_665 . ?
Al1 O8 Ba1 85.1(17) . . ?
 
_refine_diff_density_max    2.095
_refine_diff_density_min   -2.405
_refine_diff_density_rms    0.448

_shelx_res_file
;

    shelx.res created by SHELXL-2014/7


TITL PARACELSIAN Pn                   New: Pna21
CELL  0.29050    5.4340    8.7430    9.6849    90.000    90.000    90.000
ZERR        4    0.0040    0.0030    0.0019     0.000     0.000     0.000
LATT  -1
SYMM             - X ,            - Y ,    0.50000 + Z
SYMM     0.50000 - X ,    0.50000 + Y ,    0.50000 + Z
SYMM     0.50000 + X ,    0.50000 - Y ,              Z
SFAC Al Ba  O Si

DISP    Al    0.00484    0.00770        22.25
DISP    Si    0.00827    0.01077        28.21
DISP    O    -0.00099    0.00082         6.66
DISP    Ba   -1.08550    2.81945      4739.20

UNIT     4    4  32  12

L.S. 20
FMAP 2
PLAN 20
ACTA
BOND
TWIN
WGHT    0.098600   33.513596
EXTI    0.038499
BASF   0.55291
FVAR       3.53057
BA1   2    0.162045    0.407357    0.389308    11.00000    0.02886    0.01655 =
         0.02112    0.00185    0.00034   -0.00011
SI1   4    0.339651    0.589114    0.061332    11.00000    0.02338    0.02666 =
         0.01282    0.00186   -0.01019    0.00249
AL2   1    0.716979    0.442510    0.230206    11.00000    0.06601    0.02594 =
         0.01153   -0.00266   -0.02464    0.01261
AL1   1    0.121156    0.750590    0.254529    11.00000    0.03461    0.01465 =
         0.00507    0.00239    0.00016    0.00172
SI2   4    0.597609    0.233349    0.051931    11.00000    0.01893    0.01963 =
         0.02277   -0.00496    0.00335    0.00236
O1    3    0.381321    0.602826   -0.113425    11.00000    0.02966
O2    3    0.360749    0.230622    0.185232    11.00000    0.01885
O3    3    0.627378    0.751287    0.071228    11.00000    0.02415
O4    3    0.375927    0.889889    0.252427    11.00000    0.01484
O5    3    0.576089    0.442933    0.068632    11.00000    0.03802
O6    3    0.364874    0.614030    0.243369    11.00000    0.01684
O7    3    0.114572    0.457205    0.068563    11.00000    0.03413
O8    3    0.146496    0.733704    0.439973    11.00000    0.03738

HKLF 4 1  0.0000  1.0000  0.0000 -1.0000  0.0000  0.0000  0.0000  0.0000  1.0000

REM  PARACELSIAN Pn                   New: Pna21
REM R1 =  0.0824 for     501 Fo > 4sig(Fo)  and  0.1017 for all     602 data
REM     80 parameters refined using      1 restraints

END

WGHT      0.0829     35.6104

REM Highest difference peak  2.095,  deepest hole -2.405,  1-sigma level  0.448
Q1    1   0.1750  0.4015  0.3205  11.00000  0.05    2.10
Q2    1   0.1737  0.4066  0.4578  11.00000  0.05    1.84
Q3    1   0.3867  0.9809  0.1460  11.00000  0.05    1.68
Q4    1   0.2638  0.4649 -0.1132  11.00000  0.05    1.61
Q5    1   0.1562  0.3188  0.2431  11.00000  0.05    1.55
Q6    1   0.2907  0.2462  0.2490  11.00000  0.05    1.50
Q7    1   0.8448  0.6785  0.0350  11.00000  0.05    1.42
Q8    1   0.0304  0.3766  0.3898  11.00000  0.05    1.29
Q9    1   0.7023  0.7546  0.0252  11.00000  0.05    1.28
Q10   1   0.3363  0.6758 -0.1052  11.00000  0.05    1.26
Q11   1   0.4368  0.7181 -0.0972  11.00000  0.05    1.26
Q12   1   0.0596  0.4133  0.5214  11.00000  0.05    1.24
Q13   1   0.5680  0.8234  0.1558  11.00000  0.05    1.23
Q14   1   0.8144  0.1601  0.0627  11.00000  0.05    1.17
Q15   1   0.0223  0.4534  0.1307  11.00000  0.05    1.15
Q16   1   0.4230  0.3445  0.2793  11.00000  0.05    1.15
Q17   1   0.2203  0.7358 -0.1127  11.00000  0.05    1.14
Q18   1   0.1559  0.5227 -0.1222  11.00000  0.05    1.14
Q19   1   0.1794  0.4974  0.2823  11.00000  0.05    1.13
Q20   1  -0.0206  0.5074  0.0995  11.00000  0.05    1.13
;
_shelx_res_checksum   55161

_shelx_hkl_file
;
   0   0  -3 345.590 131.514   1
   0   0   3 291.301 98.7046   1
   0   0  -4 46455.0 1771.34   1
   0   0   4 47522.7 1872.20   1
   0   0   5 1099.93 508.852   1
   0   0  -5 270.153 157.907   1
   0   0  -6 789170. 10145.1   1
   0   0   7 632.400 190.108   1
   0   0  -7-1351.05 1433.59   1
   0   0  -9 450.400 265.699   1
   0   0   9 307.320 415.092   1
   0   0  10 53592.7 3126.57   1
   0   0 -10 51698.6 3289.21   1
   0   0  11 467.761 342.878   1
   0   0 -11 618.479 415.547   1
   0   0  12 85356.3 4387.63   1
   0   0 -12 89064.1 4399.24   1
   0   0  13 1192.00 597.523   1
  -1   0   2 1654.05 298.472   1
   1   0  -2 1367.85 324.926   1
   1   0  -3 210070. 4267.46   1
  -1   0   3 208867. 4127.14   1
   1   0  -4 781.349 321.642   1
  -1   0   4 579.999 285.358   1
   1   0  -5 211361. 5214.98   1
   1   0   5 212511. 4340.54   1
   1   0   6 320.743 97.9857   1
  -1   0   6-238.848 392.387   1
   1   0  -6-53.4011 250.852   1
   1   0   7 16524.6 1403.03   1
   1   0  -7 14311.2 1730.71   1
  -1   0   7 13934.8 1588.72   1
   1   0   8 1447.52 556.185   1
  -1   0   8 1325.07 528.391   1
   1   0  -8 817.049 477.538   1
  -1   0   9 44691.2 2887.72   1
   1   0  -9 40905.1 2639.31   1
  -1   0  11 71951.0 3936.45   1
   1   0  11 67982.5 3650.51   1
   1   0 -11 67246.5 4066.77   1
  -1   0  12-162.123 438.739   1
   1   0  12 93.0393 46.4958   1
   1   0 -13 13180.8 2225.22   1
   1   0  13 9711.19 1426.55   1
  -2   0   2 49969.1 2161.49   1
   2   0  -2 50516.9 2364.43   1
   2   0  -3 146.599 150.959   1
  -2   0   3 87.5974 612.053   1
   2   0  -4 67292.2 3004.03   1
   2   0  -5 338.748 342.366   1
  -2   0   5 53.1851 169.911   1
   2   0  -7 2580.65 760.730   1
  -2   0   7 1818.29 647.889   1
   2   0  -8 14559.3 1676.07   1
  -2   0   8 14708.6 1686.61   1
   2   0  10 23027.4 1949.61   1
  -2   0  10 23539.6 2415.05   1
   2   0 -10 25391.9 2561.23   1
  -2   0  11 89.5773 506.742   1
   2   0  11 1899.63 664.327   1
   2   0 -11 1868.78 903.834   1
   2   0 -12 21678.0 2301.54   1
   2   0  12 26773.5 2232.68   1
  -2   0  12 22135.4 2532.88   1
  -2   0  13-51.2203 663.332   1
   2   0 -13-332.345 781.352   1
   2   0  13 16.3617 267.782   1
   3   0  -4 1150.97 481.969   1
  -3   0   4 528.185 442.676   1
  -3   0   6 374.096 594.514   1
   3   0  -6 575.285 490.533   1
  -3   0   7 331623. 8507.89   1
   3   0  -7 331167. 8928.75   1
   3   0  -8 1275.01 1075.79   1
  -3   0   8 2063.83 864.487   1
   3   0  -9 27559.9 2808.16   1
  -3   0   9 23125.8 2602.81   1
  -3   0  10 2405.70 978.438   1
   3   0 -10 2221.63 904.262   1
   3   0 -11 41875.3 3855.27   1
  -3   0  11 38800.9 3521.50   1
   3   0  12 284.666 324.145   1
   3   0 -12 673.235 179.595   1
  -3   0  12-69.7637 419.050   1
   4   0  -5 353.021 373.784   1
  -4   0   5 187.315 183.457   1
  -4   0   7-366.232 851.113   1
   4   0  -8 61232.2 4560.55   1
  -4   0   8 73650.6 4535.42   1
   4   0  -9 791.520 963.197   1
  -4   0   9 1420.77 938.165   1
   4   0 -10 41479.4 3719.21   1
  -4   0  10 37032.5 3606.74   1
   4   0 -11 352.454 697.925   1
  -4   0  11 705.452 810.788   1
  -4   0  12 23697.9 2929.00   1
   4   0 -12 25674.3 2986.71   1
   5   0  -6-19.6260 243.118   1
  -5   0   7 15835.7 2130.23   1
  -5   0   8 1165.83 894.622   1
   5   0  -8 909.587 1091.22   1
   5   0  -9 3038.00 1225.76   1
  -5   0   9 3473.22 1107.58   1
  -5   0  10 78.7849 668.927   1
   5   0 -10 221.181 1208.18   1
   5   0 -11 11331.3 2127.73   1
  -5   0  11 11268.4 2038.03   1
  -5   0  12-223.085 487.813   1
   5   0 -12-1702.84 1123.03   1
   6   0  -8 53404.6 4629.85   1
   6   0  -9 1978.46 1617.89   1
   6   0 -10 19858.6 3096.92   1
   6   0 -11-33.2954 537.391   1
   7   0 -10-620.502 811.830   1
   0   1  12 53.3717 206.733   1
   0   1  11 117.852 110.939   1
   0   1  10 311.495 175.878   1
   0   1   9 3556.89 1180.00   1
   0   1   8 6470.77 1297.04   1
   0   1   6 1626.40 1018.96   1
   0   1  -4 830.361 367.866   1
   0   1  -5 94.4987 108.320   1
   0   1  -6 624.463 251.826   1
   0   1  -7 396.736 328.849   1
   0  -1   7 620.740 253.422   1
   0  -1   9 61.1819 92.2545   1
   0   1  -9-271.495 311.528   1
   0  -1  10 121.836 157.466   1
   0   1 -10 1741.32 684.267   1
   0   1 -11 1327.21 617.786   1
   0  -1  11 2256.53 795.746   1
   0  -1  12 781.225 494.029   1
   0   1 -12 619.821 426.573   1
   0   1 -13 707.468 1294.14   1
   0  -1  13 4347.08 1316.67   1
  -1   1  13 8844.53 1734.16   1
   1   1  13 12116.6 1797.04   1
  -1   1  12 3229.25 1096.89   1
   1   1  12 2860.04 793.114   1
   1  -1 -11 18358.2 2092.88   1
   1   1  11 12881.5 1785.38   1
  -1   1  11 15531.5 1958.37   1
  -1   1  10 18359.7 2059.52   1
   1  -1 -10 19781.0 2141.29   1
   1  -1  -9 81859.4 4336.65   1
  -1   1   9 75482.4 3929.12   1
  -1   1   8 39041.3 3003.51   1
   1  -1  -7 28180.1 2405.41   1
  -1   1   7 28831.9 2223.13   1
  -1   1   3 285397. 5131.76   1
   1  -1  -3 281517. 6243.27   1
   1  -1  -2 56308.9 2390.23   1
  -1   1   2 50333.7 2380.24   1
  -1   1   1 68416.8 2507.08   1
   1  -1  -1 69205.8 2325.72   1
  -1   1   0 34200.0 1396.24   1
   1   1  -5 35828.9 2303.86   1
   1   1  -6 7838.95 1144.90   1
  -1   1  -6 8102.87 742.270   1
   1  -1   6 9006.12 755.173   1
   1   1  -7 20834.4 2058.14   1
   1  -1   7 23562.9 1328.05   1
   1   1  -8 27855.9 2216.54   1
  -1  -1   9 86413.0 3740.95   1
  -1   1  -9 84097.4 3471.22   1
   1   1  -9 88648.3 3965.63   1
  -1  -1  10 12110.5 1508.36   1
   1   1 -10 13926.9 1780.69   1
  -1   1 -10 13854.5 1511.58   1
   1  -1  10 12179.1 1246.61   1
  -1   1 -11 13130.5 1443.49   1
   1   1 -11 12697.9 1676.24   1
  -1  -1  11 13224.4 1556.03   1
   1  -1  11 12536.3 1285.34   1
  -1  -1  12 2465.59 741.583   1
   1  -1  12 3278.51 746.198   1
   1   1 -12 3283.70 942.023   1
   1   1 -13 8199.56 1335.75   1
   1  -1  13 8727.09 1195.27   1
  -1  -1  13 8322.73 1302.71   1
   2  -1 -12 9253.39 1882.60   1
  -2   1  12 9517.13 1708.01   1
   2  -1 -11 10275.3 1855.06   1
  -2   1  11 9712.42 1566.68   1
  -2   1  10 46942.9 3489.16   1
   2  -1 -10 47166.2 3883.37   1
   2  -1  -9 24351.0 2563.17   1
  -2   1   9 29392.0 2810.74   1
   2  -1  -8 91222.3 4626.44   1
  -2   1   8 89045.6 4695.93   1
   2  -1  -4 145255. 4789.28   1
   2  -1  -3 75692.3 3351.48   1
   2  -1  -2 263376. 5513.51   1
  -2   1   2 264372. 5149.31   1
  -2   1   1 31612.1 1663.24   1
   2  -1  -1 30117.8 1757.48   1
   2  -1   0 53188.3 1904.21   1
  -2   1   0 52625.5 1925.30   1
   2   1  -7 22965.7 2068.23   1
   2   1  -8 83536.0 4180.09   1
   2   1  -9 21596.2 2287.05   1
   2   1 -10 50999.1 3559.11   1
   2  -1  11 9570.25 1040.99   1
   2   1 -11-2044.71 2650.65   1
   2   1 -12 5988.88 1127.83   1
   2  -1  12 8526.54 1001.11   1
   3  -1 -12 248.981 463.933   1
  -3   1  12 22.1350 264.520   1
   3  -1 -11 1673.59 698.842   1
  -3   1  11 1510.73 699.485   1
   3  -1 -10 112.007 352.442   1
  -3   1  10-36.7593 490.756   1
   3  -1  -9 795.384 563.848   1
  -3   1   9 990.902 546.148   1
   3  -1  -7 8847.23 1935.45   1
  -3   1   6 803.752 915.644   1
   3  -1  -6 2742.43 1184.23   1
   3  -1  -5 5998.49 1265.85   1
  -3   1   5 1435.10 1183.30   1
   3  -1  -4 429.468 138.070   1
  -3   1   4 921.896 398.390   1
  -3   1   3 2906.72 796.527   1
   3  -1  -3 3893.39 976.956   1
  -3   1   2 1348.90 457.850   1
   3  -1  -2 1280.18 459.870   1
   3  -1  -1 11535.0 1206.85   1
  -3   1   1 13714.4 1237.51   1
   3  -1   0 8508.00 1011.84   1
   3  -1   1 13015.8 1033.24   1
  -3   1  -1 13634.7 1173.76   1
   3  -1   2 987.150 296.309   1
   3   1  -8 1309.01 687.477   1
   3  -1   8 201.736 106.725   1
   3  -1   9 418.124 295.397   1
   3   1  -9 607.710 758.908   1
   3  -1  10 608.119 306.802   1
   3   1 -10 23.9517 228.601   1
   3  -1  11 2908.01 463.782   1
   3   1 -12 1276.54 1860.20   1
   3  -1  12 4027.23 768.977   1
   4  -1 -12 3297.14 1299.77   1
  -4   1  12 2353.50 1308.28   1
  -4   1  11 6494.45 1336.37   1
   4  -1 -11 4338.85 1160.26   1
  -4   1  10 36417.6 3412.72   1
   4  -1 -10 29310.9 3375.38   1
   4  -1  -9 11529.6 1923.64   1
  -4   1   9 10702.0 1879.50   1
  -4   1   8 50467.0 3723.24   1
   4  -1  -6 5411.02 1136.65   1
  -4   1   6 4840.76 1131.31   1
  -4   1   4 136189. 5174.56   1
   4  -1  -4 138662. 5524.45   1
   4  -1  -3 43430.1 2972.66   1
  -4   1   3 46722.3 2963.52   1
   4  -1  -2 146759. 5381.22   1
  -4   1   2 150597. 4829.61   1
   4  -1  -1 38140.1 2361.91   1
  -4   1   1 37645.4 2505.68   1
  -4   1   0 27824.0 1941.72   1
   4  -1   0 29829.9 1917.37   1
   4  -1   1 21908.6 1580.50   1
   4  -1   2 110767. 3395.38   1
   4   1  -9 3251.89 1229.42   1
   4  -1   9 4178.30 636.374   1
   4   1 -10 36465.3 3755.50   1
   4   1 -11 10854.3 2632.89   1
   4  -1  12 1506.57 444.840   1
   4   1 -12 1906.99 911.624   1
  -5   1  11 18380.7 2648.95   1
   5  -1 -11 19825.7 2961.82   1
   5  -1 -10 16762.2 2629.66   1
  -5   1  10 16791.4 2371.34   1
   5  -1  -9 50634.9 4344.73   1
  -5   1   9 51355.5 4060.02   1
   5  -1  -8 30920.7 2954.28   1
  -5   1   8 31390.2 2881.56   1
  -5   1   7 51288.2 3625.57   1
   5  -1  -6 7652.01 1444.87   1
  -5   1   6 7274.02 1312.10   1
   5  -1  -5 83103.4 4716.96   1
  -5   1   5 84872.8 4520.84   1
   5  -1  -4 52506.7 3727.21   1
  -5   1   4 57308.7 3720.45   1
   5  -1  -3 152761. 5693.21   1
  -5   1   3 147795. 5871.81   1
   5  -1  -2 94440.7 4167.72   1
  -5   1   1 124049. 4748.33   1
   5  -1  -1 119897. 4847.21   1
   5  -1   0 3830.32 905.764   1
   5   1 -11 2015.03 1347.61   1
  -6   1  11 535.018 509.381   1
   6  -1 -11 214.361 479.386   1
  -6   1  10 2805.54 1065.82   1
   6  -1 -10 3292.99 1117.91   1
  -6   1   9 574.189 165.803   1
   6  -1  -9 895.644 517.660   1
   6  -1  -8 4402.36 1264.05   1
  -6   1   8 3619.95 1069.22   1
   6  -1  -7 5285.61 1230.84   1
  -6   1   7 5335.72 1351.70   1
   6  -1  -5 2924.36 996.100   1
  -6   1   5 4015.61 1093.68   1
   6  -1  -4 18576.3 2176.86   1
  -6   1   3 1910.30 718.777   1
   6  -1  -3 1928.48 908.908   1
  -6   1   2 23469.1 2261.40   1
   6  -1  -2 24601.8 2375.48   1
   6  -1  -1 8103.16 1287.79   1
  -7   1  10 2460.18 1066.02   1
   7  -1 -10 3010.66 1087.37   1
   7  -1  -9 22265.0 3258.02   1
  -7   1   9 19158.7 2900.77   1
  -7   1   8 6412.12 1719.27   1
   7  -1  -8 2561.40 1438.04   1
  -7   1   7 6275.50 1515.24   1
   7  -1  -7 6548.04 1523.95   1
   7  -1  -6 8651.17 2160.05   1
  -7   1   6 7956.76 1990.50   1
  -7   1   5 8461.22 1751.03   1
   7  -1  -5 9586.54 1829.19   1
  -7   1   4 12901.5 1963.19   1
   7  -1  -4 13430.7 2093.13   1
   7  -1  -3 109672. 5618.69   1
   8  -1  -9 16781.1 3101.07   1
  -8   1   9 15123.9 2467.68   1
   8  -1  -8 32503.8 4029.22   1
   8  -1  -7 4178.47 1568.79   1
  -8   1   7 6225.17 1502.14   1
   8  -1  -6 27082.5 3753.57   1
   8  -1  -5 8846.07 1748.03   1
   9  -1  -8 288.007 707.275   1
   0   2  -8 13257.0 1326.60   1
   0   2  -9 65885.6 3192.61   1
   0   2 -10 7376.24 1147.69   1
   0   2 -11 23794.5 1995.39   1
   0   2 -12 25434.5 2234.95   1
  -1   2  12 38549.4 3737.33   1
  -1   2  11 5327.12 1260.60   1
  -1   2  10 6810.76 1470.67   1
  -1   2   9 1080.03 1034.62   1
  -1   2  -7 13857.9 1014.87   1
  -1   2  -8 19262.1 1390.02   1
   1   2  -9 7582.35 1396.07   1
  -1   2 -10 5754.90 816.462   1
   1   2 -10 6935.29 1146.21   1
  -1   2 -11 3811.31 673.546   1
   1   2 -11 2977.32 762.803   1
  -1   2 -12 37701.3 2385.48   1
   1   2 -12 35838.8 2835.60   1
  -2   2  12 8265.91 1798.49   1
   2  -2 -10 204.689 501.335   1
  -2   2  10-204.424 486.479   1
   2  -2  -9 4249.50 1157.67   1
  -2   2   9 4013.17 1103.30   1
   2  -2  -8 1177.52 738.830   1
  -2   2   8 1759.66 871.601   1
   2  -2  -4 1181.53 645.957   1
  -2   2   4 481.393 676.504   1
   2  -2  -3 7343.85 1165.71   1
  -2   2   2 4709.03 1074.31   1
   2  -2  -2 4696.98 896.479   1
  -2   2   1 35981.5 2629.46   1
  -2   2  -9 4994.28 646.716   1
  -2   2 -10 323.596 206.122   1
   2   2 -11 25213.4 2587.42   1
   2   2 -12 3341.98 1002.46   1
   3  -2 -12 28053.6 3592.73   1
   3  -2 -11 11543.6 2147.61   1
  -3   2  11 8536.09 2609.27   1
   3  -2 -10 36859.6 3973.12   1
  -3   2  10 37190.5 3599.85   1
  -3   2   9 2266.81 816.340   1
   3  -2  -9 2440.30 968.939   1
   3  -2  -8 64873.7 4816.21   1
  -3   2   8 71252.0 4396.87   1
   3  -2  -7 15389.1 2445.65   1
  -3   2   7 18409.8 2124.73   1
   3  -2  -6 260823. 8765.21   1
  -3   2   6 258473. 7799.26   1
   3  -2  -4 60908.7 3574.55   1
  -3   2   4 58707.5 3466.74   1
   3  -2  -2 132358. 4786.81   1
  -3   2   2 128138. 4837.41   1
  -3   2   1 82946.6 3552.66   1
   3  -2  -1 83985.6 3544.02   1
   3  -2   0 997591. 11756.8   1
  -3   2   0 999999. 10864.1   1
  -3   2  -1 73032.8 2704.27   1
   3  -2   1 74234.1 2911.44   1
   3  -2   2 105997. 2913.84   1
  -3   2  -2 107190. 2847.84   1
   3   2 -12 214.261 818.398   1
   4  -2 -11 60028.1 5182.46   1
  -4   2  11 61873.8 4776.03   1
   4  -2 -10 1358.51 672.817   1
  -4   2  10 2969.34 2376.95   1
   4  -2  -9 10832.5 2171.34   1
  -4   2   9 10301.3 1825.67   1
  -4   2   8 2628.23 794.454   1
   4  -2  -8 3454.24 959.707   1
  -4   2   7 18148.5 2563.57   1
   4  -2  -7 23047.4 2414.23   1
   4  -2  -6 18522.9 2147.87   1
  -4   2   6 19620.4 2362.56   1
  -4   2   5 293713. 8292.30   1
   4  -2  -5 292789. 8527.12   1
  -4   2   4 14081.7 1844.53   1
   4  -2  -4 16076.7 2023.06   1
   4  -2  -3 49770.1 3315.00   1
  -4   2   3 51810.0 3215.86   1
   4  -2  -2 10970.1 1496.33   1
  -4   2   2 9127.11 1404.90   1
   4  -2  -1 193486. 6206.72   1
  -4   2   1 199469. 5904.39   1
   4  -2   0 33597.8 2430.46   1
  -4   2   0 31608.7 2298.02   1
   4  -2   1 136862. 4511.21   1
  -4   2  -1 137843. 4316.33   1
   4  -2   2 33558.3 1836.96   1
   4  -2   3 39580.3 1850.41   1
  -4   2  -3 38975.8 1850.27   1
   4  -2   4 37946.9 1548.88   1
  -5   2  11 1405.30 770.493   1
   5  -2 -11 1280.72 485.895   1
   5  -2 -10 1094.45 256.218   1
  -5   2  10 666.089 119.408   1
   5  -2  -9 1584.09 859.999   1
  -5   2   9 1908.84 1167.31   1
   5  -2  -8 6468.74 1504.07   1
  -5   2   8 4130.72 1263.33   1
   5  -2  -7 7832.89 1737.07   1
  -5   2   7 7917.38 1690.59   1
   5  -2  -6 13096.6 1036.82   1
  -5   2   5 7855.93 1521.52   1
   5  -2  -5 2311.46 753.303   1
   5  -2  -4 23722.1 2748.86   1
  -5   2   4 26060.9 2587.97   1
  -5   2   3 14546.9 1854.04   1
   5  -2  -2 38712.6 3133.27   1
  -5   2   2 38719.0 2889.20   1
  -5   2   1 14264.7 1590.73   1
   5  -2  -1 15072.5 1677.70   1
  -5   2   0 4467.55 914.635   1
   5  -2   0 4540.36 884.042   1
   5  -2   1 15028.4 1418.53   1
  -5   2  -1 12046.1 1324.46   1
   5  -2   2 40509.3 2267.27   1
  -5   2  -2 40642.4 2307.16   1
   5  -2   4 19544.7 1233.78   1
   5  -2   5 8576.76 700.025   1
  -6   2  10 4679.53 1343.75   1
   6  -2 -10 5033.10 1302.99   1
   6  -2  -9 35836.8 4091.24   1
  -6   2   9 35936.2 3566.11   1
  -6   2   8 6084.27 1561.94   1
   6  -2  -8 5241.26 1677.21   1
  -6   2   7 93687.8 5572.52   1
   6  -2  -7 85268.7 6064.33   1
   6  -2  -6 11467.9 2238.34   1
  -6   2   6 12935.8 2198.80   1
   6  -2  -5 54783.6 4579.48   1
  -6   2   5 58875.0 4381.72   1
   6  -2  -4 26774.8 2765.97   1
  -6   2   4 27561.7 2646.11   1
   6  -2  -3 123248. 5775.11   1
  -6   2   3 127665. 5777.11   1
   6  -2  -2 18009.8 2241.25   1
  -6   2   2 17749.8 2130.45   1
   6  -2  -1 175609. 6403.56   1
   6  -2   0 56305.5 3391.75   1
  -6   2   0 53253.3 3342.82   1
  -6   2  -1 122313. 5018.04   1
   6  -2   1 128215. 4710.79   1
  -6   2  -2 19367.0 1696.70   1
   6  -2   2 18793.7 1625.10   1
   6  -2   3 95163.4 3522.47   1
   6  -2   4 22940.9 1705.14   1
   6  -2   5 49233.6 2085.50   1
   6  -2   6 23099.8 1297.00   1
   6  -2   7 30928.2 1370.49   1
   7  -2 -10 8712.54 2107.36   1
  -7   2  10 9390.79 1908.21   1
  -7   2   9 101.354 1115.17   1
   7  -2  -9 3142.41 1324.74   1
   7  -2  -8 26465.2 3636.11   1
  -7   2   8 29128.9 3225.75   1
  -7   2   7 5514.70 1461.94   1
   7  -2  -7 5924.48 1702.60   1
   7  -2  -6 59668.0 4663.24   1
  -7   2   6 51164.5 4285.65   1
   7  -2  -5 12967.9 2111.78   1
  -7   2   5 10571.6 1816.29   1
   7  -2  -4 51589.8 4208.59   1
  -7   2   4 50319.0 3741.83   1
   7  -2  -3 13285.5 2068.07   1
  -7   2   3 12056.9 1931.62   1
   7  -2  -2 79164.9 4872.62   1
  -7   2   1 3642.44 1866.98   1
   7  -2  -1 13449.1 1835.52   1
   7  -2   0 59676.0 3682.98   1
   7  -2   1 19112.9 1895.93   1
   7  -2   2 62231.9 3300.67   1
   7  -2   4 47755.9 2394.01   1
   7  -2   5 12026.5 1104.62   1
   7  -2   6 53877.9 2151.79   1
   7  -2   7 7806.87 728.344   1
   7  -2   8 18308.0 1064.87   1
   7  -2   9 3772.75 408.963   1
  -8   2   9 174.908 458.963   1
   8  -2  -9 1070.51 709.328   1
  -8   2   8 144.249 587.259   1
   8  -2  -8 300.903 696.774   1
  -8   2   7 1343.76 1085.80   1
   8  -2  -7 1841.53 1260.42   1
   8  -2  -6 1696.61 903.775   1
  -8   2   6 2999.58 1152.27   1
   8  -2  -5 3166.20 1189.80   1
  -8   2   5 2834.38 1100.23   1
   8  -2  -4 803.032 419.652   1
  -8   2   4 205.994 312.601   1
  -8   2   3 4707.28 1228.91   1
   8  -2  -3 3975.51 1091.73   1
   8  -2  -2 1303.68 756.173   1
  -8   2   2-258.745 303.677   1
  -8   2   1 993.176 866.969   1
   8  -2  -1 2481.03 914.039   1
   8  -2   0 2573.15 748.438   1
   8  -2   1 1139.44 549.007   1
   8  -2   3 7058.11 1175.66   1
   9  -2  -7 3852.01 1387.95   1
  -9   2   7 707.175 1415.69   1
   9  -2  -5 6689.78 1685.33   1
  -9   2   4 11294.6 2357.58   1
   9  -2  -4 14950.8 2406.74   1
   9  -2  -3 8627.23 1775.31   1
  -9   2   3 8583.99 1787.44   1
   9  -2  -2 37074.4 3707.64   1
   9  -2  -1 13518.6 2050.41   1
   9  -2   0 81612.7 4746.98   1
   9  -2   1 9209.30 1501.69   1
  10  -2  -6 639.641 1418.12   1
 -10   2   6 59.8793 1094.50   1
  10  -2  -4 8144.37 2012.27   1
  10  -2  -3 21185.6 2910.47   1
  10  -2  -2 8662.63 1770.61   1
   0   3 -11 57.9197 345.221   1
   0   3 -12 147.392 280.481   1
  -1   3 -11 2894.10 788.182   1
  -1   3 -12 7518.56 1001.88   1
  -2   3  -9 50619.3 1796.75   1
  -2   3 -10 289.788 164.230   1
  -2   3 -11 12260.7 1096.65   1
  -3   3  11 13.0812 505.364   1
  -3   3  10 697.235 191.359   1
  -3   3   9 1322.23 829.409   1
  -3   3   8 5204.21 1493.65   1
  -3   3   7 887.405 536.405   1
  -3   3   5 948.408 671.653   1
  -3   3   4 5785.58 1349.27   1
  -4   3  11 10719.2 2227.74   1
   4  -3 -11 11793.7 2357.53   1
   4  -3 -10 1468.21 666.414   1
  -4   3  10 1374.31 646.803   1
   4  -3  -9 32629.2 3828.72   1
  -4   3   9 31672.3 3532.22   1
   4  -3  -8 3485.41 1360.85   1
  -4   3   8 3371.64 1443.86   1
   4  -3  -7 20056.6 2732.45   1
  -4   3   7 19942.1 2672.24   1
   4  -3  -6 1010.31 601.806   1
  -4   3   6 876.620 630.638   1
   4  -3  -4 8416.81 1687.99   1
  -4   3   4 9916.60 1735.72   1
  -4   3   3 151751. 6495.59   1
   4  -3  -3 142675. 6659.95   1
   4  -3  -2 5528.54 1202.40   1
  -4   3   2 5624.67 1083.76   1
   4  -3  -1 34014.5 2651.65   1
  -4   3   1 36499.9 2814.34   1
  -4   3  -1 53312.8 2880.57   1
  -4   3  -2 7666.60 1060.94   1
  -4   3  -3 105120. 3460.54   1
  -4   3  -4 6799.02 730.011   1
  -4   3  -5 18250.7 1066.83   1
   5  -3 -10 38645.3 4758.87   1
  -5   3  10 33824.3 4044.16   1
  -5   3   9-338.675 686.026   1
   5  -3  -9 147.394 427.637   1
   5  -3  -8 51181.6 5180.01   1
  -5   3   8 54843.3 4687.25   1
  -5   3   7 404.038 392.928   1
   5  -3  -7 1075.54 708.093   1
   5  -3  -6 30296.9 3407.65   1
  -5   3   6 29779.3 3005.52   1
  -5   3   5 3125.15 1155.99   1
   5  -3  -5 2362.42 1165.92   1
   5  -3  -4 119058. 6114.81   1
  -5   3   4 112182. 5511.84   1
   5  -3  -3 2815.39 1010.46   1
  -5   3   3 3400.01 1071.63   1
   5  -3  -2 132835. 5762.14   1
   5  -3  -1 3060.22 1174.18   1
  -5   3   1 1542.83 999.528   1
   5  -3   0 44087.8 2964.35   1
  -5   3   0 39969.9 2759.70   1
  -5   3  -1 2454.15 575.449   1
   5  -3   1-1730.38 935.489   1
   5  -3   2 145020. 5032.25   1
  -5   3  -2 136613. 4676.52   1
   5  -3   3 1494.71 381.253   1
  -5   3  -3 1754.57 441.705   1
  -5   3  -4 75118.8 2799.81   1
   6  -3 -10 570.058 571.225   1
  -6   3  10 917.273 465.017   1
   6  -3  -9 1648.41 1184.59   1
  -6   3   9 189.872 712.008   1
   6  -3  -8 1106.19 478.582   1
  -6   3   8-171.856 984.365   1
   6  -3  -7 7178.75 1581.32   1
  -6   3   7 6404.72 857.996   1
   6  -3  -6 4071.11 1064.82   1
  -6   3   6 3185.86 1168.40   1
   6  -3  -5 3623.21 939.285   1
  -6   3   5 4006.45 1026.38   1
   6  -3  -4 3179.35 1062.07   1
  -6   3   4 3242.73 1036.80   1
   6  -3  -3 6672.46 1340.33   1
  -6   3   3 6375.49 1317.21   1
   6  -3  -2 2790.42 758.223   1
  -6   3   2 406.821 596.293   1
   6  -3  -1 14477.1 1855.07   1
   6  -3   0 9689.48 1444.47   1
  -6   3   0 3139.56 1226.28   1
   6  -3   1 10982.3 1321.23   1
  -6   3  -1 11416.0 1323.45   1
  -6   3  -2 1666.57 489.883   1
   6  -3   2 922.920 340.484   1
  -6   3  -3 3312.45 710.245   1
   6  -3   3 3116.31 605.191   1
   6  -3   4 3182.92 628.194   1
  -6   3  -4 3275.87 607.648   1
   6  -3   5 7885.36 933.132   1
  -7   3   9 21.2030 375.337   1
   7  -3  -9 552.145 189.266   1
  -7   3   8 2616.35 1979.20   1
   7  -3  -8 8011.94 1831.40   1
   7  -3  -7 2377.63 1183.31   1
  -7   3   7 1057.36 657.620   1
   7  -3  -6 12427.0 2307.64   1
  -7   3   6 7218.44 1756.01   1
  -7   3   5 1972.42 919.636   1
   7  -3  -5-2845.90 1798.56   1
  -7   3   3-30.4484 614.419   1
   7  -3  -3 1139.86 755.895   1
   7  -3  -2 25410.9 2713.86   1
  -7   3   1 1957.18 1263.82   1
   7  -3  -1 5460.86 1279.87   1
   7  -3   0 23653.2 2377.07   1
   7  -3   1 1138.82 411.190   1
  -7   3  -1 1402.05 451.425   1
   7  -3   2 32565.7 2472.19   1
  -7   3  -2 31727.3 2492.51   1
   7  -3   3 125.002 161.229   1
  -7   3  -3 45.8294 223.660   1
   7  -3   4 26367.7 2033.62   1
   7  -3   5 6698.24 898.365   1
   7  -3   6 10430.9 952.891   1
   7  -3   7 672.079 379.619   1
  -8   3   8 61.2446 665.256   1
   8  -3  -8 11.3449 361.639   1
   8  -3  -7 20875.1 3181.57   1
  -8   3   6 425.854 232.742   1
   8  -3  -6 191.232 188.765   1
   8  -3  -5 38300.4 4390.96   1
  -8   3   4 1857.49 1020.89   1
   8  -3  -4 1745.96 887.511   1
   8  -3  -3 73381.6 5346.57   1
  -8   3   3 71257.6 4923.94   1
  -8   3   2 688.931 432.985   1
   8  -3  -2 1875.54 631.039   1
   8  -3  -1 46668.7 3717.33   1
  -8   3  -1 52881.9 3924.42   1
   8  -3   1 55538.2 3542.71   1
  -8   3  -2 2039.40 668.837   1
   8  -3   2 2207.03 740.082   1
   8  -3   4 1913.24 492.237   1
   8  -3   5 35079.5 2253.64   1
   8  -3   7 24293.1 1660.02   1
   8  -3   8 66.1104 302.866   1
   9  -3  -6 795.651 1707.59   1
  -9   3   6 4269.32 1714.51   1
   9  -3  -5 312.303 609.909   1
  -9   3   5 1342.34 755.051   1
   9  -3  -4 7850.31 2075.40   1
  -9   3   4 7236.53 2041.73   1
   9  -3  -3 3683.03 1247.54   1
  -9   3   3 4380.08 1443.21   1
  -9   3   2 11880.3 1961.29   1
   9  -3  -2 12152.9 1946.36   1
  -9   3   1 1515.09 953.165   1
   9  -3  -1 2157.70 831.332   1
  -9   3   0 17521.6 2426.88   1
   9  -3   0 19346.1 2335.73   1
  -9   3  -1 2037.01 866.479   1
   9  -3   1 1655.36 511.736   1
   9  -3   2 7543.02 1278.26   1
   9  -3   3 3432.64 909.232   1
   9  -3   4 7076.50 1124.53   1
   9  -3   5 4938.95 1077.56   1
   9  -3   6 5527.30 872.805   1
 -10   3   4 1184.58 782.661   1
  10  -3  -4 1902.62 1026.38   1
  10  -3  -2 2301.86 916.994   1
 -10   3   2 1011.90 553.806   1
  10  -3  -1 2986.31 794.278   1
 -10   3   1 4741.59 1340.37   1
  10  -3   0 3618.21 1235.36   1
  10  -3   1 9597.89 1659.17   1
  10  -3   2 1350.29 837.979   1
  10  -3   3 9275.49 1457.46   1
  10  -3   4 1798.25 630.895   1
  -4   4  -7 8949.31 777.218   1
   5  -4  -9 8025.87 2782.62   1
  -5   4   8 936.121 1721.75   1
   5  -4  -7 927.493 430.317   1
  -5   4   7 1479.62 632.883   1
   5  -4  -6 1163.43 453.320   1
  -5   4   6 2460.20 1038.60   1
   5  -4  -5 3511.00 1127.53   1
  -5   4   5 3669.36 1341.30   1
   5  -4  -4 1676.01 574.458   1
  -5   4   4 1170.41 446.438   1
   5  -4  -3 12046.2 1680.40   1
  -5   4   3 3125.43 1933.55   1
  -5   4   0-168.398 514.448   1
  -5   4  -1 1626.41 1165.08   1
  -5   4  -2 5513.09 1360.31   1
  -5   4  -3 15454.4 1529.94   1
  -5   4  -4 3014.98 679.852   1
  -5   4  -5 4670.75 818.189   1
  -5   4  -6 2327.40 435.169   1
  -5   4  -7 3257.37 501.772   1
  -6   4   8 627.986 2283.81   1
   6  -4  -8 12515.7 2443.72   1
   6  -4  -7 29301.3 4432.57   1
   6  -4  -6 53340.2 4819.49   1
   6  -4  -5 32781.1 3712.70   1
   6  -4  -4 5152.55 1385.50   1
  -6   4   4 4074.29 1328.68   1
   6  -4  -3 12983.4 2099.13   1
  -6   4   3 11940.6 1797.73   1
   6  -4  -1 115525. 5886.14   1
   6  -4   0 125221. 5656.19   1
   6  -4   1 49088.8 3140.16   1
  -6   4  -1 50767.7 3253.34   1
  -6   4  -2 10524.5 1445.51   1
  -6   4  -3 15776.0 1631.04   1
  -6   4  -4 5173.62 835.337   1
  -6   4  -5 48203.3 2486.51   1
  -6   4  -6 43464.1 2086.98   1
  -6   4  -7 20293.4 1406.83   1
   7  -4  -8 1862.92 2038.11   1
  -7   4   8 283.625 1828.65   1
   7  -4  -7 503.118 1359.40   1
  -7   4   7 36.4890 57.3413   1
   7  -4  -6 5840.56 2608.84   1
  -7   4   6 7206.69 2226.90   1
   7  -4  -5 30040.3 3892.20   1
   7  -4  -4 26915.2 3308.79   1
   7  -4  -3 22678.0 2855.97   1
  -7   4   3 21296.0 2716.13   1
   7  -4  -2 21441.2 2632.97   1
  -7   4   2 18319.8 2485.87   1
   7  -4  -1 27890.9 3070.75   1
  -7   4   0 22018.6 2414.64   1
   7  -4   1 5205.33 1345.17   1
  -7   4  -1 7746.57 1393.44   1
  -7   4  -2 22980.6 2313.41   1
  -7   4  -3 16085.0 1759.95   1
   7  -4   4 20997.1 1872.65   1
  -7   4  -4 25376.2 1991.52   1
  -7   4  -5 36875.4 2201.03   1
  -7   4  -6 15281.6 1372.02   1
   8  -4  -6 642.366 578.522   1
  -8   4   6-474.709 1329.40   1
   8  -4  -5 332.167 666.704   1
  -8   4   5 684.447 604.677   1
   8  -4  -4 6042.04 1426.49   1
  -8   4   4 5363.41 1477.67   1
   8  -4  -3 327.440 565.604   1
   8  -4  -2 5888.44 1509.93   1
  -8   4   2 6773.32 1641.49   1
   8  -4  -1 3008.03 1100.87   1
  -8   4   1 2473.81 1200.81   1
   8  -4   0 13459.2 1949.58   1
  -8   4   0 15883.3 2127.06   1
  -8   4  -1 965.927 556.940   1
   8  -4   1 910.357 462.584   1
   8  -4   2 7072.74 1264.05   1
  -8   4  -2 7510.85 1304.29   1
   8  -4   3 1226.11 595.877   1
  -8   4  -3 512.299 276.399   1
  -8   4  -4 7600.88 1218.28   1
   8  -4   4 11157.2 1686.90   1
   8  -4   5 1502.45 515.426   1
  -8   4  -5 1404.54 579.126   1
  -9   4   5 2897.43 1387.88   1
   9  -4  -5 1215.26 1473.71   1
  -9   4   4 10831.3 2133.44   1
   9  -4  -4 8698.24 1753.36   1
  -9   4   3 1484.57 702.752   1
   9  -4  -3 1593.74 867.598   1
   9  -4  -2 23576.3 3010.63   1
  -9   4   2 29175.1 3193.89   1
   9  -4  -1 30466.3 3332.53   1
  -9   4   1 33142.2 3343.51   1
   9  -4   0 37859.4 3297.24   1
  -9   4  -1 17882.3 2249.59   1
  -9   4  -2 9470.79 1557.68   1
   9  -4   2 6478.66 1429.57   1
   9  -4   3 662.950 274.893   1
  -9   4  -3 696.799 218.800   1
  -9   4  -4 14097.6 1664.43   1
   9  -4   4 12975.8 1551.69   1
   9  -4   5 7131.39 1240.24   1
  10  -4  -1 10219.3 2007.28   1
 -10   4   1 12643.6 2097.48   1
 -10   4   0 7436.65 1808.36   1
  10  -4   0 10824.3 1986.41   1
  10  -4   1 15681.5 2186.44   1
 -10   4  -1 14171.4 2244.14   1
  -5   5  -7 11449.9 1119.26   1
  -6   5   5 1673.67 1089.98   1
  -6   5   4 3957.23 1491.98   1
  -6   5   3 2633.57 1169.76   1
  -6   5   2 7443.40 1884.51   1
  -6   5   1 5175.14 1446.98   1
  -6   5   0 3370.79 1219.70   1
  -6   5  -1 1664.99 814.369   1
  -6   5  -2 4575.42 1177.22   1
  -6   5  -3 2331.27 728.786   1
  -6   5  -5 6494.44 1046.15   1
  -6   5  -6 1711.41 500.262   1
  -6   5  -7 2058.30 608.724   1
   7  -5  -6 162.770 113.468   1
  -7   5   6-63.6668 160.175   1
   7  -5  -5 7359.39 1898.57   1
  -7   5   5 5804.79 1862.87   1
   7  -5  -4 6980.79 1440.17   1
  -7   5   4 6896.76 1691.65   1
   7  -5  -3 18850.0 2466.86   1
   7  -5  -2 3663.94 1037.91   1
  -7   5   2 2071.56 661.524   1
  -7   5   1 7608.04 1472.90   1
  -7   5   0 3593.58 1551.46   1
  -7   5  -1 20510.0 2386.76   1
  -7   5  -2 7492.14 1229.04   1
  -7   5  -3 16374.9 1906.37   1
  -7   5  -4 4100.94 855.865   1
  -7   5  -5 6235.22 1085.95   1
  -7   5  -6 979.765 502.381   1
   8  -5  -4 24392.9 3206.45   1
  -8   5   4 20772.6 3106.89   1
   8  -5  -3 2981.74 1153.03   1
  -8   5   3 1864.75 724.364   1
   8  -5  -2 37427.9 3854.05   1
  -8   5   2 38620.2 3976.37   1
   8  -5  -1 5744.66 1189.29   1
  -8   5   1 5736.05 1344.77   1
   8  -5   0 13624.0 2307.34   1
   8  -5   1 7979.62 1485.04   1
  -8   5  -1 7509.84 1502.26   1
  -8   5  -2 31376.4 3028.10   1
  -8   5  -3 3023.49 897.045   1
  -8   5  -4 19303.5 2029.73   1
   0   0   0    0.00    0.00   0
;
_shelx_hkl_checksum   98892

# start Validation Reply Form
_vrf_PLAT029_shelx
;
PROBLEM: _diffrn_measured_fraction_theta_full value Low .      0.538 Why?  
RESPONSE: Incomplete scans, based on small opening of the daimond anvil cell

;
_vrf_PLAT213_shelx
;
PROBLEM: Atom Al2             has ADP max/min Ratio .....        5.7 prolat
RESPONSE: Incomplete scans, based on small opening of the daimond anvil cell
;
_vrf_PLAT031_shelx
;
PROBLEM: Refined Extinction Parameter Within Range ......      1.333 Sigma 
RESPONSE: Incomplete scans, based on small opening of the daimond anvil cell

;
_vrf_PLAT090_shelx
;
PROBLEM: Poor Data / Parameter Ratio (Zmax > 18) ........       4.35 Note  
RESPONSE: Incomplete scans, based on small opening of the daimond anvil cell
;
_vrf_PLAT911_shelx
;
PROBLEM: Missing FCF Refl Between Thmin & STh/L=    0.600        184 Report
RESPONSE: Incomplete scans, based on small opening of the daimond anvil cell
;
_vrf_PLAT915_shelx
;
PROBLEM: No Flack x Check Done: Low Friedel Pair Coverage         44 %     
RESPONSE: Incomplete scans, based on small opening of the daimond anvil cell
;
# end Validation Reply Form
