# Supplementary material for: High pressure phase transitions of paracelsian BaAl2Si2O8
Source: Sci Rep. 2019 Sep 2;9:12652. doi: 10.1038/s41598-019-49112-1 (PMC6718520; doi:10.1038/s41598-019-49112-1)
Supplement: Supplementary file 2 — Dataset 2 [file 41598_2019_49112_MOESM2_ESM.zip › cifs/para_p10_32-42GPa.cif]

 
data_shelx
 
_audit_creation_method            'SHELXL-2018/3'
_shelx_SHELXL_version_number      '2018/3'
_chemical_name_systematic         ?
_chemical_name_common             ?
_chemical_melting_point           ?
_chemical_formula_moiety          ?
_chemical_formula_sum
 'Al4 Ba2 O16 Si4' 
_chemical_formula_weight          750.96

loop_
 _atom_type_symbol
 _atom_type_description
 _atom_type_scat_dispersion_real
 _atom_type_scat_dispersion_imag
 _atom_type_scat_source
 'O'  'O'  -0.0010   0.0010
 'International Tables Vol C Tables 4.2.6.8 and 6.1.1.4'
 'Ba'  'Ba'  -1.0850   2.8190
 'International Tables Vol C Tables 4.2.6.8 and 6.1.1.4'
 'Al'  'Al'   0.0050   0.0080
 'International Tables Vol C Tables 4.2.6.8 and 6.1.1.4'
 'Si'  'Si'   0.0080   0.0110
 'International Tables Vol C Tables 4.2.6.8 and 6.1.1.4'
 
_space_group_crystal_system       monoclinic
_space_group_IT_number            7
_space_group_name_H-M_alt         'P n'
_space_group_name_Hall            'P -2yac'
 
_shelx_space_group_comment
;
The symmetry employed for this shelxl refinement is uniquely defined
by the following loop, which should always be used as a source of
symmetry information in preference to the above space-group names.
They are only intended as comments.
;
 
loop_
 _space_group_symop_operation_xyz
 'x, y, z'
 'x+1/2, -y, z+1/2'
 
_cell_length_a                    8.742(3)
_cell_length_b                    5.387(3)
_cell_length_c                    9.634(2)
_cell_angle_alpha                 90
_cell_angle_beta                  91.35(2)
_cell_angle_gamma                 90
_cell_volume                      453.5(3)
_cell_formula_units_Z             2
_cell_measurement_temperature     293(2)
_cell_measurement_reflns_used     1747
_cell_measurement_theta_min       1.815
_cell_measurement_theta_max       17.768
 
_exptl_crystal_description        'isosymmetric'
_exptl_crystal_colour             'colorless'
_exptl_crystal_density_meas       'none'
_exptl_crystal_density_method     'none'
_exptl_crystal_density_diffrn     5.499          
_exptl_crystal_F_000              696
_exptl_transmission_factor_min    ?
_exptl_transmission_factor_max    ?
_exptl_crystal_size_max           0.010
_exptl_crystal_size_mid           0.010
_exptl_crystal_size_min           0.005
_exptl_absorpt_coefficient_mu     4.316
_shelx_estimated_absorpt_T_min    ?
_shelx_estimated_absorpt_T_max    ?
_exptl_absorpt_correction_type    ?
_exptl_absorpt_correction_T_min   ?
_exptl_absorpt_correction_T_max   ?
_exptl_absorpt_process_details    ?
_exptl_absorpt_special_details    ?
_diffrn_ambient_temperature       293(2)
_diffrn_radiation_wavelength      0.2905
_diffrn_radiation_type            'synchrotron'
_diffrn_source                    ?
_diffrn_measurement_device_type   'esperanto-CrysAlisPro-abstract goniometer imported esperanto images'
_diffrn_measurement_method        ?
_diffrn_detector_area_resol_mean  ?
_diffrn_reflns_number             1747
_diffrn_reflns_av_unetI/netI      0.1298
_diffrn_reflns_av_R_equivalents   0.1389
_diffrn_reflns_limit_h_min        -14
_diffrn_reflns_limit_h_max        16
_diffrn_reflns_limit_k_min        -7
_diffrn_reflns_limit_k_max        6
_diffrn_reflns_limit_l_min        -19
_diffrn_reflns_limit_l_max        19
_diffrn_reflns_theta_min          1.815
_diffrn_reflns_theta_max          17.768
_diffrn_reflns_theta_full         10.038
_diffrn_measured_fraction_theta_max   0.259
_diffrn_measured_fraction_theta_full  0.482
_diffrn_reflns_Laue_measured_fraction_max    0.259
_diffrn_reflns_Laue_measured_fraction_full   0.482
_diffrn_reflns_point_group_measured_fraction_max   0.197
_diffrn_reflns_point_group_measured_fraction_full  0.401
_reflns_number_total              1736
_reflns_number_gt                 1196
_reflns_threshold_expression      'I > 2\s(I)'
_reflns_Friedel_coverage          0.517
_reflns_Friedel_fraction_max      0.134
_reflns_Friedel_fraction_full     0.319
 
_reflns_special_details
;
 Reflections were merged by SHELXL according to the crystal
 class for the calculation of statistics and refinement.
 
 _reflns_Friedel_fraction is defined as the number of unique
 Friedel pairs measured divided by the number that would be
 possible theoretically, ignoring centric projections and
 systematic absences. Completness statistics refer to single and
 composite reflections containing twin component 1 only.
;
 
_computing_data_collection        ?
_computing_cell_refinement        ?
_computing_data_reduction         ?
_computing_structure_solution     ?
_computing_structure_refinement 'SHELXL-2018/3 (Sheldrick, 2018)'
_computing_molecular_graphics     ?
_computing_publication_material   ?
_refine_special_details
;
 Refined as a 2-component inversion twin.
;
_refine_ls_structure_factor_coef  Fsqd
_refine_ls_matrix_type            full
_refine_ls_weighting_scheme       calc
_refine_ls_weighting_details
'w=1/[\s^2^(Fo^2^)+(0.1121P)^2^] where P=(Fo^2^+2Fc^2^)/3'
_atom_sites_solution_primary      ?
_atom_sites_solution_secondary    ?
_atom_sites_solution_hydrogens    .
_refine_ls_hydrogen_treatment     undef
_refine_ls_extinction_method      none
_refine_ls_extinction_coef        .
_refine_ls_abs_structure_details
;
 Refined as an inversion twin.
;
_refine_ls_abs_structure_Flack    0.34(7)
_chemical_absolute_configuration  ?
_refine_ls_number_reflns          1736
_refine_ls_number_parameters      136
_refine_ls_number_restraints      2
_refine_ls_R_factor_all           0.1117
_refine_ls_R_factor_gt            0.0897
_refine_ls_wR_factor_ref          0.2346
_refine_ls_wR_factor_gt           0.2116
_refine_ls_goodness_of_fit_ref    1.009
_refine_ls_restrained_S_all       1.008
_refine_ls_shift/su_max           0.000
_refine_ls_shift/su_mean          0.000
 
loop_
 _atom_site_label
 _atom_site_type_symbol
 _atom_site_fract_x
 _atom_site_fract_y
 _atom_site_fract_z
 _atom_site_U_iso_or_equiv
 _atom_site_adp_type
 _atom_site_occupancy
 _atom_site_site_symmetry_order  
 _atom_site_calc_flag
 _atom_site_refinement_flags_posn
 _atom_site_refinement_flags_adp
 _atom_site_refinement_flags_occupancy
 _atom_site_disorder_assembly
 _atom_site_disorder_group
Ba1 Ba 0.01568(17) 0.9238(4) 0.38759(15) 0.0126(5) Uani 1 1 d . . . . .
Ba2 Ba 0.33279(16) 0.4045(4) 0.39056(14) 0.0112(4) Uani 1 1 d . . . . .
Si1 Si 0.8312(12) 1.085(2) 0.0613(9) 0.012(2) Uani 1 1 d . . . . .
Si2 Si 0.1609(11) 0.845(2) 0.0513(8) 0.0124(15) Uiso 1 1 d . . . . .
Si3 Si 0.1908(11) 0.349(2) 0.0527(9) 0.0122(19) Uani 1 1 d . . . . .
Si4 Si 0.5090(12) 0.594(3) 0.0532(10) 0.019(3) Uani 1 1 d . . . . .
Al1 Al 0.6705(12) 0.873(2) 0.2561(9) 0.0095(15) Uiso 1 1 d . . . . .
Al2 Al -0.0321(11) 0.516(3) 0.2185(10) 0.012(2) Uani 1 1 d . . . . .
Al3 Al 0.6645(11) 0.372(2) 0.2556(8) 0.0051(13) Uiso 1 1 d . . . . .
Al4 Al 0.3739(13) 0.939(2) 0.2292(11) 0.0107(18) Uiso 1 1 d . . . . .
O1 O 0.816(4) 1.121(6) -0.113(3) 0.015(5) Uiso 1 1 d . . . . .
O2 O 0.195(2) 1.107(5) 0.185(2) 0.008(3) Uiso 1 1 d . . . . .
O3 O 0.672(3) 0.866(6) 0.076(2) 0.013(4) Uiso 1 1 d . . . . .
O4 O 0.527(2) 0.645(5) 0.2425(19) 0.009(3) Uiso 1 1 d . . . . .
O5 O 0.383(3) 0.372(6) 0.055(2) 0.015(4) Uiso 1 1 d . . . . .
O6 O 0.520(3) 1.116(5) 0.254(2) 0.015(4) Uiso 1 1 d . . . . .
O7 O 0.368(2) 0.851(5) 0.0630(19) 0.009(3) Uiso 1 1 d . . . . .
O8 O 0.145(2) 0.594(4) -0.065(2) 0.008(3) Uiso 1 1 d . . . . .
O9 O 0.530(3) 0.613(5) -0.125(3) 0.012(4) Uiso 1 1 d . . . . .
O10 O 0.166(3) 0.584(5) 0.185(2) 0.013(4) Uiso 1 1 d . . . . .
O11 O 0.666(2) 0.354(5) 0.072(2) 0.008(3) Uiso 1 1 d . . . . .
O12 O -0.197(2) 0.633(5) 0.2620(19) 0.008(3) Uiso 1 1 d . . . . .
O13 O -0.025(3) 0.849(7) 0.090(2) 0.020(5) Uiso 1 1 d . . . . .
O14 O 0.803(3) 0.131(5) 0.250(2) 0.011(3) Uiso 1 1 d . . . . .
O15 O -0.029(2) 0.321(5) 0.0856(18) 0.009(3) Uiso 1 1 d . . . . .
O16 O 0.672(4) 0.889(6) 0.426(3) 0.024(6) Uiso 1 1 d . . . . .
 
loop_
 _atom_site_aniso_label
 _atom_site_aniso_U_11
 _atom_site_aniso_U_22
 _atom_site_aniso_U_33
 _atom_site_aniso_U_23
 _atom_site_aniso_U_13
 _atom_site_aniso_U_12
Ba1 0.0086(11) 0.0115(19) 0.0179(7) -0.0006(7) 0.0024(6) 0.0011(5)
Ba2 0.0111(11) 0.0066(18) 0.0160(7) -0.0004(6) 0.0055(6) 0.0002(5)
Si1 0.010(6) 0.015(11) 0.011(3) 0.000(3) 0.006(3) -0.001(2)
Si3 0.016(6) 0.003(9) 0.018(3) 0.000(3) 0.003(3) 0.004(2)
Si4 0.001(6) 0.044(12) 0.013(3) -0.008(3) 0.000(3) 0.002(3)
Al2 0.005(5) 0.013(10) 0.020(4) -0.009(4) 0.007(3) -0.004(3)
 
_geom_special_details
;
 All esds (except the esd in the dihedral angle between two l.s. planes)
 are estimated using the full covariance matrix.  The cell esds are taken
 into account individually in the estimation of esds in distances, angles
 and torsion angles; correlations between esds in cell parameters are only
 used when they are defined by crystal symmetry.  An approximate (isotropic)
 treatment of cell esds is used for estimating esds involving l.s. planes.
;
 
loop_
 _geom_bond_atom_site_label_1
 _geom_bond_atom_site_label_2
 _geom_bond_distance
 _geom_bond_site_symmetry_2
 _geom_bond_publ_flag
Ba1 O7 2.47(2) 2_475 ?
Ba1 O9 2.50(3) 2_475 ?
Ba1 O14 2.52(2) 1_465 ?
Ba1 O3 2.52(3) 2_475 ?
Ba1 O5 2.57(3) 2_465 ?
Ba1 O1 2.64(4) 2_475 ?
Ba1 O11 2.65(2) 2_465 ?
Ba1 O12 2.70(2) . ?
Ba1 O2 2.72(2) . ?
Ba1 Al2 2.762(12) . ?
Ba1 O9 2.90(3) 2_465 ?
Ba1 O13 2.91(2) . ?
Ba2 O1 2.56(3) 2_475 ?
Ba2 O4 2.59(2) . ?
Ba2 O10 2.62(2) . ?
Ba2 O6 2.63(3) 1_545 ?
Ba2 O13 2.64(3) 2_565 ?
Ba2 O11 2.65(2) 2_465 ?
Ba2 O9 2.65(3) 2_465 ?
Ba2 O15 2.66(2) 2_565 ?
Ba2 O3 2.72(3) 2_465 ?
Ba2 O8 2.75(2) 2_565 ?
Ba2 O2 2.80(2) 1_545 ?
Ba2 O1 2.84(3) 2_465 ?
Si1 O1 1.69(3) . ?
Si1 O15 1.78(3) 1_665 ?
Si1 O13 1.80(3) 1_655 ?
Si1 O3 1.83(3) . ?
Si1 O14 1.86(2) 1_565 ?
Si1 O11 2.05(3) 1_565 ?
Si1 Al1 2.630(13) . ?
Si1 Al3 2.855(13) 1_565 ?
Si2 O13 1.68(3) . ?
Si2 O8 1.76(2) . ?
Si2 O7 1.81(2) . ?
Si2 O16 1.87(3) 2_474 ?
Si2 O10 1.91(3) . ?
Si2 O2 1.93(2) . ?
Si2 Al4 2.552(13) . ?
Si2 Si3 2.688(18) . ?
Si2 Si3 2.724(18) 1_565 ?
Si3 O5 1.68(3) . ?
Si3 O16 1.77(3) 2_464 ?
Si3 O8 1.78(2) . ?
Si3 O10 1.82(3) . ?
Si3 O2 1.82(2) 1_545 ?
Si3 O15 1.96(2) . ?
Si3 Al2 2.703(14) . ?
Si4 O5 1.62(3) . ?
Si4 O9 1.73(3) . ?
Si4 O4 1.85(2) . ?
Si4 O7 1.86(3) . ?
Si4 O11 1.89(3) . ?
Si4 O3 2.05(3) . ?
Si4 Al3 2.638(14) . ?
Si4 Al4 2.796(14) . ?
Si4 Al1 2.820(15) . ?
Al1 O16 1.64(3) . ?
Al1 O3 1.73(2) . ?
Al1 O12 1.74(3) 1_655 ?
Al1 O4 1.76(3) . ?
Al1 O14 1.81(3) 1_565 ?
Al1 O6 1.86(3) . ?
Al1 Al4 2.623(15) . ?
Al1 Al3 2.685(16) 1_565 ?
Al1 Al3 2.703(16) . ?
Al2 O12 1.64(2) . ?
Al2 O15 1.65(2) . ?
Al2 O9 1.74(3) 2_465 ?
Al2 O10 1.80(3) . ?
Al2 O13 2.18(3) . ?
Al2 Al3 2.794(14) 1_455 ?
Al3 O8 1.75(2) 2_565 ?
Al3 O11 1.77(2) . ?
Al3 O14 1.78(3) . ?
Al3 O12 1.86(2) 1_655 ?
Al3 O6 1.87(3) 1_545 ?
Al3 O4 1.90(3) . ?
Al4 O6 1.61(3) . ?
Al4 O1 1.65(3) 2_475 ?
Al4 O7 1.67(2) . ?
Al4 O2 1.85(2) . ?
Al4 O4 2.07(3) . ?
 
loop_
 _geom_angle_atom_site_label_1
 _geom_angle_atom_site_label_2
 _geom_angle_atom_site_label_3
 _geom_angle
 _geom_angle_site_symmetry_1
 _geom_angle_site_symmetry_3
 _geom_angle_publ_flag
O7 Ba1 O9 64.4(9) 2_475 2_475 ?
O7 Ba1 O14 75.7(7) 2_475 1_465 ?
O9 Ba1 O14 64.5(9) 2_475 1_465 ?
O7 Ba1 O3 64.4(7) 2_475 2_475 ?
O9 Ba1 O3 63.8(9) 2_475 2_475 ?
O14 Ba1 O3 124.3(9) 1_465 2_475 ?
O7 Ba1 O5 67.9(9) 2_475 2_465 ?
O9 Ba1 O5 132.3(9) 2_475 2_465 ?
O14 Ba1 O5 105.6(8) 1_465 2_465 ?
O3 Ba1 O5 94.1(8) 2_475 2_465 ?
O7 Ba1 O1 125.6(8) 2_475 2_475 ?
O9 Ba1 O1 92.4(10) 2_475 2_475 ?
O14 Ba1 O1 139.7(9) 1_465 2_475 ?
O3 Ba1 O1 61.2(9) 2_475 2_475 ?
O5 Ba1 O1 114.1(9) 2_465 2_475 ?
O7 Ba1 O11 94.4(7) 2_475 2_465 ?
O9 Ba1 O11 124.8(9) 2_475 2_465 ?
O14 Ba1 O11 162.2(8) 1_465 2_465 ?
O3 Ba1 O11 61.1(9) 2_475 2_465 ?
O5 Ba1 O11 56.7(8) 2_465 2_465 ?
O1 Ba1 O11 58.1(8) 2_475 2_465 ?
O7 Ba1 O12 103.1(7) 2_475 . ?
O9 Ba1 O12 126.3(9) 2_475 . ?
O14 Ba1 O12 61.8(8) 1_465 . ?
O3 Ba1 O12 160.4(8) 2_475 . ?
O5 Ba1 O12 66.6(7) 2_465 . ?
O1 Ba1 O12 128.5(8) 2_475 . ?
O11 Ba1 O12 107.4(7) 2_465 . ?
O7 Ba1 O2 129.3(8) 2_475 . ?
O9 Ba1 O2 64.9(8) 2_475 . ?
O14 Ba1 O2 83.8(7) 1_465 . ?
O3 Ba1 O2 92.5(8) 2_475 . ?
O5 Ba1 O2 162.6(8) 2_465 . ?
O1 Ba1 O2 56.1(8) 2_475 . ?
O11 Ba1 O2 113.7(7) 2_465 . ?
O12 Ba1 O2 107.0(6) . . ?
O7 Ba1 Al2 136.1(6) 2_475 . ?
O9 Ba1 Al2 140.7(7) 2_475 . ?
O14 Ba1 Al2 86.7(6) 1_465 . ?
O3 Ba1 Al2 148.8(7) 2_475 . ?
O5 Ba1 Al2 79.2(6) 2_465 . ?
O1 Ba1 Al2 93.6(7) 2_475 . ?
O11 Ba1 Al2 90.7(6) 2_465 . ?
O12 Ba1 Al2 34.9(5) . . ?
O2 Ba1 Al2 86.9(5) . . ?
O7 Ba1 O9 122.8(8) 2_475 2_465 ?
O9 Ba1 O9 172.7(12) 2_475 2_465 ?
O14 Ba1 O9 116.9(8) 1_465 2_465 ?
O3 Ba1 O9 117.1(9) 2_475 2_465 ?
O5 Ba1 O9 54.9(8) 2_465 2_465 ?
O1 Ba1 O9 82.2(9) 2_475 2_465 ?
O11 Ba1 O9 56.1(7) 2_465 2_465 ?
O12 Ba1 O9 55.4(7) . 2_465 ?
O2 Ba1 O9 107.9(8) . 2_465 ?
Al2 Ba1 O9 35.7(6) . 2_465 ?
O7 Ba1 O13 133.5(7) 2_475 . ?
O9 Ba1 O13 95.6(9) 2_475 . ?
O14 Ba1 O13 58.0(8) 1_465 . ?
O3 Ba1 O13 145.7(9) 2_475 . ?
O5 Ba1 O13 119.1(9) 2_465 . ?
O1 Ba1 O13 94.9(9) 2_475 . ?
O11 Ba1 O13 129.1(8) 2_465 . ?
O12 Ba1 O13 53.8(7) . . ?
O2 Ba1 O13 53.3(7) . . ?
Al2 Ba1 O13 45.2(7) . . ?
O9 Ba1 O13 80.0(9) 2_465 . ?
O1 Ba2 O4 62.1(9) 2_475 . ?
O1 Ba2 O10 65.9(9) 2_475 . ?
O4 Ba2 O10 76.1(7) . . ?
O1 Ba2 O6 128.3(10) 2_475 1_545 ?
O4 Ba2 O6 66.2(9) . 1_545 ?
O10 Ba2 O6 100.6(7) . 1_545 ?
O1 Ba2 O13 123.4(10) 2_475 2_565 ?
O4 Ba2 O13 110.9(8) . 2_565 ?
O10 Ba2 O13 170.0(10) . 2_565 ?
O6 Ba2 O13 76.7(8) 1_545 2_565 ?
O1 Ba2 O11 59.0(9) 2_475 2_465 ?
O4 Ba2 O11 119.8(8) . 2_465 ?
O10 Ba2 O11 90.6(7) . 2_465 ?
O6 Ba2 O11 168.5(7) 1_545 2_465 ?
O13 Ba2 O11 91.8(8) 2_565 2_465 ?
O1 Ba2 O9 88.8(10) 2_475 2_465 ?
O4 Ba2 O9 130.9(8) . 2_465 ?
O10 Ba2 O9 55.4(8) . 2_465 ?
O6 Ba2 O9 125.7(8) 1_545 2_465 ?
O13 Ba2 O9 118.2(9) 2_565 2_465 ?
O11 Ba2 O9 59.2(7) 2_465 2_465 ?
O1 Ba2 O15 58.6(9) 2_475 2_565 ?
O4 Ba2 O15 79.6(6) . 2_565 ?
O10 Ba2 O15 124.4(9) . 2_565 ?
O6 Ba2 O15 113.7(7) 1_545 2_565 ?
O13 Ba2 O15 64.9(9) 2_565 2_565 ?
O11 Ba2 O15 60.6(6) 2_465 2_565 ?
O9 Ba2 O15 119.8(7) 2_465 2_565 ?
O1 Ba2 O3 120.8(10) 2_475 2_465 ?
O4 Ba2 O3 169.9(7) . 2_465 ?
O10 Ba2 O3 114.0(8) . 2_465 ?
O6 Ba2 O3 110.4(8) 1_545 2_465 ?
O13 Ba2 O3 59.1(8) 2_565 2_465 ?
O11 Ba2 O3 61.8(9) 2_465 2_465 ?
O9 Ba2 O3 59.1(8) 2_465 2_465 ?
O15 Ba2 O3 93.8(7) 2_565 2_465 ?
O1 Ba2 O8 93.2(9) 2_475 2_565 ?
O4 Ba2 O8 54.9(6) . 2_565 ?
O10 Ba2 O8 130.6(7) . 2_565 ?
O6 Ba2 O8 56.8(7) 1_545 2_565 ?
O13 Ba2 O8 56.0(8) 2_565 2_565 ?
O11 Ba2 O8 117.2(6) 2_465 2_565 ?
O9 Ba2 O8 173.9(7) 2_465 2_565 ?
O15 Ba2 O8 57.0(6) 2_565 2_565 ?
O3 Ba2 O8 115.0(7) 2_465 2_565 ?
O1 Ba2 O2 122.7(8) 2_475 1_545 ?
O4 Ba2 O2 100.0(6) . 1_545 ?
O10 Ba2 O2 56.9(7) . 1_545 ?
O6 Ba2 O2 64.6(7) 1_545 1_545 ?
O13 Ba2 O2 113.9(9) 2_565 1_545 ?
O11 Ba2 O2 120.9(7) 2_465 1_545 ?
O9 Ba2 O2 61.8(8) 2_465 1_545 ?
O15 Ba2 O2 178.3(7) 2_565 1_545 ?
O3 Ba2 O2 86.4(7) 2_465 1_545 ?
O8 Ba2 O2 121.4(7) 2_565 1_545 ?
O1 Ba2 O1 173.8(15) 2_475 2_465 ?
O4 Ba2 O1 121.8(9) . 2_465 ?
O10 Ba2 O1 109.5(8) . 2_465 ?
O6 Ba2 O1 55.7(9) 1_545 2_465 ?
O13 Ba2 O1 61.0(9) 2_565 2_465 ?
O11 Ba2 O1 118.0(9) 2_465 2_465 ?
O9 Ba2 O1 85.0(9) 2_465 2_465 ?
O15 Ba2 O1 125.8(8) 2_565 2_465 ?
O3 Ba2 O1 56.3(9) 2_465 2_465 ?
O8 Ba2 O1 93.1(9) 2_565 2_465 ?
O2 Ba2 O1 53.1(8) 1_545 2_465 ?
O1 Si1 O15 94.8(14) . 1_665 ?
O1 Si1 O13 105.8(14) . 1_655 ?
O15 Si1 O13 90.6(14) 1_665 1_655 ?
O1 Si1 O3 96.5(15) . . ?
O15 Si1 O3 166.4(13) 1_665 . ?
O13 Si1 O3 93.5(14) 1_655 . ?
O1 Si1 O14 161.2(14) . 1_565 ?
O15 Si1 O14 83.2(10) 1_665 1_565 ?
O13 Si1 O14 93.0(11) 1_655 1_565 ?
O3 Si1 O14 83.8(11) . 1_565 ?
O1 Si1 O11 86.0(13) . 1_565 ?
O15 Si1 O11 88.3(11) 1_665 1_565 ?
O13 Si1 O11 168.3(11) 1_655 1_565 ?
O3 Si1 O11 85.0(13) . 1_565 ?
O14 Si1 O11 75.3(10) 1_565 1_565 ?
O1 Si1 Al1 136.8(14) . . ?
O15 Si1 Al1 126.4(8) 1_665 . ?
O13 Si1 Al1 88.1(10) 1_655 . ?
O3 Si1 Al1 41.0(8) . . ?
O14 Si1 Al1 43.5(8) 1_565 . ?
O11 Si1 Al1 83.1(7) 1_565 . ?
O1 Si1 Al3 123.9(12) . 1_565 ?
O15 Si1 Al3 83.4(8) 1_665 1_565 ?
O13 Si1 Al3 130.2(9) 1_655 1_565 ?
O3 Si1 Al3 84.0(10) . 1_565 ?
O14 Si1 Al3 37.3(8) 1_565 1_565 ?
O11 Si1 Al3 38.1(6) 1_565 1_565 ?
Al1 Si1 Al3 58.4(4) . 1_565 ?
O1 Si1 Ba2 64.9(11) . 2_564 ?
O15 Si1 Ba2 131.8(9) 1_665 2_564 ?
O13 Si1 Ba2 58.1(10) 1_655 2_564 ?
O3 Si1 Ba2 60.6(9) . 2_564 ?
O14 Si1 Ba2 129.4(9) 1_565 2_564 ?
O11 Si1 Ba2 129.6(7) 1_565 2_564 ?
Al1 Si1 Ba2 91.1(4) . 2_564 ?
Al3 Si1 Ba2 144.6(4) 1_565 2_564 ?
O1 Si1 Ba1 55.7(12) . 2_574 ?
O15 Si1 Ba1 131.5(9) 1_665 2_574 ?
O13 Si1 Ba1 131.3(11) 1_655 2_574 ?
O3 Si1 Ba1 51.9(8) . 2_574 ?
O14 Si1 Ba1 112.5(8) 1_565 2_574 ?
O11 Si1 Ba1 55.6(6) 1_565 2_574 ?
Al1 Si1 Ba1 84.2(3) . 2_574 ?
Al3 Si1 Ba1 84.4(3) 1_565 2_574 ?
Ba2 Si1 Ba1 74.0(2) 2_564 2_574 ?
O1 Si1 Ba2 52.5(11) . 2_574 ?
O15 Si1 Ba2 56.0(8) 1_665 2_574 ?
O13 Si1 Ba2 132.3(10) 1_655 2_574 ?
O3 Si1 Ba2 127.2(10) . 2_574 ?
O14 Si1 Ba2 112.9(9) 1_565 2_574 ?
O11 Si1 Ba2 55.3(7) 1_565 2_574 ?
Al1 Si1 Ba2 138.3(5) . 2_574 ?
Al3 Si1 Ba2 83.1(3) 1_565 2_574 ?
Ba2 Si1 Ba2 117.2(3) 2_564 2_574 ?
Ba1 Si1 Ba2 76.0(2) 2_574 2_574 ?
O1 Si1 Ba1 156.3(12) . 1_655 ?
O15 Si1 Ba1 76.4(7) 1_665 1_655 ?
O13 Si1 Ba1 53.2(8) 1_655 1_655 ?
O3 Si1 Ba1 95.8(8) . 1_655 ?
O14 Si1 Ba1 41.0(8) 1_565 1_655 ?
O11 Si1 Ba1 115.3(6) 1_565 1_655 ?
Al1 Si1 Ba1 60.6(3) . 1_655 ?
Al3 Si1 Ba1 77.5(3) 1_565 1_655 ?
Ba2 Si1 Ba1 104.5(3) 2_564 1_655 ?
Ba1 Si1 Ba1 144.8(3) 2_574 1_655 ?
Ba2 Si1 Ba1 130.3(3) 2_574 1_655 ?
O13 Si2 O8 94.9(14) . . ?
O13 Si2 O7 163.6(11) . . ?
O8 Si2 O7 96.8(11) . . ?
O13 Si2 O16 101.5(16) . 2_474 ?
O8 Si2 O16 100.5(13) . 2_474 ?
O7 Si2 O16 87.7(13) . 2_474 ?
O13 Si2 O10 82.3(14) . . ?
O8 Si2 O10 82.2(11) . . ?
O7 Si2 O10 87.9(11) . . ?
O16 Si2 O10 175.1(13) 2_474 . ?
O13 Si2 O2 88.8(13) . . ?
O8 Si2 O2 174.9(12) . . ?
O7 Si2 O2 78.9(10) . . ?
O16 Si2 O2 82.1(12) 2_474 . ?
O10 Si2 O2 94.9(10) . . ?
O13 Si2 Al4 123.1(10) . . ?
O8 Si2 Al4 128.8(9) . . ?
O7 Si2 Al4 40.7(7) . . ?
O16 Si2 Al4 103.4(11) 2_474 . ?
O10 Si2 Al4 71.8(8) . . ?
O2 Si2 Al4 46.2(7) . . ?
O13 Si2 Si3 96.1(13) . . ?
O8 Si2 Si3 41.0(8) . . ?
O7 Si2 Si3 85.4(9) . . ?
O16 Si2 Si3 139.2(11) 2_474 . ?
O10 Si2 Si3 42.5(8) . . ?
O2 Si2 Si3 135.3(8) . . ?
Al4 Si2 Si3 97.1(5) . . ?
O13 Si2 Si3 94.6(13) . 1_565 ?
O8 Si2 Si3 140.7(9) . 1_565 ?
O7 Si2 Si3 83.5(10) . 1_565 ?
O16 Si2 Si3 40.2(10) 2_474 1_565 ?
O10 Si2 Si3 136.8(8) . 1_565 ?
O2 Si2 Si3 41.9(7) . 1_565 ?
Al4 Si2 Si3 74.4(5) . 1_565 ?
Si3 Si2 Si3 168.9(5) . 1_565 ?
O13 Si2 Ba2 46.6(10) . 2_464 ?
O8 Si2 Ba2 50.9(7) . 2_464 ?
O7 Si2 Ba2 147.4(9) . 2_464 ?
O16 Si2 Ba2 93.7(10) 2_474 2_464 ?
O10 Si2 Ba2 91.2(8) . 2_464 ?
O2 Si2 Ba2 133.6(8) . 2_464 ?
Al4 Si2 Ba2 162.1(5) . 2_464 ?
Si3 Si2 Ba2 72.4(3) . 2_464 ?
Si3 Si2 Ba2 117.6(4) 1_565 2_464 ?
O13 Si2 Ba1 54.9(8) . . ?
O8 Si2 Ba1 130.6(9) . . ?
O7 Si2 Ba1 108.7(7) . . ?
O16 Si2 Ba1 121.5(11) 2_474 . ?
O10 Si2 Ba1 58.1(8) . . ?
O2 Si2 Ba1 49.6(7) . . ?
Al4 Si2 Ba1 68.5(3) . . ?
Si3 Si2 Ba1 98.7(3) . . ?
Si3 Si2 Ba1 85.0(3) 1_565 . ?
Ba2 Si2 Ba1 98.3(2) 2_464 . ?
O13 Si2 Ba1 155.7(12) . 2_574 ?
O8 Si2 Ba1 92.4(8) . 2_574 ?
O7 Si2 Ba1 34.9(7) . 2_574 ?
O16 Si2 Ba1 54.3(10) 2_474 2_574 ?
O10 Si2 Ba1 121.8(9) . 2_574 ?
O2 Si2 Ba1 85.5(7) . 2_574 ?
Al4 Si2 Ba1 67.5(3) . 2_574 ?
Si3 Si2 Ba1 104.6(3) . 2_574 ?
Si3 Si2 Ba1 65.7(3) 1_565 2_574 ?
Ba2 Si2 Ba1 128.6(2) 2_464 2_574 ?
Ba1 Si2 Ba1 132.0(3) . 2_574 ?
O5 Si3 O16 98.1(15) . 2_464 ?
O5 Si3 O8 99.4(13) . . ?
O16 Si3 O8 94.9(13) 2_464 . ?
O5 Si3 O10 94.2(13) . . ?
O16 Si3 O10 167.6(15) 2_464 . ?
O8 Si3 O10 84.2(11) . . ?
O5 Si3 O2 92.4(12) . 1_545 ?
O16 Si3 O2 87.9(13) 2_464 1_545 ?
O8 Si3 O2 167.4(12) . 1_545 ?
O10 Si3 O2 90.5(11) . 1_545 ?
O5 Si3 O15 169.9(11) . . ?
O16 Si3 O15 89.0(14) 2_464 . ?
O8 Si3 O15 87.2(11) . . ?
O10 Si3 O15 78.7(12) . . ?
O2 Si3 O15 80.6(11) 1_545 . ?
O5 Si3 Si2 91.2(11) . . ?
O16 Si3 Si2 135.2(11) 2_464 . ?
O8 Si3 Si2 40.3(7) . . ?
O10 Si3 Si2 45.2(9) . . ?
O2 Si3 Si2 135.7(8) 1_545 . ?
O15 Si3 Si2 88.8(9) . . ?
O5 Si3 Al2 134.3(10) . . ?
O16 Si3 Al2 126.2(12) 2_464 . ?
O8 Si3 Al2 88.4(9) . . ?
O10 Si3 Al2 41.5(9) . . ?
O2 Si3 Al2 80.0(8) 1_545 . ?
O15 Si3 Al2 37.5(7) . . ?
Si2 Si3 Al2 66.4(4) . . ?
O5 Si3 Si2 99.9(11) . 1_545 ?
O16 Si3 Si2 43.1(10) 2_464 1_545 ?
O8 Si3 Si2 135.7(8) . 1_545 ?
O10 Si3 Si2 133.2(9) . 1_545 ?
O2 Si3 Si2 44.9(8) 1_545 1_545 ?
O15 Si3 Si2 80.3(9) . 1_545 ?
Si2 Si3 Si2 168.9(5) . 1_545 ?
Al2 Si3 Si2 105.3(5) . 1_545 ?
O5 Si3 Ba2 69.2(8) . . ?
O16 Si3 Ba2 137.1(11) 2_464 . ?
O8 Si3 Ba2 127.0(8) . . ?
O10 Si3 Ba2 47.6(8) . . ?
O2 Si3 Ba2 53.5(7) 1_545 . ?
O15 Si3 Ba2 100.7(6) . . ?
Si2 Si3 Ba2 87.2(3) . . ?
Al2 Si3 Ba2 70.3(3) . . ?
Si2 Si3 Ba2 97.1(3) 1_545 . ?
O5 Si3 Ba1 40.6(9) . 2_564 ?
O16 Si3 Ba1 57.5(11) 2_464 2_564 ?
O8 Si3 Ba1 101.0(8) . 2_564 ?
O10 Si3 Ba1 134.8(9) . 2_564 ?
O2 Si3 Ba1 90.9(8) 1_545 2_564 ?
O15 Si3 Ba1 145.8(9) . 2_564 ?
Si2 Si3 Ba1 118.8(4) . 2_564 ?
Al2 Si3 Ba1 169.7(4) . 2_564 ?
Si2 Si3 Ba1 70.7(3) 1_545 2_564 ?
Ba2 Si3 Ba1 100.4(2) . 2_564 ?
O5 Si3 Ba2 144.1(10) . 2_464 ?
O16 Si3 Ba2 84.7(11) 2_464 2_464 ?
O8 Si3 Ba2 44.8(7) . 2_464 ?
O10 Si3 Ba2 86.1(8) . 2_464 ?
O2 Si3 Ba2 123.6(8) 1_545 2_464 ?
O15 Si3 Ba2 43.5(7) . 2_464 ?
Si2 Si3 Ba2 63.9(3) . 2_464 ?
Al2 Si3 Ba2 61.1(3) . 2_464 ?
Si2 Si3 Ba2 105.9(3) 1_545 2_464 ?
Ba2 Si3 Ba2 130.0(3) . 2_464 ?
Ba1 Si3 Ba2 128.8(3) 2_564 2_464 ?
O5 Si4 O9 98.2(14) . . ?
O5 Si4 O4 97.9(12) . . ?
O9 Si4 O4 163.9(15) . . ?
O5 Si4 O7 95.5(13) . . ?
O9 Si4 O7 95.2(13) . . ?
O4 Si4 O7 83.1(10) . . ?
O5 Si4 O11 89.2(14) . . ?
O9 Si4 O11 92.5(12) . . ?
O4 Si4 O11 87.9(10) . . ?
O7 Si4 O11 170.3(11) . . ?
O5 Si4 O3 173.0(12) . . ?
O9 Si4 O3 88.6(12) . . ?
O4 Si4 O3 75.3(11) . . ?
O7 Si4 O3 85.5(12) . . ?
O11 Si4 O3 88.8(13) . . ?
O5 Si4 Al3 89.8(11) . . ?
O9 Si4 Al3 134.1(11) . . ?
O4 Si4 Al3 46.2(8) . . ?
O7 Si4 Al3 129.1(7) . . ?
O11 Si4 Al3 42.1(7) . . ?
O3 Si4 Al3 84.2(8) . . ?
O5 Si4 Al4 100.6(10) . . ?
O9 Si4 Al4 128.0(11) . . ?
O4 Si4 Al4 47.9(8) . . ?
O7 Si4 Al4 35.3(6) . . ?
O11 Si4 Al4 135.4(7) . . ?
O3 Si4 Al4 76.2(9) . . ?
Al3 Si4 Al4 94.0(4) . . ?
O5 Si4 Al1 135.4(10) . . ?
O9 Si4 Al1 126.3(11) . . ?
O4 Si4 Al1 37.6(8) . . ?
O7 Si4 Al1 83.6(8) . . ?
O11 Si4 Al1 87.1(8) . . ?
O3 Si4 Al1 37.7(7) . . ?
Al3 Si4 Al1 59.3(4) . . ?
Al4 Si4 Al1 55.7(4) . . ?
O5 Si4 Ba1 130.8(10) . 2_574 ?
O9 Si4 Ba1 55.0(10) . 2_574 ?
O4 Si4 Ba1 112.9(10) . 2_574 ?
O7 Si4 Ba1 54.0(8) . 2_574 ?
O11 Si4 Ba1 127.7(9) . 2_574 ?
O3 Si4 Ba1 55.0(8) . 2_574 ?
Al3 Si4 Ba1 139.2(5) . 2_574 ?
Al4 Si4 Ba1 76.4(4) . 2_574 ?
Al1 Si4 Ba1 83.8(4) . 2_574 ?
O5 Si4 Ba1 52.3(10) . 2_564 ?
O9 Si4 Ba1 63.7(9) . 2_564 ?
O4 Si4 Ba1 128.0(10) . 2_564 ?
O7 Si4 Ba1 133.8(8) . 2_564 ?
O11 Si4 Ba1 55.4(8) . 2_564 ?
O3 Si4 Ba1 130.7(9) . 2_564 ?
Al3 Si4 Ba1 87.6(4) . 2_564 ?
Al4 Si4 Ba1 152.9(6) . 2_564 ?
Al1 Si4 Ba1 142.4(5) . 2_564 ?
Ba1 Si4 Ba1 118.6(3) 2_574 2_564 ?
O5 Si4 Ba2 127.1(11) . 2_564 ?
O9 Si4 Ba2 54.1(10) . 2_564 ?
O4 Si4 Ba2 114.8(8) . 2_564 ?
O7 Si4 Ba2 127.3(9) . 2_564 ?
O11 Si4 Ba2 54.1(8) . 2_564 ?
O3 Si4 Ba2 56.1(8) . 2_564 ?
Al3 Si4 Ba2 85.3(3) . 2_564 ?
Al4 Si4 Ba2 132.2(6) . 2_564 ?
Al1 Si4 Ba2 84.6(3) . 2_564 ?
Ba1 Si4 Ba2 73.7(3) 2_574 2_564 ?
Ba1 Si4 Ba2 74.8(2) 2_564 2_564 ?
O16 Al1 O3 178.0(17) . . ?
O16 Al1 O12 90.9(14) . 1_655 ?
O3 Al1 O12 89.7(12) . 1_655 ?
O16 Al1 O4 95.7(14) . . ?
O3 Al1 O4 86.2(12) . . ?
O12 Al1 O4 87.4(13) 1_655 . ?
O16 Al1 O14 90.2(14) . 1_565 ?
O3 Al1 O14 87.9(12) . 1_565 ?
O12 Al1 O14 98.4(12) 1_655 1_565 ?
O4 Al1 O14 171.7(12) . 1_565 ?
O16 Al1 O6 87.8(14) . . ?
O3 Al1 O6 91.7(13) . . ?
O12 Al1 O6 176.3(14) 1_655 . ?
O4 Al1 O6 89.3(13) . . ?
O14 Al1 O6 85.1(13) 1_565 . ?
O16 Al1 Al4 94.4(12) . . ?
O3 Al1 Al4 86.3(9) . . ?
O12 Al1 Al4 139.4(10) 1_655 . ?
O4 Al1 Al4 52.1(9) . . ?
O14 Al1 Al4 121.8(10) 1_565 . ?
O6 Al1 Al4 37.4(9) . . ?
O16 Al1 Si1 134.3(13) . . ?
O3 Al1 Si1 43.9(9) . . ?
O12 Al1 Si1 88.8(8) 1_655 . ?
O4 Al1 Si1 129.9(8) . . ?
O14 Al1 Si1 44.8(7) 1_565 . ?
O6 Al1 Si1 94.6(10) . . ?
Al4 Al1 Si1 114.5(5) . . ?
O16 Al1 Al3 87.1(12) . 1_565 ?
O3 Al1 Al3 91.2(12) . 1_565 ?
O12 Al1 Al3 139.3(9) 1_655 1_565 ?
O4 Al1 Al3 133.2(10) . 1_565 ?
O14 Al1 Al3 41.1(8) 1_565 1_565 ?
O6 Al1 Al3 44.1(9) . 1_565 ?
Al4 Al1 Al3 81.2(4) . 1_565 ?
Si1 Al1 Al3 65.0(4) . 1_565 ?
O16 Al1 Al3 93.1(12) . . ?
O3 Al1 Al3 88.7(12) . . ?
O12 Al1 Al3 42.9(8) 1_655 . ?
O4 Al1 Al3 44.6(9) . . ?
O14 Al1 Al3 141.1(10) 1_565 . ?
O6 Al1 Al3 133.7(10) . . ?
Al4 Al1 Al3 96.6(5) . . ?
Si1 Al1 Al3 116.2(5) . . ?
Al3 Al1 Al3 177.8(5) 1_565 . ?
O16 Al1 Si4 135.5(13) . . ?
O3 Al1 Si4 46.4(10) . . ?
O12 Al1 Si4 87.0(8) 1_655 . ?
O4 Al1 Si4 39.7(7) . . ?
O14 Al1 Si4 134.2(8) 1_565 . ?
O6 Al1 Si4 91.5(9) . . ?
Al4 Al1 Si4 61.7(4) . . ?
Si1 Al1 Si4 90.2(4) . . ?
Al3 Al1 Si4 121.6(4) 1_565 . ?
Al3 Al1 Si4 57.0(4) . . ?
O16 Al1 Ba1 67.7(12) . 1_655 ?
O3 Al1 Ba1 111.2(9) . 1_655 ?
O12 Al1 Ba1 55.9(8) 1_655 1_655 ?
O4 Al1 Ba1 137.7(9) . 1_655 ?
O14 Al1 Ba1 50.2(8) 1_565 1_655 ?
O6 Al1 Ba1 126.5(10) . 1_655 ?
Al4 Al1 Ba1 158.7(5) . 1_655 ?
Si1 Al1 Ba1 74.7(3) . 1_655 ?
Al3 Al1 Ba1 86.3(3) 1_565 1_655 ?
Al3 Al1 Ba1 95.8(3) . 1_655 ?
Si4 Al1 Ba1 139.3(4) . 1_655 ?
O12 Al2 O15 118.3(11) . . ?
O12 Al2 O9 100.9(13) . 2_465 ?
O15 Al2 O9 114.2(15) . 2_465 ?
O12 Al2 O10 145.1(15) . . ?
O15 Al2 O10 87.6(11) . . ?
O9 Al2 O10 87.5(13) 2_465 . ?
O12 Al2 O13 82.2(12) . . ?
O15 Al2 O13 94.6(13) . . ?
O9 Al2 O13 144.1(13) 2_465 . ?
O10 Al2 O13 72.1(12) . . ?
O12 Al2 Si3 158.6(8) . . ?
O15 Al2 Si3 46.0(7) . . ?
O9 Al2 Si3 99.7(11) 2_465 . ?
O10 Al2 Si3 41.9(9) . . ?
O13 Al2 Si3 84.8(9) . . ?
O12 Al2 Ba1 70.4(9) . . ?
O15 Al2 Ba1 162.7(10) . . ?
O9 Al2 Ba1 76.4(10) 2_465 . ?
O10 Al2 Ba1 79.0(9) . . ?
O13 Al2 Ba1 71.0(8) . . ?
Si3 Al2 Ba1 120.8(5) . . ?
O12 Al2 Al3 39.7(9) . 1_455 ?
O15 Al2 Al3 87.6(8) . 1_455 ?
O9 Al2 Al3 93.1(11) 2_465 1_455 ?
O10 Al2 Al3 174.9(11) . 1_455 ?
O13 Al2 Al3 109.8(9) . 1_455 ?
Si3 Al2 Al3 133.1(5) . 1_455 ?
Ba1 Al2 Al3 106.0(4) . 1_455 ?
O12 Al2 Ba2 84.2(7) . 2_464 ?
O15 Al2 Ba2 50.8(9) . 2_464 ?
O9 Al2 Ba2 163.8(11) 2_465 2_464 ?
O10 Al2 Ba2 97.1(8) . 2_464 ?
O13 Al2 Ba2 51.5(8) . 2_464 ?
Si3 Al2 Ba2 74.4(3) . 2_464 ?
Ba1 Al2 Ba2 119.7(5) . 2_464 ?
Al3 Al2 Ba2 80.9(3) 1_455 2_464 ?
O12 Al2 Ba1 108.6(9) . 1_545 ?
O15 Al2 Ba1 77.6(10) . 1_545 ?
O9 Al2 Ba1 39.0(10) 2_465 1_545 ?
O10 Al2 Ba1 99.2(10) . 1_545 ?
O13 Al2 Ba1 168.7(9) . 1_545 ?
Si3 Al2 Ba1 84.0(4) . 1_545 ?
Ba1 Al2 Ba1 115.1(3) . 1_545 ?
Al3 Al2 Ba1 78.3(4) 1_455 1_545 ?
Ba2 Al2 Ba1 124.8(4) 2_464 1_545 ?
O12 Al2 Ba2 136.1(8) . . ?
O15 Al2 Ba2 102.7(8) . . ?
O9 Al2 Ba2 44.1(10) 2_465 . ?
O10 Al2 Ba2 43.5(8) . . ?
O13 Al2 Ba2 111.2(8) . . ?
Si3 Al2 Ba2 64.8(3) . . ?
Ba1 Al2 Ba2 75.0(2) . . ?
Al3 Al2 Ba2 136.6(4) 1_455 . ?
Ba2 Al2 Ba2 137.5(3) 2_464 . ?
Ba1 Al2 Ba2 63.5(2) 1_545 . ?
O8 Al3 O11 173.9(12) 2_565 . ?
O8 Al3 O14 101.0(11) 2_565 . ?
O11 Al3 O14 84.8(11) . . ?
O8 Al3 O12 88.2(11) 2_565 1_655 ?
O11 Al3 O12 93.2(11) . 1_655 ?
O14 Al3 O12 96.3(12) . 1_655 ?
O8 Al3 O6 90.0(11) 2_565 1_545 ?
O11 Al3 O6 88.5(12) . 1_545 ?
O14 Al3 O6 85.7(13) . 1_545 ?
O12 Al3 O6 177.5(13) 1_655 1_545 ?
O8 Al3 O4 84.7(10) 2_565 . ?
O11 Al3 O4 89.6(10) . . ?
O14 Al3 O4 173.2(11) . . ?
O12 Al3 O4 80.1(11) 1_655 . ?
O6 Al3 O4 98.1(12) 1_545 . ?
O8 Al3 Si4 128.4(9) 2_565 . ?
O11 Al3 Si4 45.7(9) . . ?
O14 Al3 Si4 130.4(8) . . ?
O12 Al3 Si4 90.3(8) 1_655 . ?
O6 Al3 Si4 89.6(9) 1_545 . ?
O4 Al3 Si4 44.4(6) . . ?
O8 Al3 Al1 96.0(9) 2_565 1_545 ?
O11 Al3 Al1 87.0(10) . 1_545 ?
O14 Al3 Al1 42.0(9) . 1_545 ?
O12 Al3 Al1 138.2(9) 1_655 1_545 ?
O6 Al3 Al1 43.7(9) 1_545 1_545 ?
O4 Al3 Al1 141.7(9) . 1_545 ?
Si4 Al3 Al1 117.7(4) . 1_545 ?
O8 Al3 Al1 84.1(9) 2_565 . ?
O11 Al3 Al1 93.2(10) . . ?
O14 Al3 Al1 135.8(10) . . ?
O12 Al3 Al1 39.5(7) 1_655 . ?
O6 Al3 Al1 138.5(10) 1_545 . ?
O4 Al3 Al1 40.6(8) . . ?
Si4 Al3 Al1 63.7(4) . . ?
Al1 Al3 Al1 177.8(5) 1_545 . ?
O8 Al3 Al2 102.3(8) 2_565 1_655 ?
O11 Al3 Al2 82.0(8) . 1_655 ?
O14 Al3 Al2 63.1(9) . 1_655 ?
O12 Al3 Al2 34.3(8) 1_655 1_655 ?
O6 Al3 Al2 148.0(11) 1_545 1_655 ?
O4 Al3 Al2 112.3(9) . 1_655 ?
Si4 Al3 Al2 104.7(5) . 1_655 ?
Al1 Al3 Al2 105.0(5) 1_545 1_655 ?
Al1 Al3 Al2 72.8(4) . 1_655 ?
O8 Al3 Si1 140.1(9) 2_565 1_545 ?
O11 Al3 Si1 45.7(8) . 1_545 ?
O14 Al3 Si1 39.2(7) . 1_545 ?
O12 Al3 Si1 95.2(8) 1_655 1_545 ?
O6 Al3 Si1 87.3(9) 1_545 1_545 ?
O4 Al3 Si1 135.0(7) . 1_545 ?
Si4 Al3 Si1 91.3(4) . 1_545 ?
Al1 Al3 Si1 56.6(4) 1_545 1_545 ?
Al1 Al3 Si1 122.2(4) . 1_545 ?
Al2 Al3 Si1 64.3(3) 1_655 1_545 ?
O8 Al3 Ba2 58.9(7) 2_565 . ?
O11 Al3 Ba2 115.7(8) . . ?
O14 Al3 Ba2 132.6(9) . . ?
O12 Al3 Ba2 122.6(8) 1_655 . ?
O6 Al3 Ba2 54.9(9) 1_545 . ?
O4 Al3 Ba2 53.7(7) . . ?
Si4 Al3 Ba2 79.6(3) . . ?
Al1 Al3 Ba2 94.1(3) 1_545 . ?
Al1 Al3 Ba2 87.8(3) . . ?
Al2 Al3 Ba2 154.9(4) 1_655 . ?
Si1 Al3 Ba2 140.8(4) 1_545 . ?
O6 Al4 O1 103.6(15) . 2_475 ?
O6 Al4 O7 108.6(14) . . ?
O1 Al4 O7 145.9(16) 2_475 . ?
O6 Al4 O2 114.1(15) . . ?
O1 Al4 O2 91.9(15) 2_475 . ?
O7 Al4 O2 84.9(11) . . ?
O6 Al4 O4 86.5(13) . . ?
O1 Al4 O4 90.1(13) 2_475 . ?
O7 Al4 O4 81.2(11) . . ?
O2 Al4 O4 158.1(11) . . ?
O6 Al4 Si2 141.5(12) . . ?
O1 Al4 Si2 110.4(13) 2_475 . ?
O7 Al4 Si2 45.1(8) . . ?
O2 Al4 Si2 48.8(8) . . ?
O4 Al4 Si2 110.4(8) . . ?
O6 Al4 Al1 44.5(11) . . ?
O1 Al4 Al1 101.8(13) 2_475 . ?
O7 Al4 Al1 93.7(9) . . ?
O2 Al4 Al1 156.7(11) . . ?
O4 Al4 Al1 42.1(7) . . ?
Si2 Al4 Al1 138.1(6) . . ?
O6 Al4 Si4 98.2(11) . . ?
O1 Al4 Si4 124.9(13) 2_475 . ?
O7 Al4 Si4 39.9(9) . . ?
O2 Al4 Si4 123.5(8) . . ?
O4 Al4 Si4 41.3(6) . . ?
Si2 Al4 Si4 76.9(5) . . ?
Al1 Al4 Si4 62.6(4) . . ?
O6 Al4 Ba2 61.7(11) . 1_565 ?
O1 Al4 Ba2 68.9(11) 2_475 1_565 ?
O7 Al4 Ba2 137.6(11) . 1_565 ?
O2 Al4 Ba2 66.2(8) . 1_565 ?
O4 Al4 Ba2 134.2(7) . 1_565 ?
Si2 Al4 Ba2 115.0(5) . 1_565 ?
Al1 Al4 Ba2 101.1(4) . 1_565 ?
Si4 Al4 Ba2 159.2(6) . 1_565 ?
O6 Al4 Ba2 122.9(11) . . ?
O1 Al4 Ba2 49.7(11) 2_475 . ?
O7 Al4 Ba2 101.7(10) . . ?
O2 Al4 Ba2 115.7(9) . . ?
O4 Al4 Ba2 51.7(7) . . ?
Si2 Al4 Ba2 93.3(5) . . ?
Al1 Al4 Ba2 87.4(4) . . ?
Si4 Al4 Ba2 76.0(4) . . ?
Ba2 Al4 Ba2 118.3(3) 1_565 . ?
O6 Al4 Ba1 131.3(11) . . ?
O1 Al4 Ba1 45.6(12) 2_475 . ?
O7 Al4 Ba1 113.7(9) . . ?
O2 Al4 Ba1 49.7(7) . . ?
O4 Al4 Ba1 122.3(8) . . ?
Si2 Al4 Ba1 69.1(3) . . ?
Al1 Al4 Ba1 147.4(4) . . ?
Si4 Al4 Ba1 129.9(5) . . ?
Ba2 Al4 Ba1 70.9(2) 1_565 . ?
Ba2 Al4 Ba1 70.6(2) . . ?
O6 Al4 Ba1 74.2(10) . 2_574 ?
O1 Al4 Ba1 177.7(13) 2_475 2_574 ?
O7 Al4 Ba1 35.9(9) . 2_574 ?
O2 Al4 Ba1 89.8(8) . 2_574 ?
O4 Al4 Ba1 88.8(6) . 2_574 ?
Si2 Al4 Ba1 71.9(3) . 2_574 ?
Al1 Al4 Ba1 76.0(3) . 2_574 ?
Si4 Al4 Ba1 55.0(3) . 2_574 ?
Ba2 Al4 Ba1 110.5(4) 1_565 2_574 ?
Ba2 Al4 Ba1 130.6(4) . 2_574 ?
Ba1 Al4 Ba1 136.6(3) . 2_574 ?
Al4 O1 Si1 151(2) 2_574 . ?
Al4 O1 Ba2 100.9(15) 2_574 2_574 ?
Si1 O1 Ba2 95.9(13) . 2_574 ?
Al4 O1 Ba1 108.0(15) 2_574 2_574 ?
Si1 O1 Ba1 92.4(15) . 2_574 ?
Ba2 O1 Ba1 98.5(11) 2_574 2_574 ?
Al4 O1 Ba2 78.3(12) 2_574 2_564 ?
Si1 O1 Ba2 82.5(12) . 2_564 ?
Ba2 O1 Ba2 173.8(14) 2_574 2_564 ?
Ba1 O1 Ba2 87.6(10) 2_574 2_564 ?
Si3 O2 Al4 120.9(13) 1_565 . ?
Si3 O2 Si2 93.1(10) 1_565 . ?
Al4 O2 Si2 85.0(11) . . ?
Si3 O2 Ba1 139.4(11) 1_565 . ?
Al4 O2 Ba1 99.0(10) . . ?
Si2 O2 Ba1 97.6(10) . . ?
Si3 O2 Ba2 94.9(10) 1_565 1_565 ?
Al4 O2 Ba2 76.6(7) . 1_565 ?
Si2 O2 Ba2 161.6(11) . 1_565 ?
Ba1 O2 Ba2 86.9(6) . 1_565 ?
Al1 O3 Si1 95.1(13) . . ?
Al1 O3 Si4 95.9(13) . . ?
Si1 O3 Si4 167.8(15) . . ?
Al1 O3 Ba1 134.0(15) . 2_574 ?
Si1 O3 Ba1 93.1(12) . 2_574 ?
Si4 O3 Ba1 83.0(9) . 2_574 ?
Al1 O3 Ba2 133.3(15) . 2_564 ?
Si1 O3 Ba2 83.6(10) . 2_564 ?
Si4 O3 Ba2 85.1(10) . 2_564 ?
Ba1 O3 Ba2 92.6(7) 2_574 2_564 ?
Al1 O4 Si4 102.7(12) . . ?
Al1 O4 Al3 94.9(11) . . ?
Si4 O4 Al3 89.4(11) . . ?
Al1 O4 Al4 85.8(12) . . ?
Si4 O4 Al4 90.8(10) . . ?
Al3 O4 Al4 179.2(14) . . ?
Al1 O4 Ba2 141.6(10) . . ?
Si4 O4 Ba2 115.5(11) . . ?
Al3 O4 Ba2 90.0(10) . . ?
Al4 O4 Ba2 89.3(8) . . ?
Si4 O5 Si3 137.1(19) . . ?
Si4 O5 Ba1 97.6(12) . 2_564 ?
Si3 O5 Ba1 114.1(13) . 2_564 ?
Si4 O5 Ba2 94.6(10) . . ?
Si3 O5 Ba2 82.1(9) . . ?
Ba1 O5 Ba2 136.6(10) 2_564 . ?
Al4 O6 Al1 98.2(16) . . ?
Al4 O6 Al3 166.7(19) . 1_565 ?
Al1 O6 Al3 92.2(12) . 1_565 ?
Al4 O6 Ba2 85.8(11) . 1_565 ?
Al1 O6 Ba2 149.5(12) . 1_565 ?
Al3 O6 Ba2 89.5(11) 1_565 1_565 ?
Al4 O7 Si2 94.1(11) . . ?
Al4 O7 Si4 104.8(12) . . ?
Si2 O7 Si4 130.4(15) . . ?
Al4 O7 Ba1 120.8(13) . 2_574 ?
Si2 O7 Ba1 120.2(10) . 2_574 ?
Si4 O7 Ba1 88.5(9) . 2_574 ?
Al3 O8 Si2 122.7(14) 2_464 . ?
Al3 O8 Si3 132.7(14) 2_464 . ?
Si2 O8 Si3 98.8(10) . . ?
Al3 O8 Ba2 88.1(8) 2_464 2_464 ?
Si2 O8 Ba2 99.3(10) . 2_464 ?
Si3 O8 Ba2 108.0(11) . 2_464 ?
Si4 O9 Al2 143.1(19) . 2_564 ?
Si4 O9 Ba1 90.4(11) . 2_574 ?
Al2 O9 Ba1 115.1(14) 2_564 2_574 ?
Si4 O9 Ba2 94.1(12) . 2_564 ?
Al2 O9 Ba2 108.8(13) 2_564 2_564 ?
Ba1 O9 Ba2 94.8(9) 2_574 2_564 ?
Si4 O9 Ba1 83.9(11) . 2_564 ?
Al2 O9 Ba1 67.9(9) 2_564 2_564 ?
Ba1 O9 Ba1 172.7(12) 2_574 2_564 ?
Ba2 O9 Ba1 90.3(9) 2_564 2_564 ?
Al2 O10 Si3 96.5(13) . . ?
Al2 O10 Si2 105.3(13) . . ?
Si3 O10 Si2 92.3(11) . . ?
Al2 O10 Ba2 108.1(11) . . ?
Si3 O10 Ba2 101.5(12) . . ?
Si2 O10 Ba2 141.9(13) . . ?
Al2 O10 Ba1 64.8(8) . . ?
Si3 O10 Ba1 160.9(13) . . ?
Si2 O10 Ba1 89.2(10) . . ?
Ba2 O10 Ba1 88.8(6) . . ?
Al3 O11 Si4 92.2(11) . . ?
Al3 O11 Si1 96.3(11) . 1_545 ?
Si4 O11 Si1 171.4(12) . 1_545 ?
Al3 O11 Ba1 133.4(13) . 2_564 ?
Si4 O11 Ba1 88.6(8) . 2_564 ?
Si1 O11 Ba1 84.6(9) 1_545 2_564 ?
Al3 O11 Ba2 130.4(12) . 2_564 ?
Si4 O11 Ba2 90.6(11) . 2_564 ?
Si1 O11 Ba2 85.0(8) 1_545 2_564 ?
Ba1 O11 Ba2 96.1(6) 2_564 2_564 ?
Al2 O12 Al1 150.4(16) . 1_455 ?
Al2 O12 Al3 106.0(14) . 1_455 ?
Al1 O12 Al3 97.6(11) 1_455 1_455 ?
Al2 O12 Ba1 74.7(9) . . ?
Al1 O12 Ba1 92.0(10) 1_455 . ?
Al3 O12 Ba1 153.8(10) 1_455 . ?
Si2 O13 Si1 131(2) . 1_455 ?
Si2 O13 Al2 98.9(15) . . ?
Si1 O13 Al2 129.7(15) 1_455 . ?
Si2 O13 Ba2 105.9(13) . 2_464 ?
Si1 O13 Ba2 86.6(10) 1_455 2_464 ?
Al2 O13 Ba2 88.3(12) . 2_464 ?
Si2 O13 Ba1 97.0(10) . . ?
Si1 O13 Ba1 97.0(12) 1_455 . ?
Al2 O13 Ba1 63.8(7) . . ?
Ba2 O13 Ba1 146.4(12) 2_464 . ?
Al3 O14 Al1 96.9(12) . 1_545 ?
Al3 O14 Si1 103.6(11) . 1_545 ?
Al1 O14 Si1 91.7(11) 1_545 1_545 ?
Al3 O14 Ba1 143.3(11) . 1_645 ?
Al1 O14 Ba1 96.2(11) 1_545 1_645 ?
Si1 O14 Ba1 110.1(11) 1_545 1_645 ?
Al2 O15 Si1 122.1(12) . 1_445 ?
Al2 O15 Si3 96.5(11) . . ?
Si1 O15 Si3 134.9(16) 1_445 . ?
Al2 O15 Ba2 100.3(13) . 2_464 ?
Si1 O15 Ba2 90.3(8) 1_445 2_464 ?
Si3 O15 Ba2 106.0(9) . 2_464 ?
Al1 O16 Si3 130(2) . 2_565 ?
Al1 O16 Si2 133(2) . 2_575 ?
Si3 O16 Si2 96.7(14) 2_565 2_575 ?
Al1 O16 Ba1 82.3(13) . 1_655 ?
Si3 O16 Ba1 93.0(12) 2_565 1_655 ?
Si2 O16 Ba1 95.7(12) 2_575 1_655 ?
 
_refine_diff_density_max    3.009
_refine_diff_density_min   -2.513
_refine_diff_density_rms    0.503

_shelx_res_file
;

TITL para_p10_cr1_s2 in Pn
    shelx.res
    created by SHELXL-2018/3 at 14:43:23 on 17-May-2019
REM Pn (#7 in standard setting)
CELL 0.29050   8.742413   5.386540   9.633710  90.0000  91.3464  90.0000
ZERR    2.00   0.003214   0.002868   0.001952   0.0000   0.0249   0.0000
LATT -1
SYMM  x+1/2,-y, z+1/2
SFAC O Ba  Al Si
DISP Al     0.005     0.008      22.3
DISP Ba    -1.085     2.819    4738.8
DISP  O    -0.001     0.001       6.7
DISP Si     0.008     0.011      28.2
UNIT     32    4   8  8

OMIT     3   0   9
OMIT    -2   2  12
OMIT    -6   3   9
OMIT     2   3  10
OMIT     6   1   8
OMIT     6   1  10
OMIT     5   1 -14

L.S. 20
FMAP 2
PLAN 100
ACTA
BOND
TWIN

WGHT    0.112100
BASF   0.33858
FVAR       3.10260
BA1   2    0.015681    0.923794    0.387586    11.00000    0.00855    0.01155 =
         0.01789   -0.00064    0.00243    0.00110
BA2   2    0.332793    0.404506    0.390563    11.00000    0.01113    0.00661 =
         0.01598   -0.00038    0.00548    0.00022
SI1   4    0.831227    1.084644    0.061261    11.00000    0.01040    0.01550 =
         0.01109   -0.00013    0.00577   -0.00139
SI2   4    0.160850    0.845189    0.051320    11.00000    0.01243
SI3   4    0.190813    0.348540    0.052673    11.00000    0.01621    0.00274 =
         0.01790   -0.00019    0.00320    0.00363
SI4   4    0.509026    0.593890    0.053176    11.00000    0.00091    0.04420 =
         0.01316   -0.00826   -0.00030    0.00229
AL1   3    0.670464    0.873383    0.256078    11.00000    0.00948
AL2   3   -0.032087    0.515633    0.218532    11.00000    0.00484    0.01282 =
         0.01997   -0.00893    0.00663   -0.00412
AL3   3    0.664510    0.371756    0.255626    11.00000    0.00508
AL4   3    0.373948    0.938823    0.229234    11.00000    0.01065
REM AFIX   1
O1    1    0.816352    1.121413   -0.112588    11.00000    0.01458
O2    1    0.194846    1.106510    0.185008    11.00000    0.00815
O3    1    0.672169    0.866129    0.076291    11.00000    0.01252
O4    1    0.526609    0.644557    0.242527    11.00000    0.00918
O5    1    0.382896    0.372412    0.055199    11.00000    0.01522
O6    1    0.519821    1.116323    0.254425    11.00000    0.01491
O7    1    0.368167    0.850754    0.063040    11.00000    0.00926
O8    1    0.144699    0.594458   -0.064914    11.00000    0.00845
O9    1    0.529644    0.613222   -0.124553    11.00000    0.01179
O10   1    0.165752    0.584045    0.185378    11.00000    0.01287
O11   1    0.665548    0.353912    0.072048    11.00000    0.00761
O12   1   -0.197254    0.633072    0.262043    11.00000    0.00762
O13   1   -0.025359    0.848820    0.089879    11.00000    0.01979
O14   1    0.803269    0.130958    0.249800    11.00000    0.01103
O15   1   -0.028766    0.321289    0.085590    11.00000    0.00906
O16   1    0.672094    0.889316    0.426454    11.00000    0.02396
REM AFIX   0

HKLF 4


REM  para_p10_cr1_s2 in Pn
REM wR2 = 0.2346, GooF = S = 1.009, Restrained GooF = 1.008 for all data
REM R1 = 0.0897 for 1196 Fo > 4sig(Fo) and 0.1117 for all 1736 data
REM 136 parameters refined using 2 restraints

END

WGHT      0.1133      0.0000

REM Highest difference peak  3.009,  deepest hole -2.513,  1-sigma level  0.503
Q1    1   0.0053  0.9466  0.3233  11.00000  0.05    3.01
Q2    1   0.0773  0.7862  0.3955  11.00000  0.05    2.94
Q3    1   0.0288  0.9397  0.4583  11.00000  0.05    2.76
Q4    1   0.2768  0.2849  0.3845  11.00000  0.05    2.74
Q5    1   0.3310  0.3871  0.3216  11.00000  0.05    2.70
Q6    1   0.3395  0.4191  0.4578  11.00000  0.05    2.55
Q7    1   0.8421  1.0752 -0.0739  11.00000  0.05    2.23
Q8    1   0.7648  1.2208  0.0590  11.00000  0.05    2.04
Q9    1   0.0427  1.0207  0.4209  11.00000  0.05    1.99
Q10   1   0.6633  1.3056 -0.1224  11.00000  0.05    1.83
Q11   1   0.7297  0.2946  0.0510  11.00000  0.05    1.80
Q12   1   0.4756  0.1846  0.0448  11.00000  0.05    1.75
Q13   1   0.2853  1.1564  0.1963  11.00000  0.05    1.63
Q14   1   0.8650  1.2161 -0.1248  11.00000  0.05    1.62
Q15   1   0.3068  0.5487  0.3647  11.00000  0.05    1.60
Q16   1   0.4990  0.5606 -0.1454  11.00000  0.05    1.58
Q17   1   0.7821  1.1944 -0.0894  11.00000  0.05    1.58
Q18   1   0.6731  0.3525  0.3067  11.00000  0.05    1.57
Q19   1   0.5871  0.7699  0.3840  11.00000  0.05    1.55
Q20   1   0.1867  0.1856  0.3965  11.00000  0.05    1.54
Q21   1   0.4413  0.8023 -0.0991  11.00000  0.05    1.53
Q22   1   0.4873  0.7203 -0.0932  11.00000  0.05    1.53
Q23   1   0.6773  0.8824  0.3041  11.00000  0.05    1.53
Q24   1   0.0987  1.2726  0.2259  11.00000  0.05    1.52
Q25   1   0.6973  1.0793 -0.1132  11.00000  0.05    1.49
Q26   1   0.5440  0.5851 -0.0803  11.00000  0.05    1.48
Q27   1   0.0170  0.9021  0.1449  11.00000  0.05    1.47
Q28   1   0.0192  0.9153  0.5253  11.00000  0.05    1.47
Q29   1  -0.0394  0.8615  0.0420  11.00000  0.05    1.46
Q30   1   0.6433  0.8626  0.3915  11.00000  0.05    1.46
Q31   1   0.6538  0.5459 -0.1093  11.00000  0.05    1.45
Q32   1   0.6040  0.2327  0.2322  11.00000  0.05    1.44
Q33   1   0.6333  0.4329  0.1455  11.00000  0.05    1.44
Q34   1   0.2190  0.2630  0.0018  11.00000  0.05    1.43
Q35   1  -0.0422  0.4563  0.1655  11.00000  0.05    1.43
Q36   1   0.2563  0.2454  0.0617  11.00000  0.05    1.43
Q37   1   0.6238  0.7994  0.2425  11.00000  0.05    1.43
Q38   1   0.5791  0.7181 -0.1296  11.00000  0.05    1.42
Q39   1   0.9470  0.9658 -0.0850  11.00000  0.05    1.39
Q40   1   0.3969  0.5580  0.3421  11.00000  0.05    1.38
Q41   1   0.5605  0.5714  0.1192  11.00000  0.05    1.38
Q42   1   0.4360  1.0171  0.2601  11.00000  0.05    1.37
Q43   1   0.7803  0.1947  0.1933  11.00000  0.05    1.36
Q44   1   0.1459  0.2920  0.0596  11.00000  0.05    1.36
Q45   1   0.7405  0.8866 -0.1139  11.00000  0.05    1.36
Q46   1   0.2607  0.7419 -0.1082  11.00000  0.05    1.35
Q47   1  -0.0404  0.4921  0.2844  11.00000  0.05    1.35
Q48   1   0.6436  0.3039  0.2218  11.00000  0.05    1.35
Q49   1   0.2004  1.0554  0.1230  11.00000  0.05    1.34
Q50   1  -0.2063  0.6855  0.1172  11.00000  0.05    1.34
Q51   1   0.3938  0.5322 -0.1365  11.00000  0.05    1.33
Q52   1   0.5377  0.4303  0.0741  11.00000  0.05    1.33
Q53   1   0.3869  0.6061  0.3598  11.00000  0.05    1.32
Q54   1  -0.0426  0.8400  0.3856  11.00000  0.05    1.32
Q55   1   0.1723  0.7126  0.2380  11.00000  0.05    1.31
Q56   1   0.8191  1.0814 -0.1444  11.00000  0.05    1.31
Q57   1   0.4010  0.2149  0.3581  11.00000  0.05    1.31
Q58   1   0.3700  0.3328  0.2282  11.00000  0.05    1.31
Q59   1  -0.1611  0.6058  0.1126  11.00000  0.05    1.30
Q60   1   0.2573  1.0501  0.2814  11.00000  0.05    1.30
Q61   1   0.6214  0.3936 -0.1131  11.00000  0.05    1.29
Q62   1   0.9140  1.3231 -0.1366  11.00000  0.05    1.28
Q63   1  -0.0782  0.9148  0.0004  11.00000  0.05    1.27
Q64   1   0.0613  0.8186  0.2353  11.00000  0.05    1.27
Q65   1   0.4382  0.7242  0.2072  11.00000  0.05    1.27
Q66   1   0.2666  0.5621 -0.0112  11.00000  0.05    1.26
Q67   1   0.3209  1.0662  0.2019  11.00000  0.05    1.26
Q68   1  -0.0385  0.7358  0.4225  11.00000  0.05    1.26
Q69   1   0.1413  0.6415  0.2433  11.00000  0.05    1.25
Q70   1   0.4257  0.3994 -0.1045  11.00000  0.05    1.24
Q71   1   0.9571  1.0836 -0.0980  11.00000  0.05    1.23
Q72   1  -0.2839  0.6264  0.2404  11.00000  0.05    1.23
Q73   1   0.6007  1.0194  0.2816  11.00000  0.05    1.23
Q74   1   0.7353  1.2853 -0.1129  11.00000  0.05    1.23
Q75   1   0.3974  0.4137  0.4376  11.00000  0.05    1.22
Q76   1   0.2079  0.6405 -0.1151  11.00000  0.05    1.22
Q77   1   0.7393  0.7807  0.0278  11.00000  0.05    1.21
Q78   1  -0.0753  0.7373  0.2421  11.00000  0.05    1.21
Q79   1   0.8167  1.0942  0.1139  11.00000  0.05    1.20
Q80   1   0.2168  0.3859  0.3778  11.00000  0.05    1.20
Q81   1   0.5048  0.6377  0.4000  11.00000  0.05    1.20
Q82   1   0.3790  0.1865  0.3993  11.00000  0.05    1.19
Q83   1  -0.1213  0.5337  0.1187  11.00000  0.05    1.19
Q84   1   0.4370  0.4941  0.4061  11.00000  0.05    1.18
Q85   1   0.0544  0.8240  0.4981  11.00000  0.05    1.17
Q86   1   0.4049  0.1430  0.3880  11.00000  0.05    1.16
Q87   1   0.0790  0.7178  0.0460  11.00000  0.05    1.16
Q88   1   0.6718  0.3911  0.0323  11.00000  0.05    1.16
Q89   1  -0.1105  0.6864  0.0911  11.00000  0.05    1.16
Q90   1  -0.0765  0.5870  0.2749  11.00000  0.05    1.16
Q91   1   0.7012  0.7990 -0.0611  11.00000  0.05    1.16
Q92   1   0.4621  0.8383  0.0586  11.00000  0.05    1.16
Q93   1   0.5803  0.4701 -0.1610  11.00000  0.05    1.16
Q94   1   0.1283  0.8149  0.2170  11.00000  0.05    1.15
Q95   1   0.6047  0.2805  0.0290  11.00000  0.05    1.15
Q96   1  -0.2517  0.6252  0.3337  11.00000  0.05    1.14
Q97   1  -0.0962  0.6345  0.2543  11.00000  0.05    1.14
Q98   1   0.2114  1.1113  0.2407  11.00000  0.05    1.13
Q99   1   0.4221  0.6044 -0.1432  11.00000  0.05    1.13
Q100  1   0.6822  0.9186  0.3533  11.00000  0.05    1.13
;
_shelx_res_checksum   24417

_shelx_hkl_file
;
 -14  -5   0 18522.5 6399.81   1
 -14  -5   1 3277.37 1873.69   1
 -14  -6   2 1546.32 1403.54   1
 -14  -6   3 2103.35 1591.68   1
 -14  -6   4 12910.9 5798.88   1
 -13  -5  -1 3351.78 2389.01   1
 -13  -5   0 2982.28 1878.97   1
 -13  -5   1 7264.95 3054.72   1
 -13  -5   2 5535.27 2613.05   1
 -13  -5   3 3034.24 1780.96   1
 -13  -5   4-1022.90 1560.55   1
 -13  -6   1 20041.9 4179.95   1
 -13  -6   2 1321.65 1364.74   1
 -13  -6   3 11275.9 2825.19   1
 -13  -6   4 2817.15 1552.45   1
 -13  -7   3-1375.74 5537.61   1
 -13  -7   4 22201.5 6402.80   1
 -12  -4  -5 6150.09 3658.37   1
 -12  -4  -4 2223.25 1962.76   1
 -12  -4  -3 6934.55 3702.39   1
 -12  -4  -2 2081.35 1499.21   1
 -12  -4  -1 17950.9 5269.63   1
 -12  -4   0 13099.9 4506.44   1
 -12  -4   1 8542.51 3707.60   1
 -12  -4   2 5922.22 2784.79   1
 -12  -5  -3 1782.82 1886.46   1
 -12  -5  -2 3722.86 2261.49   1
 -12  -5  -1 4415.83 1947.34   1
 -12  -5   0 6149.17 2308.64   1
 -12  -5   1 798.233 815.334   1
 -12  -5   2 3581.88 1601.15   1
 -12  -5   3 7153.21 2370.66   1
 -12  -5   4 6139.54 2105.00   1
 -12  -5   5 5747.20 1902.43   1
 -12  -5   6 2616.07 1202.42   1
 -12  -6  -1 5600.04 2980.47   1
 -12  -6   0 13342.5 4040.24   1
 -12  -6   1 2282.78 2201.23   1
 -12  -6   2 4394.94 2542.26   1
 -12  -6   3-51.7723 743.918   1
 -12  -6   4 7218.62 2471.84   1
 -12  -6   5 4086.45 1794.69   1
 -12  -7   1 7135.75 3424.07   1
 -12  -7   2 2811.56 1471.44   1
 -12  -7   3 2098.14 1395.31   1
 -12  -7   4 17974.7 4826.26   1
 -11  -4  -6 1245.06 1830.64   1
 -11  -4  -5 1064.50 1412.74   1
 -11  -4  -4 525.166 988.609   1
 -11  -4  -3 1609.22 1362.72   1
 -11  -4  -2 393.090 821.169   1
 -11  -4  -1 274.619 464.147   1
 -11  -4   0 4115.17 1837.19   1
 -11  -4   1 6085.12 2302.31   1
 -11  -4   2 1941.82 1497.98   1
 -11  -4   3 2082.64 1389.23   1
 -11  -4   4-369.987 565.486   1
 -11  -5  -4 2512.74 1733.60   1
 -11  -5  -3 8529.99 3975.50   1
 -11  -5  -2 1895.72 1775.13   1
 -11  -5  -1 6617.36 2852.80   1
 -11  -5   0 7802.84 2930.73   1
 -11  -5   1 10259.4 3439.07   1
 -11  -5   3 16730.8 3408.91   1
 -11  -5   4 251.688 293.642   1
 -11  -5   5 22530.6 3473.23   1
 -11  -5   6 11138.0 2161.17   1
 -11  -5   7 15555.9 2745.22   1
 -11  -6  -2 843.154 1317.08   1
 -11  -6  -1 1394.57 1210.93   1
 -11  -6   0 4022.25 1905.18   1
 -11  -6   1 209.562 360.985   1
 -11  -6   2 9960.37 2824.84   1
 -11  -6   3 489.648 1988.91   1
 -11  -6   5 40.5112 669.269   1
 -11  -6   6 117.940 875.293   1
 -11  -7   0 4276.80 2229.51   1
 -11  -7   1 6794.72 2411.74   1
 -11  -7   2 7507.45 2334.48   1
 -11  -7   4 4597.02 1717.70   1
 -11  -7   5 6425.14 1917.29   1
 -10  -3  -9 8802.10 3703.83   1
 -10  -3  -8-18.0452 1208.18   1
 -10  -3  -7 3205.44 2593.22   1
 -10  -3  -6 1994.54 1624.43   1
 -10  -3  -5 11373.3 3985.94   1
 -10  -3  -4 529.270 308.718   1
 -10  -3  -3 18992.3 4915.16   1
 -10  -3  -2 5130.28 2410.87   1
 -10  -3  -1 5814.70 2643.39   1
 -10  -3   0 7003.43 2739.84   1
 -10  -3   1 24809.1 5230.29   1
 -10  -4  -8 3564.40 2631.53   1
 -10  -4  -7 6020.31 3009.78   1
 -10  -4  -6 3143.51 2070.50   1
 -10  -4  -5 9937.63 3364.12   1
 -10  -4  -4 11113.2 3419.61   1
 -10  -4  -3 21038.5 4168.19   1
 -10  -4  -2 9644.97 2940.60   1
 -10  -4  -1 12479.1 3578.34   1
 -10  -4   0 7304.54 2575.01   1
 -10  -4   1 27939.1 4335.44   1
 -10  -4   2 18183.7 3383.38   1
 -10  -4   3 30872.0 3984.31   1
 -10  -4   4 15968.9 2845.53   1
 -10  -4   5 15144.8 2607.19   1
 -10  -4   6 9980.25 2403.33   1
 -10  -5  -6 9576.03 5257.96   1
 -10  -5  -5 1881.56 1723.80   1
 -10  -5  -4 7748.84 3555.50   1
 -10  -5  -3 8633.64 3344.15   1
 -10  -5  -2 7775.59 2727.48   1
 -10  -5  -1 97.8063 549.264   1
 -10  -5   0 8504.42 2669.59   1
 -10  -5   1 6865.52 2488.02   1
 -10  -5   2 12067.9 3041.90   1
 -10  -5   3 14598.3 3199.15   1
 -10  -5   4 10636.6 2575.63   1
 -10  -5   5-362.347 690.093   1
 -10  -5   6 4367.54 1596.49   1
 -10  -5   7 4970.82 1640.99   1
 -10  -5   8 14116.4 3046.40   1
 -10  -6  -3 814.139 997.646   1
 -10  -6  -2 6625.66 3151.29   1
 -10  -6  -1 10859.9 3285.61   1
 -10  -6   0 32878.9 5161.12   1
 -10  -6   1 1279.84 1394.02   1
 -10  -6   2 11377.1 2847.08   1
 -10  -6   3 379.104 644.625   1
 -10  -6   4 18339.4 3266.21   1
 -10  -6   5 15932.0 2941.32   1
 -10  -6   7 1745.19 765.373   1
 -10  -7  -1 3593.98 2218.67   1
 -10  -7   0 5901.02 2476.73   1
 -10  -7   1 4556.53 1934.76   1
 -10  -7   2 6047.73 2112.62   1
  -9  -3 -10 1469.75 2111.80   1
  -9  -3  -9-732.327 1337.47   1
  -9  -3  -8 1713.80 1428.77   1
  -9  -3  -7 932.565 1198.30   1
  -9  -3  -6 8474.07 3236.93   1
  -9  -3  -5 4536.41 2096.03   1
  -9  -3  -4 4234.00 1700.40   1
  -9  -3  -3 3143.14 1517.81   1
  -9  -3  -2 12774.7 3071.38   1
  -9  -3  -1 2945.73 1310.66   1
  -9  -3   0 18389.6 3367.00   1
  -9  -3   1 9464.39 2699.33   1
  -9  -3   2 7340.98 2225.51   1
  -9  -3   3 4776.61 1748.91   1
  -9  -3   4 9722.42 2599.11   1
  -9  -4  -9 2368.92 2088.67   1
  -9  -4  -8 11421.2 4313.29   1
  -9  -4  -7 10485.2 4565.51   1
  -9  -4  -6 16531.8 4296.65   1
  -9  -4  -5 4244.47 2261.75   1
  -9  -4  -4 10329.8 3241.12   1
  -9  -4  -3 11744.5 3178.24   1
  -9  -4  -2 28698.4 5205.91   1
  -9  -4  -1 31563.8 5223.97   1
  -9  -4   0 58500.6 6924.10   1
  -9  -4   1 32707.4 5392.53   1
  -9  -4   2 13718.1 3331.47   1
  -9  -4   3 1550.34 1155.23   1
  -9  -4   4 23016.6 4055.17   1
  -9  -4   5 6203.33 1881.91   1
  -9  -4   6 37944.3 4138.38   1
  -9  -4   7 20007.4 2559.70   1
  -9  -4   8 4383.03 1377.05   1
  -9  -5  -7 3032.25 2611.89   1
  -9  -5  -6 1160.98 1112.54   1
  -9  -5  -5 811.008 1310.93   1
  -9  -5  -4 1763.30 1387.17   1
  -9  -5  -3 4947.06 1866.83   1
  -9  -5  -2 11901.7 2993.70   1
  -9  -5  -1 6131.54 2129.97   1
  -9  -5   0 2400.47 1139.92   1
  -9  -5   1 2707.30 1172.03   1
  -9  -5   2 2220.80 1128.79   1
  -9  -5   3 6367.00 1848.02   1
  -9  -5   4 14850.3 2784.56   1
  -9  -5   5 2332.60 1042.89   1
  -9  -5   6 3156.94 1181.61   1
  -9  -5   7 2438.48 842.760   1
  -9  -6  -4-0.40066 503.277   1
  -9  -6  -1 34166.3 5217.51   1
  -9  -6   0 12275.6 3494.18   1
  -9  -6   1 18688.2 3872.92   1
  -9  -6   2 788.792 666.309   1
  -9  -6   3 23132.8 3794.12   1
  -9  -6   4 577.631 299.832   1
  -9  -6   5 28428.0 3974.22   1
  -9  -6   6 8340.82 2003.73   1
  -9  -6   8 6866.71 2541.84   1
  -8  -2  -8 1220.61 1609.70   1
  -8  -2  -7 1059.36 902.565   1
  -8  -2  -6 2596.04 1982.51   1
  -8  -2  -5 5264.01 2536.53   1
  -8  -2  -4 4861.33 2515.48   1
  -8  -2  -3 1981.47 1174.41   1
  -8  -2  -2 1103.13 1277.74   1
  -8  -2  -1 2409.39 1479.57   1
  -8  -2   0 5721.77 2070.19   1
  -8  -3 -12 11627.2 5145.95   1
  -8  -3 -11 16899.7 5397.15   1
  -8  -3 -10 171.619 772.922   1
  -8  -3  -9 29710.7 5187.14   1
  -8  -3  -8 2606.90 1503.82   1
  -8  -3  -7 21917.2 4155.16   1
  -8  -3  -6-461.941 770.102   1
  -8  -3  -5 53385.1 6400.84   1
  -8  -3  -4 1617.16 1268.54   1
  -8  -3  -3 55358.9 6953.57   1
  -8  -3  -2 3873.21 1860.41   1
  -8  -3  -1 34843.1 5314.27   1
  -8  -3   0 1173.19 1965.86   1
  -8  -3   1 64679.1 7023.06   1
  -8  -3   2 2607.61 1477.39   1
  -8  -3   3 86445.7 6271.63   1
  -8  -3   4 3875.27 1132.20   1
  -8  -3   5 41391.2 4109.85   1
  -8  -3   6 125.818 304.994   1
  -8  -4  -9 375.798 543.366   1
  -8  -4  -8-360.698 1052.19   1
  -8  -4  -7 1271.60 1297.66   1
  -8  -4  -6 6216.20 2465.63   1
  -8  -4  -5 1591.11 960.592   1
  -8  -4  -4 13063.0 3157.48   1
  -8  -4  -3 274.146 448.846   1
  -8  -4  -2 3296.83 1446.15   1
  -8  -4  -1 4615.59 1713.95   1
  -8  -4   0 15112.1 2927.41   1
  -8  -4   1 5204.45 1803.98   1
  -8  -4   2 15831.7 2726.31   1
  -8  -4   3 835.531 465.250   1
  -8  -4   4 19554.2 2954.55   1
  -8  -4   5 2941.53 1144.21   1
  -8  -4   6 1592.48 635.771   1
  -8  -4   7 2839.41 1200.82   1
  -8  -4   8 2220.25 945.000   1
  -8  -4   9 339.570 259.833   1
  -8  -5  -7 4063.54 2443.23   1
  -8  -5  -6 7587.06 2624.94   1
  -8  -5  -5 8010.06 2517.45   1
  -8  -5  -3 4246.86 1690.37   1
  -8  -5  -2 34223.3 4643.69   1
  -8  -5  -1 9054.70 2355.21   1
  -8  -5   0 11771.7 2626.40   1
  -8  -5   1 12186.1 2708.96   1
  -8  -5   2 46290.7 5032.58   1
  -8  -5   3 4632.68 1365.90   1
  -8  -5   4 29321.3 4755.69   1
  -8  -5   5 3221.73 1286.31   1
  -8  -5   6 14552.3 2534.77   1
  -8  -5   7 9994.42 1940.89   1
  -8  -5   8 46296.4 4120.17   1
  -8  -5   9 6491.98 1369.18   1
  -8  -6  -6 1709.94 1688.25   1
  -8  -6  -5 6711.60 3294.40   1
  -8  -6  -4-245.190 963.020   1
  -8  -6  -3 1658.44 1433.93   1
  -8  -6  -2 1421.99 809.020   1
  -8  -6  -1 2289.49 1341.53   1
  -8  -6   0 3543.06 1723.16   1
  -8  -6   1 13661.3 3156.25   1
  -8  -6   2 908.737 964.119   1
  -7  -2 -11 7707.29 3049.77   1
  -7  -2 -10 7909.23 3200.79   1
  -7  -2  -9 3947.71 2154.76   1
  -7  -2  -8 26149.2 5296.26   1
  -7  -2  -7 7072.70 2680.16   1
  -7  -2  -6 33102.4 5369.08   1
  -7  -2  -5 17366.3 3537.20   1
  -7  -2  -4 36907.8 5018.71   1
  -7  -2  -2 70268.2 6278.53   1
  -7  -2  -1 17528.1 3056.18   1
  -7  -2   0 56023.8 5816.78   1
  -7  -2   1 32089.8 4237.96   1
  -7  -2   2 65786.1 6233.31   1
  -7  -3 -13 1328.67 1460.06   1
  -7  -3 -12 3793.16 1958.30   1
  -7  -3 -11-1123.91 1375.96   1
  -7  -3 -10 20379.9 3917.71   1
  -7  -3  -9 911.073 992.273   1
  -7  -3  -8 10417.4 3139.58   1
  -7  -3  -7 2353.15 1538.30   1
  -7  -3  -6 10748.2 3279.88   1
  -7  -3  -5-582.894 959.305   1
  -7  -3  -4 43235.2 5727.55   1
  -7  -3  -3 2187.45 1154.62   1
  -7  -3  -2 28965.2 4186.43   1
  -7  -3  -1 10155.3 2396.89   1
  -7  -3   0 36156.9 4388.35   1
  -7  -3   1 6502.29 2367.73   1
  -7  -3   2 53001.5 5123.96   1
  -7  -3   3 895.481 726.390   1
  -7  -3   4 31257.5 3739.65   1
  -7  -3   5 8971.30 2006.52   1
  -7  -3   6 13893.4 2231.87   1
  -7  -3   7 203.997 292.974   1
  -7  -4 -12 7639.92 3936.52   1
  -7  -4 -11 7624.51 3464.25   1
  -7  -4 -10 7968.06 3562.34   1
  -7  -4  -9 7007.74 2689.88   1
  -7  -4  -8 9484.34 3263.09   1
  -7  -4  -7 880.051 864.407   1
  -7  -4  -6 11042.1 2767.40   1
  -7  -4  -5 16881.8 3340.25   1
  -7  -4  -4 23894.5 3966.23   1
  -7  -4  -3 20271.6 3259.97   1
  -7  -4  -2 23388.6 3513.89   1
  -7  -4  -1 31113.8 3971.96   1
  -7  -4   0 30585.5 3864.01   1
  -7  -4   1 1473.74 1261.07   1
  -7  -4   2 29841.8 3580.15   1
  -7  -4   3 13783.3 2260.86   1
  -7  -4   4 31429.0 3458.63   1
  -7  -4   5 71915.6 5550.94   1
  -7  -4   6 31852.6 3085.35   1
  -7  -4   7 6689.83 1437.29   1
  -7  -4   8 16806.6 2001.83   1
  -7  -4   9 3623.33 903.056   1
  -7  -5 -10 7709.37 3591.62   1
  -7  -5  -9 5689.07 3218.18   1
  -7  -5  -7 7320.30 2808.26   1
  -7  -5  -6 1755.99 1315.67   1
  -7  -5  -5 12384.2 3273.69   1
  -7  -5  -4 14311.6 3530.19   1
  -7  -5  -3 30153.5 5189.63   1
  -7  -5  -2 5332.63 1987.06   1
  -7  -5  -1 12453.2 2901.32   1
  -7  -5   0 980.126 851.784   1
  -7  -5   1 30038.6 4266.56   1
  -7  -5   2 7600.83 3481.05   1
  -7  -5   3 34045.6 4019.02   1
  -7  -5   4 6736.54 1627.73   1
  -7  -5   5 10070.0 1993.48   1
  -7  -5   6 1146.81 576.402   1
  -7  -5   7 20982.9 2697.56   1
  -7  -5   8 10356.0 1886.56   1
  -7  -5   9 12972.7 2006.10   1
  -7  -6  -6-395.752 847.654   1
  -7  -6  -4 3509.30 2158.57   1
  -7  -6  -3 6776.80 2685.54   1
  -6  -2 -13 16775.3 4281.26   1
  -6  -2 -12 1431.69 1533.54   1
  -6  -2 -11 7038.63 2836.56   1
  -6  -2 -10 9255.03 3049.86   1
  -6  -2  -8 9152.11 2549.38   1
  -6  -2  -7 95159.0 7386.12   1
  -6  -2  -5 30786.3 4161.25   1
  -6  -2  -4 33932.6 4189.48   1
  -6  -2  -3 124510. 8048.66   1
  -6  -2  -2 20184.1 3115.18   1
  -6  -2  -1 178450. 9605.84   1
  -6  -2   0 46944.6 4482.48   1
  -6  -2   1 128723. 6825.03   1
  -6  -2   2 27309.7 2886.00   1
  -6  -2   3 99100.4 4963.89   1
  -6  -2   4 15762.5 2206.61   1
  -6  -3 -14 1238.01 1251.52   1
  -6  -3 -13 1537.73 1210.10   1
  -6  -3 -12 2291.14 1350.72   1
  -6  -3 -11 384.761 251.272   1
  -6  -3 -10 590.827 1009.32   1
  -6  -3  -9 429.173 542.338   1
  -6  -3  -8 2903.14 1615.83   1
  -6  -3  -7 4799.64 1901.10   1
  -6  -3  -6 6466.68 2411.76   1
  -6  -3  -5 4317.56 1658.30   1
  -6  -3  -4 2097.18 1095.81   1
  -6  -3  -3 4689.62 1753.97   1
  -6  -3  -2 5572.39 1482.35   1
  -6  -3  -1 7497.93 1705.66   1
  -6  -3   0 10914.6 1904.41   1
  -6  -3   1 13632.4 2148.68   1
  -6  -3   2 3399.85 845.686   1
  -6  -3   3 2744.52 905.593   1
  -6  -3   4 6688.61 1564.52   1
  -6  -3   5 6321.54 1163.02   1
  -6  -3   6 8354.92 1309.52   1
  -6  -3   7 8964.70 1336.09   1
  -6  -3   8 747.328 446.411   1
  -6  -3   9 538.664 192.104   1
  -6  -4 -13 22068.6 6064.00   1
  -6  -4 -12 7062.76 2877.88   1
  -6  -4 -11 13415.9 3580.69   1
  -6  -4 -10 8154.87 2083.96   1
  -6  -4  -9 5621.78 2323.04   1
  -6  -4  -8 12009.1 3041.62   1
  -6  -4  -7 62221.0 6577.46   1
  -6  -4  -6 73677.1 6721.56   1
  -6  -4  -5 36668.7 4738.87   1
  -6  -4  -4 4744.19 1547.31   1
  -6  -4  -3 15694.9 3217.83   1
  -6  -4  -2 11257.1 2465.93   1
  -6  -4  -1 118709. 8171.30   1
  -6  -4   0 155633. 8714.07   1
  -6  -4   1 67101.9 6073.08   1
  -6  -4   2 14841.0 2477.53   1
  -6  -4   3 25378.9 2961.91   1
  -6  -4   4 5661.18 1364.47   1
  -6  -4   5 85487.0 5120.03   1
  -6  -4   6 50164.7 3811.50   1
  -6  -4   7 37217.7 3031.21   1
  -6  -4   8 22899.2 2195.04   1
  -6  -4   9 13345.1 1731.00   1
  -6  -4  10 10273.5 1513.03   1
  -6  -5 -11 7473.85 3104.91   1
  -6  -5 -10-56.4750 379.299   1
  -6  -5  -9 7408.96 2859.14   1
  -6  -5  -8 2083.07 1552.56   1
  -6  -5  -7 4381.06 1964.60   1
  -6  -5  -6 991.661 800.712   1
  -6  -5  -5 1587.80 1076.86   1
  -6  -5  -4 3437.60 2989.34   1
  -6  -5  -3 5429.77 1959.39   1
  -6  -5  -2 2393.62 1208.78   1
  -6  -5  -1 13132.6 2852.12   1
  -6  -5   0 2168.15 957.976   1
  -6  -6  -9 3398.09 3069.91   1
  -5  -1  -7 40951.7 6312.99   1
  -5  -1  -6 2003.54 1269.10   1
  -5  -1  -5 64951.2 7820.95   1
  -5  -1  -4 35401.0 5247.32   1
  -5  -1  -3 89391.9 7943.76   1
  -5  -1  -2 43232.3 5463.99   1
  -5  -1  -1 126795. 8520.99   1
  -5  -2 -14 231.414 439.104   1
  -5  -2 -13 1871.14 1394.02   1
  -5  -2 -12 18364.1 4338.48   1
  -5  -2 -11 3566.99 1559.50   1
  -5  -2 -10 2015.71 945.548   1
  -5  -2  -9 975.958 718.084   1
  -5  -2  -8 1722.18 1153.65   1
  -5  -2  -7 3219.16 1586.09   1
  -5  -2  -6 17414.1 3723.64   1
  -5  -2  -5 10260.2 2707.33   1
  -5  -2  -4 37001.0 4615.71   1
  -5  -2  -3 12809.7 2647.21   1
  -5  -2  -2 33081.5 3974.82   1
  -5  -2  -1 14293.6 2425.63   1
  -5  -2   0 5010.20 1306.61   1
  -5  -2   1 17390.6 2380.81   1
  -5  -2   2 49767.2 3796.34   1
  -5  -2   3 14063.9 2050.16   1
  -5  -2   4 17887.3 2188.86   1
  -5  -2   5 7322.28 1264.47   1
  -5  -2   6 25518.0 1744.02   1
  -5  -3 -16 14708.1 4844.43   1
  -5  -3 -15 166.324 133.760   1
  -5  -3 -14 10210.7 2855.26   1
  -5  -3 -13-103.978 566.717   1
  -5  -3 -12 8658.70 2980.05   1
  -5  -3 -11 4.61008 415.512   1
  -5  -3 -10 34627.8 5531.51   1
  -5  -3  -9 311.855 500.346   1
  -5  -3  -8 39585.5 5222.24   1
  -5  -3  -7 867.589 759.318   1
  -5  -3  -6 30502.4 3991.11   1
  -5  -3  -5 1409.03 710.525   1
  -5  -3  -4 102622. 6946.21   1
  -5  -3  -3 3007.45 1116.18   1
  -5  -3  -2 83855.9 6211.39   1
  -5  -3  -1 3365.26 1281.74   1
  -5  -3   0 44224.6 4117.19   1
  -5  -3   1 3617.90 1475.19   1
  -5  -3   2 183708. 7920.57   1
  -5  -3   3 1320.12 515.084   1
  -5  -3   4 78413.9 4363.61   1
  -5  -3   5 1919.78 667.458   1
  -5  -3   6 36496.8 2477.04   1
  -5  -3   7 1789.82 440.341   1
  -5  -3   8 93498.4 3896.29   1
  -5  -3   9 535.448 243.448   1
  -5  -4 -14 2751.63 1938.59   1
  -5  -4 -13 920.601 585.894   1
  -5  -4 -12 4711.22 1928.80   1
  -5  -4 -11 6467.59 2208.06   1
  -5  -4 -10 1727.64 1289.53   1
  -5  -4  -9 3080.91 1550.39   1
  -5  -4  -8 7025.36 2178.21   1
  -5  -4  -7 4163.04 1670.39   1
  -5  -4  -6 5453.15 2697.84   1
  -5  -4  -5 10989.0 2751.59   1
  -5  -4  -4 4249.57 1676.60   1
  -5  -4  -3 16256.9 3037.60   1
  -5  -4  -2 11788.3 2335.00   1
  -5  -4  -1 1546.46 831.103   1
  -5  -4   1 8522.74 1848.43   1
  -5  -4   2 22223.1 3144.05   1
  -5  -4   3 27986.1 3637.22   1
  -5  -5 -12 9184.67 2958.75   1
  -5  -5 -11 18292.5 3817.61   1
  -5  -5 -10 4113.27 1868.62   1
  -5  -5  -9 19527.6 4485.59   1
  -5  -5  -8 1606.55 1112.13   1
  -5  -5  -6 14403.8 3468.89   1
  -5  -5  -5 37516.2 5406.55   1
  -5  -5  -4 13442.5 3254.00   1
  -4  -1 -10 29149.9 5323.51   1
  -4  -1  -9 5436.22 1892.84   1
  -4  -1  -8 41981.8 5351.35   1
  -4  -1  -7 891.621 3845.13   1
  -4  -1  -6 5319.39 1883.96   1
  -4  -1  -5 13342.7 2417.18   1
  -4  -1  -4 97536.2 6047.51   1
  -4  -1  -3 30261.1 3172.25   1
  -4  -1  -2 132807. 6282.15   1
  -4  -1   0 35049.2 3232.41   1
  -4  -1   1 35976.8 3332.11   1
  -4  -1   2 142152. 6523.66   1
  -4  -2 -16 1196.98 1478.09   1
  -4  -2 -15 4125.68 3437.99   1
  -4  -2 -14-1154.96 1736.88   1
  -4  -2 -13 10122.1 2882.97   1
  -4  -2 -12 3460.48 1380.96   1
  -4  -2 -11 29489.2 4217.17   1
  -4  -2 -10 4513.03 1975.06   1
  -4  -2  -9 8421.73 2662.77   1
  -4  -2  -8 2588.67 1215.51   1
  -4  -2  -7 15712.8 3059.14   1
  -4  -2  -6 9970.80 2352.26   1
  -4  -2  -5 123651. 7372.95   1
  -4  -2  -4 28257.8 3396.28   1
  -4  -2  -3 35503.9 3530.31   1
  -4  -2  -2 9168.53 1695.21   1
  -4  -2  -1 227743. 7945.17   1
  -4  -2   0 28468.6 2648.99   1
  -4  -2   1 87973.9 4689.02   1
  -4  -2   2 42493.4 3183.77   1
  -4  -2   3 36591.6 2712.47   1
  -4  -2   4 19370.6 1741.70   1
  -4  -2   5 396447. 7509.83   1
  -4  -3 -17 7522.13 3222.50   1
  -4  -3 -16-93.3395 247.389   1
  -4  -3 -15 9735.73 2678.83   1
  -4  -3 -14 388.983 754.178   1
  -4  -3 -13 7000.08 2566.78   1
  -4  -3 -12-242.768 568.423   1
  -4  -3 -10 995.161 851.953   1
  -4  -3  -9 38283.4 4784.62   1
  -4  -3  -8 3023.48 1250.06   1
  -4  -3  -7 23441.1 3422.26   1
  -4  -3  -6 888.935 715.170   1
  -4  -3  -5 39515.5 4832.49   1
  -4  -3  -4 1719.55 934.853   1
  -4  -3  -3 126765. 7550.59   1
  -4  -3  -2 12251.8 2058.55   1
  -4  -3  -1 39910.2 3716.33   1
  -4  -3   0 5054.44 1236.97   1
  -4  -3   1 76236.3 5004.43   1
  -4  -3   2 1206.80 520.828   1
  -4  -3   3 141380. 7344.01   1
  -4  -3   4 15118.0 2141.96   1
  -4  -4 -15 3928.15 2006.18   1
  -4  -4 -14 2263.18 1191.66   1
  -4  -4 -13 3080.54 1425.84   1
  -4  -4 -12 4226.15 1673.96   1
  -4  -4 -11 3903.90 1624.51   1
  -4  -4 -10 7448.66 2252.10   1
  -4  -4  -9 11686.1 2816.30   1
  -4  -4  -8 7362.06 2280.86   1
  -4  -4  -7 12271.1 2957.59   1
  -4  -4  -6 3443.37 1539.57   1
  -4  -4  -5 8400.03 2088.33   1
  -4  -4  -4 18447.2 3171.68   1
  -4  -4  -3 23353.3 3670.64   1
  -4  -4  -2 21066.7 1851.29   1
  -4  -5 -13 1149.28 1064.31   1
  -4  -5 -12 5451.67 2007.80   1
  -4  -5 -11 2384.10 1628.50   1
  -4  -5 -10 18565.0 4441.47   1
  -4  -5  -9 8205.44 1651.59   1
  -4  -5  -8 16992.5 3796.38   1
  -3  -1 -12 1133.90 1191.18   1
  -3  -1 -11 206.844 797.705   1
  -3  -1 -10-303.502 604.831   1
  -3  -1  -9 809.178 999.598   1
  -3  -1  -8 2270.40 930.718   1
  -3  -1  -7 5559.38 1428.93   1
  -3  -1  -6 1851.24 910.856   1
  -3  -1  -5 4208.39 1320.45   1
  -3  -1  -4 331.996 363.030   1
  -3  -1  -3 336.775 670.679   1
  -3  -1  -2 2076.86 906.252   1
  -3  -1  -1 12769.5 1983.50   1
  -3  -1   0 7957.99 1406.71   1
  -3  -1   1 12579.1 1643.20   1
  -3  -1   2 1980.80 544.863   1
  -3  -2 -17 2971.44 2099.02   1
  -3  -2 -16 18396.3 4484.59   1
  -3  -2 -15 2083.72 1265.53   1
  -3  -2 -14 20836.8 3736.13   1
  -3  -2 -13 2205.28 1227.87   1
  -3  -2 -12 17924.5 3565.16   1
  -3  -2 -11 7210.37 2472.72   1
  -3  -2 -10 33757.3 4868.24   1
  -3  -2  -9 5735.67 1823.07   1
  -3  -2  -8 67103.7 5893.97   1
  -3  -2  -7 18971.9 2827.76   1
  -3  -2  -6 251849. 9677.59   1
  -3  -2  -5 45049.1 3896.61   1
  -3  -2  -4 43694.1 3838.42   1
  -3  -2  -3 11659.2 2080.59   1
  -3  -2  -2 116591. 5731.45   1
  -3  -2  -1 72625.7 4132.96   1
  -3  -2   0 974480. 14474.7   1
  -3  -2   1 92499.1 4370.33   1
  -3  -2   2 115191. 4973.46   1
  -3  -2   3 20596.1 1887.04   1
  -3  -2   4 102246. 4545.42   1
  -3  -2  11 13537.6 1174.63   1
  -3  -2  12 12358.6 1344.23   1
  -3  -2  13 12452.1 1328.23   1
  -3  -2  14 16888.8 1830.32   1
  -3  -3 -18 514.445 738.512   1
  -3  -3 -17 468.200 645.124   1
  -3  -3 -16-142.351 599.787   1
  -3  -3 -15-32.6320 467.379   1
  -3  -3 -14-845.280 1375.63   1
  -3  -3 -13 696.340 828.473   1
  -3  -3 -12 286.675 438.777   1
  -3  -3 -11 457.659 278.156   1
  -3  -3 -10-155.731 126.034   1
  -3  -3  -9 2605.24 1139.70   1
  -3  -3  -8 814.139 610.988   1
  -3  -3  -7 1799.71 830.911   1
  -3  -3  -6 2609.72 1184.77   1
  -3  -3  -5 2519.53 1061.65   1
  -3  -3  -4 2101.51 882.274   1
  -3  -3  -3 7786.78 1742.51   1
  -3  -3  -2 1175.25 872.917   1
  -3  -3  -1 10691.3 2348.18   1
  -3  -4 -16 2539.18 1454.29   1
  -3  -4 -15 2443.72 1168.44   1
  -3  -4 -14 10497.4 2626.93   1
  -3  -4 -13 15350.9 3253.65   1
  -3  -4 -12 18884.6 3485.58   1
  -3  -4 -11 4129.53 1465.72   1
  -3  -4 -10 6603.69 2367.46   1
  -3  -4  -9 11231.5 2799.75   1
  -3  -4  -8 31172.9 4900.68   1
  -3  -4  -7 64898.9 6142.83   1
  -3  -4  -6 65652.7 6307.33   1
  -3  -5 -14 1569.87 1134.12   1
  -3  -5 -13 523.526 653.309   1
  -3  -5 -12 1046.47 731.938   1
  -2  -1 -13 1780.52 937.173   1
  -2  -1 -12 11583.5 2737.61   1
  -2  -1 -11 8988.13 2136.39   1
  -2  -1 -10 40870.5 4020.55   1
  -2  -1  -9 19272.2 2707.60   1
  -2  -1  -8 55814.0 5232.89   1
  -2  -1  -7 6120.49 1746.85   1
  -2  -1  -6 27053.3 3420.46   1
  -2  -1  -5 28260.5 3149.02   1
  -2  -1  -4 116166. 5717.50   1
  -2  -1  -3 60784.0 3667.55   1
  -2  -1  -2 208085. 6086.56   1
  -2  -1  -1 22184.4 1906.67   1
  -2  -1   0 59661.4 3097.67   1
  -2  -1   1 58717.7 2529.71   1
  -2  -1   8 88168.7 3169.32   1
  -2  -1  10 49761.6 2787.32   1
  -2  -1  11 9202.62 1277.06   1
  -2  -1  12 7084.19 1256.82   1
  -2  -1  13 6757.11 1354.49   1
  -2  -1  14 20466.7 2772.62   1
  -2  -1  15 5828.01 1528.73   1
  -2  -2 -17 4698.27 2048.88   1
  -2  -2 -16 247.773 423.704   1
  -2  -2 -15 614.562 725.693   1
  -2  -2 -14-4.47027 122.391   1
  -2  -2 -13 6239.78 2196.73   1
  -2  -2 -12 11655.7 2931.54   1
  -2  -2 -11 46269.8 5398.34   1
  -2  -2 -10 107.845 361.818   1
  -2  -2  -9 4092.32 1268.48   1
  -2  -2  -8 773.698 409.489   1
  -2  -2  -7 8868.54 1792.53   1
  -2  -2  -6 27210.6 3480.77   1
  -2  -2  -5 152898. 7353.07   1
  -2  -2  -4 1308.14 717.097   1
  -2  -2  -3 7477.51 1448.62   1
  -2  -2  -2 4242.40 1182.76   1
  -2  -2  -1 35531.0 3353.50   1
  -2  -2   0 43900.8 3765.04   1
  -2  -2  12 1163.09 500.380   1
  -2  -2  13 9310.19 1278.34   1
  -2  -2  14 1095.14 544.581   1
  -2  -3 -19 3405.34 1795.58   1
  -2  -3 -18 476.789 579.369   1
  -2  -3 -17 4829.74 1907.36   1
  -2  -3 -16 793.687 1152.64   1
  -2  -3 -15 10445.1 2951.50   1
  -2  -3 -14 511.960 581.321   1
  -2  -3 -13 12121.5 2715.65   1
  -2  -3 -12-381.689 573.594   1
  -2  -3 -11 26069.5 3637.32   1
  -2  -3 -10 751.556 467.703   1
  -2  -3  -9 41318.2 4929.23   1
  -2  -3  -8 1212.53 846.179   1
  -2  -3  -7 28503.2 3597.96   1
  -2  -3  -6 219.375 224.514   1
  -2  -3  -5 70150.6 5937.66   1
  -2  -3  -4 1544.57 1038.44   1
  -2  -4 -17 1479.65 1339.18   1
  -2  -4 -16 871.720 965.128   1
  -2  -4 -15 3439.57 1573.54   1
  -2  -4 -13 4214.31 1582.74   1
  -2  -4 -12 6839.63 2255.30   1
  -2  -4 -11 6923.15 2248.01   1
  -2  -4 -10 4929.96 1832.93   1
  -2  -4  -9 9309.47 2374.22   1
  -1   0   5 335631. 6208.02   1
  -1   0   6 288.685 177.047   1
  -1   0   7 15545.7 1612.12   1
  -1   0   8 517.210 193.216   1
  -1   0   9 28445.7 2506.28   1
  -1   0  10 152.171 452.840   1
  -1   0  11 98706.0 5700.06   1
  -1   0  12 385.959 331.679   1
  -1   0  13 9221.63 1920.92   1
  -1   0  14-172.364 496.542   1
  -1   0  15 3816.83 1429.35   1
  -1   0  16-1292.43 1361.19   1
  -1  -1 -14 5700.60 2225.94   1
  -1  -1 -13 12117.7 3015.14   1
  -1  -1 -12 2372.40 1039.59   1
  -1  -1 -11 14078.4 2258.90   1
  -1  -1 -10 13643.3 2583.39   1
  -1  -1  -9 63161.8 5519.58   1
  -1  -1  -8 26358.7 3109.26   1
  -1  -1  -7 29884.1 3118.22   1
  -1  -1  -6 7225.06 1386.18   1
  -1  -1  -5 42079.6 3212.21   1
  -1  -1  -4 35736.8 3025.97   1
  -1  -1  -3 272222. 7309.30   1
  -1  -1  -2 54001.4 2709.58   1
  -1  -1  -1 61497.8 3109.91   1
  -1  -1   0 35957.1 2522.77   1
  -1  -1   8 18118.3 1923.93   1
  -1  -1   9 68618.5 3616.12   1
  -1   1  10 16675.8 2853.83   1
  -1  -1  10 13569.6 1568.43   1
  -1   1  11 15810.8 2733.02   1
  -1  -1  11 12991.7 1642.43   1
  -1   1  12 3314.78 1333.02   1
  -1  -1  12 3034.25 947.520   1
  -1   1  13 12248.6 2912.93   1
  -1  -1  13 10110.7 1769.05   1
  -1  -1  14 6249.32 1358.81   1
  -1  -1  15 18082.3 2607.06   1
  -1  -2 -18 3416.66 1872.42   1
  -1  -2 -17 679.918 1078.10   1
  -1  -2 -16 315.393 446.286   1
  -1  -2 -15-19.8078 418.325   1
  -1  -2 -14 1932.67 1236.34   1
  -1  -2 -13 1687.67 1123.17   1
  -1  -2 -12 22362.6 3424.26   1
  -1  -2 -11 6140.64 1408.59   1
  -1  -2 -10 4012.78 1110.06   1
  -1  -2  -9 1797.47 956.980   1
  -1  -2  -8 9619.82 2010.29   1
  -1  -2  -7 6008.43 1502.87   1
  -1  -2  -6 56166.4 4090.21   1
  -1  -2  -5 25922.2 2786.18   1
  -1  -2  -4 47022.1 4052.22   1
  -1  -2  -3 433.617 319.923   1
  -1  -3 -19 251.105 242.924   1
  -1  -3 -18 3421.25 1569.38   1
  -1  -3 -17 1055.37 1243.18   1
  -1  -3 -16 13207.2 3247.16   1
  -1  -3 -15-57.3509 442.792   1
  -1  -3 -14 16120.5 3048.33   1
  -1  -3 -13 746.194 574.355   1
  -1  -3 -12 9775.97 2190.95   1
  -1  -3 -11 1238.12 813.492   1
  -1  -3 -10 50882.2 5011.41   1
  -1  -3  -9 577.418 634.052   1
  -1  -3  -8 53732.7 4928.83   1
  -1  -3  -7 3689.85 1379.66   1
  -1  -4 -18-89.8106 306.281   1
  -1  -4 -17 1187.34 869.192   1
  -1  -4 -16 704.260 633.013   1
  -1  -4 -15 572.302 660.594   1
  -1  -4 -14 5118.35 1814.82   1
  -1  -4 -13 1021.99 805.641   1
  -1  -4 -12 1398.59 945.771   1
   0   0  -8 72992.6 6065.51   1
   0   0  -7 1538.89 801.161   1
   0   0  -6 921677. 15437.5   1
   0   0  -5 2385.41 798.520   1
   0   0  -4 63324.1 2605.49   1
   0   0   4 61061.1 2653.15   1
   0   0   5 202.585 169.324   1
   0   0   6 923375. 12451.9   1
   0   0   7 809.537 306.645   1
   0   0   8 78057.9 4884.69   1
   0   0  10 49139.0 4004.86   1
   0   0  11 311.702 342.690   1
   0   0  12 72630.8 4900.28   1
   0   0  13 643.186 257.155   1
   0   0  14 23355.7 3141.30   1
   0   0  15-313.191 606.114   1
   0   0  16 18098.9 3300.95   1
   0  -1 -15 155.194 101.913   1
   0  -1 -14 1251.41 1241.32   1
   0  -1 -13 317.872 497.678   1
   0  -1 -12-9.98369 330.884   1
   0  -1 -11 406.953 534.578   1
   0  -1 -10 667.841 213.567   1
   0  -1  -9 1687.37 657.126   1
   0  -1  -8 882.447 242.080   1
   0  -1  -7-3248.17 1588.78   1
   0  -1  -6 477.788 227.301   1
   0  -1  -5 294.058 292.643   1
   0  -1  -4 802.663 348.610   1
   0  -1  -3 3276.18 810.672   1
   0   1   4 1051.98 558.455   1
   0   1   5 263.999 60.2215   1
   0   1   6 485.199 364.033   1
   0   1   7-1045.92 3786.88   1
   0   1   8-4.40364 1675.51   1
   0   1   9 1461.77 663.802   1
   0   1  10 820.197 329.893   1
   0  -1  10 443.680 290.630   1
   0   1  11 526.990 361.800   1
   0  -1  11 153.267 243.412   1
   0   1  12 137.859 546.462   1
   0  -1  12 543.287 418.969   1
   0  -1  13 2191.77 1232.31   1
   0   1  13 79.5591 569.769   1
   0   1  14 757.695 666.090   1
   0  -1  14 425.321 468.608   1
   0   1  15 755.603 590.160   1
   0  -1  15 125.960 229.317   1
   0  -1  16 273.038 366.457   1
   0   1  16 1041.87 695.366   1
   0   1  17 1631.32 1698.50   1
   0  -2 -18 768.268 861.609   1
   0  -2 -17 11589.6 2614.48   1
   0  -2 -16 1454.74 775.827   1
   0  -2 -14 1180.84 640.834   1
   0  -2 -13 27726.6 3739.35   1
   0  -2 -12 6166.35 1525.86   1
   0  -2 -11 23483.4 2944.60   1
   0  -2 -10 6744.72 1661.93   1
   0  -2  -8 11617.6 1782.73   1
   0  -2  -7 124593. 6221.36   1
   0  -2  -6 30949.9 3425.03   1
   0   2  11 15695.9 3405.81   1
   0  -3 -19-164.694 483.658   1
   0  -3 -18-75.1278 344.012   1
   0  -3 -17 346.989 718.806   1
   0  -3 -16 303.780 556.172   1
   0  -3 -15-812.721 1008.09   1
   0  -3 -14 499.771 602.289   1
   0  -3 -13 1259.95 837.255   1
   0  -3 -12-70.7517 425.631   1
   0  -3 -11 738.399 644.998   1
   0  -3 -10 866.069 622.401   1
   0  -3  -9 4453.75 1395.77   1
   1   0  -9 27005.6 3126.52   1
   1   0  -8 596.831 274.060   1
   1   0  -7 18149.8 1671.29   1
   1   0  -6 215.921 239.841   1
   1   0  -5 335232. 6261.05   1
   1   0   2 1135.29 562.474   1
   1   0   3 244551. 6041.69   1
   1   0   4 1194.99 634.426   1
   1   0   5 119416. 6052.59   1
   1   0   6-65.7522 176.698   1
   1   0   7 22324.1 2439.56   1
   1   0   8 769.331 373.490   1
   1   0   9 48700.0 3559.93   1
   1   0  10 1933.75 835.628   1
   1   0  11 25529.7 3152.44   1
   1   0  12 106.918 228.331   1
   1   0  13 5780.90 1550.28   1
   1   0  14-90.1983 356.991   1
   1   0  15 4942.07 1433.66   1
   1   0  16 276.685 95.0624   1
   1   0  17 2849.14 1148.41   1
   1  -1 -15 13898.7 2893.92   1
   1  -1 -14 3757.15 1157.92   1
   1  -1 -13 9181.62 1944.22   1
   1  -1 -12 2158.86 1102.89   1
   1  -1 -11 14405.0 2305.70   1
   1  -1 -10 17357.4 2242.94   1
   1  -1  -9 65390.2 3961.56   1
   1  -1  -8 16362.3 2041.36   1
   1  -1  -7 29623.2 2401.47   1
   1  -1  -6 7848.74 1203.52   1
   1  -1  -5 44682.7 3148.14   1
   1   1   1 61169.9 3086.60   1
   1   1   2 53376.1 3317.42   1
   1   1   3 272648. 7055.78   1
   1   1   4 39076.2 2808.75   1
   1   1   5 43065.1 3218.40   1
   1   1   6 7646.59 1409.30   1
   1   1   7 31674.0 2963.00   1
   1   1   8 25353.8 2852.12   1
   1   1   9 79372.7 5153.96   1
   1   1  10 14448.9 2399.07   1
   1   1  11 12498.0 2274.82   1
   1   1  12 2241.23 1124.37   1
   1   1  13 11421.5 2586.07   1
   1   1  14 4907.11 1684.01   1
   1   1  15 17028.6 3410.32   1
   1   1  16 3783.46 2319.30   1
   1   1  17 2526.96 1254.85   1
   1  -2 -18 11678.2 2651.57   1
   1  -2 -17 1532.52 1106.25   1
   1  -2 -16 898.704 602.863   1
   1  -2 -15-122.578 671.363   1
   1  -2 -14 7420.54 1840.51   1
   1  -2 -13 6155.83 1491.11   1
   1  -2 -12 56611.7 4559.13   1
   1  -2 -11 6020.46 1497.24   1
   1  -2 -10 10566.1 1798.00   1
   1  -2  -8 26495.2 2943.10   1
   1   2   4 46594.4 4606.88   1
   1   2   5 29434.9 3683.86   1
   1   2   6 57017.8 5256.79   1
   1   2   7 6986.81 1862.49   1
   1   2   8 11065.9 2484.55   1
   1   2   9 1832.60 1325.79   1
   1   2  10 3914.55 1575.20   1
   1   2  11 6902.78 2180.61   1
   1   2  13 1909.81 1123.25   1
   1   2  14 2114.21 1339.42   1
   1   2  15 112.758 545.485   1
   1   2  16 986.396 909.410   1
   1   2  17 1271.08 1193.87   1
   1  -3 -18 3897.41 1638.67   1
   1  -3 -17 679.970 870.133   1
   1  -3 -16 9708.72 2189.49   1
   1  -3 -15 256.790 189.762   1
   1  -3 -14 8331.48 2067.59   1
   1  -3 -13 226.974 194.561   1
   1  -3 -12 10515.4 2188.59   1
   2   0 -10 27985.6 2971.26   1
   2   0  -9 240.575 188.678   1
   2   0  -7 1042.16 387.231   1
   2   0  -6 27278.8 1580.70   1
   2   0   5 218.653 294.715   1
   2   0   6 34751.1 3656.72   1
   2   0   7 1382.30 795.134   1
   2   0   8 15520.6 2442.77   1
   2   0   9 369.992 120.272   1
   2   0  10 14744.9 2221.46   1
   2   0  11 506.039 372.541   1
   2   0  12 23123.1 2950.42   1
   2   0  13 464.099 361.255   1
   2   0  14 3269.10 1274.55   1
   2   0  15 19.7697 122.657   1
   2   0  16 1960.74 945.922   1
   2   0  17 712.728 628.751   1
   2  -1 -16 13381.7 2818.19   1
   2  -1 -15 8297.38 1809.18   1
   2  -1 -14 19476.5 2662.68   1
   2  -1 -13 5206.21 1530.65   1
   2  -1 -12 9456.31 1799.88   1
   2  -1 -11 10275.9 1617.21   1
   2  -1 -10 54106.7 3582.96   1
   2  -1  -9 27188.2 2595.72   1
   2  -1  -8 87856.6 4064.57   1
   2  -1  -7 16367.0 1940.86   1
   2   1  -1 60356.1 2470.38   1
   2   1   0 60924.8 2688.19   1
   2   1   1 20315.8 1950.12   1
   2   1   2 208004. 6697.22   1
   2   1   3 57447.3 3987.30   1
   2   1   4 119645. 6157.17   1
   2   1   5 30129.2 3184.74   1
   2   1   6 27362.2 3225.82   1
   2   1   7 7802.34 1742.53   1
   2   1   8 65412.4 5151.60   1
   2   1   9 18680.7 2816.12   1
   2   1  10 33107.8 3940.36   1
   2   1  11 8785.91 1984.78   1
   2   1  12 11054.9 2179.08   1
   2   1  13 1989.26 876.867   1
   2   1  14 11715.6 2344.67   1
   2   1  15 2980.33 1132.74   1
   2   1  17 1873.56 1161.37   1
   2   1  18 9684.54 3949.28   1
   2  -2 -18 2999.92 1445.31   1
   2  -2 -17 253.304 639.478   1
   2  -2 -16-78.9799 447.608   1
   2  -2 -15-74.8949 167.407   1
   2  -2 -14 113.787 21.8544   1
   2  -2 -13 6436.69 1513.84   1
   2  -2 -12 5399.81 1458.12   1
   2  -2 -11 6631.17 1492.55   1
   2  -2 -10 1542.19 1213.23   1
   2   2   1 39220.5 3646.29   1
   2   2   2 4301.46 1304.74   1
   2   2   3 8567.40 1783.09   1
   2   2   4 1483.43 911.808   1
   2   2   5 149901. 8308.17   1
   2   2   6 27974.0 3739.57   1
   2   2   7 9628.66 2213.13   1
   2   2   8 999.554 663.660   1
   2   2   9 4469.72 1597.18   1
   2   2  10 423.549 613.626   1
   2   2  11 46948.4 5817.09   1
   2   2  12 12724.0 3059.86   1
   2   2  13 8567.43 2605.42   1
   2   2  14 20.0388 158.094   1
   2   2  15 444.455 925.907   1
   2   2  16 278.506 324.286   1
   2   2  17 3191.66 1128.46   1
   2   2  18 2161.70 1407.63   1
   2  -3 -17 6709.75 1813.71   1
   2  -3 -16 251.918 370.363   1
   2  -3 -15 17657.4 2981.96   1
   2   3   5 68963.8 7086.47   1
   2   3   6 834.975 972.912   1
   2   3   7 33708.5 5068.87   1
   2   3   8 811.528 792.286   1
   2   3  10-20.2856 117.604   1
   2   3  12-590.083 1144.71   1
   2   3  13 13782.0 3749.07   1
   2   3  14 485.143 607.903   1
   2   3  15 13746.0 4008.81   1
   2   3  16 742.669 552.391   1
   2   3  17 5996.60 2608.52   1
   3   0 -11 56994.3 3932.38   1
   3   0 -10 1158.18 389.310   1
   3   0  -9 15167.1 1609.50   1
   3   0  -8 386.636 124.494   1
   3   0  -7 228487. 4215.17   1
   3   0   9 4450.10 1765.94   1
   3   0  10 49.2120 67.4340   1
   3   0  11 16038.3 2651.75   1
   3   0  12 180.481 368.096   1
   3   0  13 26494.1 3310.69   1
   3   0  14 730.766 787.348   1
   3   0  15 1637.05 1015.02   1
   3   0  16-27.7133 104.099   1
   3  -1 -16 815.110 588.236   1
   3  -1 -15 1762.30 733.464   1
   3  -1 -14 474.659 398.677   1
   3  -1 -13 2795.36 830.769   1
   3  -1 -12 84.6025 117.113   1
   3  -1 -11 1960.26 704.925   1
   3  -1 -10 705.112 342.626   1
   3   1  -2 2576.71 527.210   1
   3   1  -1 12654.8 1291.75   1
   3   1   0 7529.78 1104.15   1
   3   1   1 13933.6 1729.23   1
   3   1   2 2375.39 769.087   1
   3   1   3 375.031 394.720   1
   3   1   4 373.748 293.938   1
   3   1   5 4952.64 1239.15   1
   3   1   6 2096.96 897.529   1
   3   1   7 5305.78 1366.75   1
   3   1   8 2276.11 950.128   1
   3   1   9 426.714 212.201   1
   3   1  10 76.9576 322.253   1
   3   1  11 597.076 341.095   1
   3   1  12 452.816 521.389   1
   3   1  13 1522.89 457.659   1
   3   1  14 238.043 242.581   1
   3   1  15-509.992 657.898   1
   3   1  16-10.2065 300.415   1
   3   1  17-584.194 852.845   1
   3   1  18-50.1044 647.449   1
   3  -2 -17 2200.63 931.277   1
   3  -2 -16 19325.8 2928.26   1
   3  -2 -15 2153.64 806.430   1
   3  -2 -14 20500.8 2588.81   1
   3  -2 -13 4036.40 1196.43   1
   3  -2 -12 12958.9 2009.58   1
   3   2  -1 93543.6 5298.38   1
   3   2   1 70561.5 4629.11   1
   3   2   2 114872. 5762.52   1
   3   2   3 13195.5 2099.36   1
   3   2   4 44604.5 3889.34   1
   3   2   5 41110.9 3936.61   1
   3   2   6 247399. 10050.5   1
   3   2   7 18275.1 2762.96   1
   3   2   8 67210.1 5679.35   1
   3   2   9 4459.74 1478.17   1
   3   2  11 5227.21 2441.05   1
   3   2  13 1536.74 1023.73   1
   3   2  14 18360.3 3762.82   1
   3   2  15 1625.91 1164.39   1
   3   2  16 15174.0 3550.53   1
   3   2  17 2989.02 1576.44   1
   3   2  18 2813.68 1515.75   1
   3   2  19 0.50413 1111.77   1
   3   3   2 1108.92 1026.85   1
   3   3   3 7408.04 2119.42   1
   3   3   4 2195.87 1168.08   1
   3   3   5 2331.31 1176.36   1
   3   3   6 2960.67 1528.28   1
   3   3   7 3893.66 1770.08   1
   3   3   8 856.816 909.503   1
   3   3   9 1948.18 1666.67   1
   3   3  11 95.5548 551.097   1
   3   3  12 436.611 389.395   1
   3   3  13 56.8134 431.862   1
   3   3  14-1590.63 1760.80   1
   3   3  15 830.491 1105.27   1
   3   3  16 254.089 493.873   1
   3   3  17-855.934 1289.16   1
   3   3  18 209.520 336.041   1
   3   4   7 54995.7 7750.66   1
   3   4   8 32445.9 6140.79   1
   3   4   9 8875.70 3720.34   1
   3   4  10 5765.60 3094.26   1
   3   4  11 1842.18 1889.86   1
   3   4  12 16850.5 4825.35   1
   3   4  14 6130.80 4243.68   1
   3   4  15 1777.90 2145.59   1
   4   0 -12 39519.6 3208.10   1
   4   0 -11 758.069 287.671   1
   4   0 -10 32620.7 2064.59   1
   4   0  -8 74296.0 2686.23   1
   4  -1 -15 1484.53 615.812   1
   4  -1 -14 10485.4 1743.28   1
   4  -1 -13 2601.24 739.173   1
   4  -1 -11 6283.92 1061.97   1
   4  -1 -10 23343.7 2287.96   1
   4   1  -4 109853. 3077.11   1
   4   1  -3 32420.5 1933.64   1
   4   1  -2 142821. 5036.73   1
   4   1  -1 40156.1 3153.50   1
   4   1   0 34281.4 3256.45   1
   4   1   1 28895.9 3086.78   1
   4   1   2 126845. 6949.42   1
   4   1   3 30022.9 3395.04   1
   4   1   4 96752.9 6343.09   1
   4   1   5 12729.0 2371.35   1
   4   1   6 6517.73 1697.60   1
   4   1   7 6351.32 1078.83   1
   4   1   8 37860.5 4103.89   1
   4   1   9 7332.32 1873.32   1
   4   1  11 1872.81 1419.31   1
   4   1  12 341.069 366.878   1
   4   1  13 2139.52 1141.33   1
   4   1  14 9115.74 2333.88   1
   4   1  15 1285.76 817.590   1
   4   1  16 5865.84 1803.77   1
   4   1  17 1417.38 907.901   1
   4   1  18 758.269 675.742   1
   4  -2 -16 487.221 373.443   1
   4  -2 -14 1169.79 613.935   1
   4   2  -3 29104.9 2649.93   1
   4   2  -2 40729.6 3140.79   1
   4   2  -1 84391.9 4732.97   1
   4   2   0 27719.1 2554.36   1
   4   2   1 228847. 7822.87   1
   4   2   2 9796.84 1817.66   1
   4   2   3 31382.7 3410.68   1
   4   2   4 23895.4 3220.25   1
   4   2   5 115798. 7580.12   1
   4   2   6 10192.6 2413.53   1
   4   2   7 14942.6 2931.18   1
   4   2   8 3577.14 1208.16   1
   4   2  10 3099.37 1751.01   1
   4   2  12 2392.84 1447.05   1
   4   2  13 8339.29 2279.89   1
   4   2  14 1024.36 715.930   1
   4   2  16 1138.34 1037.39   1
   4   2  17 1202.17 2152.96   1
   4   2  18-3469.39 2230.07   1
   4   2  19 11953.7 4564.30   1
   4   3   0 5868.58 1736.79   1
   4   3   1 37411.7 4171.51   1
   4   3   2 11756.8 2368.61   1
   4   3   3 125979. 8072.45   1
   4   3   4 1453.26 891.525   1
   4   3   5 43688.4 5453.72   1
   4   3   6 506.513 533.315   1
   4   3   7 20482.0 3921.59   1
   4   3   8 2778.78 1366.60   1
   4   3  10 200.773 607.848   1
   4   3  12 250.568 315.145   1
   4   3  13 7353.69 2601.46   1
   4   3  14 151.247 437.027   1
   4   3  15 11020.6 3294.81   1
   4   3  16 1146.08 1166.19   1
   4   3  17 5120.44 2212.79   1
   4   4   3 19349.1 4039.03   1
   4   4   4 20309.9 4350.53   1
   4   4   5 7046.75 2228.17   1
   4   4   6 3524.30 1824.87   1
   4   4   7 12402.1 3605.40   1
   4   4   8 6508.06 2626.14   1
   4   4   9 11283.2 3879.22   1
   4   4  10 5553.09 3137.93   1
   4   4  11 4053.45 2062.47   1
   4   4  12 2870.52 2265.03   1
   4   4  13 1882.84 585.680   1
   4   4  14 1801.41 1304.71   1
   4   4  15 4517.26 2530.78   1
   5   0 -12 326.492 220.446   1
   5   0 -11 8720.59 987.099   1
   5   0 -10 978.402 298.252   1
   5   0  -9 2021.85 404.443   1
   5  -1 -15 18487.2 2305.37   1
   5  -1 -14 12139.1 1567.46   1
   5  -1 -13 15890.7 1940.82   1
   5  -1 -12 4127.15 839.184   1
   5   1  -5 76417.7 3081.41   1
   5   1  -4 42534.1 2849.77   1
   5   1  -3 118562. 5901.50   1
   5   1  -2 76501.4 5137.71   1
   5   1  -1 136712. 7710.32   1
   5   1   0 3638.37 1435.22   1
   5   1   1 116023. 8158.79   1
   5   1   2 38986.6 5248.89   1
   5   1   3 99989.9 7885.80   1
   5   1   4 46937.2 5328.21   1
   5   1   5 70263.7 6710.20   1
   5   1   6 2983.15 1284.87   1
   5   1   7 39711.8 5149.06   1
   5   1   8 11372.2 2473.55   1
   5   1  12 799.343 874.961   1
   5   1  13 10132.5 2465.02   1
   5   1  14 1399.46 1045.88   1
   5   1  15 5109.59 1677.11   1
   5   1  16 1393.70 927.951   1
   5   2  -4 18432.3 1969.03   1
   5   2  -3 15276.0 1767.72   1
   5   2  -2 48620.3 3234.53   1
   5   2  -1 15177.7 1971.40   1
   5   2   0 5489.54 1274.92   1
   5   2   1 12689.5 2203.65   1
   5   2   2 36522.3 3877.57   1
   5   2   3 13835.3 2617.97   1
   5   2   4 34372.1 4285.59   1
   5   2   5 11435.5 2597.14   1
   5   2   6 21226.2 3761.88   1
   5   2   7 3212.23 1440.28   1
   5   2   8 2088.47 1034.92   1
   5   2   9 1077.03 1035.52   1
   5   2  10 970.403 1081.38   1
   5   2  11 2241.04 1359.20   1
   5   2  13 595.292 889.828   1
   5   2  14-193.390 422.354   1
   5   2  15 176.789 531.873   1
   5   2  16 153.519 456.032   1
   5   2  17 183.231 359.845   1
   5   3  -2 185494. 8982.61   1
   5   3   0 43143.7 4419.83   1
   5   3   1 3191.00 1247.25   1
   5   3   2 86514.3 6664.71   1
   5   3   3 2869.05 1267.05   1
   5   3   4 106400. 7332.69   1
   5   3   5 1340.58 856.779   1
   5   3   6 29691.6 4229.81   1
   5   3   7 1213.68 906.389   1
   5   3   8 43642.3 5535.02   1
   5   3   9 385.347 302.584   1
   5   3  11-75.4150 153.939   1
   5   3  12 9524.39 3487.74   1
   5   3  13 714.761 703.568   1
   5   3  14 8423.78 2837.38   1
   5   3  15 198.689 540.841   1
   5   3  16 9090.39 2966.91   1
   5   4   1 1178.74 1186.90   1
   5   4   2 11363.6 2879.47   1
   5   4   3 15737.1 3499.43   1
   5   4   4 5660.17 2245.78   1
   5   4   5 9600.04 3048.05   1
   5   4   6 5556.40 2799.43   1
   5   4   7 3244.57 1769.43   1
   5   4   8 7645.12 2676.06   1
   5   4   9 1728.15 1923.70   1
   5   4  10 2115.03 1479.16   1
   5   4  11 4959.30 2298.55   1
   5   4  12 5850.70 2541.81   1
   5   4  13 1721.87 1636.30   1
   5   4  14 902.633 984.909   1
   5   5   6 12545.3 3879.83   1
   5   5   7 13047.6 5518.97   1
   5   5   8 1801.95 1647.18   1
   5   5   9 26116.7 6171.11   1
   5   5  10 5293.55 2787.47   1
   5   5  11 15188.1 4661.37   1
   5   5  12 8037.75 3934.75   1
   6   0 -11 664.422 266.615   1
   6  -1 -15 782.070 390.622   1
   6  -1 -14 2600.20 776.422   1
   6   1  -7 6984.50 828.775   1
   6   1  -6 4712.67 941.378   1
   6   1  -5 499.231 308.141   1
   6   1  -4 30705.4 3008.78   1
   6   1  -3 1131.14 661.136   1
   6   1  -2 17300.4 2513.61   1
   6   1   5 841.397 1313.14   1
   6   1   6 2541.66 1860.06   1
   6   1   7-2187.34 2439.88   1
   6   1   8 296.542 249.350   1
   6   1   9 499.301 664.451   1
   6   1  10 32.0349 125.560   1
   6   2  -6 36013.4 2564.08   1
   6   2  -5 59867.6 3552.48   1
   6   2  -4 19114.0 1962.71   1
   6   2  -3 101353. 5182.09   1
   6   2  -2 28105.1 2935.05   1
   6   2  -1 123766. 6719.55   1
   6   2   0 47439.6 4151.90   1
   6   2   1 176477. 8256.00   1
   6   2   2 22002.0 2932.40   1
   6   2   3 127121. 7399.09   1
   6   2   4 34766.0 4027.51   1
   6   2   5 33149.7 4199.38   1
   6   2   6 13512.7 3454.45   1
   6   2   7 83718.2 7560.42   1
   6   2   8 7596.80 2522.14   1
   6   2  10 6504.57 2705.99   1
   6   2  11 2488.25 2208.17   1
   6   2  12 1780.19 1188.40   1
   6   2  13 15305.0 3304.01   1
   6   2  14 1222.45 1318.08   1
   6   2  15 3401.16 2138.12   1
   6   2  16 1581.33 978.237   1
   6   3  -4 5071.11 1444.61   1
   6   3  -3 3097.27 1067.31   1
   6   3  -2 2161.06 339.919   1
   6   3  -1 12328.7 2630.63   1
   6   3   0 10325.3 2005.02   1
   6   3   1 6663.50 1686.47   1
   6   3   2 4292.78 1464.39   1
   6   3   3 4033.92 1526.32   1
   6   3   4 2405.26 1151.49   1
   6   3   5 5107.09 1647.26   1
   6   3   6 8520.07 2377.65   1
   6   3   7 6263.19 1981.35   1
   6   3   8 3402.22 1527.33   1
   6   3   9 806.959 825.962   1
   6   3  10 499.136 789.423   1
   6   3  11 795.823 917.250   1
   6   3  12 2838.93 1584.59   1
   6   3  13 1680.50 1134.71   1
   6   3  14 376.596 524.245   1
   6   3  15 4091.18 3126.18   1
   6   4   0 151004. 10195.6   1
   6   4   1 119704. 9139.05   1
   6   4   2 11096.1 2744.92   1
   6   4   3 17626.2 3542.52   1
   6   4   4 3835.83 1761.15   1
   6   4   5 34884.6 5490.93   1
   6   4   6 70987.2 8040.30   1
   6   4   7 63346.7 8054.13   1
   6   4   8 10348.7 3515.24   1
   6   4   9 4360.18 2495.51   1
   6   4  10 6653.18 2789.35   1
   6   4  11 12762.0 3923.01   1
   6   4  12 7774.25 2665.34   1
   6   4  13 12801.9 4048.07   1
   6   5   3 4575.07 2039.46   1
   6   5   4 2865.91 1572.50   1
   6   5   5 1875.18 1443.80   1
   6   5   6 1477.01 1182.37   1
   6   5   7 3778.85 1985.41   1
   6   5   8 2131.26 1382.87   1
   6   5   9 13251.8 5083.57   1
   6   5  10-340.279 1156.16   1
   6   5  11 1165.88 972.990   1
   7   1  -8 5625.29 785.886   1
   7   1  -7 8533.18 1381.12   1
   7   1  -6 5029.44 1134.46   1
   7   2  -7 13364.9 1497.07   1
   7   2  -6 75889.5 3765.52   1
   7   2  -5 14406.6 1811.01   1
   7   2  -4 59414.0 4237.63   1
   7   2  -3 22364.8 2682.22   1
   7   2  -2 66752.4 4732.87   1
   7   2  -1 30622.4 3231.94   1
   7   2   0 52709.1 4595.87   1
   7   2   1 18015.4 2696.01   1
   7   2   2 76234.6 5891.16   1
   7   2   4 33122.3 4569.98   1
   7   2   5 17986.2 3233.28   1
   7   2   6 38839.7 4906.01   1
   7   2   7 8114.55 2414.61   1
   7   2   8 26216.0 4340.14   1
   7   2   9 4699.11 1892.98   1
   7   2  10 4280.72 2499.23   1
   7   2  11 3951.92 2342.09   1
   7   2  12 15148.0 3513.68   1
   7   2  13 2872.26 1520.57   1
   7   2  14 5448.22 2094.14   1
   7   2  15 5879.98 2809.79   1
   7   3  -5 11953.5 2047.54   1
   7   3  -4 29150.9 3308.93   1
   7   3  -3 1127.07 810.362   1
   7   3  -2 53709.1 4498.48   1
   7   3  -1 2141.96 1380.84   1
   7   3   0 33089.3 3543.72   1
   7   3   1 10373.1 2102.33   1
   7   3   2 27974.9 3580.81   1
   7   3   3 2413.97 1030.76   1
   7   3   4 53701.2 5563.21   1
   7   3   5 1612.70 1053.79   1
   7   3   6 12709.5 3044.38   1
   7   3   7 4229.52 1666.55   1
   7   3   8 11564.7 3052.43   1
   7   3   9 684.814 703.957   1
   7   3  10 8764.61 2510.95   1
   7   3  11-208.688 662.482   1
   7   3  12 3100.65 1627.98   1
   7   3  13 552.312 468.813   1
   7   4  -2 29803.8 4290.07   1
   7   4  -1 2081.46 1843.68   1
   7   4   0 30223.8 4343.92   1
   7   4   1 30926.5 4554.01   1
   7   4   2 20951.9 4025.87   1
   7   4   3 18353.9 3741.27   1
   7   4   4 18607.7 4035.62   1
   7   4   5 13887.2 3390.07   1
   7   4   6 10390.3 2968.45   1
   7   4   7 898.465 661.189   1
   7   4   8 10504.7 3231.87   1
   7   4   9 8536.46 2825.79   1
   7   4  10 11659.3 3494.66   1
   7   4  11 12330.0 3873.54   1
   7   4  12 3568.00 2039.53   1
   7   5   1 9756.03 3095.98   1
   7   5   2 4847.89 2267.08   1
   7   5   3 32323.7 5669.68   1
   7   5   4 16321.0 3895.96   1
   7   5   5 15095.1 4326.77   1
   7   5   6-845.993 1111.27   1
   7   5   7 8500.79 3274.60   1
   7   5   8 2604.53 1848.29   1
   7   5   9 12046.5 4023.31   1
   7   5  10 6350.32 2694.32   1
   7   6   6-874.473 1517.00   1
   7   6   7 15495.0 5429.81   1
   7   6   8 1905.53 1889.85   1
   8   1  -9 12308.9 1228.41   1
   8   1  -8 44978.0 3246.71   1
   8   2  -8 3399.89 724.288   1
   8   2  -7 1109.89 464.890   1
   8   2  -6 1622.30 689.371   1
   8   2  -5 7061.15 1503.67   1
   8   2  -4 2610.37 888.714   1
   8   2  -3 5481.56 1119.96   1
   8   2  -2 8274.33 1843.29   1
   8   2  -1 1922.46 834.433   1
   8   2   0 5360.42 1590.09   1
   8   2   1 2681.96 1107.01   1
   8   2   2 1535.53 992.049   1
   8   2   3 2838.15 1340.07   1
   8   2   4-4481.93 3912.77   1
   8   2   5 6083.16 2224.29   1
   8   2   6 2656.90 1434.13   1
   8   2   7 983.508 821.644   1
   8   2   8 185.277 522.847   1
   8   2   9 754.609 801.124   1
   8   2  10 950.585 897.118   1
   8   2  11 1749.82 1223.81   1
   8   2  12 1230.92 1221.24   1
   8   2  13 560.249 1112.18   1
   8   3  -6 115.059 78.6773   1
   8   3  -5 41317.3 3981.74   1
   8   3  -4 3887.02 1226.08   1
   8   3  -3 86155.8 5695.57   1
   8   3  -2 2568.74 1154.57   1
   8   3  -1 84644.8 5824.83   1
   8   3   0 116.420 218.529   1
   8   3   1 38712.0 4760.78   1
   8   3   2 4801.60 1755.17   1
   8   3   3 68883.6 6692.89   1
   8   3   4 671.389 746.759   1
   8   3   5 55324.7 6635.75   1
   8   3   6 31.4352 364.663   1
   8   3   7 21717.2 4502.18   1
   8   3   8 2515.70 1525.43   1
   8   3   9 30937.8 5422.09   1
   8   3  10-107.245 89.1974   1
   8   3  12-335.269 695.964   1
   8   4  -4 16528.3 3260.17   1
   8   4  -3 710.310 545.167   1
   8   4  -2 13391.5 2847.56   1
   8   4  -1 4948.21 2040.27   1
   8   4   0 11962.6 2875.13   1
   8   4   1 4298.20 1877.76   1
   8   4   2 4682.19 1729.21   1
   8   4   3 764.109 673.943   1
   8   4   4 14325.1 3109.58   1
   8   4   5 2172.60 1356.56   1
   8   4   6 7473.13 2466.33   1
   8   4   7 1753.44 1164.66   1
   8   4   8 447.029 296.490   1
   8   4   9 295.672 73.9281   1
   8   4  10 4812.15 2447.55   1
   8   4  11 8670.86 3724.59   1
   8   5  -1 12141.8 3370.05   1
   8   5   0 11988.9 3131.84   1
   8   5   1 7680.12 2591.37   1
   8   5   2 29726.4 5413.23   1
   8   5   3 3836.52 1857.22   1
   8   5   4 30594.7 5535.72   1
   8   5   5 7577.97 2789.82   1
   8   5   6 6816.27 2439.57   1
   8   5   7 7657.93 2894.55   1
   8   5   8 20567.8 5018.26   1
   8   5   9 1467.81 1316.49   1
   8   6   3 1674.69 1934.09   1
   8   6   4-2839.59 2294.46   1
   8   6   5 11441.0 4075.66   1
   8   6   6 2725.44 1873.21   1
   8   6   7 16496.2 5909.00   1
   9   1 -10 1991.57 469.067   1
   9   1  -9 5169.18 1086.93   1
   9   2  -9 4907.87 926.467   1
   9   2  -8 20254.3 1933.86   1
   9   2  -7 10729.2 1696.08   1
   9   2  -6 21171.3 2647.06   1
   9   2  -5 11597.7 1824.71   1
   9   2  -4 34351.9 3400.32   1
   9   2  -3 23985.9 3167.17   1
   9   2  -2 40559.9 4384.74   1
   9   2  -1 15959.1 2964.14   1
   9   2   0 111153. 8688.40   1
   9   2   1 19021.9 3765.10   1
   9   2   2 52412.2 6859.62   1
   9   2   3 16270.2 3996.40   1
   9   2   4 15368.7 3943.34   1
   9   2   5 6424.40 2840.52   1
   9   3  -7 2732.24 933.134   1
   9   3  -6 4826.55 1190.97   1
   9   3  -5 3589.08 1189.56   1
   9   3  -4 11590.6 2055.11   1
   9   3  -3 4091.67 1250.48   1
   9   3  -2 7462.76 1551.84   1
   9   3  -1 7363.51 1925.44   1
   9   3   0 17829.0 3235.11   1
   9   3   1 3356.65 1383.06   1
   9   3   2 11599.8 3000.81   1
   9   3   3 3758.61 1726.08   1
   9   3   4 5735.69 2131.07   1
   9   3   5 5270.95 1989.83   1
   9   3   6 11051.6 3251.98   1
   9   3   7 1145.00 1063.41   1
   9   3   8 3767.47 1797.92   1
   9   3   9-1091.06 1705.43   1
   9   3  10 840.656 980.852   1
   9   3  11 9635.63 4050.78   1
   9   4  -5 8253.02 2272.37   1
   9   4  -4 28402.7 4217.50   1
   9   4  -3 1068.24 733.825   1
   9   4  -2 11950.2 3212.34   1
   9   4  -1 29558.6 4943.09   1
   9   4   0 54521.7 5870.71   1
   9   4   1 32112.2 4553.01   1
   9   4   3 2537.94 1286.75   1
   9   4   4 14562.1 3171.41   1
   9   4   6 27846.3 4583.51   1
   9   4   7 26421.4 4725.48   1
   9   4   8 20758.6 4255.08   1
   9   4   9 3790.29 1939.01   1
   9   5  -2 2508.27 1467.51   1
   9   5  -1 2438.54 1617.33   1
   9   5   0 2359.99 1487.12   1
   9   5   1 5510.03 2368.15   1
   9   5   2 11788.2 3350.24   1
   9   5   3 4252.80 1954.23   1
   9   5   4 1758.16 1522.98   1
   9   5   5 1098.10 1188.35   1
   9   5   6 1229.35 1030.14   1
   9   5   7 6208.05 2766.45   1
   9   5   8 12018.1 4309.01   1
   9   6   1 28829.5 6179.65   1
   9   6   2 7657.11 3199.05   1
   9   6   3 23891.7 5528.72   1
   9   6   4-8.01907 350.011   1
   9   6   5 17657.9 4861.52   1
  10   1 -11 332.200 215.280   1
  10   2  -9 5213.02 942.312   1
  10   2  -8 8602.14 1505.36   1
  10   2  -7 18109.2 2565.53   1
  10   2  -6 13293.6 2081.77   1
  10   2  -5 129853. 7046.70   1
  10   2  -4 30895.8 3683.83   1
  10   2  -3 26914.5 3930.40   1
  10   2  -2 23555.5 3845.12   1
  10   2  -1 31719.2 4850.54   1
  10   3  -8-70.4597 875.010   1
  10   3  -7 12423.3 2156.46   1
  10   3  -6 5978.97 1436.04   1
  10   3  -5 4781.36 1581.86   1
  10   3  -4 5622.96 1456.23   1
  10   3  -3 18489.3 2987.75   1
  10   3  -2 1823.70 1099.89   1
  10   3  -1 25123.3 3835.74   1
  10   3   0 7647.06 2132.24   1
  10   3   1 6099.95 2209.01   1
  10   3   2 4822.93 1961.54   1
  10   3   3 22378.1 4518.60   1
  10   3   4 1319.83 1019.95   1
  10   3   5 12049.4 3695.48   1
  10   3   6 2915.65 2117.19   1
  10   3   7 5084.27 2514.11   1
  10   3   8 3239.85 3413.25   1
  10   3   9 9315.15 3505.09   1
  10   4  -6 10537.4 2428.27   1
  10   4  -5 15797.7 2933.68   1
  10   4  -4 12973.7 2851.69   1
  10   4  -3 29107.8 4217.97   1
  10   4  -2 19667.2 3683.67   1
  10   4  -1 26818.9 4019.97   1
  10   4   0 4698.18 1774.34   1
  10   4   1 15336.2 3123.19   1
  10   4   2 11362.8 2661.36   1
  10   4   3 24896.6 4141.22   1
  10   4   4 15744.5 3522.65   1
  10   4   5 16044.2 3504.04   1
  10   4   6 4306.87 1891.64   1
  10   4   7 10321.2 3055.36   1
  10   4   8 5818.83 2403.02   1
  10   5  -3 12667.9 3113.37   1
  10   5  -2 12194.6 3329.31   1
  10   5  -1 7061.42 2621.44   1
  10   5   0 9210.94 2710.29   1
  10   5   1-215.366 695.149   1
  10   5   2 6724.61 2548.10   1
  10   5   3 10698.4 3450.99   1
  10   5   4 12101.9 3544.45   1
  10   5   5 2844.09 1530.65   1
  10   5   6 6028.95 2685.24   1
  10   6   0 29470.0 6043.17   1
  10   6   1 14305.5 3997.99   1
  10   6   2 12669.3 3720.57   1
  10   6   3 971.282 1429.66   1
  10   6   4 10760.6 3569.09   1
  11   2 -10 7831.45 1231.72   1
  11   2  -9 1236.79 326.045   1
  11   2  -8 4742.39 545.201   1
  11   2  -7 2316.05 847.386   1
  11   2  -6 5803.96 1509.02   1
  11   2  -5-29.2204 327.829   1
  11   3  -8 39183.2 3845.71   1
  11   3  -7 922.998 521.472   1
  11   3  -6 24527.4 3012.82   1
  11   3  -5 1978.18 953.876   1
  11   3  -4 41800.8 4800.75   1
  11   3  -3 1275.26 970.167   1
  11   3  -2 66815.6 6578.99   1
  11   3  -1 4348.15 2075.31   1
  11   3   0 22685.9 4306.59   1
  11   3   1 3953.62 1874.39   1
  11   3   2 47298.0 6444.00   1
  11   3   3 283.217 204.965   1
  11   3   4 39403.4 6353.36   1
  11   3   5 2988.61 1766.46   1
  11   3   6 15319.3 4582.78   1
  11   3   7 2349.30 1857.53   1
  11   3   8 22433.5 6315.44   1
  11   4  -7 3438.45 1375.85   1
  11   4  -6-39.5725 103.447   1
  11   4  -5 1136.12 791.689   1
  11   4  -4 63.4675 32.7790   1
  11   4  -3 2541.80 1188.23   1
  11   4  -2 1375.71 876.152   1
  11   4  -1 4624.65 1639.02   1
  11   4   0 4454.99 1655.73   1
  11   4   1 107.320 496.771   1
  11   4   2-2476.00 1307.40   1
  11   4   3 2507.71 1569.49   1
  11   4   4 1290.57 1109.86   1
  11   4   5 1568.58 1070.47   1
  11   4   6 2126.65 1424.37   1
  11   5  -5 13926.6 3419.08   1
  11   5  -4-341.366 938.953   1
  11   5  -3 24396.5 4584.66   1
  11   5  -1 16511.8 3944.55   1
  11   5   0 10791.1 3232.96   1
  11   5   1 11879.0 3278.65   1
  11   5   2 3271.51 1892.80   1
  11   5   3 19744.0 4458.03   1
  11   5   4 2653.93 1439.04   1
  11   5   5 15358.6 4363.20   1
  11   6  -2 8364.16 3325.69   1
  11   6  -1 595.174 1303.80   1
  11   6   0 2494.91 1877.70   1
  11   6   1 1323.24 1149.41   1
  11   6   2 1776.31 1813.04   1
  11   6   3 934.029 925.051   1
  12   2  -9 7965.48 1247.54   1
  12   3  -9 5062.21 1286.65   1
  12   3  -8 337.272 271.555   1
  12   3  -7 8903.71 1771.56   1
  12   3  -6 1701.95 551.304   1
  12   3  -5 8416.46 2206.26   1
  12   3  -4 1030.25 875.168   1
  12   3  -3 12029.3 2984.37   1
  12   3  -2 1572.25 1087.34   1
  12   3  -1 12024.2 3118.79   1
  12   3   0 4124.65 1802.15   1
  12   3   1 10862.3 3223.63   1
  12   3   3 10610.7 3391.32   1
  12   4  -7 6046.32 1687.47   1
  12   4  -6-1116.37 3747.68   1
  12   4  -5 15081.1 3102.86   1
  12   4  -4 1637.69 1052.09   1
  12   4  -3 10022.8 2365.40   1
  12   4  -2 3914.22 1804.54   1
  12   4  -1 9357.98 2589.55   1
  12   4   0 13742.2 3181.87   1
  12   4   1 22480.5 4107.73   1
  12   4   2 4111.94 1705.51   1
  12   4   3 9939.24 3031.89   1
  12   4   4 2153.25 1533.93   1
  12   4   5 8703.99 3104.13   1
  12   5  -5 5819.86 2276.82   1
  12   5  -4 4865.86 1989.90   1
  12   5  -3 5675.89 1981.66   1
  12   5  -2 2656.33 1646.39   1
  12   5  -1 227.504 721.131   1
  12   5   0 4964.97 2442.24   1
  12   5   1 4310.40 2145.82   1
  12   5   2 5368.53 2360.90   1
  12   5   3 6847.31 2682.55   1
  12   6  -3-747.015 683.561   1
  12   6  -2 5364.12 3131.11   1
  12   6  -1 3048.49 2750.75   1
  12   6   0 17499.4 4453.65   1
  12   6   1 7267.42 2740.27   1
  13   3  -8 2696.78 1002.51   1
  13   3  -7 1161.06 765.624   1
  13   3  -6 1164.59 340.298   1
  13   3  -5 3306.71 1410.16   1
  13   3  -4 2232.21 1301.06   1
  13   3  -3 1695.00 1278.37   1
  13   3  -2 4193.10 1846.56   1
  13   4  -8 11031.9 2359.24   1
  13   4  -6 14120.9 2970.86   1
  13   4  -5 14939.1 2966.33   1
  13   4  -4 15930.5 3076.15   1
  13   4  -3 4370.61 1641.13   1
  13   4  -2 14386.2 3110.40   1
  13   4  -1 4158.54 1923.60   1
  13   4   0 20668.6 4247.57   1
  13   4   1 10751.8 3110.91   1
  13   4   2 15832.8 4554.94   1
  13   4   3 4979.46 2447.59   1
  13   5  -6 2079.54 1125.79   1
  13   5  -5 758.904 743.020   1
  13   5  -4 4317.38 2590.75   1
  13   5  -3 3022.68 1771.21   1
  13   5  -2 4628.57 2236.45   1
  13   5  -1 5420.92 2290.17   1
  13   5   0 2390.55 1643.51   1
  13   5   1 1114.11 760.233   1
  13   5   2 954.542 1284.76   1
  13   6  -4-167.110 887.259   1
  13   6  -3 11664.8 3652.10   1
  13   6  -2 561.497 1489.28   1
  13   6  -1 16961.3 4780.26   1
  13   6   0 8654.97 4102.33   1
  14   4  -7 3588.76 1651.00   1
  14   4  -6 767.343 667.721   1
  14   4  -5 1495.50 1007.27   1
  14   4  -4 6789.63 2150.70   1
  14   4  -3 700.915 792.050   1
  14   4  -2 2654.52 1530.47   1
  14   4  -1 3915.05 2057.57   1
  14   4   0 3210.84 1994.91   1
  14   4   1 1491.68 1316.01   1
  14   4   2 9765.40 4430.58   1
  14   5  -6 9503.81 2770.51   1
  14   5  -5 4121.08 1936.03   1
  14   5  -4 11616.1 3122.29   1
  14   5  -3 2222.75 1451.62   1
  14   5  -2 11937.7 3767.87   1
  14   5  -1 4501.60 2056.00   1
  14   5   0 4455.83 2242.57   1
  14   6  -4-801.617 1240.16   1
  14   6  -3 1417.14 1573.34   1
  14   6  -2 1096.93 1132.44   1
  14   6  -1 6295.95 3141.00   1
  15   4  -6 4447.36 1678.54   1
  15   4  -5 1278.03 795.297   1
  15   4  -4 5583.50 1846.99   1
  15   4  -2 2065.97 1489.19   1
  15   5  -5 2706.05 1490.71   1
  15   5  -4 7730.82 2666.37   1
  15   5  -3 3048.66 1455.60   1
  15   5  -2 221.351 530.895   1
  15   5  -1 11009.3 4340.47   1
  15   6  -5 12856.6 4929.53   1
  15   6  -4-371.926 1116.32   1
  15   6  -3 3404.83 2060.66   1
  16   5  -4 1660.83 1359.14   1
  16   5  -3 1325.90 1236.30   1
   0   0   0    0.00    0.00   0
TITL para_p10_cr1_s2 in Pn
REM Pn (#7 in standard setting)
CELL 0.29050   8.742413   5.386540   9.633710  90.0000  91.3464  90.0000
ZERR    2.00   0.003214   0.002868   0.001952   0.0000   0.0249   0.0000
LATT -1
SYMM  x+1/2,-y, z+1/2
SFAC O Al Si Ba
UNIT 16.00 4.00 4.00 2.00
TREF
HKLF 4
END
;
_shelx_hkl_checksum    4120

# start Validation Reply Form
_vrf_PLAT029_shelx
;
PROBLEM: _diffrn_measured_fraction_theta_full value Low .      0.482 Why?  
RESPONSE: Incomplete scans, based on small opening of the daimond anvil cell

;
_vrf_PLAT213_shelx
;
PROBLEM: Atom Si4             has ADP max/min Ratio .....        7.2 prolat
RESPONSE: Incomplete scans, based on small opening of the daimond anvil cell

;
_vrf_PLAT973_shelx
;
PROBLEM: Check Calcd Positive Resid. Density on       Ba1       3.50 eA-3  
RESPONSE: Incomplete scans, based on small opening of the daimond anvil cell

;
_vrf_PLAT911_shelx
;
PROBLEM: Missing FCF Refl Between Thmin & STh/L=    0.600        421 Report
RESPONSE: Incomplete scans, based on small opening of the daimond anvil cell

;
_vrf_PLAT915_shelx
;
PROBLEM: No Flack x Check Done: Low Friedel Pair Coverage         13 %     
RESPONSE: Incomplete scans, based on small opening of the daimond anvil cell

;
_vrf_PLAT971_shelx
;
PROBLEM: Check Calcd Resid. Dens.  0.64A   From Ba1             3.24 eA-3  
RESPONSE: Incomplete scans, based on small opening of the daimond anvil cell

;
_vrf_PLAT972_shelx
;
PROBLEM: Check Calcd Resid. Dens.  0.57A   From Ba1            -2.78 eA-3  
RESPONSE: Incomplete scans, based on small opening of the daimond anvil cell

;
_vrf_PLAT975_shelx
;
PROBLEM: Check Calcd Resid. Dens.  0.63A   From O9              1.64 eA-3  
RESPONSE: Incomplete scans, based on small opening of the daimond anvil cell

;
_vrf_PLAT976_shelx
;
PROBLEM: Check Calcd Resid. Dens.  0.82A   From O1             -1.63 eA-3  
RESPONSE: Incomplete scans, based on small opening of the daimond anvil cell

;
# end Validation Reply Form
